# Supplementary material for: The burning island: Spatiotemporal patterns of fire occurrence in Madagascar
Source: PLoS One. 2022 Mar 31;17(3):e0263313. doi: 10.1371/journal.pone.0263313 (PMC8970516; doi:10.1371/journal.pone.0263313)
Supplement: S1 Data — (ZIP) [file pone.0263313.s002.zip › Data_2019_VIIRS_Mada/Data_2019_VIIRS_Mada.xlsx]

## Sheet: 2019_viirs_Eco
FID	FID_1	latitude	longitude	bright_ti4	scan	track	month	day	year	acq_time	satellite	instrument	confidence	version	bright_ti5	frp	daynight	type	ECO_NAME	month	OBJECTID	Shape_Leng	Shape_Area
0	2	-18.0007	44.042	367	0.71	0.75	1	4	2019	1136	N	VIIRS	h	1	290.44	18.05	D	0	Madagascar dry deciduous forests	Jan	1	79.095	13.1493
1	14	-12.768	49.6225	367	0.51	0.66	1	6	2019	1100	N	VIIRS	h	1	292.39	15.12	D	0	Madagascar dry deciduous forests	Jan	1	79.095	13.1493
2	15	-12.7694	49.62	367	0.51	0.66	1	6	2019	1100	N	VIIRS	h	1	291.72	11.61	D	0	Madagascar dry deciduous forests	Jan	1	79.095	13.1493
3	22	-16.0662	45.1369	367	0.36	0.58	1	16	2019	1111	N	VIIRS	h	1	299.45	8.44	D	0	Madagascar dry deciduous forests	Jan	1	79.095	13.1493
4	47	-16.4848	46.8109	367	0.35	0.57	3	16	2019	1104	N	VIIRS	h	1	294.5	11.15	D	0	Madagascar dry deciduous forests	Mar	1	79.095	13.1493
5	48	-16.4834	46.8095	367	0.35	0.57	3	16	2019	1104	N	VIIRS	h	1	296.43	22.54	D	0	Madagascar dry deciduous forests	Mar	1	79.095	13.1493
6	52	-16.4931	46.81	367	0.35	0.57	4	1	2019	1104	N	VIIRS	h	1	297.68	11.99	D	0	Madagascar dry deciduous forests	Apr	1	79.095	13.1493
7	53	-16.4879	46.8089	367	0.35	0.57	4	1	2019	1104	N	VIIRS	h	1	297.49	7.31	D	0	Madagascar dry deciduous forests	Apr	1	79.095	13.1493
8	54	-16.495	46.9936	367	0.36	0.58	4	1	2019	1104	N	VIIRS	h	1	294.73	5.52	D	0	Madagascar dry deciduous forests	Apr	1	79.095	13.1493
9	55	-16.4978	46.9932	367	0.36	0.57	4	1	2019	1104	N	VIIRS	h	1	295.29	11.42	D	0	Madagascar dry deciduous forests	Apr	1	79.095	13.1493
10	56	-15.146	47.9829	367	0.56	0.69	4	6	2019	1111	N	VIIRS	h	1	293.36	13.17	D	0	Madagascar dry deciduous forests	Apr	1	79.095	13.1493
11	57	-15.1454	47.9807	367	0.56	0.69	4	6	2019	1111	N	VIIRS	h	1	293.13	16.95	D	0	Madagascar dry deciduous forests	Apr	1	79.095	13.1493
12	58	-19.5124	45.1846	367	0.41	0.45	4	9	2019	1013	N	VIIRS	h	1	293.88	26.82	D	0	Madagascar dry deciduous forests	Apr	1	79.095	13.1493
13	61	-19.7676	45.0564	367	0.43	0.62	4	10	2019	954	N	VIIRS	h	1	296.21	19.8	D	0	Madagascar dry deciduous forests	Apr	1	79.095	13.1493
14	62	-19.7685	45.056	367	0.43	0.62	4	10	2019	954	N	VIIRS	h	1	296.49	22.76	D	0	Madagascar dry deciduous forests	Apr	1	79.095	13.1493
15	63	-16.1888	47.9506	367	0.5	0.49	4	10	2019	955	N	VIIRS	h	1	303.23	13.89	D	0	Madagascar dry deciduous forests	Apr	1	79.095	13.1493
16	97	-16.2568	46.9825	367	0.36	0.58	4	17	2019	1104	N	VIIRS	h	1	292.46	10.11	D	0	Madagascar dry deciduous forests	Apr	1	79.095	13.1493
17	110	-16.8913	46.2387	367	0.42	0.61	4	21	2019	949	N	VIIRS	h	1	296.48	13.5	D	0	Madagascar dry deciduous forests	Apr	1	79.095	13.1493
18	111	-16.8932	46.2386	367	0.42	0.61	4	21	2019	949	N	VIIRS	h	1	295.96	6.86	D	0	Madagascar dry deciduous forests	Apr	1	79.095	13.1493
19	147	-19.789	45.4611	367	0.4	0.6	4	26	2019	954	N	VIIRS	h	1	294.7	12.08	D	3	Madagascar dry deciduous forests	Apr	1	79.095	13.1493
20	148	-15.8429	47.2779	367	0.55	0.51	4	26	2019	955	N	VIIRS	h	1	298.67	58.13	D	0	Madagascar dry deciduous forests	Apr	1	79.095	13.1493
21	151	-15.3904	48.1091	367	0.36	0.57	4	28	2019	1058	N	VIIRS	h	1	294.55	9.23	D	0	Madagascar dry deciduous forests	Apr	1	79.095	13.1493
22	152	-15.385	47.8107	367	0.34	0.56	4	28	2019	1058	N	VIIRS	h	1	294.34	6.49	D	0	Madagascar dry deciduous forests	Apr	1	79.095	13.1493
23	153	-15.3837	47.8119	367	0.34	0.56	4	28	2019	1058	N	VIIRS	h	1	295.38	11.41	D	0	Madagascar dry deciduous forests	Apr	1	79.095	13.1493
24	154	-15.4278	47.7304	367	0.33	0.56	4	28	2019	1058	N	VIIRS	h	1	296.95	6.51	D	0	Madagascar dry deciduous forests	Apr	1	79.095	13.1493
25	170	-19.6995	45.2698	367	0.5	0.41	4	30	2019	1020	N	VIIRS	h	1	309.26	7.81	D	0	Madagascar dry deciduous forests	Apr	1	79.095	13.1493
26	177	-21.0527	44.9623	367	0.35	0.57	5	1	2019	1000	N	VIIRS	h	1	307.81	7.2	D	0	Madagascar dry deciduous forests	May	1	79.095	13.1493
27	180	-21.0259	44.9627	367	0.35	0.57	5	1	2019	1000	N	VIIRS	h	1	305.58	3.21	D	0	Madagascar dry deciduous forests	May	1	79.095	13.1493
28	181	-21.0524	44.9659	367	0.35	0.57	5	1	2019	1000	N	VIIRS	h	1	307.04	7.2	D	0	Madagascar dry deciduous forests	May	1	79.095	13.1493
29	185	-21.5081	45.1739	367	0.35	0.56	5	1	2019	1000	N	VIIRS	h	1	308.57	11.41	D	0	Madagascar dry deciduous forests	May	1	79.095	13.1493
30	203	-19.6863	45.0435	367	0.34	0.56	5	1	2019	1001	N	VIIRS	h	1	306.23	8.35	D	0	Madagascar dry deciduous forests	May	1	79.095	13.1493
31	204	-19.6357	44.7084	367	0.35	0.57	5	1	2019	1001	N	VIIRS	h	1	310.53	22.11	D	0	Madagascar dry deciduous forests	May	1	79.095	13.1493
32	205	-19.6361	44.705	367	0.35	0.57	5	1	2019	1001	N	VIIRS	h	1	306.72	22.11	D	0	Madagascar dry deciduous forests	May	1	79.095	13.1493
33	206	-18.5143	44.8029	367	0.34	0.56	5	1	2019	1001	N	VIIRS	h	1	299.76	3.24	D	0	Madagascar dry deciduous forests	May	1	79.095	13.1493
34	207	-19.7653	45.1487	367	0.33	0.55	5	1	2019	1001	N	VIIRS	h	1	306.35	4.85	D	3	Madagascar dry deciduous forests	May	1	79.095	13.1493
35	208	-19.9613	45.3538	367	0.32	0.55	5	1	2019	1001	N	VIIRS	h	1	306.77	10.44	D	0	Madagascar dry deciduous forests	May	1	79.095	13.1493
36	209	-19.961	45.3569	367	0.32	0.55	5	1	2019	1001	N	VIIRS	h	1	307.98	10.44	D	0	Madagascar dry deciduous forests	May	1	79.095	13.1493
37	210	-18.5198	44.8049	367	0.34	0.56	5	1	2019	1001	N	VIIRS	h	1	301.17	7.5	D	0	Madagascar dry deciduous forests	May	1	79.095	13.1493
38	211	-19.9107	45.1741	367	0.33	0.55	5	1	2019	1001	N	VIIRS	h	1	307.5	5.45	D	0	Madagascar dry deciduous forests	May	1	79.095	13.1493
39	212	-19.5422	45.0542	367	0.33	0.56	5	1	2019	1001	N	VIIRS	h	1	306.95	7.15	D	0	Madagascar dry deciduous forests	May	1	79.095	13.1493
40	213	-19.5411	45.0594	367	0.33	0.55	5	1	2019	1001	N	VIIRS	h	1	306.57	8.51	D	0	Madagascar dry deciduous forests	May	1	79.095	13.1493
41	214	-19.5418	45.0528	367	0.33	0.56	5	1	2019	1001	N	VIIRS	h	1	305.75	7.42	D	0	Madagascar dry deciduous forests	May	1	79.095	13.1493
42	219	-19.3271	44.6791	367	0.35	0.57	5	1	2019	1001	N	VIIRS	h	1	305.6	7.09	D	0	Madagascar dry deciduous forests	May	1	79.095	13.1493
43	236	-20.9702	44.9745	367	0.7	0.75	5	2	2019	942	N	VIIRS	h	1	305.34	28.18	D	0	Madagascar dry deciduous forests	May	1	79.095	13.1493
44	237	-20.9735	44.9735	367	0.7	0.75	5	2	2019	942	N	VIIRS	h	1	303.49	12.39	D	0	Madagascar dry deciduous forests	May	1	79.095	13.1493
45	238	-20.9664	44.9732	367	0.7	0.75	5	2	2019	942	N	VIIRS	h	1	303.58	12.39	D	0	Madagascar dry deciduous forests	May	1	79.095	13.1493
46	239	-15.6865	47.2434	367	0.44	0.62	5	2	2019	943	N	VIIRS	h	1	293.35	10.37	D	0	Madagascar dry deciduous forests	May	1	79.095	13.1493
47	240	-15.1478	47.5622	367	0.41	0.61	5	2	2019	943	N	VIIRS	h	1	298.33	9	D	0	Madagascar dry deciduous forests	May	1	79.095	13.1493
48	264	-21.4367	44.9922	367	0.43	0.62	5	2	2019	1122	N	VIIRS	h	1	304.96	18.56	D	0	Madagascar dry deciduous forests	May	1	79.095	13.1493
49	265	-21.202	45.0161	367	0.44	0.62	5	2	2019	1122	N	VIIRS	h	1	304.33	9.14	D	0	Madagascar dry deciduous forests	May	1	79.095	13.1493
50	266	-21.1963	45.0147	367	0.44	0.62	5	2	2019	1122	N	VIIRS	h	1	304.63	11.24	D	0	Madagascar dry deciduous forests	May	1	79.095	13.1493
51	282	-18.7297	45.062	367	0.5	0.49	5	3	2019	1104	N	VIIRS	h	1	305.55	10.91	D	0	Madagascar dry deciduous forests	May	1	79.095	13.1493
52	283	-16.5382	46.1476	367	0.32	0.55	5	3	2019	1104	N	VIIRS	h	1	300.11	6.9	D	0	Madagascar dry deciduous forests	May	1	79.095	13.1493
53	284	-19.8542	44.8303	367	0.46	0.47	5	3	2019	1104	N	VIIRS	h	1	311.37	9.28	D	0	Madagascar dry deciduous forests	May	1	79.095	13.1493
54	285	-15.4054	47.7407	367	0.43	0.62	5	3	2019	1105	N	VIIRS	h	1	297.74	10.51	D	3	Madagascar dry deciduous forests	May	1	79.095	13.1493
55	323	-20.9462	45.2967	367	0.53	0.67	5	7	2019	948	N	VIIRS	h	1	306.33	9.62	D	0	Madagascar dry deciduous forests	May	1	79.095	13.1493
56	331	-21.2382	44.9824	367	0.56	0.69	5	7	2019	948	N	VIIRS	h	1	300.49	5.66	D	0	Madagascar dry deciduous forests	May	1	79.095	13.1493
57	337	-16.8746	46.2633	367	0.42	0.61	5	7	2019	949	N	VIIRS	h	1	300.72	5.94	D	0	Madagascar dry deciduous forests	May	1	79.095	13.1493
58	338	-16.8496	46.2059	367	0.42	0.61	5	7	2019	949	N	VIIRS	h	1	300.99	12.17	D	0	Madagascar dry deciduous forests	May	1	79.095	13.1493
59	339	-18.3698	45.0754	367	0.52	0.67	5	7	2019	949	N	VIIRS	h	1	301.01	11	D	0	Madagascar dry deciduous forests	May	1	79.095	13.1493
60	340	-18.3673	45.0761	367	0.52	0.67	5	7	2019	949	N	VIIRS	h	1	299.54	10.13	D	0	Madagascar dry deciduous forests	May	1	79.095	13.1493
61	341	-17.4323	45.7919	367	0.45	0.63	5	7	2019	949	N	VIIRS	h	1	298.16	9.89	D	0	Madagascar dry deciduous forests	May	1	79.095	13.1493
62	370	-19.7232	45.6119	367	0.64	0.72	5	7	2019	1129	N	VIIRS	h	1	301.58	15.09	D	0	Madagascar dry deciduous forests	May	1	79.095	13.1493
63	374	-19.1076	45.2985	367	0.32	0.55	5	8	2019	1110	N	VIIRS	h	1	302.25	3.78	D	0	Madagascar dry deciduous forests	May	1	79.095	13.1493
64	377	-19.3659	45.4228	367	0.32	0.55	5	8	2019	1110	N	VIIRS	h	1	302.48	7.5	D	0	Madagascar dry deciduous forests	May	1	79.095	13.1493
65	379	-16.9747	46.086	367	0.39	0.6	5	8	2019	1111	N	VIIRS	h	1	300.8	10.6	D	0	Madagascar dry deciduous forests	May	1	79.095	13.1493
66	380	-16.3735	47.7333	367	0.52	0.66	5	8	2019	1111	N	VIIRS	h	1	294.49	20.29	D	0	Madagascar dry deciduous forests	May	1	79.095	13.1493
67	381	-17.0712	45.6715	367	0.37	0.58	5	8	2019	1111	N	VIIRS	h	1	302.32	11.3	D	0	Madagascar dry deciduous forests	May	1	79.095	13.1493
68	382	-17.0719	45.6679	367	0.37	0.58	5	8	2019	1111	N	VIIRS	h	1	303.03	11.3	D	0	Madagascar dry deciduous forests	May	1	79.095	13.1493
69	383	-16.9673	45.6518	367	0.37	0.58	5	8	2019	1111	N	VIIRS	h	1	300.35	16.41	D	0	Madagascar dry deciduous forests	May	1	79.095	13.1493
70	384	-17.0551	45.6683	367	0.37	0.58	5	8	2019	1111	N	VIIRS	h	1	302.93	11.17	D	0	Madagascar dry deciduous forests	May	1	79.095	13.1493
71	385	-17.0656	45.6445	367	0.37	0.58	5	8	2019	1111	N	VIIRS	h	1	298.86	26.41	D	0	Madagascar dry deciduous forests	May	1	79.095	13.1493
72	386	-17.061	45.6398	367	0.37	0.58	5	8	2019	1111	N	VIIRS	h	1	296.56	25.63	D	0	Madagascar dry deciduous forests	May	1	79.095	13.1493
73	387	-17.0603	45.6434	367	0.37	0.58	5	8	2019	1111	N	VIIRS	h	1	297.27	26.41	D	0	Madagascar dry deciduous forests	May	1	79.095	13.1493
74	388	-17.0709	45.6455	367	0.37	0.58	5	8	2019	1111	N	VIIRS	h	1	298.69	9.42	D	0	Madagascar dry deciduous forests	May	1	79.095	13.1493
75	391	-18.4806	44.8161	367	0.42	0.45	5	11	2019	1014	N	VIIRS	h	1	300.36	14.62	D	0	Madagascar dry deciduous forests	May	1	79.095	13.1493
76	393	-19.0474	45.0469	367	0.41	0.45	5	11	2019	1014	N	VIIRS	h	1	303.23	7.48	D	0	Madagascar dry deciduous forests	May	1	79.095	13.1493
77	394	-19.3691	45.07	367	0.42	0.45	5	11	2019	1014	N	VIIRS	h	1	307.59	12.49	D	0	Madagascar dry deciduous forests	May	1	79.095	13.1493
78	395	-19.3687	45.0701	367	0.42	0.45	5	11	2019	1014	N	VIIRS	h	1	306.6	8.85	D	0	Madagascar dry deciduous forests	May	1	79.095	13.1493
79	402	-19.6773	44.8457	367	0.44	0.62	5	12	2019	955	N	VIIRS	h	1	297.84	5.28	D	0	Madagascar dry deciduous forests	May	1	79.095	13.1493
80	403	-19.6823	44.8458	367	0.44	0.62	5	12	2019	955	N	VIIRS	h	1	299.47	5.52	D	3	Madagascar dry deciduous forests	May	1	79.095	13.1493
81	404	-19.6798	44.9992	367	0.43	0.62	5	12	2019	955	N	VIIRS	h	1	300.4	9.21	D	3	Madagascar dry deciduous forests	May	1	79.095	13.1493
82	405	-18.1287	44.8271	367	0.42	0.61	5	12	2019	955	N	VIIRS	h	1	302.23	9.01	D	0	Madagascar dry deciduous forests	May	1	79.095	13.1493
83	406	-18.2071	44.7436	367	0.43	0.62	5	12	2019	955	N	VIIRS	h	1	298.36	5.7	D	0	Madagascar dry deciduous forests	May	1	79.095	13.1493
84	408	-18.2531	44.748	367	0.43	0.62	5	12	2019	955	N	VIIRS	h	1	299.58	14.23	D	0	Madagascar dry deciduous forests	May	1	79.095	13.1493
85	409	-19.7465	44.7884	367	0.44	0.62	5	12	2019	955	N	VIIRS	h	1	303.38	8.78	D	0	Madagascar dry deciduous forests	May	1	79.095	13.1493
86	412	-18.1991	45.0033	367	0.41	0.61	5	12	2019	955	N	VIIRS	h	1	304.15	7.98	D	0	Madagascar dry deciduous forests	May	1	79.095	13.1493
87	414	-18.2376	44.3583	367	0.45	0.63	5	12	2019	955	N	VIIRS	h	1	300.18	10.83	D	0	Madagascar dry deciduous forests	May	1	79.095	13.1493
88	415	-18.234	44.3585	367	0.45	0.63	5	12	2019	955	N	VIIRS	h	1	298.98	13.62	D	0	Madagascar dry deciduous forests	May	1	79.095	13.1493
89	416	-17.4338	45.6922	367	0.36	0.58	5	12	2019	955	N	VIIRS	h	1	301.7	9.52	D	0	Madagascar dry deciduous forests	May	1	79.095	13.1493
90	417	-17.0739	45.509	367	0.37	0.58	5	12	2019	955	N	VIIRS	h	1	300.73	6.44	D	0	Madagascar dry deciduous forests	May	1	79.095	13.1493
91	418	-17.1594	45.6181	367	0.36	0.58	5	12	2019	955	N	VIIRS	h	1	300.98	9.94	D	0	Madagascar dry deciduous forests	May	1	79.095	13.1493
92	419	-17.162	45.6174	367	0.36	0.58	5	12	2019	955	N	VIIRS	h	1	300.94	7.14	D	0	Madagascar dry deciduous forests	May	1	79.095	13.1493
93	420	-17.0611	45.7498	367	0.35	0.57	5	12	2019	955	N	VIIRS	h	1	300.54	12.08	D	0	Madagascar dry deciduous forests	May	1	79.095	13.1493
94	421	-17.0866	45.7632	367	0.35	0.57	5	12	2019	955	N	VIIRS	h	1	300.51	9.09	D	0	Madagascar dry deciduous forests	May	1	79.095	13.1493
95	422	-17.0582	45.7465	367	0.35	0.57	5	12	2019	955	N	VIIRS	h	1	302.5	12.31	D	0	Madagascar dry deciduous forests	May	1	79.095	13.1493
96	423	-17.2999	45.6467	367	0.36	0.58	5	12	2019	955	N	VIIRS	h	1	301.04	15	D	0	Madagascar dry deciduous forests	May	1	79.095	13.1493
97	424	-16.9991	45.5956	367	0.36	0.58	5	12	2019	955	N	VIIRS	h	1	298.98	6.92	D	0	Madagascar dry deciduous forests	May	1	79.095	13.1493
98	425	-19.0773	44.9396	367	0.42	0.61	5	12	2019	955	N	VIIRS	h	1	302.91	10.87	D	0	Madagascar dry deciduous forests	May	1	79.095	13.1493
99	426	-19.1271	45.0211	367	0.42	0.61	5	12	2019	955	N	VIIRS	h	1	299.35	6.02	D	0	Madagascar dry deciduous forests	May	1	79.095	13.1493
100	427	-16.3422	46.3274	367	0.32	0.54	5	12	2019	956	N	VIIRS	h	1	298.33	7.71	D	0	Madagascar dry deciduous forests	May	1	79.095	13.1493
101	429	-19.8122	44.8243	367	0.71	0.75	5	12	2019	1135	N	VIIRS	h	1	293.43	12.58	D	0	Madagascar dry deciduous forests	May	1	79.095	13.1493
102	430	-17.6238	44.5764	367	0.77	0.77	5	12	2019	1136	N	VIIRS	h	1	299.58	15.34	D	0	Madagascar dry deciduous forests	May	1	79.095	13.1493
103	431	-17.3169	45.7309	367	0.73	0.76	5	13	2019	936	N	VIIRS	h	1	300.8	10.58	D	0	Madagascar dry deciduous forests	May	1	79.095	13.1493
104	435	-19.3708	44.6448	367	0.36	0.58	5	13	2019	1116	N	VIIRS	h	1	302.2	5.49	D	0	Madagascar dry deciduous forests	May	1	79.095	13.1493
105	439	-19.0488	45.0167	367	0.39	0.59	5	13	2019	1116	N	VIIRS	h	1	301.92	9.76	D	0	Madagascar dry deciduous forests	May	1	79.095	13.1493
106	441	-19.0593	45.289	367	0.4	0.6	5	13	2019	1116	N	VIIRS	h	1	305.5	10.18	D	0	Madagascar dry deciduous forests	May	1	79.095	13.1493
107	442	-19.6862	45.3432	367	0.39	0.6	5	13	2019	1116	N	VIIRS	h	1	301.51	6.58	D	3	Madagascar dry deciduous forests	May	1	79.095	13.1493
108	444	-19.8043	45.6759	367	0.41	0.61	5	13	2019	1116	N	VIIRS	h	1	305.15	13.78	D	0	Madagascar dry deciduous forests	May	1	79.095	13.1493
109	446	-19.802	45.6741	367	0.41	0.61	5	13	2019	1116	N	VIIRS	h	1	303.88	10.35	D	0	Madagascar dry deciduous forests	May	1	79.095	13.1493
110	447	-19.5664	44.8657	367	0.37	0.58	5	13	2019	1116	N	VIIRS	h	1	301.72	8.81	D	0	Madagascar dry deciduous forests	May	1	79.095	13.1493
111	448	-18.2569	44.5504	367	0.38	0.58	5	13	2019	1117	N	VIIRS	h	1	302.74	6.71	D	0	Madagascar dry deciduous forests	May	1	79.095	13.1493
112	449	-18.2987	44.7616	367	0.39	0.59	5	13	2019	1117	N	VIIRS	h	1	297.9	7.09	D	0	Madagascar dry deciduous forests	May	1	79.095	13.1493
113	450	-18.3991	44.7166	367	0.38	0.59	5	13	2019	1117	N	VIIRS	h	1	299.96	9.48	D	0	Madagascar dry deciduous forests	May	1	79.095	13.1493
114	451	-18.5514	44.86	367	0.39	0.59	5	13	2019	1117	N	VIIRS	h	1	296.76	9.81	D	0	Madagascar dry deciduous forests	May	1	79.095	13.1493
115	452	-18.5515	44.86	367	0.39	0.59	5	13	2019	1117	N	VIIRS	h	1	297.27	9.63	D	0	Madagascar dry deciduous forests	May	1	79.095	13.1493
116	453	-18.7038	44.2741	367	0.35	0.57	5	13	2019	1117	N	VIIRS	h	1	301.78	6.22	D	0	Madagascar dry deciduous forests	May	1	79.095	13.1493
117	454	-18.5569	44.8612	367	0.39	0.59	5	13	2019	1117	N	VIIRS	h	1	297.84	5.36	D	0	Madagascar dry deciduous forests	May	1	79.095	13.1493
118	455	-18.3263	44.7113	367	0.38	0.59	5	13	2019	1117	N	VIIRS	h	1	298.92	12.45	D	0	Madagascar dry deciduous forests	May	1	79.095	13.1493
119	456	-17.0501	45.6916	367	0.47	0.64	5	13	2019	1117	N	VIIRS	h	1	303.42	9.25	D	0	Madagascar dry deciduous forests	May	1	79.095	13.1493
120	457	-17.2172	45.6613	367	0.46	0.64	5	13	2019	1117	N	VIIRS	h	1	300.21	13.13	D	0	Madagascar dry deciduous forests	May	1	79.095	13.1493
121	460	-17.2971	44.9585	367	0.42	0.45	5	14	2019	1058	N	VIIRS	h	1	307.61	8.58	D	0	Madagascar dry deciduous forests	May	1	79.095	13.1493
122	461	-19.4495	45.2173	367	0.4	0.44	5	14	2019	1058	N	VIIRS	h	1	307.65	6.79	D	0	Madagascar dry deciduous forests	May	1	79.095	13.1493
123	462	-18.4917	45.0243	367	0.4	0.44	5	14	2019	1058	N	VIIRS	h	1	307.53	5.81	D	0	Madagascar dry deciduous forests	May	1	79.095	13.1493
124	463	-17.1454	45.6469	367	0.46	0.47	5	14	2019	1058	N	VIIRS	h	1	312.73	60.66	D	0	Madagascar dry deciduous forests	May	1	79.095	13.1493
125	464	-15.2147	48.042	367	0.36	0.57	5	14	2019	1059	N	VIIRS	h	1	297.45	5.3	D	0	Madagascar dry deciduous forests	May	1	79.095	13.1493
126	466	-19.7813	45.2959	367	0.39	0.36	5	15	2019	1039	N	VIIRS	h	1	313.93	28.8	D	0	Madagascar dry deciduous forests	May	1	79.095	13.1493
127	471	-19.473	45.1276	367	0.33	0.55	5	17	2019	1001	N	VIIRS	h	1	297	6.99	D	0	Madagascar dry deciduous forests	May	1	79.095	13.1493
128	472	-19.2527	45.0937	367	0.33	0.55	5	17	2019	1001	N	VIIRS	h	1	295.68	5.02	D	0	Madagascar dry deciduous forests	May	1	79.095	13.1493
129	473	-19.2543	45.094	367	0.33	0.55	5	17	2019	1001	N	VIIRS	h	1	296.53	11.12	D	0	Madagascar dry deciduous forests	May	1	79.095	13.1493
130	474	-15.8688	48.3706	367	0.55	0.43	5	17	2019	1002	N	VIIRS	h	1	300.45	16.05	D	0	Madagascar dry deciduous forests	May	1	79.095	13.1493
131	475	-16.0181	47.2186	367	0.44	0.46	5	17	2019	1002	N	VIIRS	h	1	307.21	6.69	D	0	Madagascar dry deciduous forests	May	1	79.095	13.1493
132	482	-17.3493	46.2207	367	0.54	0.68	5	18	2019	943	N	VIIRS	h	1	294.15	12.6	D	0	Madagascar dry deciduous forests	May	1	79.095	13.1493
133	483	-15.0971	47.3122	367	0.43	0.62	5	18	2019	943	N	VIIRS	h	1	298.08	10.1	D	0	Madagascar dry deciduous forests	May	1	79.095	13.1493
134	492	-18.3733	45.12	367	0.51	0.66	5	18	2019	1123	N	VIIRS	h	1	295.68	19.85	D	0	Madagascar dry deciduous forests	May	1	79.095	13.1493
135	495	-15.7855	47.6572	367	0.42	0.61	5	19	2019	1105	N	VIIRS	h	1	298.48	10.6	D	0	Madagascar dry deciduous forests	May	1	79.095	13.1493
136	496	-15.7829	47.656	367	0.42	0.61	5	19	2019	1105	N	VIIRS	h	1	298.09	10.77	D	0	Madagascar dry deciduous forests	May	1	79.095	13.1493
137	499	-16.1398	47.6799	367	0.41	0.61	5	19	2019	1105	N	VIIRS	h	1	294.19	14.14	D	0	Madagascar dry deciduous forests	May	1	79.095	13.1493
138	500	-16.1454	47.681	367	0.41	0.61	5	19	2019	1105	N	VIIRS	h	1	296.86	12.38	D	0	Madagascar dry deciduous forests	May	1	79.095	13.1493
139	502	-17.0267	46.1651	367	0.42	0.45	5	22	2019	1008	N	VIIRS	h	1	298.92	7.25	D	0	Madagascar dry deciduous forests	May	1	79.095	13.1493
140	506	-19.9218	45.3507	367	0.51	0.66	5	23	2019	948	N	VIIRS	h	1	296.44	10.9	D	0	Madagascar dry deciduous forests	May	1	79.095	13.1493
141	509	-17.0755	45.5561	367	0.46	0.64	5	23	2019	949	N	VIIRS	h	1	292.89	9.89	D	0	Madagascar dry deciduous forests	May	1	79.095	13.1493
142	510	-17.2802	46.248	367	0.42	0.61	5	23	2019	949	N	VIIRS	h	1	293.96	10.48	D	0	Madagascar dry deciduous forests	May	1	79.095	13.1493
143	511	-16.9997	46.1372	367	0.42	0.61	5	23	2019	949	N	VIIRS	h	1	300.07	11.26	D	0	Madagascar dry deciduous forests	May	1	79.095	13.1493
144	512	-17.0258	46.1656	367	0.42	0.61	5	23	2019	949	N	VIIRS	h	1	299.13	8.36	D	0	Madagascar dry deciduous forests	May	1	79.095	13.1493
145	513	-16.9982	46.1373	367	0.42	0.61	5	23	2019	949	N	VIIRS	h	1	300.86	13.59	D	0	Madagascar dry deciduous forests	May	1	79.095	13.1493
146	514	-16.6798	47.2833	367	0.35	0.57	5	23	2019	949	N	VIIRS	h	1	303.56	15.5	D	0	Madagascar dry deciduous forests	May	1	79.095	13.1493
147	517	-16.5007	46.1388	367	0.42	0.61	5	23	2019	949	N	VIIRS	h	1	300.28	19.46	D	0	Madagascar dry deciduous forests	May	1	79.095	13.1493
148	519	-15.743	47.223	367	0.35	0.56	5	23	2019	949	N	VIIRS	h	1	301.93	5.85	D	0	Madagascar dry deciduous forests	May	1	79.095	13.1493
149	520	-15.7433	47.2197	367	0.35	0.56	5	23	2019	949	N	VIIRS	h	1	302.36	5.85	D	0	Madagascar dry deciduous forests	May	1	79.095	13.1493
150	521	-16.3819	47.1966	367	0.35	0.57	5	23	2019	949	N	VIIRS	h	1	303.32	10.51	D	0	Madagascar dry deciduous forests	May	1	79.095	13.1493
151	522	-15.6726	47.2864	367	0.34	0.56	5	23	2019	950	N	VIIRS	h	1	300.08	5.82	D	0	Madagascar dry deciduous forests	May	1	79.095	13.1493
152	525	-16.9334	45.7215	367	0.75	0.77	5	23	2019	1130	N	VIIRS	h	1	295.28	18.84	D	0	Madagascar dry deciduous forests	May	1	79.095	13.1493
153	526	-16.9379	45.7225	367	0.75	0.77	5	23	2019	1130	N	VIIRS	h	1	294.05	17.73	D	0	Madagascar dry deciduous forests	May	1	79.095	13.1493
154	527	-15.5385	47.8241	367	0.65	0.73	5	24	2019	931	N	VIIRS	h	1	296.04	19.38	D	3	Madagascar dry deciduous forests	May	1	79.095	13.1493
155	528	-16.0328	47.4425	367	0.69	0.74	5	24	2019	931	N	VIIRS	h	1	296.49	15.98	D	0	Madagascar dry deciduous forests	May	1	79.095	13.1493
156	529	-16.0268	47.4443	367	0.69	0.74	5	24	2019	931	N	VIIRS	h	1	295.83	17.94	D	0	Madagascar dry deciduous forests	May	1	79.095	13.1493
157	530	-16.0191	47.4502	367	0.69	0.74	5	24	2019	931	N	VIIRS	h	1	295.47	17.94	D	0	Madagascar dry deciduous forests	May	1	79.095	13.1493
158	531	-19.3743	45.7279	367	0.34	0.56	5	24	2019	1110	N	VIIRS	h	1	297.54	5.54	D	0	Madagascar dry deciduous forests	May	1	79.095	13.1493
159	541	-17.0639	45.6141	367	0.37	0.58	5	24	2019	1111	N	VIIRS	h	1	299.15	7.51	D	0	Madagascar dry deciduous forests	May	1	79.095	13.1493
160	542	-17.0395	45.8152	367	0.38	0.59	5	24	2019	1111	N	VIIRS	h	1	300.59	7.96	D	0	Madagascar dry deciduous forests	May	1	79.095	13.1493
161	543	-17.0929	46.164	367	0.4	0.6	5	24	2019	1111	N	VIIRS	h	1	300.11	7.14	D	0	Madagascar dry deciduous forests	May	1	79.095	13.1493
162	544	-17.1324	45.6163	367	0.37	0.58	5	24	2019	1111	N	VIIRS	h	1	300.84	4.81	D	0	Madagascar dry deciduous forests	May	1	79.095	13.1493
163	545	-17.0628	45.8392	367	0.38	0.59	5	24	2019	1111	N	VIIRS	h	1	301.84	8.12	D	0	Madagascar dry deciduous forests	May	1	79.095	13.1493
164	546	-17.0574	45.838	367	0.38	0.59	5	24	2019	1111	N	VIIRS	h	1	298.4	8.12	D	0	Madagascar dry deciduous forests	May	1	79.095	13.1493
165	547	-17.0602	45.7968	367	0.38	0.59	5	24	2019	1111	N	VIIRS	h	1	299.07	6.24	D	0	Madagascar dry deciduous forests	May	1	79.095	13.1493
166	548	-17.2516	45.5915	367	0.36	0.58	5	24	2019	1111	N	VIIRS	h	1	300.15	4.67	D	0	Madagascar dry deciduous forests	May	1	79.095	13.1493
167	549	-17.7449	45.1361	367	0.33	0.55	5	24	2019	1111	N	VIIRS	h	1	301.16	6.1	D	0	Madagascar dry deciduous forests	May	1	79.095	13.1493
168	551	-17.1149	46.1409	367	0.4	0.6	5	24	2019	1111	N	VIIRS	h	1	300.64	23.85	D	0	Madagascar dry deciduous forests	May	1	79.095	13.1493
169	552	-16.3722	45.5956	367	0.38	0.59	5	24	2019	1111	N	VIIRS	h	1	301.66	12.73	D	0	Madagascar dry deciduous forests	May	1	79.095	13.1493
170	553	-16.3737	45.5951	367	0.38	0.59	5	24	2019	1111	N	VIIRS	h	1	302.09	7.06	D	0	Madagascar dry deciduous forests	May	1	79.095	13.1493
171	555	-15.567	46.5417	367	0.45	0.47	5	25	2019	1052	N	VIIRS	h	1	305.14	21.11	D	0	Madagascar dry deciduous forests	May	1	79.095	13.1493
172	556	-15.5692	46.5417	367	0.45	0.47	5	25	2019	1052	N	VIIRS	h	1	301.66	25.24	D	0	Madagascar dry deciduous forests	May	1	79.095	13.1493
173	559	-19.5289	44.6132	367	0.44	0.46	5	27	2019	1014	N	VIIRS	h	1	300.69	15.44	D	0	Madagascar dry deciduous forests	May	1	79.095	13.1493
174	560	-18.6427	44.3551	367	0.45	0.47	5	27	2019	1014	N	VIIRS	h	1	298.45	6.32	D	0	Madagascar dry deciduous forests	May	1	79.095	13.1493
175	581	-17.3424	45.4136	367	0.37	0.58	5	28	2019	955	N	VIIRS	h	1	296.2	9.76	D	0	Madagascar dry deciduous forests	May	1	79.095	13.1493
176	585	-17.2847	46.2732	367	0.33	0.55	5	28	2019	955	N	VIIRS	h	1	297.03	4.28	D	0	Madagascar dry deciduous forests	May	1	79.095	13.1493
177	586	-17.2861	46.275	367	0.33	0.55	5	28	2019	955	N	VIIRS	h	1	297.72	7.5	D	0	Madagascar dry deciduous forests	May	1	79.095	13.1493
178	587	-17.0429	46.3047	367	0.32	0.55	5	28	2019	955	N	VIIRS	h	1	299.31	11.06	D	0	Madagascar dry deciduous forests	May	1	79.095	13.1493
179	588	-17.2041	45.6609	367	0.36	0.57	5	28	2019	955	N	VIIRS	h	1	296.88	7.2	D	0	Madagascar dry deciduous forests	May	1	79.095	13.1493
180	589	-17.2258	45.6599	367	0.36	0.57	5	28	2019	955	N	VIIRS	h	1	297.66	15.11	D	0	Madagascar dry deciduous forests	May	1	79.095	13.1493
181	590	-17.2312	45.6605	367	0.36	0.57	5	28	2019	955	N	VIIRS	h	1	298.06	15.11	D	0	Madagascar dry deciduous forests	May	1	79.095	13.1493
182	591	-17.2987	45.8169	367	0.35	0.57	5	28	2019	955	N	VIIRS	h	1	296.24	7.41	D	0	Madagascar dry deciduous forests	May	1	79.095	13.1493
183	592	-17.3372	45.7601	367	0.36	0.57	5	28	2019	955	N	VIIRS	h	1	297.05	5.88	D	0	Madagascar dry deciduous forests	May	1	79.095	13.1493
184	593	-17.3406	45.7577	367	0.36	0.57	5	28	2019	955	N	VIIRS	h	1	296.99	10.48	D	0	Madagascar dry deciduous forests	May	1	79.095	13.1493
185	594	-17.3403	45.7609	367	0.36	0.57	5	28	2019	955	N	VIIRS	h	1	296.21	10.48	D	0	Madagascar dry deciduous forests	May	1	79.095	13.1493
186	595	-17.2892	45.8056	367	0.35	0.57	5	28	2019	955	N	VIIRS	h	1	298.28	11.26	D	0	Madagascar dry deciduous forests	May	1	79.095	13.1493
187	596	-17.271	45.7248	367	0.36	0.57	5	28	2019	955	N	VIIRS	h	1	296.74	14.68	D	0	Madagascar dry deciduous forests	May	1	79.095	13.1493
188	597	-17.2706	45.7282	367	0.36	0.57	5	28	2019	955	N	VIIRS	h	1	295.26	12.69	D	0	Madagascar dry deciduous forests	May	1	79.095	13.1493
189	598	-17.2438	45.7412	367	0.36	0.57	5	28	2019	955	N	VIIRS	h	1	295.52	8.12	D	0	Madagascar dry deciduous forests	May	1	79.095	13.1493
190	599	-17.2434	45.7446	367	0.36	0.57	5	28	2019	955	N	VIIRS	h	1	296.5	11.64	D	0	Madagascar dry deciduous forests	May	1	79.095	13.1493
191	600	-17.2422	45.7419	367	0.36	0.57	5	28	2019	955	N	VIIRS	h	1	296.46	8.84	D	0	Madagascar dry deciduous forests	May	1	79.095	13.1493
192	601	-17.2156	45.9947	367	0.34	0.56	5	28	2019	955	N	VIIRS	h	1	295.63	5.69	D	0	Madagascar dry deciduous forests	May	1	79.095	13.1493
193	602	-17.2106	45.9912	367	0.34	0.56	5	28	2019	955	N	VIIRS	h	1	297.62	5.69	D	0	Madagascar dry deciduous forests	May	1	79.095	13.1493
194	603	-17.2061	45.9843	367	0.34	0.56	5	28	2019	955	N	VIIRS	h	1	301.01	36.86	D	0	Madagascar dry deciduous forests	May	1	79.095	13.1493
195	604	-17.2153	45.9936	367	0.34	0.56	5	28	2019	955	N	VIIRS	h	1	296.21	6.96	D	0	Madagascar dry deciduous forests	May	1	79.095	13.1493
196	605	-17.2101	45.9932	367	0.34	0.56	5	28	2019	955	N	VIIRS	h	1	296.11	6.96	D	0	Madagascar dry deciduous forests	May	1	79.095	13.1493
197	606	-17.2059	45.9832	367	0.34	0.56	5	28	2019	955	N	VIIRS	h	1	304	43.13	D	0	Madagascar dry deciduous forests	May	1	79.095	13.1493
198	607	-17.1763	45.6676	367	0.36	0.57	5	28	2019	955	N	VIIRS	h	1	299.82	28.52	D	0	Madagascar dry deciduous forests	May	1	79.095	13.1493
199	608	-17.3616	45.9639	367	0.35	0.56	5	28	2019	955	N	VIIRS	h	1	296.99	7.34	D	0	Madagascar dry deciduous forests	May	1	79.095	13.1493
200	609	-17.4267	45.8562	367	0.35	0.57	5	28	2019	955	N	VIIRS	h	1	295.1	6.8	D	0	Madagascar dry deciduous forests	May	1	79.095	13.1493
201	610	-17.4257	45.857	367	0.35	0.57	5	28	2019	955	N	VIIRS	h	1	294.72	6.49	D	0	Madagascar dry deciduous forests	May	1	79.095	13.1493
202	611	-17.203	46.3539	367	0.32	0.55	5	28	2019	955	N	VIIRS	h	1	297.27	5.84	D	0	Madagascar dry deciduous forests	May	1	79.095	13.1493
203	612	-17.2576	45.9	367	0.35	0.57	5	28	2019	955	N	VIIRS	h	1	299.25	9.11	D	0	Madagascar dry deciduous forests	May	1	79.095	13.1493
204	613	-17.2583	45.8933	367	0.35	0.57	5	28	2019	955	N	VIIRS	h	1	299.39	10.57	D	0	Madagascar dry deciduous forests	May	1	79.095	13.1493
205	614	-17.2538	45.8858	367	0.35	0.57	5	28	2019	955	N	VIIRS	h	1	301.97	9.09	D	0	Madagascar dry deciduous forests	May	1	79.095	13.1493
206	615	-17.0343	45.6563	367	0.36	0.57	5	28	2019	955	N	VIIRS	h	1	296.47	8.28	D	0	Madagascar dry deciduous forests	May	1	79.095	13.1493
207	616	-16.9304	45.5115	367	0.36	0.58	5	28	2019	956	N	VIIRS	h	1	295.49	7.68	D	0	Madagascar dry deciduous forests	May	1	79.095	13.1493
208	617	-16.8576	46.3393	367	0.32	0.55	5	28	2019	956	N	VIIRS	h	1	300.11	14.66	D	0	Madagascar dry deciduous forests	May	1	79.095	13.1493
209	618	-16.9282	45.6767	367	0.36	0.57	5	28	2019	956	N	VIIRS	h	1	296.24	10.26	D	0	Madagascar dry deciduous forests	May	1	79.095	13.1493
210	619	-16.3618	47.1289	367	0.56	0.52	5	28	2019	956	N	VIIRS	h	1	303.39	14.1	D	0	Madagascar dry deciduous forests	May	1	79.095	13.1493
211	620	-15.2149	46.9238	367	0.56	0.51	5	28	2019	956	N	VIIRS	h	1	302.87	22.11	D	0	Madagascar dry deciduous forests	May	1	79.095	13.1493
212	621	-15.9839	46.0086	367	0.33	0.55	5	28	2019	956	N	VIIRS	h	1	298.12	5.16	D	0	Madagascar dry deciduous forests	May	1	79.095	13.1493
213	633	-15.2654	47.644	367	0.52	0.67	5	29	2019	937	N	VIIRS	h	1	300.47	21.66	D	0	Madagascar dry deciduous forests	May	1	79.095	13.1493
214	634	-15.7877	46.83	367	0.59	0.7	5	29	2019	937	N	VIIRS	h	1	295.48	18.92	D	0	Madagascar dry deciduous forests	May	1	79.095	13.1493
215	635	-15.7855	46.8298	367	0.59	0.7	5	29	2019	937	N	VIIRS	h	1	294.5	11.84	D	0	Madagascar dry deciduous forests	May	1	79.095	13.1493
216	645	-16.0129	47.1757	367	0.61	0.71	5	29	2019	1117	N	VIIRS	h	1	296.89	17.5	D	0	Madagascar dry deciduous forests	May	1	79.095	13.1493
217	646	-17.0361	45.6179	367	0.47	0.64	5	29	2019	1117	N	VIIRS	h	1	300.99	26.45	D	0	Madagascar dry deciduous forests	May	1	79.095	13.1493
218	649	-15.1262	47.621	367	0.68	0.74	5	29	2019	1118	N	VIIRS	h	1	294.82	19.03	D	0	Madagascar dry deciduous forests	May	1	79.095	13.1493
219	650	-15.0392	47.6888	367	0.69	0.74	5	29	2019	1118	N	VIIRS	h	1	295.96	22.24	D	0	Madagascar dry deciduous forests	May	1	79.095	13.1493
220	651	-15.0166	47.6673	367	0.34	0.56	5	30	2019	1059	N	VIIRS	h	1	302.5	11.23	D	0	Madagascar dry deciduous forests	May	1	79.095	13.1493
221	652	-15.016	47.6704	367	0.34	0.56	5	30	2019	1059	N	VIIRS	h	1	307.09	39.7	D	0	Madagascar dry deciduous forests	May	1	79.095	13.1493
222	653	-15.5364	47.7717	367	0.34	0.56	5	30	2019	1059	N	VIIRS	h	1	298.87	3.6	D	0	Madagascar dry deciduous forests	May	1	79.095	13.1493
223	654	-15.6614	47.3208	367	0.39	0.36	6	1	2019	1021	N	VIIRS	h	1	303.65	17.1	D	0	Madagascar dry deciduous forests	Jun	1	79.095	13.1493
224	658	-19.3423	44.9675	367	0.33	0.56	6	2	2019	1001	N	VIIRS	h	1	300.78	10.58	D	0	Madagascar dry deciduous forests	Jun	1	79.095	13.1493
225	659	-19.3441	45.2003	367	0.32	0.55	6	2	2019	1001	N	VIIRS	h	1	303.66	6.05	D	0	Madagascar dry deciduous forests	Jun	1	79.095	13.1493
226	660	-19.3444	45.1972	367	0.32	0.55	6	2	2019	1001	N	VIIRS	h	1	304.05	6.05	D	0	Madagascar dry deciduous forests	Jun	1	79.095	13.1493
227	665	-19.9094	45.3566	367	0.32	0.55	6	2	2019	1001	N	VIIRS	h	1	302.73	4.17	D	0	Madagascar dry deciduous forests	Jun	1	79.095	13.1493
228	666	-19.6835	45.0471	367	0.33	0.55	6	2	2019	1001	N	VIIRS	h	1	303.75	6.91	D	0	Madagascar dry deciduous forests	Jun	1	79.095	13.1493
229	667	-18.6345	44.8509	367	0.33	0.55	6	2	2019	1001	N	VIIRS	h	1	304.42	9.49	D	0	Madagascar dry deciduous forests	Jun	1	79.095	13.1493
230	668	-18.7931	44.8936	367	0.33	0.55	6	2	2019	1001	N	VIIRS	h	1	303.12	5.65	D	0	Madagascar dry deciduous forests	Jun	1	79.095	13.1493
231	669	-18.7983	44.8942	367	0.33	0.55	6	2	2019	1001	N	VIIRS	h	1	301.95	3.48	D	0	Madagascar dry deciduous forests	Jun	1	79.095	13.1493
232	670	-18.7998	44.8958	367	0.33	0.55	6	2	2019	1001	N	VIIRS	h	1	301.87	6.35	D	0	Madagascar dry deciduous forests	Jun	1	79.095	13.1493
233	671	-18.7317	44.8805	367	0.33	0.55	6	2	2019	1001	N	VIIRS	h	1	302.17	5.57	D	0	Madagascar dry deciduous forests	Jun	1	79.095	13.1493
234	672	-18.7093	44.8947	367	0.33	0.55	6	2	2019	1001	N	VIIRS	h	1	304.72	8.16	D	0	Madagascar dry deciduous forests	Jun	1	79.095	13.1493
235	676	-17.65	44.9389	367	0.32	0.55	6	2	2019	1002	N	VIIRS	h	1	301.91	6.53	D	0	Madagascar dry deciduous forests	Jun	1	79.095	13.1493
236	677	-17.6496	44.9419	367	0.32	0.55	6	2	2019	1002	N	VIIRS	h	1	302.48	6.53	D	0	Madagascar dry deciduous forests	Jun	1	79.095	13.1493
237	678	-15.6952	47.6294	367	0.4	0.45	6	2	2019	1002	N	VIIRS	h	1	304.08	9.79	D	0	Madagascar dry deciduous forests	Jun	1	79.095	13.1493
238	679	-15.7557	47.2634	367	0.43	0.46	6	2	2019	1002	N	VIIRS	h	1	305.99	14.25	D	0	Madagascar dry deciduous forests	Jun	1	79.095	13.1493
239	680	-16.868	44.4249	367	0.34	0.56	6	2	2019	1002	N	VIIRS	h	1	305.5	14.28	D	0	Madagascar dry deciduous forests	Jun	1	79.095	13.1493
240	681	-17.0804	44.4216	367	0.34	0.56	6	2	2019	1002	N	VIIRS	h	1	299.28	5.26	D	0	Madagascar dry deciduous forests	Jun	1	79.095	13.1493
241	682	-17.8641	44.5256	367	0.34	0.56	6	2	2019	1002	N	VIIRS	h	1	302.66	10.52	D	0	Madagascar dry deciduous forests	Jun	1	79.095	13.1493
242	683	-15.8523	47.2467	367	0.43	0.46	6	2	2019	1002	N	VIIRS	h	1	307.81	22.9	D	0	Madagascar dry deciduous forests	Jun	1	79.095	13.1493
243	684	-18.2319	45.0355	367	0.32	0.55	6	2	2019	1002	N	VIIRS	h	1	301.87	6.29	D	0	Madagascar dry deciduous forests	Jun	1	79.095	13.1493
244	685	-18.2364	44.7089	367	0.34	0.56	6	2	2019	1002	N	VIIRS	h	1	313.81	30.13	D	0	Madagascar dry deciduous forests	Jun	1	79.095	13.1493
245	686	-17.2742	45.7618	367	0.56	0.51	6	2	2019	1002	N	VIIRS	h	1	305.01	18.22	D	0	Madagascar dry deciduous forests	Jun	1	79.095	13.1493
246	687	-18.699	44.9468	367	0.67	0.73	6	3	2019	943	N	VIIRS	h	1	295.03	10.69	D	0	Madagascar dry deciduous forests	Jun	1	79.095	13.1493
247	688	-16.6548	46.6332	367	0.49	0.65	6	3	2019	943	N	VIIRS	h	1	298.24	6.29	D	0	Madagascar dry deciduous forests	Jun	1	79.095	13.1493
248	690	-15.4689	47.3787	367	0.43	0.62	6	3	2019	943	N	VIIRS	h	1	297.09	21.04	D	0	Madagascar dry deciduous forests	Jun	1	79.095	13.1493
249	691	-17.3918	45.6764	367	0.58	0.7	6	3	2019	943	N	VIIRS	h	1	293.51	18.67	D	0	Madagascar dry deciduous forests	Jun	1	79.095	13.1493
250	692	-17.0005	45.5992	367	0.58	0.7	6	3	2019	943	N	VIIRS	h	1	298.45	13.76	D	0	Madagascar dry deciduous forests	Jun	1	79.095	13.1493
251	693	-17.2626	45.5263	367	0.59	0.7	6	3	2019	943	N	VIIRS	h	1	297.08	13.22	D	0	Madagascar dry deciduous forests	Jun	1	79.095	13.1493
252	694	-17.1254	45.5264	367	0.59	0.7	6	3	2019	943	N	VIIRS	h	1	298.14	13.15	D	0	Madagascar dry deciduous forests	Jun	1	79.095	13.1493
253	695	-17.0577	45.483	367	0.59	0.7	6	3	2019	943	N	VIIRS	h	1	298.12	10.7	D	0	Madagascar dry deciduous forests	Jun	1	79.095	13.1493
254	696	-17.3942	45.7216	367	0.58	0.69	6	3	2019	943	N	VIIRS	h	1	292.53	9.2	D	0	Madagascar dry deciduous forests	Jun	1	79.095	13.1493
255	697	-17.8258	45.6442	367	0.59	0.7	6	3	2019	943	N	VIIRS	h	1	297.64	11.44	D	0	Madagascar dry deciduous forests	Jun	1	79.095	13.1493
256	698	-17.243	45.7353	367	0.57	0.69	6	3	2019	943	N	VIIRS	h	1	295.54	12.89	D	0	Madagascar dry deciduous forests	Jun	1	79.095	13.1493
257	699	-17.3535	45.8833	367	0.56	0.69	6	3	2019	943	N	VIIRS	h	1	296.83	7.99	D	0	Madagascar dry deciduous forests	Jun	1	79.095	13.1493
258	701	-17.0863	45.8052	367	0.6	0.71	6	3	2019	1123	N	VIIRS	h	1	294.88	47.29	D	0	Madagascar dry deciduous forests	Jun	1	79.095	13.1493
259	702	-17.0876	45.7994	367	0.6	0.7	6	3	2019	1123	N	VIIRS	h	1	294.13	22.33	D	0	Madagascar dry deciduous forests	Jun	1	79.095	13.1493
260	703	-19.4692	45.0482	367	0.48	0.65	6	3	2019	1123	N	VIIRS	h	1	295.89	12.45	D	0	Madagascar dry deciduous forests	Jun	1	79.095	13.1493
261	704	-17.0685	46.0374	367	0.62	0.71	6	3	2019	1123	N	VIIRS	h	1	297.09	22.54	D	0	Madagascar dry deciduous forests	Jun	1	79.095	13.1493
262	705	-15.878	47.1419	367	0.38	0.44	6	5	2019	1046	N	VIIRS	h	1	299.73	10.95	D	0	Madagascar dry deciduous forests	Jun	1	79.095	13.1493
263	706	-16.9096	46.2412	367	0.39	0.36	6	6	2019	1027	N	VIIRS	h	1	308.31	7.72	D	0	Madagascar dry deciduous forests	Jun	1	79.095	13.1493
264	707	-16.6908	46.5044	367	0.39	0.36	6	6	2019	1027	N	VIIRS	h	1	306.03	11.01	D	0	Madagascar dry deciduous forests	Jun	1	79.095	13.1493
265	709	-15.8661	46.4905	367	0.38	0.36	6	6	2019	1027	N	VIIRS	h	1	307.18	9.25	D	0	Madagascar dry deciduous forests	Jun	1	79.095	13.1493
266	714	-17.3399	46.2154	367	0.41	0.45	6	7	2019	1008	N	VIIRS	h	1	304.61	15.37	D	0	Madagascar dry deciduous forests	Jun	1	79.095	13.1493
267	715	-17.1697	46.145	367	0.42	0.45	6	7	2019	1008	N	VIIRS	h	1	307.13	32.55	D	0	Madagascar dry deciduous forests	Jun	1	79.095	13.1493
268	716	-18.7344	44.8391	367	0.53	0.5	6	7	2019	1008	N	VIIRS	h	1	300.42	15.69	D	0	Madagascar dry deciduous forests	Jun	1	79.095	13.1493
269	718	-17.0857	46.129	367	0.42	0.45	6	7	2019	1008	N	VIIRS	h	1	304.71	5.01	D	0	Madagascar dry deciduous forests	Jun	1	79.095	13.1493
270	719	-17.1902	45.691	367	0.45	0.47	6	7	2019	1008	N	VIIRS	h	1	312.51	33.99	D	0	Madagascar dry deciduous forests	Jun	1	79.095	13.1493
271	720	-17.1881	45.6915	367	0.44	0.46	6	7	2019	1008	N	VIIRS	h	1	303.98	46.32	D	0	Madagascar dry deciduous forests	Jun	1	79.095	13.1493
272	721	-17.157	46.1794	367	0.41	0.45	6	7	2019	1008	N	VIIRS	h	1	303.91	13.58	D	0	Madagascar dry deciduous forests	Jun	1	79.095	13.1493
273	722	-17.1519	46.1867	367	0.41	0.45	6	7	2019	1008	N	VIIRS	h	1	301.64	8.44	D	0	Madagascar dry deciduous forests	Jun	1	79.095	13.1493
274	726	-17.4226	45.7644	367	0.45	0.63	6	8	2019	949	N	VIIRS	h	1	301.14	16.73	D	0	Madagascar dry deciduous forests	Jun	1	79.095	13.1493
275	727	-17.1354	45.7213	367	0.45	0.63	6	8	2019	949	N	VIIRS	h	1	302.44	19.99	D	0	Madagascar dry deciduous forests	Jun	1	79.095	13.1493
276	728	-17.3701	45.7762	367	0.45	0.63	6	8	2019	949	N	VIIRS	h	1	300.4	17.57	D	0	Madagascar dry deciduous forests	Jun	1	79.095	13.1493
277	729	-17.1422	45.7133	367	0.45	0.63	6	8	2019	949	N	VIIRS	h	1	300.53	12.34	D	0	Madagascar dry deciduous forests	Jun	1	79.095	13.1493
278	730	-17.3697	45.7806	367	0.45	0.63	6	8	2019	949	N	VIIRS	h	1	299.8	17.57	D	0	Madagascar dry deciduous forests	Jun	1	79.095	13.1493
279	731	-17.3739	45.7762	367	0.45	0.63	6	8	2019	949	N	VIIRS	h	1	304.57	20.27	D	0	Madagascar dry deciduous forests	Jun	1	79.095	13.1493
280	732	-17.3734	45.7806	367	0.45	0.63	6	8	2019	949	N	VIIRS	h	1	303.02	20.27	D	0	Madagascar dry deciduous forests	Jun	1	79.095	13.1493
281	733	-17.0535	45.7071	367	0.45	0.63	6	8	2019	949	N	VIIRS	h	1	300.76	12.37	D	0	Madagascar dry deciduous forests	Jun	1	79.095	13.1493
282	734	-17.0608	45.709	367	0.45	0.63	6	8	2019	949	N	VIIRS	h	1	302.33	17.3	D	0	Madagascar dry deciduous forests	Jun	1	79.095	13.1493
283	735	-17.0549	45.7083	367	0.45	0.63	6	8	2019	949	N	VIIRS	h	1	301.05	17.3	D	0	Madagascar dry deciduous forests	Jun	1	79.095	13.1493
284	736	-17.3344	46.5167	367	0.4	0.6	6	8	2019	949	N	VIIRS	h	1	302.88	7.21	D	0	Madagascar dry deciduous forests	Jun	1	79.095	13.1493
285	737	-17.1757	45.6208	367	0.46	0.63	6	8	2019	949	N	VIIRS	h	1	300.78	6.6	D	0	Madagascar dry deciduous forests	Jun	1	79.095	13.1493
286	738	-17.132	45.9161	367	0.44	0.62	6	8	2019	949	N	VIIRS	h	1	298.82	6.96	D	0	Madagascar dry deciduous forests	Jun	1	79.095	13.1493
287	740	-16.5907	47.6293	367	0.33	0.55	6	8	2019	949	N	VIIRS	h	1	294.42	3.04	D	0	Madagascar dry deciduous forests	Jun	1	79.095	13.1493
288	741	-17.0685	46.1984	367	0.42	0.61	6	8	2019	949	N	VIIRS	h	1	299.25	13.66	D	0	Madagascar dry deciduous forests	Jun	1	79.095	13.1493
289	742	-18.9479	44.9843	367	0.53	0.67	6	8	2019	949	N	VIIRS	h	1	300.55	22.22	D	0	Madagascar dry deciduous forests	Jun	1	79.095	13.1493
290	743	-16.9085	46.6048	367	0.39	0.59	6	8	2019	949	N	VIIRS	h	1	300.24	7.55	D	0	Madagascar dry deciduous forests	Jun	1	79.095	13.1493
291	744	-17.2177	44.8414	367	0.52	0.66	6	8	2019	949	N	VIIRS	h	1	303.95	30.93	D	0	Madagascar dry deciduous forests	Jun	1	79.095	13.1493
292	745	-17.42	44.5882	367	0.54	0.68	6	8	2019	949	N	VIIRS	h	1	298.19	18.3	D	0	Madagascar dry deciduous forests	Jun	1	79.095	13.1493
293	747	-16.3701	47.4691	367	0.34	0.56	6	8	2019	949	N	VIIRS	h	1	299.93	4.27	D	0	Madagascar dry deciduous forests	Jun	1	79.095	13.1493
294	748	-17.084	47.0957	367	0.37	0.58	6	8	2019	949	N	VIIRS	h	1	300.65	4.64	D	0	Madagascar dry deciduous forests	Jun	1	79.095	13.1493
295	749	-16.6246	45.9034	367	0.43	0.62	6	8	2019	949	N	VIIRS	h	1	300.66	10.78	D	0	Madagascar dry deciduous forests	Jun	1	79.095	13.1493
296	750	-16.6241	45.9038	367	0.43	0.62	6	8	2019	949	N	VIIRS	h	1	299.61	11.54	D	0	Madagascar dry deciduous forests	Jun	1	79.095	13.1493
297	753	-16.6164	46.6874	367	0.38	0.59	6	8	2019	949	N	VIIRS	h	1	301.95	6.23	D	0	Madagascar dry deciduous forests	Jun	1	79.095	13.1493
298	754	-17.4349	46.6242	367	0.4	0.6	6	8	2019	949	N	VIIRS	h	1	304.63	18.67	D	0	Madagascar dry deciduous forests	Jun	1	79.095	13.1493
299	756	-15.6683	47.7298	367	0.32	0.54	6	8	2019	950	N	VIIRS	h	1	297.2	10.36	D	0	Madagascar dry deciduous forests	Jun	1	79.095	13.1493
300	757	-15.6062	47.4297	367	0.33	0.56	6	8	2019	950	N	VIIRS	h	1	299.44	12.31	D	0	Madagascar dry deciduous forests	Jun	1	79.095	13.1493
301	758	-15.7975	46.793	367	0.37	0.58	6	8	2019	950	N	VIIRS	h	1	299.45	7.89	D	0	Madagascar dry deciduous forests	Jun	1	79.095	13.1493
302	759	-15.8352	47.3723	367	0.34	0.56	6	8	2019	950	N	VIIRS	h	1	294.95	13.78	D	0	Madagascar dry deciduous forests	Jun	1	79.095	13.1493
303	760	-15.6097	47.4305	367	0.33	0.56	6	8	2019	950	N	VIIRS	h	1	299.99	6.73	D	0	Madagascar dry deciduous forests	Jun	1	79.095	13.1493
304	761	-15.8355	47.369	367	0.34	0.56	6	8	2019	950	N	VIIRS	h	1	293.29	5.42	D	0	Madagascar dry deciduous forests	Jun	1	79.095	13.1493
305	762	-15.585	47.4171	367	0.33	0.56	6	8	2019	950	N	VIIRS	h	1	302.3	14.68	D	0	Madagascar dry deciduous forests	Jun	1	79.095	13.1493
306	763	-15.8381	46.415	367	0.39	0.59	6	8	2019	950	N	VIIRS	h	1	293.93	8.04	D	0	Madagascar dry deciduous forests	Jun	1	79.095	13.1493
307	764	-15.3873	47.5138	367	0.33	0.55	6	8	2019	950	N	VIIRS	h	1	299.77	10.36	D	0	Madagascar dry deciduous forests	Jun	1	79.095	13.1493
308	765	-21.137	44.9936	367	0.55	0.68	6	8	2019	1129	N	VIIRS	h	1	298.94	14.42	D	0	Madagascar dry deciduous forests	Jun	1	79.095	13.1493
309	766	-21.1332	44.9905	367	0.55	0.68	6	8	2019	1129	N	VIIRS	h	1	298.68	8.36	D	0	Madagascar dry deciduous forests	Jun	1	79.095	13.1493
310	767	-18.712	44.8709	367	0.61	0.71	6	8	2019	1129	N	VIIRS	h	1	295.28	18.32	D	0	Madagascar dry deciduous forests	Jun	1	79.095	13.1493
311	768	-19.9602	45.7483	367	0.65	0.73	6	8	2019	1129	N	VIIRS	h	1	298.17	9.82	D	0	Madagascar dry deciduous forests	Jun	1	79.095	13.1493
312	769	-19.7523	45.249	367	0.61	0.71	6	8	2019	1129	N	VIIRS	h	1	298.92	11.05	D	0	Madagascar dry deciduous forests	Jun	1	79.095	13.1493
313	770	-19.9586	45.7496	367	0.65	0.73	6	8	2019	1129	N	VIIRS	h	1	297.98	18.39	D	0	Madagascar dry deciduous forests	Jun	1	79.095	13.1493
314	771	-19.246	45.1657	367	0.62	0.71	6	8	2019	1129	N	VIIRS	h	1	293.1	12.35	D	0	Madagascar dry deciduous forests	Jun	1	79.095	13.1493
315	777	-14.8945	47.6971	367	0.65	0.73	6	9	2019	931	N	VIIRS	h	1	297.55	20.67	D	0	Madagascar dry deciduous forests	Jun	1	79.095	13.1493
316	778	-14.8937	47.6948	367	0.64	0.72	6	9	2019	931	N	VIIRS	h	1	297.16	16.25	D	0	Madagascar dry deciduous forests	Jun	1	79.095	13.1493
317	779	-15.1669	47.5388	367	0.66	0.73	6	9	2019	931	N	VIIRS	h	1	297.62	9.98	D	0	Madagascar dry deciduous forests	Jun	1	79.095	13.1493
318	798	-18.3971	45.3483	367	0.33	0.56	6	9	2019	1111	N	VIIRS	h	1	301.99	16.71	D	0	Madagascar dry deciduous forests	Jun	1	79.095	13.1493
319	799	-17.7264	46.0243	367	0.38	0.59	6	9	2019	1111	N	VIIRS	h	1	301.33	8.01	D	0	Madagascar dry deciduous forests	Jun	1	79.095	13.1493
320	800	-18.394	45.3464	367	0.33	0.56	6	9	2019	1111	N	VIIRS	h	1	300.28	6.02	D	0	Madagascar dry deciduous forests	Jun	1	79.095	13.1493
321	802	-16.7663	44.6532	367	0.32	0.55	6	9	2019	1111	N	VIIRS	h	1	299.76	7.41	D	0	Madagascar dry deciduous forests	Jun	1	79.095	13.1493
322	803	-17.0579	46.1977	367	0.4	0.6	6	9	2019	1111	N	VIIRS	h	1	303.13	15.55	D	0	Madagascar dry deciduous forests	Jun	1	79.095	13.1493
323	804	-17.2649	46.1053	367	0.39	0.59	6	9	2019	1111	N	VIIRS	h	1	300.34	7.4	D	0	Madagascar dry deciduous forests	Jun	1	79.095	13.1493
324	805	-17.3375	46.302	367	0.4	0.6	6	9	2019	1111	N	VIIRS	h	1	302.43	6.25	D	0	Madagascar dry deciduous forests	Jun	1	79.095	13.1493
325	806	-17.2889	45.6077	367	0.36	0.58	6	9	2019	1111	N	VIIRS	h	1	302.61	6.92	D	0	Madagascar dry deciduous forests	Jun	1	79.095	13.1493
326	807	-17.0469	45.5699	367	0.37	0.58	6	9	2019	1111	N	VIIRS	h	1	298.44	3.94	D	0	Madagascar dry deciduous forests	Jun	1	79.095	13.1493
327	808	-17.8036	45.4488	367	0.35	0.57	6	9	2019	1111	N	VIIRS	h	1	300.54	5.72	D	0	Madagascar dry deciduous forests	Jun	1	79.095	13.1493
328	809	-17.3421	45.6734	367	0.37	0.58	6	9	2019	1111	N	VIIRS	h	1	303.2	6.06	D	0	Madagascar dry deciduous forests	Jun	1	79.095	13.1493
329	810	-17.3438	45.676	367	0.37	0.58	6	9	2019	1111	N	VIIRS	h	1	304.12	8.52	D	0	Madagascar dry deciduous forests	Jun	1	79.095	13.1493
330	811	-17.4113	45.7269	367	0.37	0.58	6	9	2019	1111	N	VIIRS	h	1	301.76	11	D	0	Madagascar dry deciduous forests	Jun	1	79.095	13.1493
331	812	-17.0071	45.7245	367	0.38	0.58	6	9	2019	1111	N	VIIRS	h	1	300.14	8.06	D	0	Madagascar dry deciduous forests	Jun	1	79.095	13.1493
332	813	-17.2783	45.6862	367	0.37	0.58	6	9	2019	1111	N	VIIRS	h	1	299.61	4.88	D	0	Madagascar dry deciduous forests	Jun	1	79.095	13.1493
333	814	-17.2051	45.5147	367	0.36	0.57	6	9	2019	1111	N	VIIRS	h	1	301.7	14.08	D	0	Madagascar dry deciduous forests	Jun	1	79.095	13.1493
334	815	-17.3003	45.6063	367	0.36	0.58	6	9	2019	1111	N	VIIRS	h	1	301.4	10.71	D	0	Madagascar dry deciduous forests	Jun	1	79.095	13.1493
335	816	-17.601	45.8026	367	0.37	0.58	6	9	2019	1111	N	VIIRS	h	1	305.1	11.56	D	0	Madagascar dry deciduous forests	Jun	1	79.095	13.1493
336	817	-17.3393	46.3018	367	0.4	0.6	6	9	2019	1111	N	VIIRS	h	1	302.77	12.31	D	0	Madagascar dry deciduous forests	Jun	1	79.095	13.1493
337	818	-17.3012	45.7651	367	0.37	0.58	6	9	2019	1111	N	VIIRS	h	1	303.62	13.6	D	0	Madagascar dry deciduous forests	Jun	1	79.095	13.1493
338	819	-17.275	45.5511	367	0.36	0.58	6	9	2019	1111	N	VIIRS	h	1	299.78	7.07	D	0	Madagascar dry deciduous forests	Jun	1	79.095	13.1493
339	820	-17.2731	45.5502	367	0.36	0.57	6	9	2019	1111	N	VIIRS	h	1	300.6	7.1	D	0	Madagascar dry deciduous forests	Jun	1	79.095	13.1493
340	822	-17.2866	45.5386	367	0.36	0.57	6	9	2019	1111	N	VIIRS	h	1	302.33	12.78	D	0	Madagascar dry deciduous forests	Jun	1	79.095	13.1493
341	823	-16.9073	45.5739	367	0.37	0.58	6	9	2019	1111	N	VIIRS	h	1	302.27	10.9	D	0	Madagascar dry deciduous forests	Jun	1	79.095	13.1493
342	824	-17.26	45.6938	367	0.37	0.58	6	9	2019	1111	N	VIIRS	h	1	300.63	6.95	D	0	Madagascar dry deciduous forests	Jun	1	79.095	13.1493
343	825	-15.1139	47.6856	367	0.54	0.68	6	9	2019	1111	N	VIIRS	h	1	296.37	12.79	D	0	Madagascar dry deciduous forests	Jun	1	79.095	13.1493
344	826	-14.8932	47.6934	367	0.55	0.68	6	9	2019	1111	N	VIIRS	h	1	298.22	22.36	D	0	Madagascar dry deciduous forests	Jun	1	79.095	13.1493
345	827	-14.8869	47.6923	367	0.55	0.68	6	9	2019	1111	N	VIIRS	h	1	297.94	26.43	D	0	Madagascar dry deciduous forests	Jun	1	79.095	13.1493
346	828	-14.891	47.6923	367	0.55	0.68	6	9	2019	1111	N	VIIRS	h	1	299.84	20.42	D	0	Madagascar dry deciduous forests	Jun	1	79.095	13.1493
347	829	-15.6293	47.4849	367	0.52	0.67	6	9	2019	1111	N	VIIRS	h	1	299.43	24.03	D	0	Madagascar dry deciduous forests	Jun	1	79.095	13.1493
348	830	-15.6303	47.4801	367	0.52	0.67	6	9	2019	1111	N	VIIRS	h	1	297.13	13.62	D	0	Madagascar dry deciduous forests	Jun	1	79.095	13.1493
349	831	-15.5384	46.7173	367	0.46	0.64	6	9	2019	1111	N	VIIRS	h	1	300.69	12.37	D	0	Madagascar dry deciduous forests	Jun	1	79.095	13.1493
350	833	-15.9343	46.6845	367	0.45	0.63	6	9	2019	1111	N	VIIRS	h	1	299.02	8.78	D	0	Madagascar dry deciduous forests	Jun	1	79.095	13.1493
351	834	-15.9355	46.6851	367	0.45	0.63	6	9	2019	1111	N	VIIRS	h	1	299.61	7.54	D	0	Madagascar dry deciduous forests	Jun	1	79.095	13.1493
352	835	-15.2391	47.5258	367	0.53	0.67	6	9	2019	1111	N	VIIRS	h	1	295.74	11.67	D	0	Madagascar dry deciduous forests	Jun	1	79.095	13.1493
353	836	-15.2401	47.5209	367	0.53	0.67	6	9	2019	1111	N	VIIRS	h	1	297.37	11.67	D	0	Madagascar dry deciduous forests	Jun	1	79.095	13.1493
354	837	-15.2417	47.5267	367	0.53	0.67	6	9	2019	1111	N	VIIRS	h	1	297.22	14.99	D	0	Madagascar dry deciduous forests	Jun	1	79.095	13.1493
355	838	-15.2427	47.5219	367	0.53	0.67	6	9	2019	1111	N	VIIRS	h	1	299.08	14.99	D	0	Madagascar dry deciduous forests	Jun	1	79.095	13.1493
356	839	-16.6491	46.9071	367	0.45	0.63	6	9	2019	1111	N	VIIRS	h	1	300.85	8.39	D	0	Madagascar dry deciduous forests	Jun	1	79.095	13.1493
357	840	-17.414	45.1545	367	0.34	0.56	6	9	2019	1111	N	VIIRS	h	1	300.49	7.14	D	0	Madagascar dry deciduous forests	Jun	1	79.095	13.1493
358	841	-16.5142	45.1866	367	0.35	0.57	6	9	2019	1111	N	VIIRS	h	1	299.76	8.26	D	0	Madagascar dry deciduous forests	Jun	1	79.095	13.1493
359	842	-17.3548	45.3667	367	0.35	0.57	6	9	2019	1111	N	VIIRS	h	1	301.91	7.9	D	0	Madagascar dry deciduous forests	Jun	1	79.095	13.1493
360	843	-18.0826	44.9818	367	0.32	0.55	6	9	2019	1111	N	VIIRS	h	1	306.08	4.65	D	0	Madagascar dry deciduous forests	Jun	1	79.095	13.1493
361	844	-16.2571	47.2416	367	0.48	0.65	6	9	2019	1111	N	VIIRS	h	1	297.29	12.37	D	0	Madagascar dry deciduous forests	Jun	1	79.095	13.1493
362	845	-17.1735	44.9297	367	0.33	0.55	6	9	2019	1111	N	VIIRS	h	1	302.28	6.59	D	0	Madagascar dry deciduous forests	Jun	1	79.095	13.1493
363	846	-17.3778	45.0425	367	0.33	0.56	6	9	2019	1111	N	VIIRS	h	1	301.49	9.3	D	0	Madagascar dry deciduous forests	Jun	1	79.095	13.1493
364	847	-17.2807	45.0127	367	0.33	0.56	6	9	2019	1111	N	VIIRS	h	1	300.1	5.82	D	0	Madagascar dry deciduous forests	Jun	1	79.095	13.1493
365	848	-16.1771	47.6214	367	0.51	0.66	6	9	2019	1111	N	VIIRS	h	1	293.38	7.99	D	0	Madagascar dry deciduous forests	Jun	1	79.095	13.1493
366	849	-16.3661	45.3279	367	0.36	0.58	6	9	2019	1111	N	VIIRS	h	1	298.54	8.03	D	0	Madagascar dry deciduous forests	Jun	1	79.095	13.1493
367	851	-16.2651	47.263	367	0.49	0.65	6	9	2019	1111	N	VIIRS	h	1	298.79	13.72	D	0	Madagascar dry deciduous forests	Jun	1	79.095	13.1493
368	852	-15.9082	47.3962	367	0.5	0.66	6	9	2019	1111	N	VIIRS	h	1	300.07	7.79	D	0	Madagascar dry deciduous forests	Jun	1	79.095	13.1493
369	853	-17.4084	44.9969	367	0.33	0.55	6	9	2019	1111	N	VIIRS	h	1	301.02	8.56	D	0	Madagascar dry deciduous forests	Jun	1	79.095	13.1493
370	854	-15.903	47.3878	367	0.5	0.66	6	9	2019	1111	N	VIIRS	h	1	298.87	6.53	D	0	Madagascar dry deciduous forests	Jun	1	79.095	13.1493
371	855	-16.2669	47.2623	367	0.49	0.65	6	9	2019	1111	N	VIIRS	h	1	299.47	9.19	D	0	Madagascar dry deciduous forests	Jun	1	79.095	13.1493
372	859	-15.9911	45.998	367	0.41	0.45	6	10	2019	1052	N	VIIRS	h	1	304.62	8.47	D	0	Madagascar dry deciduous forests	Jun	1	79.095	13.1493
373	860	-16.3995	47.0872	367	0.47	0.48	6	10	2019	1052	N	VIIRS	h	1	304.75	25.77	D	0	Madagascar dry deciduous forests	Jun	1	79.095	13.1493
374	861	-16.9341	46.199	367	0.4	0.45	6	10	2019	1052	N	VIIRS	h	1	312.71	22.4	D	0	Madagascar dry deciduous forests	Jun	1	79.095	13.1493
375	862	-16.453	47.1842	367	0.47	0.48	6	10	2019	1052	N	VIIRS	h	1	305.11	7.23	D	0	Madagascar dry deciduous forests	Jun	1	79.095	13.1493
376	863	-16.6463	47.0217	367	0.46	0.47	6	10	2019	1052	N	VIIRS	h	1	307.04	16.27	D	0	Madagascar dry deciduous forests	Jun	1	79.095	13.1493
377	864	-17.3385	44.8571	367	0.5	0.41	6	10	2019	1052	N	VIIRS	h	1	309.6	23.23	D	0	Madagascar dry deciduous forests	Jun	1	79.095	13.1493
378	865	-17.11	45.9139	367	0.39	0.44	6	10	2019	1052	N	VIIRS	h	1	311.97	16.33	D	0	Madagascar dry deciduous forests	Jun	1	79.095	13.1493
379	866	-17.1107	46.1223	367	0.39	0.36	6	11	2019	1033	N	VIIRS	h	1	309.52	17.43	D	0	Madagascar dry deciduous forests	Jun	1	79.095	13.1493
380	867	-17.3118	45.7614	367	0.38	0.36	6	11	2019	1033	N	VIIRS	h	1	310.01	14.66	D	0	Madagascar dry deciduous forests	Jun	1	79.095	13.1493
381	868	-17.3301	45.7309	367	0.38	0.36	6	11	2019	1033	N	VIIRS	h	1	348.46	72.26	D	0	Madagascar dry deciduous forests	Jun	1	79.095	13.1493
382	869	-17.3306	45.7273	367	0.38	0.36	6	11	2019	1033	N	VIIRS	h	1	335.93	74.36	D	0	Madagascar dry deciduous forests	Jun	1	79.095	13.1493
383	870	-17.3268	45.7304	367	0.38	0.36	6	11	2019	1033	N	VIIRS	h	1	325.72	72.26	D	0	Madagascar dry deciduous forests	Jun	1	79.095	13.1493
384	871	-15.5459	46.6155	367	0.4	0.37	6	11	2019	1034	N	VIIRS	h	1	305.36	7.65	D	0	Madagascar dry deciduous forests	Jun	1	79.095	13.1493
385	877	-15.5208	46.8849	367	0.45	0.39	6	12	2019	1015	N	VIIRS	h	1	304.41	13.25	D	0	Madagascar dry deciduous forests	Jun	1	79.095	13.1493
386	903	-19.1098	44.8938	367	0.42	0.61	6	13	2019	955	N	VIIRS	h	1	300.28	13.85	D	0	Madagascar dry deciduous forests	Jun	1	79.095	13.1493
387	904	-19.1093	44.8941	367	0.42	0.61	6	13	2019	955	N	VIIRS	h	1	300.72	14.81	D	0	Madagascar dry deciduous forests	Jun	1	79.095	13.1493
388	908	-17.8368	46.0429	367	0.34	0.56	6	13	2019	955	N	VIIRS	h	1	303.52	4.82	D	0	Madagascar dry deciduous forests	Jun	1	79.095	13.1493
389	911	-18.9053	44.9522	367	0.42	0.61	6	13	2019	955	N	VIIRS	h	1	299.45	14.38	D	0	Madagascar dry deciduous forests	Jun	1	79.095	13.1493
390	912	-18.6308	45.1175	367	0.4	0.6	6	13	2019	955	N	VIIRS	h	1	297.66	4.44	D	0	Madagascar dry deciduous forests	Jun	1	79.095	13.1493
391	913	-18.1728	44.8261	367	0.42	0.61	6	13	2019	955	N	VIIRS	h	1	301.71	8.32	D	0	Madagascar dry deciduous forests	Jun	1	79.095	13.1493
392	917	-19.9639	46.0175	367	0.37	0.58	6	13	2019	955	N	VIIRS	h	1	305.21	5.69	D	0	Madagascar dry deciduous forests	Jun	1	79.095	13.1493
393	919	-19.8093	45.3006	367	0.41	0.6	6	13	2019	955	N	VIIRS	h	1	307.83	18	D	0	Madagascar dry deciduous forests	Jun	1	79.095	13.1493
394	920	-19.8063	45.3004	367	0.41	0.6	6	13	2019	955	N	VIIRS	h	1	304.9	8.03	D	0	Madagascar dry deciduous forests	Jun	1	79.095	13.1493
395	922	-18.2164	45.3168	367	0.39	0.59	6	13	2019	955	N	VIIRS	h	1	299.76	14.29	D	0	Madagascar dry deciduous forests	Jun	1	79.095	13.1493
396	925	-19.9617	46.0163	367	0.37	0.58	6	13	2019	955	N	VIIRS	h	1	305.82	5.07	D	0	Madagascar dry deciduous forests	Jun	1	79.095	13.1493
397	926	-18.1748	44.8259	367	0.42	0.61	6	13	2019	955	N	VIIRS	h	1	300.76	8.41	D	0	Madagascar dry deciduous forests	Jun	1	79.095	13.1493
398	932	-17.7243	45.0756	367	0.4	0.6	6	13	2019	955	N	VIIRS	h	1	299.66	14.45	D	0	Madagascar dry deciduous forests	Jun	1	79.095	13.1493
399	933	-18.7179	45.4628	367	0.39	0.59	6	13	2019	955	N	VIIRS	h	1	301.58	31.15	D	0	Madagascar dry deciduous forests	Jun	1	79.095	13.1493
400	936	-17.723	45.0755	367	0.4	0.6	6	13	2019	955	N	VIIRS	h	1	301.18	15.86	D	0	Madagascar dry deciduous forests	Jun	1	79.095	13.1493
401	943	-19.3725	45.6904	367	0.38	0.59	6	13	2019	955	N	VIIRS	h	1	304.58	8.27	D	0	Madagascar dry deciduous forests	Jun	1	79.095	13.1493
402	947	-19.3733	45.6913	367	0.38	0.59	6	13	2019	955	N	VIIRS	h	1	304.81	13.05	D	0	Madagascar dry deciduous forests	Jun	1	79.095	13.1493
403	952	-17.7028	45.0653	367	0.4	0.6	6	13	2019	955	N	VIIRS	h	1	305.03	18.95	D	0	Madagascar dry deciduous forests	Jun	1	79.095	13.1493
404	957	-16.8845	44.8164	367	0.4	0.6	6	13	2019	956	N	VIIRS	h	1	298.12	6.9	D	0	Madagascar dry deciduous forests	Jun	1	79.095	13.1493
405	958	-17.0767	45.7772	367	0.35	0.57	6	13	2019	956	N	VIIRS	h	1	302.07	5.65	D	0	Madagascar dry deciduous forests	Jun	1	79.095	13.1493
406	959	-17.2497	45.5551	367	0.36	0.58	6	13	2019	956	N	VIIRS	h	1	301.04	13.79	D	0	Madagascar dry deciduous forests	Jun	1	79.095	13.1493
407	960	-17.3802	45.5993	367	0.36	0.58	6	13	2019	956	N	VIIRS	h	1	303.16	11.17	D	0	Madagascar dry deciduous forests	Jun	1	79.095	13.1493
408	961	-17.2391	45.735	367	0.36	0.57	6	13	2019	956	N	VIIRS	h	1	305.68	9.3	D	0	Madagascar dry deciduous forests	Jun	1	79.095	13.1493
409	962	-17.2597	45.5885	367	0.36	0.58	6	13	2019	956	N	VIIRS	h	1	302.1	9.65	D	0	Madagascar dry deciduous forests	Jun	1	79.095	13.1493
410	963	-17.257	45.5876	367	0.36	0.58	6	13	2019	956	N	VIIRS	h	1	303.04	9.43	D	0	Madagascar dry deciduous forests	Jun	1	79.095	13.1493
411	964	-17.0714	45.7766	367	0.35	0.57	6	13	2019	956	N	VIIRS	h	1	300.62	5.65	D	0	Madagascar dry deciduous forests	Jun	1	79.095	13.1493
412	965	-17.2097	45.5221	367	0.37	0.58	6	13	2019	956	N	VIIRS	h	1	298.42	9.49	D	0	Madagascar dry deciduous forests	Jun	1	79.095	13.1493
413	966	-16.997	45.8268	367	0.35	0.57	6	13	2019	956	N	VIIRS	h	1	299.77	14.27	D	0	Madagascar dry deciduous forests	Jun	1	79.095	13.1493
414	967	-16.9925	45.8196	367	0.35	0.57	6	13	2019	956	N	VIIRS	h	1	302.06	25.12	D	0	Madagascar dry deciduous forests	Jun	1	79.095	13.1493
415	968	-16.918	45.7809	367	0.35	0.57	6	13	2019	956	N	VIIRS	h	1	300.55	9.7	D	0	Madagascar dry deciduous forests	Jun	1	79.095	13.1493
416	969	-17.331	45.5835	367	0.36	0.58	6	13	2019	956	N	VIIRS	h	1	301.39	7.65	D	0	Madagascar dry deciduous forests	Jun	1	79.095	13.1493
417	970	-17.206	45.7064	367	0.36	0.57	6	13	2019	956	N	VIIRS	h	1	305.24	15.12	D	0	Madagascar dry deciduous forests	Jun	1	79.095	13.1493
418	971	-17.2281	45.9915	367	0.34	0.56	6	13	2019	956	N	VIIRS	h	1	304.57	5.86	D	0	Madagascar dry deciduous forests	Jun	1	79.095	13.1493
419	972	-16.9929	45.8163	367	0.35	0.57	6	13	2019	956	N	VIIRS	h	1	300.21	25.12	D	0	Madagascar dry deciduous forests	Jun	1	79.095	13.1493
420	973	-17.1912	45.694	367	0.36	0.57	6	13	2019	956	N	VIIRS	h	1	306.14	11.75	D	0	Madagascar dry deciduous forests	Jun	1	79.095	13.1493
421	974	-17.2354	45.7338	367	0.35	0.57	6	13	2019	956	N	VIIRS	h	1	303.79	20.62	D	0	Madagascar dry deciduous forests	Jun	1	79.095	13.1493
422	975	-15.5987	47.5375	367	0.51	0.5	6	13	2019	956	N	VIIRS	h	1	302.05	17.13	D	0	Madagascar dry deciduous forests	Jun	1	79.095	13.1493
423	976	-16.6766	45.5615	367	0.36	0.57	6	13	2019	956	N	VIIRS	h	1	300.35	5.64	D	0	Madagascar dry deciduous forests	Jun	1	79.095	13.1493
424	977	-15.9177	46.1515	367	0.32	0.55	6	13	2019	956	N	VIIRS	h	1	308.42	9.89	D	0	Madagascar dry deciduous forests	Jun	1	79.095	13.1493
425	978	-15.9144	46.1511	367	0.32	0.55	6	13	2019	956	N	VIIRS	h	1	304.51	8.87	D	0	Madagascar dry deciduous forests	Jun	1	79.095	13.1493
426	979	-15.6991	46.4347	367	0.61	0.53	6	13	2019	956	N	VIIRS	h	1	305.44	16.87	D	0	Madagascar dry deciduous forests	Jun	1	79.095	13.1493
427	980	-15.5644	47.4808	367	0.52	0.5	6	13	2019	956	N	VIIRS	h	1	304.2	17.18	D	0	Madagascar dry deciduous forests	Jun	1	79.095	13.1493
428	981	-15.5464	46.8356	367	0.57	0.52	6	13	2019	956	N	VIIRS	h	1	302.41	14.69	D	0	Madagascar dry deciduous forests	Jun	1	79.095	13.1493
429	982	-15.6066	47.1927	367	0.54	0.51	6	13	2019	956	N	VIIRS	h	1	302.48	12.01	D	0	Madagascar dry deciduous forests	Jun	1	79.095	13.1493
430	983	-17.4794	44.7989	367	0.41	0.61	6	13	2019	956	N	VIIRS	h	1	299.86	10.99	D	0	Madagascar dry deciduous forests	Jun	1	79.095	13.1493
431	984	-17.4737	44.7986	367	0.41	0.61	6	13	2019	956	N	VIIRS	h	1	297.35	9.79	D	0	Madagascar dry deciduous forests	Jun	1	79.095	13.1493
432	985	-16.541	45.2744	367	0.37	0.58	6	13	2019	956	N	VIIRS	h	1	300.12	6.06	D	0	Madagascar dry deciduous forests	Jun	1	79.095	13.1493
433	986	-16.5404	45.2717	367	0.37	0.58	6	13	2019	956	N	VIIRS	h	1	299.15	6.42	D	0	Madagascar dry deciduous forests	Jun	1	79.095	13.1493
434	987	-17.3292	46.228	367	0.33	0.55	6	13	2019	956	N	VIIRS	h	1	302.06	15.14	D	0	Madagascar dry deciduous forests	Jun	1	79.095	13.1493
435	988	-17.3295	46.2251	367	0.33	0.55	6	13	2019	956	N	VIIRS	h	1	300.51	7.74	D	0	Madagascar dry deciduous forests	Jun	1	79.095	13.1493
436	989	-16.9245	46.2881	367	0.32	0.55	6	13	2019	956	N	VIIRS	h	1	293.51	18.07	D	0	Madagascar dry deciduous forests	Jun	1	79.095	13.1493
437	990	-17.3131	46.2324	367	0.33	0.55	6	13	2019	956	N	VIIRS	h	1	300.41	7.71	D	0	Madagascar dry deciduous forests	Jun	1	79.095	13.1493
438	991	-13.0441	48.8929	367	0.39	0.44	6	13	2019	957	N	VIIRS	h	1	300.67	15.54	D	0	Madagascar dry deciduous forests	Jun	1	79.095	13.1493
439	995	-19.3087	45.1977	367	0.77	0.78	6	13	2019	1135	N	VIIRS	h	1	297.71	26.9	D	0	Madagascar dry deciduous forests	Jun	1	79.095	13.1493
440	996	-19.3073	45.1959	367	0.77	0.78	6	13	2019	1135	N	VIIRS	h	1	298.23	15.09	D	0	Madagascar dry deciduous forests	Jun	1	79.095	13.1493
441	997	-17.4741	44.3474	367	0.75	0.77	6	13	2019	1136	N	VIIRS	h	1	290.99	16.16	D	0	Madagascar dry deciduous forests	Jun	1	79.095	13.1493
442	1007	-18.2269	45.3182	367	0.79	0.78	6	14	2019	936	N	VIIRS	h	1	295	18.92	D	0	Madagascar dry deciduous forests	Jun	1	79.095	13.1493
443	1008	-18.2275	45.3174	367	0.79	0.78	6	14	2019	936	N	VIIRS	h	1	294.68	24.37	D	0	Madagascar dry deciduous forests	Jun	1	79.095	13.1493
444	1012	-17.0056	46.1363	367	0.68	0.74	6	14	2019	937	N	VIIRS	h	1	300.08	17.16	D	0	Madagascar dry deciduous forests	Jun	1	79.095	13.1493
445	1013	-17.0059	46.1309	367	0.68	0.74	6	14	2019	937	N	VIIRS	h	1	297.76	19.03	D	0	Madagascar dry deciduous forests	Jun	1	79.095	13.1493
446	1014	-17.0053	46.1377	367	0.68	0.74	6	14	2019	937	N	VIIRS	h	1	299.74	31.36	D	0	Madagascar dry deciduous forests	Jun	1	79.095	13.1493
447	1016	-15.2021	47.55	367	0.52	0.67	6	14	2019	937	N	VIIRS	h	1	294.94	15.36	D	0	Madagascar dry deciduous forests	Jun	1	79.095	13.1493
448	1017	-15.2026	47.5448	367	0.52	0.67	6	14	2019	937	N	VIIRS	h	1	292.52	15.36	D	0	Madagascar dry deciduous forests	Jun	1	79.095	13.1493
449	1018	-16.1628	47.4858	367	0.54	0.68	6	14	2019	937	N	VIIRS	h	1	294.55	18.11	D	0	Madagascar dry deciduous forests	Jun	1	79.095	13.1493
450	1019	-15.2043	47.5496	367	0.52	0.67	6	14	2019	937	N	VIIRS	h	1	294.86	20.8	D	0	Madagascar dry deciduous forests	Jun	1	79.095	13.1493
451	1020	-16.1646	47.4837	367	0.54	0.68	6	14	2019	937	N	VIIRS	h	1	294.2	9.39	D	0	Madagascar dry deciduous forests	Jun	1	79.095	13.1493
452	1021	-16.3387	47.172	367	0.57	0.69	6	14	2019	937	N	VIIRS	h	1	296.5	27.08	D	0	Madagascar dry deciduous forests	Jun	1	79.095	13.1493
453	1023	-17.0168	45.8333	367	0.71	0.75	6	14	2019	937	N	VIIRS	h	1	297.49	18.61	D	0	Madagascar dry deciduous forests	Jun	1	79.095	13.1493
454	1024	-17.3445	45.8909	367	0.71	0.75	6	14	2019	937	N	VIIRS	h	1	298.98	24.53	D	0	Madagascar dry deciduous forests	Jun	1	79.095	13.1493
455	1025	-17.3408	45.8888	367	0.71	0.75	6	14	2019	937	N	VIIRS	h	1	295.85	17.49	D	0	Madagascar dry deciduous forests	Jun	1	79.095	13.1493
456	1026	-17.0237	45.7008	367	0.72	0.76	6	14	2019	937	N	VIIRS	h	1	295.73	14.56	D	0	Madagascar dry deciduous forests	Jun	1	79.095	13.1493
457	1027	-17.1314	46.2118	367	0.67	0.74	6	14	2019	937	N	VIIRS	h	1	301.31	42.97	D	0	Madagascar dry deciduous forests	Jun	1	79.095	13.1493
458	1028	-17.1305	46.2106	367	0.67	0.74	6	14	2019	937	N	VIIRS	h	1	300.04	20.83	D	0	Madagascar dry deciduous forests	Jun	1	79.095	13.1493
459	1029	-17.1369	46.2172	367	0.67	0.74	6	14	2019	937	N	VIIRS	h	1	300.82	11.32	D	0	Madagascar dry deciduous forests	Jun	1	79.095	13.1493
460	1030	-17.3581	45.6384	367	0.74	0.76	6	14	2019	937	N	VIIRS	h	1	298.06	18.07	D	0	Madagascar dry deciduous forests	Jun	1	79.095	13.1493
461	1031	-17.0341	45.7438	367	0.72	0.75	6	14	2019	937	N	VIIRS	h	1	295.66	15.77	D	0	Madagascar dry deciduous forests	Jun	1	79.095	13.1493
462	1032	-17.0191	45.8326	367	0.71	0.75	6	14	2019	937	N	VIIRS	h	1	297.3	12.33	D	0	Madagascar dry deciduous forests	Jun	1	79.095	13.1493
463	1033	-15.9335	47.4254	367	0.54	0.68	6	14	2019	937	N	VIIRS	h	1	295.12	30.17	D	0	Madagascar dry deciduous forests	Jun	1	79.095	13.1493
464	1034	-16.3915	47.2984	367	0.56	0.69	6	14	2019	937	N	VIIRS	h	1	296.27	13.55	D	3	Madagascar dry deciduous forests	Jun	1	79.095	13.1493
465	1035	-15.9352	47.4235	367	0.54	0.68	6	14	2019	937	N	VIIRS	h	1	300.86	25.92	D	0	Madagascar dry deciduous forests	Jun	1	79.095	13.1493
466	1068	-17.0293	45.7409	367	0.47	0.64	6	14	2019	1117	N	VIIRS	h	1	298.95	22	D	0	Madagascar dry deciduous forests	Jun	1	79.095	13.1493
467	1069	-17.0262	45.7396	367	0.47	0.64	6	14	2019	1117	N	VIIRS	h	1	297.96	12.93	D	0	Madagascar dry deciduous forests	Jun	1	79.095	13.1493
468	1073	-16.8753	45.7257	367	0.48	0.64	6	14	2019	1117	N	VIIRS	h	1	294.52	12.08	D	0	Madagascar dry deciduous forests	Jun	1	79.095	13.1493
469	1074	-17.1025	45.8181	367	0.48	0.65	6	14	2019	1117	N	VIIRS	h	1	300.95	13.9	D	0	Madagascar dry deciduous forests	Jun	1	79.095	13.1493
470	1075	-17.0956	45.8215	367	0.48	0.65	6	14	2019	1117	N	VIIRS	h	1	301.52	36.52	D	0	Madagascar dry deciduous forests	Jun	1	79.095	13.1493
471	1076	-17.4198	45.6467	367	0.46	0.64	6	14	2019	1117	N	VIIRS	h	1	297.42	7.81	D	0	Madagascar dry deciduous forests	Jun	1	79.095	13.1493
472	1077	-18.9693	44.9841	367	0.39	0.59	6	14	2019	1117	N	VIIRS	h	1	297.23	10.91	D	0	Madagascar dry deciduous forests	Jun	1	79.095	13.1493
473	1078	-17.1183	46.2462	367	0.51	0.66	6	14	2019	1117	N	VIIRS	h	1	297.6	7.53	D	0	Madagascar dry deciduous forests	Jun	1	79.095	13.1493
474	1079	-17.0156	46.1353	367	0.5	0.66	6	14	2019	1117	N	VIIRS	h	1	297.56	7.53	D	0	Madagascar dry deciduous forests	Jun	1	79.095	13.1493
475	1080	-15.9211	47.4027	367	0.63	0.72	6	14	2019	1117	N	VIIRS	h	1	297.7	65.15	D	0	Madagascar dry deciduous forests	Jun	1	79.095	13.1493
476	1081	-15.9397	47.4132	367	0.63	0.72	6	14	2019	1117	N	VIIRS	h	1	294.37	14.57	D	0	Madagascar dry deciduous forests	Jun	1	79.095	13.1493
477	1082	-18.205	44.7441	367	0.39	0.59	6	14	2019	1117	N	VIIRS	h	1	298.76	11.22	D	0	Madagascar dry deciduous forests	Jun	1	79.095	13.1493
478	1084	-18.5279	44.86	367	0.39	0.59	6	14	2019	1117	N	VIIRS	h	1	295.95	13.1	D	0	Madagascar dry deciduous forests	Jun	1	79.095	13.1493
479	1086	-18.5282	44.8592	367	0.39	0.59	6	14	2019	1117	N	VIIRS	h	1	297.4	11.76	D	0	Madagascar dry deciduous forests	Jun	1	79.095	13.1493
480	1087	-18.2104	44.7454	367	0.39	0.59	6	14	2019	1117	N	VIIRS	h	1	304.2	11.22	D	0	Madagascar dry deciduous forests	Jun	1	79.095	13.1493
481	1088	-18.2095	44.7471	367	0.39	0.59	6	14	2019	1117	N	VIIRS	h	1	299.36	17.04	D	0	Madagascar dry deciduous forests	Jun	1	79.095	13.1493
482	1089	-15.9303	47.4237	367	0.63	0.72	6	14	2019	1117	N	VIIRS	h	1	298.63	61.85	D	0	Madagascar dry deciduous forests	Jun	1	79.095	13.1493
483	1090	-15.9184	47.4039	367	0.63	0.72	6	14	2019	1117	N	VIIRS	h	1	293.18	49.43	D	0	Madagascar dry deciduous forests	Jun	1	79.095	13.1493
484	1091	-18.6675	45.3532	367	0.42	0.61	6	14	2019	1117	N	VIIRS	h	1	297.09	7.77	D	0	Madagascar dry deciduous forests	Jun	1	79.095	13.1493
485	1093	-15.933	47.401	367	0.63	0.72	6	14	2019	1117	N	VIIRS	h	1	297.69	47.91	D	0	Madagascar dry deciduous forests	Jun	1	79.095	13.1493
486	1094	-19.5966	45.1191	367	0.39	0.59	6	14	2019	1117	N	VIIRS	h	1	301.42	11.8	D	0	Madagascar dry deciduous forests	Jun	1	79.095	13.1493
487	1095	-15.9263	47.3995	367	0.63	0.72	6	14	2019	1117	N	VIIRS	h	1	296.55	47.91	D	0	Madagascar dry deciduous forests	Jun	1	79.095	13.1493
488	1096	-15.9277	47.425	367	0.64	0.72	6	14	2019	1117	N	VIIRS	h	1	293.96	42.46	D	0	Madagascar dry deciduous forests	Jun	1	79.095	13.1493
489	1097	-19.5974	45.1155	367	0.39	0.59	6	14	2019	1117	N	VIIRS	h	1	302.82	11.8	D	0	Madagascar dry deciduous forests	Jun	1	79.095	13.1493
490	1098	-16.4613	45.731	367	0.49	0.65	6	14	2019	1117	N	VIIRS	h	1	299.55	21.11	D	0	Madagascar dry deciduous forests	Jun	1	79.095	13.1493
491	1099	-18.1757	44.1724	367	0.36	0.57	6	14	2019	1117	N	VIIRS	h	1	302.27	11.86	D	0	Madagascar dry deciduous forests	Jun	1	79.095	13.1493
492	1100	-15.9224	46.1751	367	0.53	0.67	6	14	2019	1117	N	VIIRS	h	1	297.62	9.58	D	0	Madagascar dry deciduous forests	Jun	1	79.095	13.1493
493	1114	-15.6944	47.4539	367	0.32	0.55	6	15	2019	1059	N	VIIRS	h	1	295.6	8.24	D	0	Madagascar dry deciduous forests	Jun	1	79.095	13.1493
494	1115	-15.6909	47.4525	367	0.32	0.55	6	15	2019	1059	N	VIIRS	h	1	297.88	10.7	D	0	Madagascar dry deciduous forests	Jun	1	79.095	13.1493
495	1116	-15.5986	47.416	367	0.32	0.55	6	15	2019	1059	N	VIIRS	h	1	298.33	10.41	D	0	Madagascar dry deciduous forests	Jun	1	79.095	13.1493
496	1118	-20.901	45.3054	367	0.51	0.41	6	17	2019	1020	N	VIIRS	h	1	305.97	9.57	D	0	Madagascar dry deciduous forests	Jun	1	79.095	13.1493
497	1120	-17.2283	46.3133	367	0.42	0.38	6	17	2019	1021	N	VIIRS	h	1	308.44	14.3	D	0	Madagascar dry deciduous forests	Jun	1	79.095	13.1493
498	1138	-20.8338	44.9855	367	0.35	0.56	6	18	2019	1001	N	VIIRS	h	1	304.35	7.41	D	0	Madagascar dry deciduous forests	Jun	1	79.095	13.1493
499	1139	-20.7249	45.2287	367	0.33	0.55	6	18	2019	1001	N	VIIRS	h	1	303.27	6.53	D	0	Madagascar dry deciduous forests	Jun	1	79.095	13.1493
500	1140	-21.3381	44.9602	367	0.35	0.57	6	18	2019	1001	N	VIIRS	h	1	302.28	6.1	D	0	Madagascar dry deciduous forests	Jun	1	79.095	13.1493
501	1143	-18.9789	44.9737	367	0.33	0.55	6	18	2019	1001	N	VIIRS	h	1	303.37	10.36	D	0	Madagascar dry deciduous forests	Jun	1	79.095	13.1493
502	1144	-18.9821	44.9743	367	0.33	0.55	6	18	2019	1001	N	VIIRS	h	1	302.07	9.35	D	0	Madagascar dry deciduous forests	Jun	1	79.095	13.1493
503	1146	-19.4808	45.2408	367	0.32	0.55	6	18	2019	1001	N	VIIRS	h	1	308.55	25.05	D	0	Madagascar dry deciduous forests	Jun	1	79.095	13.1493
504	1147	-19.4784	45.2404	367	0.32	0.55	6	18	2019	1001	N	VIIRS	h	1	304.36	13.14	D	0	Madagascar dry deciduous forests	Jun	1	79.095	13.1493
505	1148	-19.4812	45.2376	367	0.32	0.55	6	18	2019	1001	N	VIIRS	h	1	303.06	6.07	D	0	Madagascar dry deciduous forests	Jun	1	79.095	13.1493
506	1149	-19.6735	45.0069	367	0.33	0.56	6	18	2019	1001	N	VIIRS	h	1	305.95	15.08	D	3	Madagascar dry deciduous forests	Jun	1	79.095	13.1493
507	1150	-19.3178	45.1683	367	0.32	0.55	6	18	2019	1001	N	VIIRS	h	1	309.69	11.91	D	0	Madagascar dry deciduous forests	Jun	1	79.095	13.1493
508	1151	-19.3127	45.1678	367	0.32	0.55	6	18	2019	1001	N	VIIRS	h	1	298.38	8.19	D	0	Madagascar dry deciduous forests	Jun	1	79.095	13.1493
509	1161	-18.1559	44.9401	367	0.32	0.55	6	18	2019	1002	N	VIIRS	h	1	300.51	4.66	D	0	Madagascar dry deciduous forests	Jun	1	79.095	13.1493
510	1162	-17.8346	44.7124	367	0.33	0.55	6	18	2019	1002	N	VIIRS	h	1	302.68	5.06	D	0	Madagascar dry deciduous forests	Jun	1	79.095	13.1493
511	1163	-18.4093	44.9879	367	0.32	0.55	6	18	2019	1002	N	VIIRS	h	1	298.46	5.77	D	0	Madagascar dry deciduous forests	Jun	1	79.095	13.1493
512	1164	-18.5336	44.8151	367	0.33	0.55	6	18	2019	1002	N	VIIRS	h	1	303.05	20.7	D	0	Madagascar dry deciduous forests	Jun	1	79.095	13.1493
513	1165	-18.4009	45.0651	367	0.32	0.55	6	18	2019	1002	N	VIIRS	h	1	302.44	4.54	D	0	Madagascar dry deciduous forests	Jun	1	79.095	13.1493
514	1166	-15.9977	46.0582	367	0.51	0.5	6	18	2019	1002	N	VIIRS	h	1	302.91	16.26	D	0	Madagascar dry deciduous forests	Jun	1	79.095	13.1493
515	1167	-18.7422	44.8949	367	0.33	0.55	6	18	2019	1002	N	VIIRS	h	1	297.61	5.44	D	0	Madagascar dry deciduous forests	Jun	1	79.095	13.1493
516	1168	-17.6412	44.6952	367	0.33	0.55	6	18	2019	1002	N	VIIRS	h	1	297.91	6.59	D	0	Madagascar dry deciduous forests	Jun	1	79.095	13.1493
517	1169	-17.64	44.695	367	0.33	0.55	6	18	2019	1002	N	VIIRS	h	1	297.6	7.41	D	0	Madagascar dry deciduous forests	Jun	1	79.095	13.1493
518	1170	-17.2585	44.7927	367	0.32	0.55	6	18	2019	1002	N	VIIRS	h	1	299.08	10.06	D	0	Madagascar dry deciduous forests	Jun	1	79.095	13.1493
519	1171	-16.3155	46.4193	367	0.49	0.49	6	18	2019	1002	N	VIIRS	h	1	302.65	17.76	D	0	Madagascar dry deciduous forests	Jun	1	79.095	13.1493
520	1175	-19.2505	45.0151	367	0.67	0.73	6	19	2019	942	N	VIIRS	h	1	297.82	44.46	D	0	Madagascar dry deciduous forests	Jun	1	79.095	13.1493
521	1176	-19.258	45.0084	367	0.67	0.73	6	19	2019	942	N	VIIRS	h	1	299.54	16.74	D	0	Madagascar dry deciduous forests	Jun	1	79.095	13.1493
522	1179	-15.9431	47.255	367	0.44	0.62	6	19	2019	943	N	VIIRS	h	1	301.98	20.95	D	0	Madagascar dry deciduous forests	Jun	1	79.095	13.1493
523	1180	-15.9441	47.2552	367	0.44	0.62	6	19	2019	943	N	VIIRS	h	1	302.24	22.22	D	0	Madagascar dry deciduous forests	Jun	1	79.095	13.1493
524	1188	-15.7826	47.4426	367	0.42	0.61	6	19	2019	943	N	VIIRS	h	1	300.85	11.97	D	0	Madagascar dry deciduous forests	Jun	1	79.095	13.1493
525	1189	-15.6159	46.7482	367	0.47	0.64	6	19	2019	943	N	VIIRS	h	1	297.71	8.86	D	0	Madagascar dry deciduous forests	Jun	1	79.095	13.1493
526	1190	-15.7512	46.8113	367	0.47	0.64	6	19	2019	943	N	VIIRS	h	1	297.07	11.84	D	0	Madagascar dry deciduous forests	Jun	1	79.095	13.1493
527	1191	-15.6153	47.3138	367	0.43	0.62	6	19	2019	943	N	VIIRS	h	1	296.3	7.98	D	0	Madagascar dry deciduous forests	Jun	1	79.095	13.1493
528	1192	-15.6152	47.3106	367	0.43	0.62	6	19	2019	943	N	VIIRS	h	1	296.81	8.2	D	0	Madagascar dry deciduous forests	Jun	1	79.095	13.1493
529	1193	-15.6927	47.302	367	0.43	0.62	6	19	2019	943	N	VIIRS	h	1	297.12	27.27	D	0	Madagascar dry deciduous forests	Jun	1	79.095	13.1493
530	1198	-14.7364	48.4273	367	0.36	0.57	6	19	2019	944	N	VIIRS	h	1	298.86	13.68	D	0	Madagascar dry deciduous forests	Jun	1	79.095	13.1493
531	1199	-15.2186	46.9164	367	0.45	0.63	6	19	2019	944	N	VIIRS	h	1	298.17	10.58	D	3	Madagascar dry deciduous forests	Jun	1	79.095	13.1493
532	1200	-15.3562	46.9532	367	0.45	0.63	6	19	2019	944	N	VIIRS	h	1	296.85	12.46	D	0	Madagascar dry deciduous forests	Jun	1	79.095	13.1493
533	1215	-18.3349	45.128	367	0.51	0.66	6	19	2019	1123	N	VIIRS	h	1	299.34	12.33	D	0	Madagascar dry deciduous forests	Jun	1	79.095	13.1493
534	1219	-19.2553	45.0241	367	0.49	0.65	6	19	2019	1123	N	VIIRS	h	1	298.7	7.67	D	0	Madagascar dry deciduous forests	Jun	1	79.095	13.1493
535	1220	-19.2538	45.0261	367	0.49	0.65	6	19	2019	1123	N	VIIRS	h	1	299.84	12.16	D	0	Madagascar dry deciduous forests	Jun	1	79.095	13.1493
536	1227	-17.6217	45.2472	367	0.54	0.68	6	19	2019	1123	N	VIIRS	h	1	297.66	11.8	D	0	Madagascar dry deciduous forests	Jun	1	79.095	13.1493
537	1228	-17.9271	45.3282	367	0.54	0.68	6	19	2019	1123	N	VIIRS	h	1	299.03	13.19	D	0	Madagascar dry deciduous forests	Jun	1	79.095	13.1493
538	1230	-18.9822	44.8228	367	0.48	0.64	6	19	2019	1123	N	VIIRS	h	1	297.35	13.05	D	0	Madagascar dry deciduous forests	Jun	1	79.095	13.1493
539	1231	-18.587	44.8791	367	0.49	0.65	6	19	2019	1123	N	VIIRS	h	1	294.84	6.96	D	0	Madagascar dry deciduous forests	Jun	1	79.095	13.1493
540	1232	-18.7812	44.8371	367	0.48	0.65	6	19	2019	1123	N	VIIRS	h	1	296.59	11.57	D	0	Madagascar dry deciduous forests	Jun	1	79.095	13.1493
541	1233	-17.0816	45.6235	367	0.59	0.7	6	19	2019	1124	N	VIIRS	h	1	297.58	14.89	D	0	Madagascar dry deciduous forests	Jun	1	79.095	13.1493
542	1234	-15.8509	46.7353	367	0.72	0.76	6	19	2019	1124	N	VIIRS	h	1	293.67	13.47	D	0	Madagascar dry deciduous forests	Jun	1	79.095	13.1493
543	1237	-18.6394	44.8777	367	0.49	0.49	6	20	2019	1104	N	VIIRS	h	1	300.94	11.73	D	0	Madagascar dry deciduous forests	Jun	1	79.095	13.1493
544	1238	-18.701	44.8958	367	0.49	0.49	6	20	2019	1104	N	VIIRS	h	1	303.58	31.44	D	0	Madagascar dry deciduous forests	Jun	1	79.095	13.1493
545	1239	-19.9203	44.8035	367	0.46	0.47	6	20	2019	1104	N	VIIRS	h	1	300.07	13.05	D	0	Madagascar dry deciduous forests	Jun	1	79.095	13.1493
546	1240	-17.0354	46.3079	367	0.32	0.55	6	20	2019	1105	N	VIIRS	h	1	298.43	4.44	D	0	Madagascar dry deciduous forests	Jun	1	79.095	13.1493
547	1241	-16.8755	46.3572	367	0.33	0.55	6	20	2019	1105	N	VIIRS	h	1	302.19	14.19	D	0	Madagascar dry deciduous forests	Jun	1	79.095	13.1493
548	1242	-16.916	46.2591	367	0.32	0.55	6	20	2019	1105	N	VIIRS	h	1	298.96	6.74	D	0	Madagascar dry deciduous forests	Jun	1	79.095	13.1493
549	1243	-15.9312	46.5626	367	0.35	0.57	6	20	2019	1105	N	VIIRS	h	1	300.77	7.66	D	0	Madagascar dry deciduous forests	Jun	1	79.095	13.1493
550	1244	-15.394	46.8864	367	0.38	0.59	6	20	2019	1105	N	VIIRS	h	1	300.61	5.87	D	0	Madagascar dry deciduous forests	Jun	1	79.095	13.1493
551	1245	-15.5976	47.4247	367	0.41	0.6	6	20	2019	1105	N	VIIRS	h	1	297.8	9.96	D	0	Madagascar dry deciduous forests	Jun	1	79.095	13.1493
552	1246	-15.393	46.8851	367	0.38	0.59	6	20	2019	1105	N	VIIRS	h	1	298.75	6.86	D	0	Madagascar dry deciduous forests	Jun	1	79.095	13.1493
553	1247	-15.6283	46.7579	367	0.37	0.58	6	20	2019	1105	N	VIIRS	h	1	302.27	9.71	D	0	Madagascar dry deciduous forests	Jun	1	79.095	13.1493
554	1248	-15.7429	46.4774	367	0.35	0.57	6	20	2019	1105	N	VIIRS	h	1	303.62	18.34	D	0	Madagascar dry deciduous forests	Jun	1	79.095	13.1493
555	1249	-15.5075	46.5464	367	0.36	0.57	6	20	2019	1105	N	VIIRS	h	1	301.54	11.17	D	0	Madagascar dry deciduous forests	Jun	1	79.095	13.1493
556	1250	-15.6577	46.9008	367	0.37	0.58	6	20	2019	1105	N	VIIRS	h	1	299.71	6.92	D	0	Madagascar dry deciduous forests	Jun	1	79.095	13.1493
557	1251	-15.7377	46.4763	367	0.35	0.57	6	20	2019	1105	N	VIIRS	h	1	302.81	18.34	D	0	Madagascar dry deciduous forests	Jun	1	79.095	13.1493
558	1252	-16.3081	46.5986	367	0.35	0.57	6	20	2019	1105	N	VIIRS	h	1	303.84	14.23	D	0	Madagascar dry deciduous forests	Jun	1	79.095	13.1493
559	1253	-15.7509	47.4474	367	0.4	0.6	6	20	2019	1105	N	VIIRS	h	1	299.76	9.57	D	0	Madagascar dry deciduous forests	Jun	1	79.095	13.1493
560	1263	-16.3341	46.4833	367	0.39	0.44	6	23	2019	1008	N	VIIRS	h	1	301.21	21.14	D	0	Madagascar dry deciduous forests	Jun	1	79.095	13.1493
561	1268	-17.4585	46.9468	367	0.38	0.59	6	24	2019	949	N	VIIRS	h	1	297	14.21	D	0	Madagascar dry deciduous forests	Jun	1	79.095	13.1493
562	1273	-18.7258	45.4701	367	0.49	0.65	6	24	2019	949	N	VIIRS	h	1	293.53	13.64	D	0	Madagascar dry deciduous forests	Jun	1	79.095	13.1493
563	1276	-16.8865	46.3003	367	0.41	0.61	6	24	2019	949	N	VIIRS	h	1	296.43	11.68	D	0	Madagascar dry deciduous forests	Jun	1	79.095	13.1493
564	1277	-16.9056	47.6086	367	0.34	0.56	6	24	2019	949	N	VIIRS	h	1	296.8	5.25	D	0	Madagascar dry deciduous forests	Jun	1	79.095	13.1493
565	1278	-16.3731	47.7129	367	0.33	0.55	6	24	2019	950	N	VIIRS	h	1	300.07	9.31	D	0	Madagascar dry deciduous forests	Jun	1	79.095	13.1493
566	1279	-16.3757	47.713	367	0.33	0.55	6	24	2019	950	N	VIIRS	h	1	301.15	9.2	D	0	Madagascar dry deciduous forests	Jun	1	79.095	13.1493
567	1280	-15.9762	47.0546	367	0.36	0.57	6	24	2019	950	N	VIIRS	h	1	297.61	8.67	D	0	Madagascar dry deciduous forests	Jun	1	79.095	13.1493
568	1283	-15.522	47.5541	367	0.67	0.73	6	25	2019	931	N	VIIRS	h	1	295.85	22.09	D	0	Madagascar dry deciduous forests	Jun	1	79.095	13.1493
569	1284	-15.516	47.5512	367	0.67	0.73	6	25	2019	931	N	VIIRS	h	1	294.29	13.05	D	0	Madagascar dry deciduous forests	Jun	1	79.095	13.1493
570	1289	-19.6329	45.4158	367	0.32	0.55	6	25	2019	1110	N	VIIRS	h	1	304.96	14.48	D	3	Madagascar dry deciduous forests	Jun	1	79.095	13.1493
571	1292	-19.6361	45.4187	367	0.32	0.55	6	25	2019	1110	N	VIIRS	h	1	303.82	6.23	D	3	Madagascar dry deciduous forests	Jun	1	79.095	13.1493
572	1295	-19.6311	45.4176	367	0.32	0.55	6	25	2019	1110	N	VIIRS	h	1	301.68	6.23	D	3	Madagascar dry deciduous forests	Jun	1	79.095	13.1493
573	1297	-15.2971	47.5683	367	0.53	0.67	6	25	2019	1111	N	VIIRS	h	1	295.23	8.61	D	0	Madagascar dry deciduous forests	Jun	1	79.095	13.1493
574	1304	-15.688	47.7415	367	0.53	0.67	6	25	2019	1111	N	VIIRS	h	1	296.81	17.98	D	0	Madagascar dry deciduous forests	Jun	1	79.095	13.1493
575	1305	-15.6891	47.7365	367	0.53	0.67	6	25	2019	1111	N	VIIRS	h	1	296.39	17.98	D	0	Madagascar dry deciduous forests	Jun	1	79.095	13.1493
576	1307	-15.6915	47.7387	367	0.54	0.67	6	25	2019	1111	N	VIIRS	h	1	297.76	14.71	D	0	Madagascar dry deciduous forests	Jun	1	79.095	13.1493
577	1308	-17.0185	45.1207	367	0.34	0.56	6	25	2019	1111	N	VIIRS	h	1	297.5	8.32	D	0	Madagascar dry deciduous forests	Jun	1	79.095	13.1493
578	1311	-17.2868	46.5818	367	0.42	0.61	6	25	2019	1111	N	VIIRS	h	1	297.53	11.69	D	0	Madagascar dry deciduous forests	Jun	1	79.095	13.1493
579	1312	-15.8683	46.1669	367	0.42	0.45	6	26	2019	1053	N	VIIRS	h	1	303.04	12.93	D	0	Madagascar dry deciduous forests	Jun	1	79.095	13.1493
580	1317	-15.3153	47.5749	367	0.42	0.38	6	28	2019	1015	N	VIIRS	h	1	299.97	26.42	D	0	Madagascar dry deciduous forests	Jun	1	79.095	13.1493
581	1318	-15.2676	47.7826	367	0.41	0.37	6	28	2019	1015	N	VIIRS	h	1	300.15	9.22	D	0	Madagascar dry deciduous forests	Jun	1	79.095	13.1493
582	1327	-19.5113	45.274	367	0.4	0.6	6	29	2019	955	N	VIIRS	h	1	295.08	8.43	D	0	Madagascar dry deciduous forests	Jun	1	79.095	13.1493
583	1332	-19.9056	45.939	367	0.37	0.58	6	29	2019	955	N	VIIRS	h	1	299.32	6.7	D	0	Madagascar dry deciduous forests	Jun	1	79.095	13.1493
584	1353	-19.0143	45.231	367	0.4	0.6	6	29	2019	955	N	VIIRS	h	1	297.57	8.95	D	0	Madagascar dry deciduous forests	Jun	1	79.095	13.1493
585	1354	-19.0172	45.2312	367	0.4	0.6	6	29	2019	955	N	VIIRS	h	1	297.09	8.57	D	0	Madagascar dry deciduous forests	Jun	1	79.095	13.1493
586	1355	-19.2135	45.0911	367	0.41	0.61	6	29	2019	955	N	VIIRS	h	1	297.12	8.81	D	0	Madagascar dry deciduous forests	Jun	1	79.095	13.1493
587	1357	-16.9755	45.8701	367	0.34	0.56	6	29	2019	956	N	VIIRS	h	1	298.15	10.36	D	0	Madagascar dry deciduous forests	Jun	1	79.095	13.1493
588	1358	-16.88	45.7206	367	0.35	0.57	6	29	2019	956	N	VIIRS	h	1	299.7	7.04	D	0	Madagascar dry deciduous forests	Jun	1	79.095	13.1493
589	1359	-17.0936	45.4798	367	0.37	0.58	6	29	2019	956	N	VIIRS	h	1	298.2	5.28	D	0	Madagascar dry deciduous forests	Jun	1	79.095	13.1493
590	1360	-16.6695	46.2782	367	0.32	0.55	6	29	2019	956	N	VIIRS	h	1	298.64	6.06	D	0	Madagascar dry deciduous forests	Jun	1	79.095	13.1493
591	1361	-17.3978	45.7806	367	0.35	0.57	6	29	2019	956	N	VIIRS	h	1	297.94	7.99	D	0	Madagascar dry deciduous forests	Jun	1	79.095	13.1493
592	1362	-16.8819	45.9011	367	0.34	0.56	6	29	2019	956	N	VIIRS	h	1	303.21	8.14	D	0	Madagascar dry deciduous forests	Jun	1	79.095	13.1493
593	1363	-17.3604	45.5919	367	0.36	0.58	6	29	2019	956	N	VIIRS	h	1	298.02	7.12	D	0	Madagascar dry deciduous forests	Jun	1	79.095	13.1493
594	1366	-17.7564	45.3214	367	0.38	0.59	6	29	2019	956	N	VIIRS	h	1	298.57	9.46	D	0	Madagascar dry deciduous forests	Jun	1	79.095	13.1493
595	1367	-17.6958	45.1567	367	0.39	0.59	6	29	2019	956	N	VIIRS	h	1	297.4	5.21	D	0	Madagascar dry deciduous forests	Jun	1	79.095	13.1493
596	1368	-16.9154	46.1649	367	0.33	0.55	6	29	2019	956	N	VIIRS	h	1	300.88	24.85	D	0	Madagascar dry deciduous forests	Jun	1	79.095	13.1493
597	1369	-17.126	46.0395	367	0.34	0.56	6	29	2019	956	N	VIIRS	h	1	297.22	7.33	D	0	Madagascar dry deciduous forests	Jun	1	79.095	13.1493
598	1370	-15.6465	47.4868	367	0.52	0.5	6	29	2019	956	N	VIIRS	h	1	300.21	15.2	D	0	Madagascar dry deciduous forests	Jun	1	79.095	13.1493
599	1371	-16.6398	45.3588	367	0.37	0.58	6	29	2019	956	N	VIIRS	h	1	298.28	8.57	D	0	Madagascar dry deciduous forests	Jun	1	79.095	13.1493
600	1372	-16.7004	45.4205	367	0.37	0.58	6	29	2019	956	N	VIIRS	h	1	298.49	7.27	D	0	Madagascar dry deciduous forests	Jun	1	79.095	13.1493
601	1375	-18.3108	44.6912	367	0.76	0.77	6	29	2019	1136	N	VIIRS	h	1	290.53	19.02	D	0	Madagascar dry deciduous forests	Jun	1	79.095	13.1493
602	1381	-16.2375	47.2482	367	0.56	0.69	6	30	2019	937	N	VIIRS	h	1	302.18	14.34	D	0	Madagascar dry deciduous forests	Jun	1	79.095	13.1493
603	1382	-16.0247	46.8892	367	0.59	0.7	6	30	2019	937	N	VIIRS	h	1	298.42	14.45	D	0	Madagascar dry deciduous forests	Jun	1	79.095	13.1493
604	1383	-16.718	45.3986	367	0.75	0.77	6	30	2019	937	N	VIIRS	h	1	294.89	16.52	D	0	Madagascar dry deciduous forests	Jun	1	79.095	13.1493
605	1384	-16.0299	46.8923	367	0.59	0.7	6	30	2019	937	N	VIIRS	h	1	299.37	19.03	D	0	Madagascar dry deciduous forests	Jun	1	79.095	13.1493
606	1385	-15.9945	47.383	367	0.55	0.68	6	30	2019	937	N	VIIRS	h	1	303.5	19.47	D	0	Madagascar dry deciduous forests	Jun	1	79.095	13.1493
607	1386	-15.9905	47.3801	367	0.55	0.68	6	30	2019	937	N	VIIRS	h	1	304.4	16.27	D	0	Madagascar dry deciduous forests	Jun	1	79.095	13.1493
608	1389	-16.9638	47.1904	367	0.58	0.7	6	30	2019	937	N	VIIRS	h	1	298.19	10.06	D	0	Madagascar dry deciduous forests	Jun	1	79.095	13.1493
609	1390	-16.3101	46.6313	367	0.62	0.71	6	30	2019	937	N	VIIRS	h	1	299.9	17.82	D	0	Madagascar dry deciduous forests	Jun	1	79.095	13.1493
610	1391	-16.3096	46.6373	367	0.62	0.71	6	30	2019	937	N	VIIRS	h	1	300.45	17.82	D	0	Madagascar dry deciduous forests	Jun	1	79.095	13.1493
611	1392	-17.2454	45.9435	367	0.7	0.75	6	30	2019	937	N	VIIRS	h	1	296.36	13.62	D	0	Madagascar dry deciduous forests	Jun	1	79.095	13.1493
612	1393	-16.9745	45.8254	367	0.71	0.75	6	30	2019	937	N	VIIRS	h	1	295.89	18.23	D	0	Madagascar dry deciduous forests	Jun	1	79.095	13.1493
613	1394	-17.2411	45.9429	367	0.7	0.75	6	30	2019	937	N	VIIRS	h	1	296.02	18.99	D	0	Madagascar dry deciduous forests	Jun	1	79.095	13.1493
614	1395	-17.3372	45.6983	367	0.73	0.76	6	30	2019	937	N	VIIRS	h	1	296.42	10.72	D	0	Madagascar dry deciduous forests	Jun	1	79.095	13.1493
615	1407	-20.4667	45.7254	367	0.4	0.6	6	30	2019	1116	N	VIIRS	h	1	301	9.09	D	0	Madagascar dry deciduous forests	Jun	1	79.095	13.1493
616	1416	-19.1669	45.2992	367	0.4	0.6	6	30	2019	1117	N	VIIRS	h	1	298.2	10.43	D	0	Madagascar dry deciduous forests	Jun	1	79.095	13.1493
617	1424	-16.2864	47.2069	367	0.61	0.71	6	30	2019	1117	N	VIIRS	h	1	299.49	18.54	D	0	Madagascar dry deciduous forests	Jun	1	79.095	13.1493
618	1425	-16.4073	47.2695	367	0.61	0.71	6	30	2019	1117	N	VIIRS	h	1	299.9	11.96	D	3	Madagascar dry deciduous forests	Jun	1	79.095	13.1493
619	1426	-18.9514	45.376	367	0.41	0.61	6	30	2019	1117	N	VIIRS	h	1	298.24	6.6	D	0	Madagascar dry deciduous forests	Jun	1	79.095	13.1493
620	1427	-16.1789	47.3622	367	0.62	0.72	6	30	2019	1117	N	VIIRS	h	1	299.61	8.91	D	0	Madagascar dry deciduous forests	Jun	1	79.095	13.1493
621	1432	-18.9447	44.8988	367	0.39	0.59	6	30	2019	1117	N	VIIRS	h	1	296.71	6.59	D	0	Madagascar dry deciduous forests	Jun	1	79.095	13.1493
622	1433	-18.9261	44.9329	367	0.39	0.59	6	30	2019	1117	N	VIIRS	h	1	298.34	15.17	D	0	Madagascar dry deciduous forests	Jun	1	79.095	13.1493
623	1434	-18.7509	44.8988	367	0.39	0.59	6	30	2019	1117	N	VIIRS	h	1	297.69	8	D	0	Madagascar dry deciduous forests	Jun	1	79.095	13.1493
624	1435	-18.6271	44.8085	367	0.39	0.59	6	30	2019	1117	N	VIIRS	h	1	296.87	6.48	D	0	Madagascar dry deciduous forests	Jun	1	79.095	13.1493
625	1436	-18.6263	44.8122	367	0.39	0.59	6	30	2019	1117	N	VIIRS	h	1	296.24	6.48	D	0	Madagascar dry deciduous forests	Jun	1	79.095	13.1493
626	1438	-16.9757	45.8175	367	0.48	0.65	6	30	2019	1117	N	VIIRS	h	1	299.7	12.89	D	0	Madagascar dry deciduous forests	Jun	1	79.095	13.1493
627	1439	-16.9697	45.8162	367	0.48	0.65	6	30	2019	1117	N	VIIRS	h	1	298.81	12.89	D	0	Madagascar dry deciduous forests	Jun	1	79.095	13.1493
628	1443	-17.4277	45.5935	367	0.46	0.63	6	30	2019	1117	N	VIIRS	h	1	299.89	8.97	D	0	Madagascar dry deciduous forests	Jun	1	79.095	13.1493
629	1444	-17.1495	45.5974	367	0.46	0.64	6	30	2019	1117	N	VIIRS	h	1	299.64	11.86	D	0	Madagascar dry deciduous forests	Jun	1	79.095	13.1493
630	1446	-17.4256	45.5947	367	0.46	0.63	6	30	2019	1117	N	VIIRS	h	1	300.05	13.57	D	0	Madagascar dry deciduous forests	Jun	1	79.095	13.1493
631	1449	-16.8022	47.3684	367	0.61	0.71	6	30	2019	1117	N	VIIRS	h	1	299.14	21.87	D	0	Madagascar dry deciduous forests	Jun	1	79.095	13.1493
632	1450	-16.3057	46.3546	367	0.54	0.67	6	30	2019	1117	N	VIIRS	h	1	298.53	11.76	D	0	Madagascar dry deciduous forests	Jun	1	79.095	13.1493
633	1451	-16.3089	46.356	367	0.54	0.68	6	30	2019	1117	N	VIIRS	h	1	298.64	13.38	D	0	Madagascar dry deciduous forests	Jun	1	79.095	13.1493
634	1452	-15.9923	47.36	367	0.63	0.72	6	30	2019	1118	N	VIIRS	h	1	301.05	12.36	D	0	Madagascar dry deciduous forests	Jun	1	79.095	13.1493
635	1453	-15.95	47.394	367	0.63	0.72	6	30	2019	1118	N	VIIRS	h	1	300.9	20.29	D	0	Madagascar dry deciduous forests	Jun	1	79.095	13.1493
636	1454	-15.9513	47.388	367	0.63	0.72	6	30	2019	1118	N	VIIRS	h	1	299.07	23.21	D	0	Madagascar dry deciduous forests	Jun	1	79.095	13.1493
637	1455	-15.9567	47.3953	367	0.63	0.72	6	30	2019	1118	N	VIIRS	h	1	300.92	20.29	D	0	Madagascar dry deciduous forests	Jun	1	79.095	13.1493
638	1456	-16.2338	45.3057	367	0.46	0.64	6	30	2019	1118	N	VIIRS	h	1	299.07	8.13	D	0	Madagascar dry deciduous forests	Jun	1	79.095	13.1493
639	1457	-15.8499	47.3622	367	0.63	0.72	6	30	2019	1118	N	VIIRS	h	1	300.09	17.44	D	0	Madagascar dry deciduous forests	Jun	1	79.095	13.1493
640	1458	-14.8605	47.8613	367	0.71	0.75	6	30	2019	1118	N	VIIRS	h	1	299.09	47.29	D	0	Madagascar dry deciduous forests	Jun	1	79.095	13.1493
641	1459	-14.8586	47.8582	367	0.71	0.75	6	30	2019	1118	N	VIIRS	h	1	299.77	55.49	D	0	Madagascar dry deciduous forests	Jun	1	79.095	13.1493
642	1470	-17.2132	46.2738	367	0.51	0.49	7	1	2019	1058	N	VIIRS	h	1	307.6	20.17	D	0	Madagascar dry deciduous forests	Jul	1	79.095	13.1493
643	1473	-20.2245	45.1989	367	0.39	0.44	7	1	2019	1058	N	VIIRS	h	1	307.1	6.99	D	0	Madagascar dry deciduous forests	Jul	1	79.095	13.1493
644	1475	-15.4877	47.4948	367	0.33	0.55	7	1	2019	1059	N	VIIRS	h	1	304.88	6.27	D	0	Madagascar dry deciduous forests	Jul	1	79.095	13.1493
645	1476	-15.4889	47.503	367	0.33	0.55	7	1	2019	1059	N	VIIRS	h	1	303.95	5.8	D	0	Madagascar dry deciduous forests	Jul	1	79.095	13.1493
646	1477	-15.9857	46.5688	367	0.56	0.51	7	1	2019	1059	N	VIIRS	h	1	306.18	17.59	D	0	Madagascar dry deciduous forests	Jul	1	79.095	13.1493
647	1478	-15.4876	47.548	367	0.33	0.55	7	1	2019	1059	N	VIIRS	h	1	305.3	10.8	D	0	Madagascar dry deciduous forests	Jul	1	79.095	13.1493
648	1479	-15.6035	47.5644	367	0.33	0.55	7	1	2019	1059	N	VIIRS	h	1	306.39	15.46	D	0	Madagascar dry deciduous forests	Jul	1	79.095	13.1493
649	1480	-15.5983	47.5636	367	0.33	0.55	7	1	2019	1059	N	VIIRS	h	1	305.78	13.36	D	0	Madagascar dry deciduous forests	Jul	1	79.095	13.1493
650	1481	-15.5989	47.5606	367	0.33	0.55	7	1	2019	1059	N	VIIRS	h	1	310.28	16.02	D	0	Madagascar dry deciduous forests	Jul	1	79.095	13.1493
651	1482	-15.5995	47.5576	367	0.33	0.55	7	1	2019	1059	N	VIIRS	h	1	305.38	16.02	D	0	Madagascar dry deciduous forests	Jul	1	79.095	13.1493
652	1483	-15.5966	47.5582	367	0.33	0.55	7	1	2019	1059	N	VIIRS	h	1	303.31	7.91	D	0	Madagascar dry deciduous forests	Jul	1	79.095	13.1493
653	1484	-15.4967	47.5027	367	0.33	0.55	7	1	2019	1059	N	VIIRS	h	1	305.25	5.82	D	0	Madagascar dry deciduous forests	Jul	1	79.095	13.1493
654	1485	-15.491	47.5047	367	0.33	0.55	7	1	2019	1059	N	VIIRS	h	1	306.61	8.24	D	0	Madagascar dry deciduous forests	Jul	1	79.095	13.1493
655	1486	-15.4861	47.49	367	0.33	0.55	7	1	2019	1059	N	VIIRS	h	1	302.97	5.58	D	0	Madagascar dry deciduous forests	Jul	1	79.095	13.1493
656	1487	-15.4922	47.5131	367	0.33	0.55	7	1	2019	1059	N	VIIRS	h	1	305.47	7.71	D	0	Madagascar dry deciduous forests	Jul	1	79.095	13.1493
657	1488	-15.4883	47.4918	367	0.33	0.55	7	1	2019	1059	N	VIIRS	h	1	306.09	6.02	D	0	Madagascar dry deciduous forests	Jul	1	79.095	13.1493
658	1489	-15.3477	47.4819	367	0.33	0.55	7	1	2019	1059	N	VIIRS	h	1	304.55	7.62	D	0	Madagascar dry deciduous forests	Jul	1	79.095	13.1493
659	1490	-15.4864	47.5434	367	0.33	0.55	7	1	2019	1059	N	VIIRS	h	1	310.54	10.08	D	0	Madagascar dry deciduous forests	Jul	1	79.095	13.1493
660	1491	-15.4882	47.545	367	0.33	0.55	7	1	2019	1059	N	VIIRS	h	1	308.64	10.8	D	0	Madagascar dry deciduous forests	Jul	1	79.095	13.1493
661	1492	-15.5944	47.5305	367	0.33	0.55	7	1	2019	1059	N	VIIRS	h	1	303.18	6.61	D	0	Madagascar dry deciduous forests	Jul	1	79.095	13.1493
662	1493	-16.4071	47.6218	367	0.32	0.55	7	1	2019	1059	N	VIIRS	h	1	303.82	11.36	D	0	Madagascar dry deciduous forests	Jul	1	79.095	13.1493
663	1494	-13.0715	48.9071	367	0.45	0.63	7	1	2019	1059	N	VIIRS	h	1	299.45	21.74	D	0	Madagascar dry deciduous forests	Jul	1	79.095	13.1493
664	1495	-13.0723	48.903	367	0.45	0.63	7	1	2019	1059	N	VIIRS	h	1	300.44	21.74	D	0	Madagascar dry deciduous forests	Jul	1	79.095	13.1493
665	1496	-13.0665	48.9018	367	0.45	0.63	7	1	2019	1059	N	VIIRS	h	1	300.24	21.74	D	0	Madagascar dry deciduous forests	Jul	1	79.095	13.1493
666	1497	-13.0729	48.9065	367	0.45	0.63	7	1	2019	1059	N	VIIRS	h	1	299.39	33.24	D	0	Madagascar dry deciduous forests	Jul	1	79.095	13.1493
667	1498	-13.0679	48.9012	367	0.45	0.63	7	1	2019	1059	N	VIIRS	h	1	303.62	33.24	D	0	Madagascar dry deciduous forests	Jul	1	79.095	13.1493
668	1499	-15.9725	47.7399	367	0.33	0.55	7	1	2019	1059	N	VIIRS	h	1	305.61	14.87	D	0	Madagascar dry deciduous forests	Jul	1	79.095	13.1493
669	1502	-15.9686	47.7327	367	0.33	0.55	7	1	2019	1059	N	VIIRS	h	1	305.38	12.57	D	0	Madagascar dry deciduous forests	Jul	1	79.095	13.1493
670	1503	-15.9737	47.7336	367	0.33	0.55	7	1	2019	1059	N	VIIRS	h	1	304.58	12.57	D	0	Madagascar dry deciduous forests	Jul	1	79.095	13.1493
671	1504	-15.4716	47.953	367	0.35	0.57	7	1	2019	1059	N	VIIRS	h	1	301.22	9.98	D	0	Madagascar dry deciduous forests	Jul	1	79.095	13.1493
672	1505	-12.0793	49.2772	367	0.49	0.65	7	1	2019	1100	N	VIIRS	h	1	297.07	15.02	D	0	Madagascar dry deciduous forests	Jul	1	79.095	13.1493
673	1508	-16.5767	46.9167	367	0.46	0.39	7	2	2019	1040	N	VIIRS	h	1	308.28	11.54	D	0	Madagascar dry deciduous forests	Jul	1	79.095	13.1493
674	1509	-20.0249	46.1348	367	0.46	0.39	7	3	2019	1020	N	VIIRS	h	1	306.05	24.39	D	0	Madagascar dry deciduous forests	Jul	1	79.095	13.1493
675	1510	-16.922	44.8113	367	0.49	0.4	7	3	2019	1021	N	VIIRS	h	1	308.81	11.47	D	0	Madagascar dry deciduous forests	Jul	1	79.095	13.1493
676	1511	-15.8409	46.1751	367	0.42	0.38	7	3	2019	1021	N	VIIRS	h	1	309.27	8.47	D	0	Madagascar dry deciduous forests	Jul	1	79.095	13.1493
677	1512	-15.8391	46.1747	367	0.42	0.38	7	3	2019	1021	N	VIIRS	h	1	309.93	8.34	D	0	Madagascar dry deciduous forests	Jul	1	79.095	13.1493
678	1513	-15.7618	47.3847	367	0.39	0.36	7	3	2019	1021	N	VIIRS	h	1	311.74	5.11	D	0	Madagascar dry deciduous forests	Jul	1	79.095	13.1493
679	1515	-16.1018	47.7489	367	0.39	0.36	7	3	2019	1021	N	VIIRS	h	1	308.93	5.65	D	0	Madagascar dry deciduous forests	Jul	1	79.095	13.1493
680	1519	-16.959	46.9926	367	0.33	0.55	7	3	2019	2131	N	VIIRS	h	1	295.73	4.59	N	0	Madagascar dry deciduous forests	Jul	1	79.095	13.1493
681	1520	-16.9539	46.9937	367	0.33	0.55	7	3	2019	2131	N	VIIRS	h	1	296	6.57	N	0	Madagascar dry deciduous forests	Jul	1	79.095	13.1493
682	1524	-19.0202	44.9452	367	0.33	0.55	7	4	2019	1001	N	VIIRS	h	1	302.38	9.87	D	0	Madagascar dry deciduous forests	Jul	1	79.095	13.1493
683	1525	-19.1616	44.599	367	0.35	0.57	7	4	2019	1001	N	VIIRS	h	1	301.39	4.84	D	3	Madagascar dry deciduous forests	Jul	1	79.095	13.1493
684	1526	-19.0547	44.9158	367	0.33	0.55	7	4	2019	1001	N	VIIRS	h	1	302.81	4.51	D	0	Madagascar dry deciduous forests	Jul	1	79.095	13.1493
685	1527	-19.1834	44.951	367	0.33	0.55	7	4	2019	1001	N	VIIRS	h	1	305	9.6	D	0	Madagascar dry deciduous forests	Jul	1	79.095	13.1493
686	1534	-19.3017	45.1709	367	0.32	0.55	7	4	2019	1001	N	VIIRS	h	1	307.78	24.85	D	0	Madagascar dry deciduous forests	Jul	1	79.095	13.1493
687	1535	-19.2993	45.1734	367	0.32	0.55	7	4	2019	1001	N	VIIRS	h	1	306.54	23.57	D	0	Madagascar dry deciduous forests	Jul	1	79.095	13.1493
688	1536	-19.3047	45.1708	367	0.32	0.55	7	4	2019	1001	N	VIIRS	h	1	306.4	9.84	D	0	Madagascar dry deciduous forests	Jul	1	79.095	13.1493
689	1551	-19.3256	45.017	367	0.33	0.55	7	4	2019	1001	N	VIIRS	h	1	304.47	12.77	D	0	Madagascar dry deciduous forests	Jul	1	79.095	13.1493
690	1553	-19.4577	44.6439	367	0.35	0.57	7	4	2019	1001	N	VIIRS	h	1	304.88	8.55	D	0	Madagascar dry deciduous forests	Jul	1	79.095	13.1493
691	1558	-19.5006	45.244	367	0.32	0.55	7	4	2019	1001	N	VIIRS	h	1	305.56	6.52	D	0	Madagascar dry deciduous forests	Jul	1	79.095	13.1493
692	1559	-19.5036	45.2459	367	0.32	0.55	7	4	2019	1001	N	VIIRS	h	1	306.86	6.97	D	0	Madagascar dry deciduous forests	Jul	1	79.095	13.1493
693	1560	-19.282	45.162	367	0.32	0.55	7	4	2019	1001	N	VIIRS	h	1	306.71	6.33	D	0	Madagascar dry deciduous forests	Jul	1	79.095	13.1493
694	1561	-19.4907	45.2397	367	0.32	0.55	7	4	2019	1001	N	VIIRS	h	1	306.27	4.3	D	0	Madagascar dry deciduous forests	Jul	1	79.095	13.1493
695	1564	-19.2824	45.1589	367	0.32	0.55	7	4	2019	1001	N	VIIRS	h	1	308.09	6.33	D	0	Madagascar dry deciduous forests	Jul	1	79.095	13.1493
696	1566	-16.8894	45.0039	367	0.62	0.54	7	4	2019	1002	N	VIIRS	h	1	307.33	34.08	D	0	Madagascar dry deciduous forests	Jul	1	79.095	13.1493
697	1567	-16.8955	44.5932	367	0.33	0.55	7	4	2019	1002	N	VIIRS	h	1	305.43	8.99	D	0	Madagascar dry deciduous forests	Jul	1	79.095	13.1493
698	1569	-16.786	44.7111	367	0.32	0.55	7	4	2019	1002	N	VIIRS	h	1	305.06	5.22	D	0	Madagascar dry deciduous forests	Jul	1	79.095	13.1493
699	1571	-17.481	44.3772	367	0.34	0.56	7	4	2019	1002	N	VIIRS	h	1	305.41	21.52	D	0	Madagascar dry deciduous forests	Jul	1	79.095	13.1493
700	1572	-18.1516	44.8833	367	0.33	0.55	7	4	2019	1002	N	VIIRS	h	1	304.63	9.93	D	0	Madagascar dry deciduous forests	Jul	1	79.095	13.1493
701	1573	-17.6752	44.8877	367	0.32	0.55	7	4	2019	1002	N	VIIRS	h	1	307.73	22.82	D	0	Madagascar dry deciduous forests	Jul	1	79.095	13.1493
702	1576	-17.4811	44.3779	367	0.34	0.56	7	4	2019	1002	N	VIIRS	h	1	303.46	22.44	D	0	Madagascar dry deciduous forests	Jul	1	79.095	13.1493
703	1577	-16.8507	44.7153	367	0.32	0.55	7	4	2019	1002	N	VIIRS	h	1	303.86	8.6	D	0	Madagascar dry deciduous forests	Jul	1	79.095	13.1493
704	1578	-18.4172	44.5402	367	0.34	0.56	7	4	2019	1002	N	VIIRS	h	1	303.95	4.31	D	0	Madagascar dry deciduous forests	Jul	1	79.095	13.1493
705	1579	-17.1899	44.7103	367	0.32	0.55	7	4	2019	1002	N	VIIRS	h	1	304.13	6.03	D	0	Madagascar dry deciduous forests	Jul	1	79.095	13.1493
706	1580	-18.9324	44.8752	367	0.33	0.56	7	4	2019	1002	N	VIIRS	h	1	306.24	15.27	D	0	Madagascar dry deciduous forests	Jul	1	79.095	13.1493
707	1581	-18.9272	44.8746	367	0.33	0.56	7	4	2019	1002	N	VIIRS	h	1	307.45	15.27	D	0	Madagascar dry deciduous forests	Jul	1	79.095	13.1493
708	1582	-16.6579	46.9028	367	0.46	0.47	7	4	2019	1002	N	VIIRS	h	1	310.38	6.37	D	0	Madagascar dry deciduous forests	Jul	1	79.095	13.1493
709	1584	-18.8993	44.9937	367	0.33	0.55	7	4	2019	1002	N	VIIRS	h	1	299.76	5.88	D	0	Madagascar dry deciduous forests	Jul	1	79.095	13.1493
710	1585	-18.8941	44.9933	367	0.33	0.55	7	4	2019	1002	N	VIIRS	h	1	299.58	5.88	D	0	Madagascar dry deciduous forests	Jul	1	79.095	13.1493
711	1586	-18.8968	44.9954	367	0.33	0.55	7	4	2019	1002	N	VIIRS	h	1	302.39	15.67	D	0	Madagascar dry deciduous forests	Jul	1	79.095	13.1493
712	1587	-18.8886	44.9754	367	0.33	0.55	7	4	2019	1002	N	VIIRS	h	1	302.67	46.18	D	0	Madagascar dry deciduous forests	Jul	1	79.095	13.1493
713	1588	-18.5665	44.2637	367	0.36	0.57	7	4	2019	1002	N	VIIRS	h	1	301.89	6.59	D	0	Madagascar dry deciduous forests	Jul	1	79.095	13.1493
714	1589	-18.8971	44.9646	367	0.33	0.55	7	4	2019	1002	N	VIIRS	h	1	309.57	12.78	D	0	Madagascar dry deciduous forests	Jul	1	79.095	13.1493
715	1590	-18.5818	45.0875	367	0.32	0.55	7	4	2019	1002	N	VIIRS	h	1	304.27	6.63	D	0	Madagascar dry deciduous forests	Jul	1	79.095	13.1493
716	1591	-16.9274	46.4215	367	0.5	0.49	7	4	2019	1002	N	VIIRS	h	1	308.65	21.14	D	0	Madagascar dry deciduous forests	Jul	1	79.095	13.1493
717	1592	-18.9548	44.9604	367	0.33	0.55	7	4	2019	1002	N	VIIRS	h	1	303.63	5.81	D	0	Madagascar dry deciduous forests	Jul	1	79.095	13.1493
718	1593	-18.6287	44.4937	367	0.35	0.57	7	4	2019	1002	N	VIIRS	h	1	302.38	8.29	D	0	Madagascar dry deciduous forests	Jul	1	79.095	13.1493
719	1594	-18.9977	44.654	367	0.34	0.56	7	4	2019	1002	N	VIIRS	h	1	308.11	7.22	D	0	Madagascar dry deciduous forests	Jul	1	79.095	13.1493
720	1595	-18.6822	44.9242	367	0.33	0.55	7	4	2019	1002	N	VIIRS	h	1	311.32	15.3	D	0	Madagascar dry deciduous forests	Jul	1	79.095	13.1493
721	1596	-18.8586	44.8653	367	0.33	0.55	7	4	2019	1002	N	VIIRS	h	1	305.2	13.53	D	0	Madagascar dry deciduous forests	Jul	1	79.095	13.1493
722	1597	-18.6774	44.9202	367	0.33	0.55	7	4	2019	1002	N	VIIRS	h	1	300.88	13.59	D	0	Madagascar dry deciduous forests	Jul	1	79.095	13.1493
723	1598	-18.9438	44.9659	367	0.33	0.55	7	4	2019	1002	N	VIIRS	h	1	304.72	7.41	D	0	Madagascar dry deciduous forests	Jul	1	79.095	13.1493
724	1599	-18.6829	44.9177	367	0.33	0.55	7	4	2019	1002	N	VIIRS	h	1	311.58	13.59	D	0	Madagascar dry deciduous forests	Jul	1	79.095	13.1493
725	1600	-18.8187	44.8968	367	0.33	0.55	7	4	2019	1002	N	VIIRS	h	1	303.78	5.54	D	0	Madagascar dry deciduous forests	Jul	1	79.095	13.1493
726	1601	-16.7192	46.6523	367	0.48	0.48	7	4	2019	1002	N	VIIRS	h	1	308.83	14.62	D	0	Madagascar dry deciduous forests	Jul	1	79.095	13.1493
727	1603	-16.8623	44.7043	367	0.32	0.55	7	4	2019	1002	N	VIIRS	h	1	307.07	9.09	D	0	Madagascar dry deciduous forests	Jul	1	79.095	13.1493
728	1604	-17.6332	46.1255	367	0.53	0.5	7	4	2019	1002	N	VIIRS	h	1	309.61	24.41	D	0	Madagascar dry deciduous forests	Jul	1	79.095	13.1493
729	1607	-18.4234	44.9247	367	0.33	0.55	7	4	2019	1002	N	VIIRS	h	1	304.75	9.01	D	0	Madagascar dry deciduous forests	Jul	1	79.095	13.1493
730	1608	-16.6654	47.717	367	0.41	0.45	7	4	2019	1002	N	VIIRS	h	1	307.94	8.11	D	0	Madagascar dry deciduous forests	Jul	1	79.095	13.1493
731	1609	-15.5994	46.3926	367	0.48	0.48	7	4	2019	1002	N	VIIRS	h	1	308.17	14.68	D	3	Madagascar dry deciduous forests	Jul	1	79.095	13.1493
732	1610	-15.2299	47.6267	367	0.4	0.44	7	4	2019	1002	N	VIIRS	h	1	307.25	8.82	D	0	Madagascar dry deciduous forests	Jul	1	79.095	13.1493
733	1611	-16.7629	45.7422	367	0.55	0.51	7	4	2019	1002	N	VIIRS	h	1	307.07	11.45	D	0	Madagascar dry deciduous forests	Jul	1	79.095	13.1493
734	1612	-15.2617	47.5109	367	0.41	0.45	7	4	2019	1002	N	VIIRS	h	1	306.87	21.08	D	0	Madagascar dry deciduous forests	Jul	1	79.095	13.1493
735	1613	-17.3665	45.709	367	0.56	0.52	7	4	2019	1002	N	VIIRS	h	1	303.12	10.2	D	0	Madagascar dry deciduous forests	Jul	1	79.095	13.1493
736	1614	-17.1309	45.8668	367	0.55	0.51	7	4	2019	1002	N	VIIRS	h	1	307.4	14.82	D	0	Madagascar dry deciduous forests	Jul	1	79.095	13.1493
737	1616	-16.9422	45.6996	367	0.56	0.51	7	4	2019	1002	N	VIIRS	h	1	308.93	10.81	D	0	Madagascar dry deciduous forests	Jul	1	79.095	13.1493
738	1628	-16.8943	45.8272	367	0.56	0.69	7	5	2019	943	N	VIIRS	h	1	299.38	14.84	D	0	Madagascar dry deciduous forests	Jul	1	79.095	13.1493
739	1630	-17.2448	45.6552	367	0.58	0.7	7	5	2019	943	N	VIIRS	h	1	301.55	21.4	D	0	Madagascar dry deciduous forests	Jul	1	79.095	13.1493
740	1631	-17.1681	46.1896	367	0.53	0.67	7	5	2019	943	N	VIIRS	h	1	298.32	17.64	D	0	Madagascar dry deciduous forests	Jul	1	79.095	13.1493
741	1632	-16.9831	45.724	367	0.57	0.69	7	5	2019	943	N	VIIRS	h	1	298.98	19.81	D	0	Madagascar dry deciduous forests	Jul	1	79.095	13.1493
742	1633	-17.1776	45.6037	367	0.58	0.7	7	5	2019	943	N	VIIRS	h	1	302.96	21.04	D	0	Madagascar dry deciduous forests	Jul	1	79.095	13.1493
743	1634	-17.1772	45.6032	367	0.58	0.7	7	5	2019	943	N	VIIRS	h	1	304.09	40.76	D	0	Madagascar dry deciduous forests	Jul	1	79.095	13.1493
744	1636	-17.2368	45.9519	367	0.55	0.68	7	5	2019	943	N	VIIRS	h	1	297.77	16.44	D	0	Madagascar dry deciduous forests	Jul	1	79.095	13.1493
745	1637	-16.8896	45.7394	367	0.56	0.69	7	5	2019	943	N	VIIRS	h	1	298.66	13.3	D	0	Madagascar dry deciduous forests	Jul	1	79.095	13.1493
746	1638	-17.2362	45.9495	367	0.55	0.68	7	5	2019	943	N	VIIRS	h	1	300.49	31.54	D	0	Madagascar dry deciduous forests	Jul	1	79.095	13.1493
747	1639	-17.1192	45.8019	367	0.56	0.69	7	5	2019	943	N	VIIRS	h	1	299.21	19.97	D	0	Madagascar dry deciduous forests	Jul	1	79.095	13.1493
748	1640	-16.0557	47.3149	367	0.44	0.62	7	5	2019	943	N	VIIRS	h	1	292.85	13.31	D	0	Madagascar dry deciduous forests	Jul	1	79.095	13.1493
749	1641	-16.0566	47.313	367	0.44	0.62	7	5	2019	943	N	VIIRS	h	1	294.27	11.77	D	0	Madagascar dry deciduous forests	Jul	1	79.095	13.1493
750	1643	-16.3485	48.0417	367	0.39	0.6	7	5	2019	943	N	VIIRS	h	1	297.45	11.95	D	3	Madagascar dry deciduous forests	Jul	1	79.095	13.1493
751	1644	-16.7272	46.6563	367	0.49	0.65	7	5	2019	943	N	VIIRS	h	1	298.78	12.28	D	0	Madagascar dry deciduous forests	Jul	1	79.095	13.1493
752	1645	-16.7281	46.6467	367	0.49	0.65	7	5	2019	943	N	VIIRS	h	1	298.16	7.8	D	0	Madagascar dry deciduous forests	Jul	1	79.095	13.1493
753	1646	-18.8469	45.0025	367	0.66	0.73	7	5	2019	943	N	VIIRS	h	1	299.43	20.92	D	0	Madagascar dry deciduous forests	Jul	1	79.095	13.1493
754	1647	-16.6903	45.4938	367	0.58	0.7	7	5	2019	943	N	VIIRS	h	1	299.21	9.14	D	0	Madagascar dry deciduous forests	Jul	1	79.095	13.1493
755	1648	-16.2188	47.3848	367	0.43	0.62	7	5	2019	943	N	VIIRS	h	1	296.11	7.48	D	0	Madagascar dry deciduous forests	Jul	1	79.095	13.1493
756	1649	-15.7245	47.6836	367	0.41	0.61	7	5	2019	943	N	VIIRS	h	1	295.1	11.02	D	0	Madagascar dry deciduous forests	Jul	1	79.095	13.1493
757	1660	-19.2909	45.1704	367	0.65	0.73	7	5	2019	943	N	VIIRS	h	1	300.91	21.29	D	0	Madagascar dry deciduous forests	Jul	1	79.095	13.1493
758	1661	-19.2918	45.172	367	0.65	0.73	7	5	2019	943	N	VIIRS	h	1	300.63	19.9	D	0	Madagascar dry deciduous forests	Jul	1	79.095	13.1493
759	1665	-17.1615	44.8237	367	0.65	0.73	7	5	2019	943	N	VIIRS	h	1	297.79	16.53	D	0	Madagascar dry deciduous forests	Jul	1	79.095	13.1493
760	1666	-18.2326	45.3114	367	0.62	0.72	7	5	2019	943	N	VIIRS	h	1	294.87	14.23	D	0	Madagascar dry deciduous forests	Jul	1	79.095	13.1493
761	1667	-18.2305	45.3006	367	0.62	0.72	7	5	2019	943	N	VIIRS	h	1	296.9	16.56	D	0	Madagascar dry deciduous forests	Jul	1	79.095	13.1493
762	1668	-17.3882	47.2197	367	0.46	0.63	7	5	2019	943	N	VIIRS	h	1	297.8	15.61	D	0	Madagascar dry deciduous forests	Jul	1	79.095	13.1493
763	1669	-17.1616	44.8258	367	0.65	0.73	7	5	2019	943	N	VIIRS	h	1	298.72	12.53	D	0	Madagascar dry deciduous forests	Jul	1	79.095	13.1493
764	1670	-18.2296	45.3097	367	0.62	0.72	7	5	2019	943	N	VIIRS	h	1	296.35	27.05	D	0	Madagascar dry deciduous forests	Jul	1	79.095	13.1493
765	1671	-18.2229	45.3092	367	0.62	0.72	7	5	2019	943	N	VIIRS	h	1	298.49	27.05	D	0	Madagascar dry deciduous forests	Jul	1	79.095	13.1493
766	1674	-15.3825	47.627	367	0.41	0.6	7	5	2019	944	N	VIIRS	h	1	295.19	12.89	D	0	Madagascar dry deciduous forests	Jul	1	79.095	13.1493
767	1675	-15.3881	47.6276	367	0.41	0.6	7	5	2019	944	N	VIIRS	h	1	296.36	9.46	D	0	Madagascar dry deciduous forests	Jul	1	79.095	13.1493
768	1676	-15.3848	47.6274	367	0.41	0.6	7	5	2019	944	N	VIIRS	h	1	297.99	14.27	D	0	Madagascar dry deciduous forests	Jul	1	79.095	13.1493
769	1717	-19.8736	45.0431	367	0.47	0.64	7	5	2019	1123	N	VIIRS	h	1	301.4	10.18	D	0	Madagascar dry deciduous forests	Jul	1	79.095	13.1493
770	1718	-19.6218	45.1165	367	0.48	0.65	7	5	2019	1123	N	VIIRS	h	1	301.61	10.01	D	0	Madagascar dry deciduous forests	Jul	1	79.095	13.1493
771	1719	-19.6208	45.1209	367	0.48	0.65	7	5	2019	1123	N	VIIRS	h	1	302.49	10.01	D	0	Madagascar dry deciduous forests	Jul	1	79.095	13.1493
772	1720	-19.5416	45.2472	367	0.49	0.65	7	5	2019	1123	N	VIIRS	h	1	301.34	7.56	D	0	Madagascar dry deciduous forests	Jul	1	79.095	13.1493
773	1721	-19.9484	45.3638	367	0.49	0.65	7	5	2019	1123	N	VIIRS	h	1	304.15	13.6	D	0	Madagascar dry deciduous forests	Jul	1	79.095	13.1493
774	1723	-19.9482	45.3635	367	0.49	0.65	7	5	2019	1123	N	VIIRS	h	1	304.03	12.18	D	0	Madagascar dry deciduous forests	Jul	1	79.095	13.1493
775	1724	-19.3257	44.6121	367	0.46	0.63	7	5	2019	1123	N	VIIRS	h	1	301.91	14.39	D	0	Madagascar dry deciduous forests	Jul	1	79.095	13.1493
776	1725	-19.3199	44.6107	367	0.46	0.63	7	5	2019	1123	N	VIIRS	h	1	301.52	20.75	D	0	Madagascar dry deciduous forests	Jul	1	79.095	13.1493
777	1740	-18.9991	44.856	367	0.48	0.65	7	5	2019	1123	N	VIIRS	h	1	300.11	7.63	D	0	Madagascar dry deciduous forests	Jul	1	79.095	13.1493
778	1741	-19.4578	44.5606	367	0.45	0.63	7	5	2019	1123	N	VIIRS	h	1	300.89	15.14	D	0	Madagascar dry deciduous forests	Jul	1	79.095	13.1493
779	1742	-15.8698	46.5736	367	0.71	0.75	7	5	2019	1124	N	VIIRS	h	1	293.84	30.86	D	0	Madagascar dry deciduous forests	Jul	1	79.095	13.1493
780	1743	-16.3787	45.2195	367	0.57	0.69	7	5	2019	1124	N	VIIRS	h	1	300.26	12.1	D	0	Madagascar dry deciduous forests	Jul	1	79.095	13.1493
781	1744	-17.3073	44.8572	367	0.52	0.67	7	5	2019	1124	N	VIIRS	h	1	300.32	20.46	D	0	Madagascar dry deciduous forests	Jul	1	79.095	13.1493
782	1745	-15.9935	45.8947	367	0.64	0.72	7	5	2019	1124	N	VIIRS	h	1	299.69	66.81	D	3	Madagascar dry deciduous forests	Jul	1	79.095	13.1493
783	1746	-15.9868	45.8932	367	0.64	0.72	7	5	2019	1124	N	VIIRS	h	1	296.71	84.85	D	3	Madagascar dry deciduous forests	Jul	1	79.095	13.1493
784	1747	-16.8282	45.7463	367	0.6	0.71	7	5	2019	1124	N	VIIRS	h	1	299.16	14.64	D	0	Madagascar dry deciduous forests	Jul	1	79.095	13.1493
785	1748	-16.8263	45.7445	367	0.6	0.71	7	5	2019	1124	N	VIIRS	h	1	298.39	7.55	D	0	Madagascar dry deciduous forests	Jul	1	79.095	13.1493
786	1749	-17.2011	45.7607	367	0.59	0.7	7	5	2019	1124	N	VIIRS	h	1	297.08	8.99	D	0	Madagascar dry deciduous forests	Jul	1	79.095	13.1493
787	1750	-17.2293	45.9715	367	0.61	0.71	7	5	2019	1124	N	VIIRS	h	1	297.72	12.52	D	0	Madagascar dry deciduous forests	Jul	1	79.095	13.1493
788	1753	-18.6875	44.8707	367	0.49	0.49	7	6	2019	1104	N	VIIRS	h	1	296.28	10.38	D	0	Madagascar dry deciduous forests	Jul	1	79.095	13.1493
789	1764	-16.6431	46.3488	367	0.33	0.55	7	6	2019	1105	N	VIIRS	h	1	298.77	5.6	D	0	Madagascar dry deciduous forests	Jul	1	79.095	13.1493
790	1765	-15.6859	47.3645	367	0.4	0.6	7	6	2019	1105	N	VIIRS	h	1	296.23	15.14	D	0	Madagascar dry deciduous forests	Jul	1	79.095	13.1493
791	1766	-15.6851	47.3683	367	0.4	0.6	7	6	2019	1105	N	VIIRS	h	1	294.92	15.14	D	0	Madagascar dry deciduous forests	Jul	1	79.095	13.1493
792	1767	-15.6869	46.563	367	0.36	0.57	7	6	2019	1105	N	VIIRS	h	1	294.97	5.71	D	0	Madagascar dry deciduous forests	Jul	1	79.095	13.1493
793	1768	-15.6899	46.5663	367	0.36	0.57	7	6	2019	1105	N	VIIRS	h	1	296.35	6.54	D	0	Madagascar dry deciduous forests	Jul	1	79.095	13.1493
794	1771	-15.9866	46.8677	367	0.37	0.58	7	6	2019	1105	N	VIIRS	h	1	296.7	5.99	D	0	Madagascar dry deciduous forests	Jul	1	79.095	13.1493
795	1772	-16.6133	47.0038	367	0.37	0.58	7	6	2019	1105	N	VIIRS	h	1	298.37	12.6	D	0	Madagascar dry deciduous forests	Jul	1	79.095	13.1493
796	1773	-16.5894	46.9146	367	0.36	0.57	7	6	2019	1105	N	VIIRS	h	1	300.45	15.45	D	0	Madagascar dry deciduous forests	Jul	1	79.095	13.1493
797	1774	-16.7126	46.2385	367	0.32	0.55	7	6	2019	1105	N	VIIRS	h	1	296.56	9.83	D	0	Madagascar dry deciduous forests	Jul	1	79.095	13.1493
798	1775	-16.7043	46.2273	367	0.32	0.55	7	6	2019	1105	N	VIIRS	h	1	299.49	8.72	D	0	Madagascar dry deciduous forests	Jul	1	79.095	13.1493
799	1776	-16.6697	46.8623	367	0.36	0.57	7	6	2019	1105	N	VIIRS	h	1	297.41	9.47	D	0	Madagascar dry deciduous forests	Jul	1	79.095	13.1493
800	1777	-16.7171	46.2425	367	0.33	0.55	7	6	2019	1105	N	VIIRS	h	1	301.19	10.68	D	0	Madagascar dry deciduous forests	Jul	1	79.095	13.1493
801	1778	-16.669	46.8657	367	0.36	0.57	7	6	2019	1105	N	VIIRS	h	1	297.1	11.3	D	0	Madagascar dry deciduous forests	Jul	1	79.095	13.1493
802	1779	-16.7177	46.2394	367	0.32	0.55	7	6	2019	1105	N	VIIRS	h	1	297.17	10.68	D	0	Madagascar dry deciduous forests	Jul	1	79.095	13.1493
803	1780	-16.712	46.2416	367	0.33	0.55	7	6	2019	1105	N	VIIRS	h	1	298.35	9.83	D	0	Madagascar dry deciduous forests	Jul	1	79.095	13.1493
804	1783	-15.7453	47.4489	367	0.4	0.45	7	7	2019	1046	N	VIIRS	h	1	304.85	9.34	D	0	Madagascar dry deciduous forests	Jul	1	79.095	13.1493
805	1795	-17.5228	45.5313	367	0.46	0.47	7	9	2019	1008	N	VIIRS	h	1	305.25	11.74	D	0	Madagascar dry deciduous forests	Jul	1	79.095	13.1493
806	1801	-17.3709	44.9325	367	0.5	0.49	7	9	2019	1008	N	VIIRS	h	1	304.85	17.23	D	0	Madagascar dry deciduous forests	Jul	1	79.095	13.1493
807	1802	-15.7446	47.4423	367	0.5	0.41	7	9	2019	1009	N	VIIRS	h	1	305.37	13.34	D	0	Madagascar dry deciduous forests	Jul	1	79.095	13.1493
808	1830	-17.5044	46.6404	367	0.4	0.6	7	10	2019	949	N	VIIRS	h	1	299.96	8.03	D	0	Madagascar dry deciduous forests	Jul	1	79.095	13.1493
809	1834	-18.6825	45.4442	367	0.49	0.65	7	10	2019	949	N	VIIRS	h	1	302.75	8.34	D	0	Madagascar dry deciduous forests	Jul	1	79.095	13.1493
810	1843	-18.1691	44.4845	367	0.55	0.68	7	10	2019	949	N	VIIRS	h	1	303.31	16.05	D	0	Madagascar dry deciduous forests	Jul	1	79.095	13.1493
811	1844	-18.1696	44.4789	367	0.56	0.68	7	10	2019	949	N	VIIRS	h	1	302.74	11.74	D	0	Madagascar dry deciduous forests	Jul	1	79.095	13.1493
812	1847	-16.9241	45.6722	367	0.45	0.63	7	10	2019	949	N	VIIRS	h	1	300.52	6.33	D	0	Madagascar dry deciduous forests	Jul	1	79.095	13.1493
813	1849	-19.8697	46.0964	367	0.46	0.63	7	10	2019	949	N	VIIRS	h	1	305.41	10.55	D	0	Madagascar dry deciduous forests	Jul	1	79.095	13.1493
814	1857	-20.428	45.7877	367	0.49	0.65	7	10	2019	949	N	VIIRS	h	1	301.8	11	D	0	Madagascar dry deciduous forests	Jul	1	79.095	13.1493
815	1858	-16.7533	47.474	367	0.34	0.56	7	10	2019	949	N	VIIRS	h	1	295.23	10.76	D	0	Madagascar dry deciduous forests	Jul	1	79.095	13.1493
816	1861	-18.6521	44.9134	367	0.53	0.67	7	10	2019	949	N	VIIRS	h	1	309.84	21.8	D	0	Madagascar dry deciduous forests	Jul	1	79.095	13.1493
817	1862	-18.5915	44.8816	367	0.53	0.67	7	10	2019	949	N	VIIRS	h	1	303.53	24.32	D	0	Madagascar dry deciduous forests	Jul	1	79.095	13.1493
818	1863	-18.6493	44.9151	367	0.53	0.67	7	10	2019	949	N	VIIRS	h	1	306.97	52.21	D	0	Madagascar dry deciduous forests	Jul	1	79.095	13.1493
819	1864	-17.0456	46.4462	367	0.4	0.6	7	10	2019	949	N	VIIRS	h	1	302.84	12.81	D	0	Madagascar dry deciduous forests	Jul	1	79.095	13.1493
820	1865	-17.0419	46.4458	367	0.4	0.6	7	10	2019	949	N	VIIRS	h	1	300.87	7.4	D	0	Madagascar dry deciduous forests	Jul	1	79.095	13.1493
821	1866	-18.6458	44.9126	367	0.53	0.67	7	10	2019	949	N	VIIRS	h	1	302.3	13.49	D	0	Madagascar dry deciduous forests	Jul	1	79.095	13.1493
822	1867	-17.0026	46.0536	367	0.43	0.62	7	10	2019	949	N	VIIRS	h	1	293.68	6.38	D	0	Madagascar dry deciduous forests	Jul	1	79.095	13.1493
823	1869	-17.5406	44.7476	367	0.52	0.67	7	10	2019	949	N	VIIRS	h	1	305.28	13.43	D	0	Madagascar dry deciduous forests	Jul	1	79.095	13.1493
824	1870	-17.6934	45.1334	367	0.5	0.66	7	10	2019	949	N	VIIRS	h	1	307.31	19.82	D	0	Madagascar dry deciduous forests	Jul	1	79.095	13.1493
825	1872	-17.6922	45.1365	367	0.5	0.66	7	10	2019	949	N	VIIRS	h	1	304.03	9.3	D	0	Madagascar dry deciduous forests	Jul	1	79.095	13.1493
826	1873	-17.8204	45.2228	367	0.49	0.65	7	10	2019	949	N	VIIRS	h	1	305.71	10.04	D	0	Madagascar dry deciduous forests	Jul	1	79.095	13.1493
827	1874	-17.6523	44.5699	367	0.54	0.68	7	10	2019	949	N	VIIRS	h	1	304.68	7.82	D	0	Madagascar dry deciduous forests	Jul	1	79.095	13.1493
828	1875	-18.191	44.7491	367	0.53	0.67	7	10	2019	949	N	VIIRS	h	1	307.53	28.42	D	0	Madagascar dry deciduous forests	Jul	1	79.095	13.1493
829	1876	-17.6564	44.5677	367	0.54	0.68	7	10	2019	949	N	VIIRS	h	1	304.55	8.67	D	0	Madagascar dry deciduous forests	Jul	1	79.095	13.1493
830	1877	-16.1482	47.4338	367	0.34	0.56	7	10	2019	950	N	VIIRS	h	1	300.27	7.32	D	0	Madagascar dry deciduous forests	Jul	1	79.095	13.1493
831	1878	-16.4249	47.0967	367	0.36	0.57	7	10	2019	950	N	VIIRS	h	1	303.26	6.04	D	0	Madagascar dry deciduous forests	Jul	1	79.095	13.1493
832	1879	-15.9668	47.161	367	0.35	0.57	7	10	2019	950	N	VIIRS	h	1	299.34	5.27	D	0	Madagascar dry deciduous forests	Jul	1	79.095	13.1493
833	1880	-16.9013	45.562	367	0.46	0.63	7	10	2019	950	N	VIIRS	h	1	305.08	27.25	D	0	Madagascar dry deciduous forests	Jul	1	79.095	13.1493
834	1881	-16.8874	45.6388	367	0.45	0.63	7	10	2019	950	N	VIIRS	h	1	304.23	28.65	D	0	Madagascar dry deciduous forests	Jul	1	79.095	13.1493
835	1882	-15.9574	47.521	367	0.33	0.55	7	10	2019	950	N	VIIRS	h	1	302.12	11.96	D	0	Madagascar dry deciduous forests	Jul	1	79.095	13.1493
836	1883	-16.9018	45.5576	367	0.46	0.63	7	10	2019	950	N	VIIRS	h	1	307.36	20.89	D	0	Madagascar dry deciduous forests	Jul	1	79.095	13.1493
837	1884	-16.5262	46.4718	367	0.39	0.6	7	10	2019	950	N	VIIRS	h	1	300.6	5.6	D	0	Madagascar dry deciduous forests	Jul	1	79.095	13.1493
838	1886	-15.793	47.4314	367	0.33	0.56	7	10	2019	950	N	VIIRS	h	1	303.76	7.8	D	0	Madagascar dry deciduous forests	Jul	1	79.095	13.1493
839	1887	-16.8262	45.7138	367	0.45	0.63	7	10	2019	950	N	VIIRS	h	1	301.11	8.49	D	0	Madagascar dry deciduous forests	Jul	1	79.095	13.1493
840	1888	-16.6917	45.4953	367	0.46	0.63	7	10	2019	950	N	VIIRS	h	1	308.39	20.23	D	0	Madagascar dry deciduous forests	Jul	1	79.095	13.1493
841	1889	-16.3275	46.6684	367	0.38	0.59	7	10	2019	950	N	VIIRS	h	1	304.09	10.32	D	0	Madagascar dry deciduous forests	Jul	1	79.095	13.1493
842	1890	-15.9381	46.5628	367	0.38	0.59	7	10	2019	950	N	VIIRS	h	1	302.96	7.86	D	0	Madagascar dry deciduous forests	Jul	1	79.095	13.1493
843	1897	-18.7278	44.8372	367	0.61	0.71	7	10	2019	1129	N	VIIRS	h	1	300.32	8.67	D	0	Madagascar dry deciduous forests	Jul	1	79.095	13.1493
844	1898	-18.73	44.8397	367	0.61	0.71	7	10	2019	1129	N	VIIRS	h	1	300.8	21.2	D	0	Madagascar dry deciduous forests	Jul	1	79.095	13.1493
845	1899	-19.4706	45.1607	367	0.61	0.71	7	10	2019	1129	N	VIIRS	h	1	304.43	31.36	D	0	Madagascar dry deciduous forests	Jul	1	79.095	13.1493
846	1900	-19.627	45.208	367	0.61	0.71	7	10	2019	1129	N	VIIRS	h	1	299.82	15.04	D	0	Madagascar dry deciduous forests	Jul	1	79.095	13.1493
847	1902	-19.7362	45.5661	367	0.64	0.72	7	10	2019	1129	N	VIIRS	h	1	303.55	14.29	D	0	Madagascar dry deciduous forests	Jul	1	79.095	13.1493
848	1903	-19.7385	45.516	367	0.64	0.72	7	10	2019	1129	N	VIIRS	h	1	302.93	9.69	D	0	Madagascar dry deciduous forests	Jul	1	79.095	13.1493
849	1904	-19.4775	45.161	367	0.61	0.71	7	10	2019	1129	N	VIIRS	h	1	307.92	33.45	D	0	Madagascar dry deciduous forests	Jul	1	79.095	13.1493
850	1905	-19.7412	45.5162	367	0.63	0.72	7	10	2019	1129	N	VIIRS	h	1	302.82	9.28	D	0	Madagascar dry deciduous forests	Jul	1	79.095	13.1493
851	1906	-19.0647	44.9898	367	0.61	0.71	7	10	2019	1129	N	VIIRS	h	1	301.75	17.79	D	0	Madagascar dry deciduous forests	Jul	1	79.095	13.1493
852	1907	-19.0568	44.9939	367	0.61	0.71	7	10	2019	1129	N	VIIRS	h	1	299.76	36.55	D	0	Madagascar dry deciduous forests	Jul	1	79.095	13.1493
853	1908	-19.0534	44.9894	367	0.61	0.71	7	10	2019	1129	N	VIIRS	h	1	301.64	26.53	D	0	Madagascar dry deciduous forests	Jul	1	79.095	13.1493
854	1911	-19.2236	45.2924	367	0.63	0.72	7	10	2019	1129	N	VIIRS	h	1	302.17	12.29	D	0	Madagascar dry deciduous forests	Jul	1	79.095	13.1493
855	1921	-17.4517	44.6816	367	0.63	0.72	7	10	2019	1130	N	VIIRS	h	1	302.29	18.51	D	0	Madagascar dry deciduous forests	Jul	1	79.095	13.1493
856	1922	-16.5456	45.0449	367	0.69	0.74	7	10	2019	1130	N	VIIRS	h	1	301.5	9.59	D	0	Madagascar dry deciduous forests	Jul	1	79.095	13.1493
857	1923	-16.544	45.0448	367	0.69	0.74	7	10	2019	1130	N	VIIRS	h	1	301.43	11.21	D	0	Madagascar dry deciduous forests	Jul	1	79.095	13.1493
858	1924	-17.6578	44.5704	367	0.61	0.71	7	10	2019	1130	N	VIIRS	h	1	305.88	16.54	D	0	Madagascar dry deciduous forests	Jul	1	79.095	13.1493
859	1925	-18.2759	44.7879	367	0.62	0.71	7	10	2019	1130	N	VIIRS	h	1	301.88	9.1	D	0	Madagascar dry deciduous forests	Jul	1	79.095	13.1493
860	1926	-17.2824	44.571	367	0.63	0.72	7	10	2019	1130	N	VIIRS	h	1	302.3	18.07	D	0	Madagascar dry deciduous forests	Jul	1	79.095	13.1493
861	1928	-17.4546	44.6801	367	0.63	0.72	7	10	2019	1130	N	VIIRS	h	1	304.99	29.75	D	0	Madagascar dry deciduous forests	Jul	1	79.095	13.1493
862	1929	-17.1393	45.5938	367	0.73	0.76	7	10	2019	1130	N	VIIRS	h	1	304.76	27.05	D	0	Madagascar dry deciduous forests	Jul	1	79.095	13.1493
863	1930	-17.1427	45.5923	367	0.73	0.76	7	10	2019	1130	N	VIIRS	h	1	304.54	19.01	D	0	Madagascar dry deciduous forests	Jul	1	79.095	13.1493
864	1931	-17.8511	45.3804	367	0.68	0.74	7	10	2019	1130	N	VIIRS	h	1	302.49	12.29	D	0	Madagascar dry deciduous forests	Jul	1	79.095	13.1493
865	1932	-17.8527	45.3751	367	0.68	0.74	7	10	2019	1130	N	VIIRS	h	1	302.61	16.99	D	0	Madagascar dry deciduous forests	Jul	1	79.095	13.1493
866	1933	-16.421	45.2721	367	0.72	0.75	7	10	2019	1130	N	VIIRS	h	1	301.75	20.62	D	0	Madagascar dry deciduous forests	Jul	1	79.095	13.1493
867	1934	-16.495	47.7002	367	0.67	0.74	7	11	2019	931	N	VIIRS	h	1	295.45	24.28	D	0	Madagascar dry deciduous forests	Jul	1	79.095	13.1493
868	1935	-16.4949	47.702	367	0.67	0.74	7	11	2019	931	N	VIIRS	h	1	296.02	11.22	D	0	Madagascar dry deciduous forests	Jul	1	79.095	13.1493
869	1936	-16.0897	47.7308	367	0.66	0.73	7	11	2019	931	N	VIIRS	h	1	298.61	31.2	D	0	Madagascar dry deciduous forests	Jul	1	79.095	13.1493
870	1939	-16.0765	46.9231	367	0.74	0.76	7	11	2019	931	N	VIIRS	h	1	297.84	14.61	D	0	Madagascar dry deciduous forests	Jul	1	79.095	13.1493
871	1956	-19.8083	45.9238	367	0.34	0.56	7	11	2019	1110	N	VIIRS	h	1	304.08	8.01	D	0	Madagascar dry deciduous forests	Jul	1	79.095	13.1493
872	1959	-19.6254	45.5551	367	0.33	0.55	7	11	2019	1110	N	VIIRS	h	1	306.17	6.36	D	0	Madagascar dry deciduous forests	Jul	1	79.095	13.1493
873	1961	-19.9796	45.8588	367	0.34	0.56	7	11	2019	1110	N	VIIRS	h	1	309.35	8.27	D	0	Madagascar dry deciduous forests	Jul	1	79.095	13.1493
874	1971	-19.4711	44.5844	367	0.57	0.52	7	11	2019	1110	N	VIIRS	h	1	305.31	16.02	D	0	Madagascar dry deciduous forests	Jul	1	79.095	13.1493
875	1974	-19.179	45.4928	367	0.33	0.55	7	11	2019	1110	N	VIIRS	h	1	299.89	10.29	D	0	Madagascar dry deciduous forests	Jul	1	79.095	13.1493
876	1985	-15.6537	46.6357	367	0.46	0.63	7	11	2019	1111	N	VIIRS	h	1	292.37	14.69	D	0	Madagascar dry deciduous forests	Jul	1	79.095	13.1493
877	1986	-15.8102	47.4313	367	0.51	0.66	7	11	2019	1111	N	VIIRS	h	1	297.16	30.5	D	0	Madagascar dry deciduous forests	Jul	1	79.095	13.1493
878	1987	-17.5065	46.4361	367	0.41	0.6	7	11	2019	1111	N	VIIRS	h	1	300.81	13.01	D	0	Madagascar dry deciduous forests	Jul	1	79.095	13.1493
879	1989	-17.002	44.9477	367	0.34	0.56	7	11	2019	1111	N	VIIRS	h	1	302.56	8.79	D	0	Madagascar dry deciduous forests	Jul	1	79.095	13.1493
880	1991	-17.7222	45.1	367	0.33	0.55	7	11	2019	1111	N	VIIRS	h	1	303.25	13.15	D	0	Madagascar dry deciduous forests	Jul	1	79.095	13.1493
881	1992	-17.741	45.0937	367	0.33	0.55	7	11	2019	1111	N	VIIRS	h	1	302.26	7.62	D	0	Madagascar dry deciduous forests	Jul	1	79.095	13.1493
882	1993	-17.0054	44.9499	367	0.34	0.56	7	11	2019	1111	N	VIIRS	h	1	303.33	5.74	D	0	Madagascar dry deciduous forests	Jul	1	79.095	13.1493
883	1995	-18.5042	45.1196	367	0.32	0.55	7	11	2019	1111	N	VIIRS	h	1	302.45	8.23	D	0	Madagascar dry deciduous forests	Jul	1	79.095	13.1493
884	1996	-16.8792	45.5858	367	0.37	0.58	7	11	2019	1111	N	VIIRS	h	1	300.84	11.05	D	0	Madagascar dry deciduous forests	Jul	1	79.095	13.1493
885	2003	-16.9895	45.6386	367	0.37	0.58	7	11	2019	1111	N	VIIRS	h	1	301.41	10.24	D	0	Madagascar dry deciduous forests	Jul	1	79.095	13.1493
886	2004	-16.6479	46.1694	367	0.41	0.6	7	11	2019	1111	N	VIIRS	h	1	299.39	13.12	D	0	Madagascar dry deciduous forests	Jul	1	79.095	13.1493
887	2005	-16.8769	45.6883	367	0.38	0.58	7	11	2019	1111	N	VIIRS	h	1	301.03	8.28	D	0	Madagascar dry deciduous forests	Jul	1	79.095	13.1493
888	2007	-18.6011	45.0735	367	0.32	0.54	7	11	2019	1111	N	VIIRS	h	1	304.25	7.41	D	3	Madagascar dry deciduous forests	Jul	1	79.095	13.1493
889	2009	-17.0027	46.0436	367	0.39	0.6	7	11	2019	1111	N	VIIRS	h	1	290.41	9.02	D	0	Madagascar dry deciduous forests	Jul	1	79.095	13.1493
890	2010	-16.8564	46.4712	367	0.42	0.61	7	11	2019	1111	N	VIIRS	h	1	298.59	7.78	D	0	Madagascar dry deciduous forests	Jul	1	79.095	13.1493
891	2011	-18.5976	45.073	367	0.32	0.54	7	11	2019	1111	N	VIIRS	h	1	301.36	4.61	D	3	Madagascar dry deciduous forests	Jul	1	79.095	13.1493
892	2014	-17.5426	46.3467	367	0.4	0.6	7	11	2019	1111	N	VIIRS	h	1	299.16	16.91	D	0	Madagascar dry deciduous forests	Jul	1	79.095	13.1493
893	2017	-18.6133	45.4272	367	0.34	0.56	7	11	2019	1111	N	VIIRS	h	1	300.82	4.7	D	0	Madagascar dry deciduous forests	Jul	1	79.095	13.1493
894	2019	-16.8381	44.8199	367	0.33	0.55	7	11	2019	1111	N	VIIRS	h	1	302.12	23.59	D	0	Madagascar dry deciduous forests	Jul	1	79.095	13.1493
895	2022	-16.796	44.6206	367	0.32	0.55	7	11	2019	1111	N	VIIRS	h	1	303.38	6.82	D	0	Madagascar dry deciduous forests	Jul	1	79.095	13.1493
896	2023	-19.1412	45.3844	367	0.33	0.55	7	11	2019	1111	N	VIIRS	h	1	304.34	7.07	D	0	Madagascar dry deciduous forests	Jul	1	79.095	13.1493
897	2024	-14.5914	48.2679	367	0.61	0.71	7	11	2019	1112	N	VIIRS	h	1	297.9	15.97	D	0	Madagascar dry deciduous forests	Jul	1	79.095	13.1493
898	2029	-17.2149	45.9769	367	0.39	0.44	7	12	2019	1052	N	VIIRS	h	1	305.94	17.24	D	0	Madagascar dry deciduous forests	Jul	1	79.095	13.1493
899	2030	-15.9947	47.4571	367	0.5	0.49	7	12	2019	1052	N	VIIRS	h	1	306.56	15.21	D	0	Madagascar dry deciduous forests	Jul	1	79.095	13.1493
900	2031	-15.9951	47.4562	367	0.5	0.49	7	12	2019	1052	N	VIIRS	h	1	305.97	9.62	D	0	Madagascar dry deciduous forests	Jul	1	79.095	13.1493
901	2032	-14.9316	47.629	367	0.54	0.51	7	12	2019	1053	N	VIIRS	h	1	310.07	16.23	D	0	Madagascar dry deciduous forests	Jul	1	79.095	13.1493
902	2033	-14.9372	47.6249	367	0.54	0.51	7	12	2019	1053	N	VIIRS	h	1	314.25	10.39	D	0	Madagascar dry deciduous forests	Jul	1	79.095	13.1493
903	2034	-13.1226	48.9002	367	0.35	0.57	7	12	2019	1053	N	VIIRS	h	1	299.89	5.68	D	0	Madagascar dry deciduous forests	Jul	1	79.095	13.1493
904	2035	-13.1235	48.9012	367	0.35	0.57	7	12	2019	1053	N	VIIRS	h	1	299.8	8.13	D	0	Madagascar dry deciduous forests	Jul	1	79.095	13.1493
905	2036	-12.3747	49.2661	367	0.38	0.59	7	12	2019	1053	N	VIIRS	h	1	297.48	8.64	D	0	Madagascar dry deciduous forests	Jul	1	79.095	13.1493
906	2037	-13.0833	48.941	367	0.35	0.57	7	12	2019	1053	N	VIIRS	h	1	298.52	12.08	D	0	Madagascar dry deciduous forests	Jul	1	79.095	13.1493
907	2041	-18.9124	45.3278	367	0.39	0.36	7	13	2019	1033	N	VIIRS	h	1	308.24	6.99	D	0	Madagascar dry deciduous forests	Jul	1	79.095	13.1493
908	2042	-17.787	45.9358	367	0.38	0.36	7	13	2019	1033	N	VIIRS	h	1	304.66	8.92	D	0	Madagascar dry deciduous forests	Jul	1	79.095	13.1493
909	2044	-15.9564	45.8829	367	0.39	0.36	7	13	2019	1034	N	VIIRS	h	1	331.19	69.65	D	0	Madagascar dry deciduous forests	Jul	1	79.095	13.1493
910	2045	-15.4648	47.3916	367	0.42	0.38	7	13	2019	1034	N	VIIRS	h	1	307.72	14.69	D	0	Madagascar dry deciduous forests	Jul	1	79.095	13.1493
911	2046	-16.007	47.472	367	0.42	0.38	7	13	2019	1034	N	VIIRS	h	1	307.56	5.21	D	0	Madagascar dry deciduous forests	Jul	1	79.095	13.1493
912	2061	-15.7698	47.2857	367	0.42	0.61	7	14	2019	2124	N	VIIRS	h	1	295.11	8.73	N	0	Madagascar dry deciduous forests	Jul	1	79.095	13.1493
913	2086	-20.8349	44.9978	367	0.44	0.62	7	15	2019	955	N	VIIRS	h	1	305.52	4.59	D	0	Madagascar dry deciduous forests	Jul	1	79.095	13.1493
914	2087	-18.9451	44.8344	367	0.42	0.61	7	15	2019	955	N	VIIRS	h	1	302.1	4.96	D	0	Madagascar dry deciduous forests	Jul	1	79.095	13.1493
915	2106	-18.6077	44.8643	367	0.42	0.61	7	15	2019	955	N	VIIRS	h	1	303.32	7.62	D	0	Madagascar dry deciduous forests	Jul	1	79.095	13.1493
916	2107	-18.5356	44.4623	367	0.44	0.63	7	15	2019	955	N	VIIRS	h	1	302.79	7.79	D	0	Madagascar dry deciduous forests	Jul	1	79.095	13.1493
917	2108	-18.6095	44.8639	367	0.42	0.61	7	15	2019	955	N	VIIRS	h	1	303.46	7.14	D	0	Madagascar dry deciduous forests	Jul	1	79.095	13.1493
918	2109	-18.9925	44.6427	367	0.44	0.62	7	15	2019	955	N	VIIRS	h	1	304.45	10.26	D	0	Madagascar dry deciduous forests	Jul	1	79.095	13.1493
919	2110	-18.7017	44.924	367	0.42	0.61	7	15	2019	955	N	VIIRS	h	1	303.04	7.93	D	0	Madagascar dry deciduous forests	Jul	1	79.095	13.1493
920	2113	-18.9044	44.9478	367	0.42	0.61	7	15	2019	955	N	VIIRS	h	1	303.77	9.92	D	0	Madagascar dry deciduous forests	Jul	1	79.095	13.1493
921	2115	-18.7124	44.8186	367	0.42	0.61	7	15	2019	955	N	VIIRS	h	1	299.49	7.82	D	0	Madagascar dry deciduous forests	Jul	1	79.095	13.1493
922	2116	-18.7129	44.8186	367	0.42	0.61	7	15	2019	955	N	VIIRS	h	1	301.41	8.21	D	0	Madagascar dry deciduous forests	Jul	1	79.095	13.1493
923	2117	-18.3325	44.7552	367	0.42	0.61	7	15	2019	955	N	VIIRS	h	1	303.3	7.94	D	0	Madagascar dry deciduous forests	Jul	1	79.095	13.1493
924	2118	-18.4029	44.8211	367	0.42	0.61	7	15	2019	955	N	VIIRS	h	1	305.17	7.43	D	0	Madagascar dry deciduous forests	Jul	1	79.095	13.1493
925	2119	-18.2467	45.2421	367	0.39	0.59	7	15	2019	955	N	VIIRS	h	1	309.3	36.19	D	0	Madagascar dry deciduous forests	Jul	1	79.095	13.1493
926	2124	-18.399	44.8012	367	0.42	0.61	7	15	2019	955	N	VIIRS	h	1	304.28	13.53	D	0	Madagascar dry deciduous forests	Jul	1	79.095	13.1493
927	2125	-19.9333	45.4868	367	0.4	0.6	7	15	2019	955	N	VIIRS	h	1	306.81	8.6	D	3	Madagascar dry deciduous forests	Jul	1	79.095	13.1493
928	2132	-18.5063	44.8375	367	0.42	0.61	7	15	2019	955	N	VIIRS	h	1	305.95	25.56	D	0	Madagascar dry deciduous forests	Jul	1	79.095	13.1493
929	2133	-18.4035	44.8752	367	0.42	0.61	7	15	2019	955	N	VIIRS	h	1	302.89	6.93	D	0	Madagascar dry deciduous forests	Jul	1	79.095	13.1493
930	2135	-18.2411	45.2418	367	0.39	0.59	7	15	2019	955	N	VIIRS	h	1	300.85	16.87	D	0	Madagascar dry deciduous forests	Jul	1	79.095	13.1493
931	2137	-19.8263	45.8321	367	0.37	0.58	7	15	2019	955	N	VIIRS	h	1	306.55	5.69	D	0	Madagascar dry deciduous forests	Jul	1	79.095	13.1493
932	2142	-18.5002	44.8413	367	0.42	0.61	7	15	2019	955	N	VIIRS	h	1	301.84	41.49	D	0	Madagascar dry deciduous forests	Jul	1	79.095	13.1493
933	2143	-20.1754	45.8353	367	0.38	0.59	7	15	2019	955	N	VIIRS	h	1	310.79	5.93	D	0	Madagascar dry deciduous forests	Jul	1	79.095	13.1493
934	2144	-18.5054	44.8372	367	0.42	0.61	7	15	2019	955	N	VIIRS	h	1	308.28	30.34	D	0	Madagascar dry deciduous forests	Jul	1	79.095	13.1493
935	2145	-19.6051	45.4146	367	0.4	0.6	7	15	2019	955	N	VIIRS	h	1	308.48	7.54	D	3	Madagascar dry deciduous forests	Jul	1	79.095	13.1493
936	2148	-18.3994	44.797	367	0.42	0.61	7	15	2019	955	N	VIIRS	h	1	301.33	13.53	D	0	Madagascar dry deciduous forests	Jul	1	79.095	13.1493
937	2151	-18.4948	44.8276	367	0.42	0.61	7	15	2019	955	N	VIIRS	h	1	300.6	5.83	D	0	Madagascar dry deciduous forests	Jul	1	79.095	13.1493
938	2152	-18.3972	44.8038	367	0.42	0.61	7	15	2019	955	N	VIIRS	h	1	303.36	17.65	D	0	Madagascar dry deciduous forests	Jul	1	79.095	13.1493
939	2154	-19.7862	44.7868	367	0.44	0.62	7	15	2019	955	N	VIIRS	h	1	305.23	9.08	D	0	Madagascar dry deciduous forests	Jul	1	79.095	13.1493
940	2155	-18.8861	45.3901	367	0.39	0.59	7	15	2019	955	N	VIIRS	h	1	307.61	12.92	D	0	Madagascar dry deciduous forests	Jul	1	79.095	13.1493
941	2157	-18.303	44.6394	367	0.43	0.62	7	15	2019	955	N	VIIRS	h	1	302.04	6.04	D	0	Madagascar dry deciduous forests	Jul	1	79.095	13.1493
942	2158	-18.8873	45.3922	367	0.39	0.59	7	15	2019	955	N	VIIRS	h	1	301.82	11.3	D	0	Madagascar dry deciduous forests	Jul	1	79.095	13.1493
943	2160	-19.3534	45.1521	367	0.41	0.61	7	15	2019	955	N	VIIRS	h	1	305.97	19.66	D	0	Madagascar dry deciduous forests	Jul	1	79.095	13.1493
944	2161	-18.3976	44.7996	367	0.42	0.61	7	15	2019	955	N	VIIRS	h	1	305.21	17.65	D	0	Madagascar dry deciduous forests	Jul	1	79.095	13.1493
945	2162	-19.6066	45.4146	367	0.4	0.6	7	15	2019	955	N	VIIRS	h	1	306.69	9.5	D	3	Madagascar dry deciduous forests	Jul	1	79.095	13.1493
946	2163	-19.3615	44.6277	367	0.44	0.63	7	15	2019	955	N	VIIRS	h	1	303.6	5.14	D	0	Madagascar dry deciduous forests	Jul	1	79.095	13.1493
947	2164	-19.2597	44.9005	367	0.42	0.61	7	15	2019	955	N	VIIRS	h	1	302.54	5.44	D	0	Madagascar dry deciduous forests	Jul	1	79.095	13.1493
948	2185	-17.6843	46.0445	367	0.34	0.56	7	15	2019	956	N	VIIRS	h	1	304.18	7.98	D	0	Madagascar dry deciduous forests	Jul	1	79.095	13.1493
949	2187	-16.4807	45.1071	367	0.38	0.59	7	15	2019	956	N	VIIRS	h	1	304.16	6.02	D	0	Madagascar dry deciduous forests	Jul	1	79.095	13.1493
950	2188	-17.684	46.0477	367	0.34	0.56	7	15	2019	956	N	VIIRS	h	1	304.68	9.36	D	0	Madagascar dry deciduous forests	Jul	1	79.095	13.1493
951	2190	-15.4661	46.8862	367	0.56	0.52	7	15	2019	956	N	VIIRS	h	1	305.13	7.32	D	0	Madagascar dry deciduous forests	Jul	1	79.095	13.1493
952	2191	-15.9542	45.9573	367	0.33	0.55	7	15	2019	956	N	VIIRS	h	1	307.4	9.1	D	3	Madagascar dry deciduous forests	Jul	1	79.095	13.1493
953	2192	-15.9562	45.9574	367	0.33	0.55	7	15	2019	956	N	VIIRS	h	1	303.39	6.89	D	3	Madagascar dry deciduous forests	Jul	1	79.095	13.1493
954	2193	-15.9559	45.9606	367	0.33	0.55	7	15	2019	956	N	VIIRS	h	1	305.43	6.89	D	3	Madagascar dry deciduous forests	Jul	1	79.095	13.1493
955	2194	-16.3317	45.4446	367	0.36	0.57	7	15	2019	956	N	VIIRS	h	1	303.28	5.26	D	0	Madagascar dry deciduous forests	Jul	1	79.095	13.1493
956	2195	-16.1164	45.7476	367	0.34	0.56	7	15	2019	956	N	VIIRS	h	1	304.19	6.42	D	0	Madagascar dry deciduous forests	Jul	1	79.095	13.1493
957	2196	-16.1168	45.7443	367	0.34	0.56	7	15	2019	956	N	VIIRS	h	1	303.26	6.42	D	0	Madagascar dry deciduous forests	Jul	1	79.095	13.1493
958	2197	-16.0428	47.415	367	0.53	0.5	7	15	2019	956	N	VIIRS	h	1	311.28	21.28	D	0	Madagascar dry deciduous forests	Jul	1	79.095	13.1493
959	2198	-17.3594	45.6296	367	0.36	0.57	7	15	2019	956	N	VIIRS	h	1	306.77	8.49	D	0	Madagascar dry deciduous forests	Jul	1	79.095	13.1493
960	2200	-17.4444	45.5162	367	0.37	0.58	7	15	2019	956	N	VIIRS	h	1	303.42	6.4	D	0	Madagascar dry deciduous forests	Jul	1	79.095	13.1493
961	2201	-16.8478	45.4148	367	0.37	0.58	7	15	2019	956	N	VIIRS	h	1	303.12	7.91	D	0	Madagascar dry deciduous forests	Jul	1	79.095	13.1493
962	2202	-16.8532	45.4155	367	0.37	0.58	7	15	2019	956	N	VIIRS	h	1	304.56	7.08	D	0	Madagascar dry deciduous forests	Jul	1	79.095	13.1493
963	2203	-15.8545	46.1027	367	0.32	0.55	7	15	2019	956	N	VIIRS	h	1	306.63	6.62	D	0	Madagascar dry deciduous forests	Jul	1	79.095	13.1493
964	2204	-15.8494	46.1021	367	0.32	0.55	7	15	2019	956	N	VIIRS	h	1	303.58	17.1	D	0	Madagascar dry deciduous forests	Jul	1	79.095	13.1493
965	2206	-17.1192	45.6913	367	0.36	0.57	7	15	2019	956	N	VIIRS	h	1	310.86	14.34	D	0	Madagascar dry deciduous forests	Jul	1	79.095	13.1493
966	2207	-17.0987	45.6818	367	0.36	0.57	7	15	2019	956	N	VIIRS	h	1	303.11	13.87	D	0	Madagascar dry deciduous forests	Jul	1	79.095	13.1493
967	2208	-17.0991	45.6784	367	0.36	0.57	7	15	2019	956	N	VIIRS	h	1	303.13	18.2	D	0	Madagascar dry deciduous forests	Jul	1	79.095	13.1493
968	2209	-17.1029	46.0312	367	0.34	0.56	7	15	2019	956	N	VIIRS	h	1	305.52	7.93	D	0	Madagascar dry deciduous forests	Jul	1	79.095	13.1493
969	2210	-16.8766	45.678	367	0.35	0.57	7	15	2019	956	N	VIIRS	h	1	307.56	11.62	D	0	Madagascar dry deciduous forests	Jul	1	79.095	13.1493
970	2211	-17.1261	46.35	367	0.32	0.55	7	15	2019	956	N	VIIRS	h	1	305.1	5.61	D	0	Madagascar dry deciduous forests	Jul	1	79.095	13.1493
971	2212	-17.1005	45.665	367	0.36	0.57	7	15	2019	956	N	VIIRS	h	1	303.91	13.53	D	0	Madagascar dry deciduous forests	Jul	1	79.095	13.1493
972	2213	-17.0994	45.6751	367	0.36	0.57	7	15	2019	956	N	VIIRS	h	1	305.63	18.2	D	0	Madagascar dry deciduous forests	Jul	1	79.095	13.1493
973	2214	-17.1051	45.6723	367	0.36	0.57	7	15	2019	956	N	VIIRS	h	1	307.11	19.95	D	0	Madagascar dry deciduous forests	Jul	1	79.095	13.1493
974	2215	-17.6268	44.4385	367	0.44	0.62	7	15	2019	956	N	VIIRS	h	1	304.59	6	D	0	Madagascar dry deciduous forests	Jul	1	79.095	13.1493
975	2216	-16.0029	46.0521	367	0.33	0.55	7	15	2019	956	N	VIIRS	h	1	305.64	9.94	D	0	Madagascar dry deciduous forests	Jul	1	79.095	13.1493
976	2217	-18.2024	44.1063	367	0.46	0.64	7	15	2019	956	N	VIIRS	h	1	300.78	9.03	D	0	Madagascar dry deciduous forests	Jul	1	79.095	13.1493
977	2218	-17.7739	44.0648	367	0.46	0.64	7	15	2019	956	N	VIIRS	h	1	304.57	13.34	D	0	Madagascar dry deciduous forests	Jul	1	79.095	13.1493
978	2219	-17.768	44.0641	367	0.46	0.64	7	15	2019	956	N	VIIRS	h	1	301.37	13.34	D	0	Madagascar dry deciduous forests	Jul	1	79.095	13.1493
979	2220	-17.0051	46.0592	367	0.34	0.56	7	15	2019	956	N	VIIRS	h	1	305.34	8.09	D	0	Madagascar dry deciduous forests	Jul	1	79.095	13.1493
980	2221	-17.004	46.058	367	0.33	0.56	7	15	2019	956	N	VIIRS	h	1	303.79	7.16	D	0	Madagascar dry deciduous forests	Jul	1	79.095	13.1493
981	2223	-17.6734	44.5572	367	0.43	0.62	7	15	2019	956	N	VIIRS	h	1	304.05	9.23	D	0	Madagascar dry deciduous forests	Jul	1	79.095	13.1493
982	2224	-17.0129	45.1815	367	0.38	0.59	7	15	2019	956	N	VIIRS	h	1	306.05	15.54	D	0	Madagascar dry deciduous forests	Jul	1	79.095	13.1493
983	2225	-17.6611	45.2538	367	0.39	0.59	7	15	2019	956	N	VIIRS	h	1	305.85	5.75	D	0	Madagascar dry deciduous forests	Jul	1	79.095	13.1493
984	2226	-17.878	44.5593	367	0.43	0.62	7	15	2019	956	N	VIIRS	h	1	303.68	8.2	D	0	Madagascar dry deciduous forests	Jul	1	79.095	13.1493
985	2228	-16.9966	44.4775	367	0.43	0.62	7	15	2019	956	N	VIIRS	h	1	306.35	13.64	D	0	Madagascar dry deciduous forests	Jul	1	79.095	13.1493
986	2230	-18.017	45.5705	367	0.37	0.58	7	15	2019	956	N	VIIRS	h	1	303.19	6.63	D	0	Madagascar dry deciduous forests	Jul	1	79.095	13.1493
987	2231	-17.7133	45.0756	367	0.4	0.6	7	15	2019	956	N	VIIRS	h	1	311.67	26.23	D	0	Madagascar dry deciduous forests	Jul	1	79.095	13.1493
988	2232	-18.1313	45.0607	367	0.4	0.6	7	15	2019	956	N	VIIRS	h	1	303.33	9.89	D	0	Madagascar dry deciduous forests	Jul	1	79.095	13.1493
989	2233	-17.3547	44.9533	367	0.4	0.6	7	15	2019	956	N	VIIRS	h	1	302.61	16.56	D	0	Madagascar dry deciduous forests	Jul	1	79.095	13.1493
990	2234	-16.8904	45.025	367	0.39	0.59	7	15	2019	956	N	VIIRS	h	1	306.8	10.58	D	0	Madagascar dry deciduous forests	Jul	1	79.095	13.1493
991	2235	-18.1657	44.8921	367	0.41	0.61	7	15	2019	956	N	VIIRS	h	1	306.3	10.66	D	0	Madagascar dry deciduous forests	Jul	1	79.095	13.1493
992	2237	-17.3479	44.7514	367	0.41	0.61	7	15	2019	956	N	VIIRS	h	1	303.37	7.33	D	0	Madagascar dry deciduous forests	Jul	1	79.095	13.1493
993	2238	-17.0127	45.1803	367	0.38	0.59	7	15	2019	956	N	VIIRS	h	1	303.38	7.5	D	0	Madagascar dry deciduous forests	Jul	1	79.095	13.1493
994	2240	-15.9179	47.4876	367	0.52	0.5	7	15	2019	956	N	VIIRS	h	1	309.03	18.8	D	0	Madagascar dry deciduous forests	Jul	1	79.095	13.1493
995	2241	-17.3587	44.9541	367	0.4	0.6	7	15	2019	956	N	VIIRS	h	1	307.34	19.59	D	0	Madagascar dry deciduous forests	Jul	1	79.095	13.1493
996	2254	-19.3513	44.983	367	0.75	0.77	7	15	2019	1136	N	VIIRS	h	1	304.22	25.8	D	0	Madagascar dry deciduous forests	Jul	1	79.095	13.1493
997	2255	-18.2239	44.7473	367	0.77	0.77	7	15	2019	1136	N	VIIRS	h	1	305.81	37.63	D	0	Madagascar dry deciduous forests	Jul	1	79.095	13.1493
998	2256	-18.558	44.8045	367	0.76	0.77	7	15	2019	1136	N	VIIRS	h	1	299.83	35.2	D	0	Madagascar dry deciduous forests	Jul	1	79.095	13.1493
999	2257	-18.556	44.8022	367	0.76	0.77	7	15	2019	1136	N	VIIRS	h	1	296.44	18	D	0	Madagascar dry deciduous forests	Jul	1	79.095	13.1493
1000	2258	-18.5631	44.8042	367	0.76	0.77	7	15	2019	1136	N	VIIRS	h	1	298.68	14.79	D	0	Madagascar dry deciduous forests	Jul	1	79.095	13.1493
1001	2259	-14.7649	48.4269	367	0.75	0.77	7	15	2019	2105	N	VIIRS	h	1	288.26	12.22	N	0	Madagascar dry deciduous forests	Jul	1	79.095	13.1493
1002	2267	-16.7131	46.3259	367	0.65	0.73	7	16	2019	937	N	VIIRS	h	1	291.26	10.82	D	0	Madagascar dry deciduous forests	Jul	1	79.095	13.1493
1003	2268	-12.3495	49.165	367	0.38	0.58	7	16	2019	938	N	VIIRS	h	1	299.25	6.3	D	0	Madagascar dry deciduous forests	Jul	1	79.095	13.1493
1004	2269	-13.099	49.0021	367	0.39	0.6	7	16	2019	938	N	VIIRS	h	1	299.36	8.61	D	0	Madagascar dry deciduous forests	Jul	1	79.095	13.1493
1005	2273	-21.1947	45.0847	367	0.36	0.57	7	16	2019	1116	N	VIIRS	h	1	300.8	11.62	D	0	Madagascar dry deciduous forests	Jul	1	79.095	13.1493
1006	2282	-21.1894	45.0835	367	0.36	0.57	7	16	2019	1116	N	VIIRS	h	1	302.45	15.15	D	0	Madagascar dry deciduous forests	Jul	1	79.095	13.1493
1007	2283	-21.1914	45.0835	367	0.36	0.57	7	16	2019	1116	N	VIIRS	h	1	305.09	14.46	D	0	Madagascar dry deciduous forests	Jul	1	79.095	13.1493
1008	2284	-21.1902	45.0802	367	0.36	0.57	7	16	2019	1116	N	VIIRS	h	1	306.46	14.93	D	0	Madagascar dry deciduous forests	Jul	1	79.095	13.1493
1009	2295	-18.6339	44.3712	367	0.36	0.57	7	16	2019	1117	N	VIIRS	h	1	297.32	9.38	D	0	Madagascar dry deciduous forests	Jul	1	79.095	13.1493
1010	2297	-18.9527	44.8557	367	0.38	0.59	7	16	2019	1117	N	VIIRS	h	1	296.76	9.49	D	0	Madagascar dry deciduous forests	Jul	1	79.095	13.1493
1011	2298	-18.9523	44.8547	367	0.38	0.59	7	16	2019	1117	N	VIIRS	h	1	296.64	7.15	D	0	Madagascar dry deciduous forests	Jul	1	79.095	13.1493
1012	2300	-17.0909	45.6462	367	0.47	0.64	7	16	2019	1117	N	VIIRS	h	1	293.57	18.01	D	0	Madagascar dry deciduous forests	Jul	1	79.095	13.1493
1013	2301	-17.0919	45.6416	367	0.47	0.64	7	16	2019	1117	N	VIIRS	h	1	292.6	18.01	D	0	Madagascar dry deciduous forests	Jul	1	79.095	13.1493
1014	2302	-17.5565	45.7488	367	0.46	0.64	7	16	2019	1117	N	VIIRS	h	1	297.24	12.12	D	0	Madagascar dry deciduous forests	Jul	1	79.095	13.1493
1015	2304	-17.3134	45.6737	367	0.46	0.64	7	16	2019	1117	N	VIIRS	h	1	293.33	17.04	D	0	Madagascar dry deciduous forests	Jul	1	79.095	13.1493
1016	2306	-18.3964	44.5474	367	0.37	0.58	7	16	2019	1117	N	VIIRS	h	1	298.81	6.69	D	0	Madagascar dry deciduous forests	Jul	1	79.095	13.1493
1017	2307	-18.1151	44.6346	367	0.38	0.59	7	16	2019	1117	N	VIIRS	h	1	297.73	7.04	D	0	Madagascar dry deciduous forests	Jul	1	79.095	13.1493
1018	2313	-18.653	44.9153	367	0.4	0.44	7	17	2019	1058	N	VIIRS	h	1	306.64	11.38	D	0	Madagascar dry deciduous forests	Jul	1	79.095	13.1493
1019	2314	-19.455	44.5365	367	0.55	0.43	7	17	2019	1058	N	VIIRS	h	1	311	19.7	D	0	Madagascar dry deciduous forests	Jul	1	79.095	13.1493
1020	2316	-17.1267	47.1411	367	0.58	0.52	7	17	2019	1058	N	VIIRS	h	1	300.3	18.36	D	0	Madagascar dry deciduous forests	Jul	1	79.095	13.1493
1021	2318	-19.4936	45.2176	367	0.4	0.44	7	17	2019	1058	N	VIIRS	h	1	305.65	21.23	D	0	Madagascar dry deciduous forests	Jul	1	79.095	13.1493
1022	2319	-19.0712	45.2459	367	0.41	0.45	7	17	2019	1058	N	VIIRS	h	1	306.95	13.7	D	0	Madagascar dry deciduous forests	Jul	1	79.095	13.1493
1023	2321	-18.4411	45.0865	367	0.41	0.45	7	17	2019	1058	N	VIIRS	h	1	303.67	8.92	D	0	Madagascar dry deciduous forests	Jul	1	79.095	13.1493
1024	2324	-17.0929	45.7725	367	0.47	0.48	7	17	2019	1059	N	VIIRS	h	1	303.96	9.86	D	0	Madagascar dry deciduous forests	Jul	1	79.095	13.1493
1025	2325	-17.0843	45.7652	367	0.47	0.48	7	17	2019	1059	N	VIIRS	h	1	302.5	30.38	D	0	Madagascar dry deciduous forests	Jul	1	79.095	13.1493
1026	2326	-14.4363	47.7966	367	0.36	0.57	7	17	2019	1059	N	VIIRS	h	1	306.14	14.31	D	0	Madagascar dry deciduous forests	Jul	1	79.095	13.1493
1027	2327	-14.4332	47.7936	367	0.36	0.57	7	17	2019	1059	N	VIIRS	h	1	297.97	11.12	D	0	Madagascar dry deciduous forests	Jul	1	79.095	13.1493
1028	2328	-15.1037	47.8925	367	0.35	0.57	7	17	2019	1059	N	VIIRS	h	1	301.33	10.23	D	0	Madagascar dry deciduous forests	Jul	1	79.095	13.1493
1029	2329	-15.1044	47.8891	367	0.35	0.57	7	17	2019	1059	N	VIIRS	h	1	303.73	10.23	D	0	Madagascar dry deciduous forests	Jul	1	79.095	13.1493
1030	2330	-15.0939	47.8873	367	0.35	0.57	7	17	2019	1059	N	VIIRS	h	1	303.15	8.52	D	0	Madagascar dry deciduous forests	Jul	1	79.095	13.1493
1031	2333	-16.4445	47.7029	367	0.32	0.55	7	17	2019	1059	N	VIIRS	h	1	303.19	13.45	D	0	Madagascar dry deciduous forests	Jul	1	79.095	13.1493
1032	2335	-16.294	47.7835	367	0.33	0.55	7	17	2019	1059	N	VIIRS	h	1	301.32	6.62	D	0	Madagascar dry deciduous forests	Jul	1	79.095	13.1493
1033	2336	-16.134	47.8481	367	0.33	0.56	7	17	2019	1059	N	VIIRS	h	1	301.8	9.88	D	0	Madagascar dry deciduous forests	Jul	1	79.095	13.1493
1034	2337	-13.1538	49.3375	367	0.47	0.64	7	17	2019	1059	N	VIIRS	h	1	294.12	10.34	D	0	Madagascar dry deciduous forests	Jul	1	79.095	13.1493
1035	2339	-16.2934	47.7865	367	0.33	0.55	7	17	2019	1059	N	VIIRS	h	1	301.13	6.62	D	0	Madagascar dry deciduous forests	Jul	1	79.095	13.1493
1036	2340	-15.8556	47.4759	367	0.32	0.55	7	17	2019	1059	N	VIIRS	h	1	301.52	8.07	D	0	Madagascar dry deciduous forests	Jul	1	79.095	13.1493
1037	2341	-15.8563	47.4727	367	0.32	0.55	7	17	2019	1059	N	VIIRS	h	1	300.32	10.11	D	0	Madagascar dry deciduous forests	Jul	1	79.095	13.1493
1038	2342	-15.9605	47.6017	367	0.32	0.55	7	17	2019	1059	N	VIIRS	h	1	298.45	5.12	D	3	Madagascar dry deciduous forests	Jul	1	79.095	13.1493
1039	2343	-15.4967	47.4921	367	0.33	0.55	7	17	2019	1059	N	VIIRS	h	1	304.47	8.13	D	0	Madagascar dry deciduous forests	Jul	1	79.095	13.1493
1040	2344	-15.5011	47.4963	367	0.33	0.55	7	17	2019	1059	N	VIIRS	h	1	302.77	8.13	D	0	Madagascar dry deciduous forests	Jul	1	79.095	13.1493
1041	2345	-15.1332	47.3275	367	0.32	0.55	7	17	2019	1059	N	VIIRS	h	1	302.08	7.81	D	0	Madagascar dry deciduous forests	Jul	1	79.095	13.1493
1042	2346	-15.6113	47.4854	367	0.32	0.55	7	17	2019	1059	N	VIIRS	h	1	302.88	8.15	D	0	Madagascar dry deciduous forests	Jul	1	79.095	13.1493
1043	2347	-17.1308	44.7305	367	0.41	0.45	7	17	2019	1059	N	VIIRS	h	1	304.03	10.43	D	0	Madagascar dry deciduous forests	Jul	1	79.095	13.1493
1044	2348	-13.157	49.3386	367	0.47	0.64	7	17	2019	1100	N	VIIRS	h	1	295.55	15.09	D	0	Madagascar dry deciduous forests	Jul	1	79.095	13.1493
1045	2349	-18.3396	44.9659	367	0.39	0.36	7	18	2019	1039	N	VIIRS	h	1	310.34	10.99	D	0	Madagascar dry deciduous forests	Jul	1	79.095	13.1493
1046	2352	-18.4388	44.8352	367	0.39	0.36	7	18	2019	1039	N	VIIRS	h	1	334.36	42.96	D	0	Madagascar dry deciduous forests	Jul	1	79.095	13.1493
1047	2355	-16.3429	45.185	367	0.4	0.37	7	18	2019	1040	N	VIIRS	h	1	310.83	14.32	D	0	Madagascar dry deciduous forests	Jul	1	79.095	13.1493
1048	2357	-19.4879	44.5763	367	0.54	0.42	7	19	2019	1020	N	VIIRS	h	1	311.27	19.03	D	0	Madagascar dry deciduous forests	Jul	1	79.095	13.1493
1049	2358	-18.4499	44.8472	367	0.51	0.41	7	19	2019	1021	N	VIIRS	h	1	309.09	17.48	D	0	Madagascar dry deciduous forests	Jul	1	79.095	13.1493
1050	2359	-18.4547	44.8453	367	0.51	0.41	7	19	2019	1021	N	VIIRS	h	1	329.16	99.24	D	0	Madagascar dry deciduous forests	Jul	1	79.095	13.1493
1051	2360	-15.9818	47.2591	367	0.39	0.36	7	19	2019	1021	N	VIIRS	h	1	311.31	24.55	D	0	Madagascar dry deciduous forests	Jul	1	79.095	13.1493
1052	2361	-13.206	48.9999	367	0.4	0.37	7	19	2019	1022	N	VIIRS	h	1	306.5	7.52	D	0	Madagascar dry deciduous forests	Jul	1	79.095	13.1493
1053	2362	-15.8421	47.3102	367	0.33	0.55	7	19	2019	2130	N	VIIRS	h	1	293.18	6.15	N	0	Madagascar dry deciduous forests	Jul	1	79.095	13.1493
1054	2363	-15.3476	47.5715	367	0.33	0.55	7	19	2019	2130	N	VIIRS	h	1	292.93	5.51	N	0	Madagascar dry deciduous forests	Jul	1	79.095	13.1493
1055	2364	-15.8472	47.3091	367	0.33	0.55	7	19	2019	2130	N	VIIRS	h	1	291.57	6.15	N	0	Madagascar dry deciduous forests	Jul	1	79.095	13.1493
1056	2405	-20.0323	44.9907	367	0.34	0.56	7	20	2019	1001	N	VIIRS	h	1	303.92	7.13	D	0	Madagascar dry deciduous forests	Jul	1	79.095	13.1493
1057	2410	-19.3123	45.1393	367	0.32	0.55	7	20	2019	1001	N	VIIRS	h	1	309.13	78.95	D	0	Madagascar dry deciduous forests	Jul	1	79.095	13.1493
1058	2411	-19.3171	45.1429	367	0.32	0.55	7	20	2019	1001	N	VIIRS	h	1	305.23	43.75	D	0	Madagascar dry deciduous forests	Jul	1	79.095	13.1493
1059	2414	-19.2867	45.1362	367	0.32	0.55	7	20	2019	1001	N	VIIRS	h	1	306.3	7.81	D	0	Madagascar dry deciduous forests	Jul	1	79.095	13.1493
1060	2415	-19.2816	45.1354	367	0.32	0.55	7	20	2019	1001	N	VIIRS	h	1	309.71	29.61	D	0	Madagascar dry deciduous forests	Jul	1	79.095	13.1493
1061	2427	-19.9176	44.718	367	0.35	0.57	7	20	2019	1001	N	VIIRS	h	1	304.26	6.18	D	0	Madagascar dry deciduous forests	Jul	1	79.095	13.1493
1062	2429	-19.7429	45.0728	367	0.33	0.55	7	20	2019	1001	N	VIIRS	h	1	305.6	7.53	D	0	Madagascar dry deciduous forests	Jul	1	79.095	13.1493
1063	2430	-19.854	44.8709	367	0.34	0.56	7	20	2019	1001	N	VIIRS	h	1	301.01	8.46	D	0	Madagascar dry deciduous forests	Jul	1	79.095	13.1493
1064	2431	-19.9172	44.7213	367	0.35	0.57	7	20	2019	1001	N	VIIRS	h	1	306.86	6.18	D	0	Madagascar dry deciduous forests	Jul	1	79.095	13.1493
1065	2435	-19.325	44.918	367	0.33	0.56	7	20	2019	1001	N	VIIRS	h	1	310.13	28.38	D	0	Madagascar dry deciduous forests	Jul	1	79.095	13.1493
1066	2437	-20.8359	45.2962	367	0.33	0.55	7	20	2019	1001	N	VIIRS	h	1	304.22	6.2	D	0	Madagascar dry deciduous forests	Jul	1	79.095	13.1493
1067	2438	-20.4333	45.3164	367	0.32	0.55	7	20	2019	1001	N	VIIRS	h	1	305.97	12.56	D	0	Madagascar dry deciduous forests	Jul	1	79.095	13.1493
1068	2439	-20.4337	45.3131	367	0.32	0.55	7	20	2019	1001	N	VIIRS	h	1	303.68	7.5	D	0	Madagascar dry deciduous forests	Jul	1	79.095	13.1493
1069	2443	-18.3972	44.4791	367	0.35	0.57	7	20	2019	1002	N	VIIRS	h	1	303.55	12.21	D	0	Madagascar dry deciduous forests	Jul	1	79.095	13.1493
1070	2444	-18.4417	44.309	367	0.36	0.57	7	20	2019	1002	N	VIIRS	h	1	303.05	6.93	D	0	Madagascar dry deciduous forests	Jul	1	79.095	13.1493
1071	2445	-18.5755	45.0934	367	0.32	0.54	7	20	2019	1002	N	VIIRS	h	1	305.48	5.95	D	0	Madagascar dry deciduous forests	Jul	1	79.095	13.1493
1072	2446	-18.4954	44.2619	367	0.36	0.57	7	20	2019	1002	N	VIIRS	h	1	301.09	4.93	D	0	Madagascar dry deciduous forests	Jul	1	79.095	13.1493
1073	2447	-17.0813	45.7189	367	0.56	0.51	7	20	2019	1002	N	VIIRS	h	1	311.21	17.03	D	0	Madagascar dry deciduous forests	Jul	1	79.095	13.1493
1074	2448	-17.0807	45.72	367	0.56	0.51	7	20	2019	1002	N	VIIRS	h	1	310.31	19.21	D	0	Madagascar dry deciduous forests	Jul	1	79.095	13.1493
1075	2449	-17.0785	45.7024	367	0.56	0.51	7	20	2019	1002	N	VIIRS	h	1	309.9	39.84	D	0	Madagascar dry deciduous forests	Jul	1	79.095	13.1493
1076	2450	-19.214	44.3609	367	0.36	0.58	7	20	2019	1002	N	VIIRS	h	1	301.14	8.72	D	0	Madagascar dry deciduous forests	Jul	1	79.095	13.1493
1077	2451	-18.4592	44.4992	367	0.35	0.57	7	20	2019	1002	N	VIIRS	h	1	301.88	10.66	D	0	Madagascar dry deciduous forests	Jul	1	79.095	13.1493
1078	2452	-18.1139	44.9341	367	0.32	0.55	7	20	2019	1002	N	VIIRS	h	1	304.56	5.35	D	0	Madagascar dry deciduous forests	Jul	1	79.095	13.1493
1079	2453	-17.5178	44.685	367	0.33	0.55	7	20	2019	1002	N	VIIRS	h	1	303.36	4.98	D	0	Madagascar dry deciduous forests	Jul	1	79.095	13.1493
1080	2454	-17.3101	44.5349	367	0.33	0.56	7	20	2019	1002	N	VIIRS	h	1	301.35	9.97	D	0	Madagascar dry deciduous forests	Jul	1	79.095	13.1493
1081	2455	-18.1258	44.9971	367	0.32	0.55	7	20	2019	1002	N	VIIRS	h	1	304.59	5.39	D	0	Madagascar dry deciduous forests	Jul	1	79.095	13.1493
1082	2456	-17.179	44.758	367	0.32	0.55	7	20	2019	1002	N	VIIRS	h	1	307.57	3.34	D	0	Madagascar dry deciduous forests	Jul	1	79.095	13.1493
1083	2457	-17.1758	44.7609	367	0.32	0.55	7	20	2019	1002	N	VIIRS	h	1	307.42	6.85	D	0	Madagascar dry deciduous forests	Jul	1	79.095	13.1493
1084	2458	-17.1762	44.7579	367	0.32	0.55	7	20	2019	1002	N	VIIRS	h	1	306.21	6.85	D	0	Madagascar dry deciduous forests	Jul	1	79.095	13.1493
1085	2460	-16.4578	44.5639	367	0.32	0.55	7	20	2019	1002	N	VIIRS	h	1	302.76	5.47	D	0	Madagascar dry deciduous forests	Jul	1	79.095	13.1493
1086	2461	-17.2988	44.5887	367	0.33	0.55	7	20	2019	1002	N	VIIRS	h	1	303.66	7.34	D	0	Madagascar dry deciduous forests	Jul	1	79.095	13.1493
1087	2462	-17.3006	44.587	367	0.33	0.55	7	20	2019	1002	N	VIIRS	h	1	303	5.09	D	0	Madagascar dry deciduous forests	Jul	1	79.095	13.1493
1088	2463	-17.2992	44.5855	367	0.33	0.55	7	20	2019	1002	N	VIIRS	h	1	304.5	7.34	D	0	Madagascar dry deciduous forests	Jul	1	79.095	13.1493
1089	2464	-17.3116	44.5331	367	0.33	0.56	7	20	2019	1002	N	VIIRS	h	1	300.15	6.32	D	0	Madagascar dry deciduous forests	Jul	1	79.095	13.1493
1090	2465	-17.3112	44.5363	367	0.33	0.56	7	20	2019	1002	N	VIIRS	h	1	300.72	10.61	D	0	Madagascar dry deciduous forests	Jul	1	79.095	13.1493
1091	2466	-17.7517	44.5761	367	0.34	0.56	7	20	2019	1002	N	VIIRS	h	1	304.74	8.19	D	0	Madagascar dry deciduous forests	Jul	1	79.095	13.1493
1092	2467	-17.5159	44.6834	367	0.33	0.55	7	20	2019	1002	N	VIIRS	h	1	302.13	7.66	D	0	Madagascar dry deciduous forests	Jul	1	79.095	13.1493
1093	2468	-18.4078	44.8289	367	0.33	0.55	7	20	2019	1002	N	VIIRS	h	1	305.8	16.64	D	0	Madagascar dry deciduous forests	Jul	1	79.095	13.1493
1094	2493	-16.1277	46.1292	367	0.52	0.67	7	21	2019	943	N	VIIRS	h	1	303.11	14.84	D	0	Madagascar dry deciduous forests	Jul	1	79.095	13.1493
1095	2499	-16.4503	47.9649	367	0.4	0.6	7	21	2019	943	N	VIIRS	h	1	302.75	5.75	D	0	Madagascar dry deciduous forests	Jul	1	79.095	13.1493
1096	2501	-15.9756	48.0254	367	0.39	0.59	7	21	2019	943	N	VIIRS	h	1	300.53	6.85	D	0	Madagascar dry deciduous forests	Jul	1	79.095	13.1493
1097	2505	-16.4681	47.9569	367	0.4	0.6	7	21	2019	943	N	VIIRS	h	1	303.71	16.25	D	0	Madagascar dry deciduous forests	Jul	1	79.095	13.1493
1098	2508	-16.7803	46.6625	367	0.49	0.65	7	21	2019	943	N	VIIRS	h	1	304.91	6.12	D	0	Madagascar dry deciduous forests	Jul	1	79.095	13.1493
1099	2510	-17.1564	46.0374	367	0.54	0.68	7	21	2019	943	N	VIIRS	h	1	306.03	14.28	D	0	Madagascar dry deciduous forests	Jul	1	79.095	13.1493
1100	2511	-16.3008	48.0525	367	0.39	0.6	7	21	2019	943	N	VIIRS	h	1	301.46	9.02	D	0	Madagascar dry deciduous forests	Jul	1	79.095	13.1493
1101	2514	-17.0694	46.4143	367	0.51	0.66	7	21	2019	943	N	VIIRS	h	1	305.19	17.17	D	0	Madagascar dry deciduous forests	Jul	1	79.095	13.1493
1102	2516	-16.5607	46.8896	367	0.47	0.64	7	21	2019	943	N	VIIRS	h	1	305.33	7.81	D	0	Madagascar dry deciduous forests	Jul	1	79.095	13.1493
1103	2522	-16.5588	46.8901	367	0.47	0.64	7	21	2019	943	N	VIIRS	h	1	305.99	12.79	D	0	Madagascar dry deciduous forests	Jul	1	79.095	13.1493
1104	2524	-16.4243	47.6172	367	0.42	0.61	7	21	2019	943	N	VIIRS	h	1	304.59	15.19	D	0	Madagascar dry deciduous forests	Jul	1	79.095	13.1493
1105	2526	-17.0742	47.1662	367	0.46	0.63	7	21	2019	943	N	VIIRS	h	1	304.58	14.13	D	0	Madagascar dry deciduous forests	Jul	1	79.095	13.1493
1106	2529	-16.5021	46.6646	367	0.49	0.65	7	21	2019	943	N	VIIRS	h	1	304.94	21.81	D	0	Madagascar dry deciduous forests	Jul	1	79.095	13.1493
1107	2530	-16.5334	46.659	367	0.49	0.65	7	21	2019	943	N	VIIRS	h	1	306.87	8.79	D	0	Madagascar dry deciduous forests	Jul	1	79.095	13.1493
1108	2531	-16.5344	46.6496	367	0.49	0.65	7	21	2019	943	N	VIIRS	h	1	305.11	6.55	D	0	Madagascar dry deciduous forests	Jul	1	79.095	13.1493
1109	2532	-17.0721	47.1647	367	0.46	0.63	7	21	2019	943	N	VIIRS	h	1	305.65	14.63	D	0	Madagascar dry deciduous forests	Jul	1	79.095	13.1493
1110	2533	-17.0667	47.1811	367	0.46	0.63	7	21	2019	943	N	VIIRS	h	1	305.38	9.44	D	0	Madagascar dry deciduous forests	Jul	1	79.095	13.1493
1111	2534	-16.6543	46.9818	367	0.47	0.64	7	21	2019	943	N	VIIRS	h	1	304.38	7.35	D	0	Madagascar dry deciduous forests	Jul	1	79.095	13.1493
1112	2535	-16.5871	46.9661	367	0.47	0.64	7	21	2019	943	N	VIIRS	h	1	304.22	15.92	D	0	Madagascar dry deciduous forests	Jul	1	79.095	13.1493
1113	2539	-16.5891	46.9703	367	0.47	0.64	7	21	2019	943	N	VIIRS	h	1	302.78	12.48	D	0	Madagascar dry deciduous forests	Jul	1	79.095	13.1493
1114	2540	-16.7853	47.4047	367	0.44	0.62	7	21	2019	943	N	VIIRS	h	1	301.56	10.62	D	0	Madagascar dry deciduous forests	Jul	1	79.095	13.1493
1115	2541	-15.9877	46.7919	367	0.47	0.64	7	21	2019	943	N	VIIRS	h	1	302.67	7.35	D	0	Madagascar dry deciduous forests	Jul	1	79.095	13.1493
1116	2570	-17.1004	45.8716	367	0.56	0.69	7	21	2019	943	N	VIIRS	h	1	301.15	29.63	D	0	Madagascar dry deciduous forests	Jul	1	79.095	13.1493
1117	2572	-17.3093	45.8119	367	0.56	0.69	7	21	2019	943	N	VIIRS	h	1	300.79	10.6	D	0	Madagascar dry deciduous forests	Jul	1	79.095	13.1493
1118	2573	-17.3092	45.8118	367	0.56	0.69	7	21	2019	943	N	VIIRS	h	1	301.6	18.64	D	0	Madagascar dry deciduous forests	Jul	1	79.095	13.1493
1119	2574	-17.6823	45.5947	367	0.59	0.7	7	21	2019	943	N	VIIRS	h	1	303.64	10.73	D	0	Madagascar dry deciduous forests	Jul	1	79.095	13.1493
1120	2575	-17.1132	45.8732	367	0.56	0.69	7	21	2019	943	N	VIIRS	h	1	304.18	8.15	D	0	Madagascar dry deciduous forests	Jul	1	79.095	13.1493
1121	2576	-17.427	45.4612	367	0.6	0.7	7	21	2019	943	N	VIIRS	h	1	301.95	12.38	D	0	Madagascar dry deciduous forests	Jul	1	79.095	13.1493
1122	2577	-17.4252	45.4629	367	0.6	0.7	7	21	2019	943	N	VIIRS	h	1	301.43	16.68	D	0	Madagascar dry deciduous forests	Jul	1	79.095	13.1493
1123	2578	-17.1007	45.8748	367	0.56	0.69	7	21	2019	943	N	VIIRS	h	1	303.95	45.09	D	0	Madagascar dry deciduous forests	Jul	1	79.095	13.1493
1124	2579	-17.1071	45.8757	367	0.56	0.69	7	21	2019	943	N	VIIRS	h	1	307.13	45.09	D	0	Madagascar dry deciduous forests	Jul	1	79.095	13.1493
1125	2580	-17.114	45.8712	367	0.56	0.69	7	21	2019	943	N	VIIRS	h	1	303.02	11.12	D	0	Madagascar dry deciduous forests	Jul	1	79.095	13.1493
1126	2582	-17.3158	45.8114	367	0.56	0.69	7	21	2019	943	N	VIIRS	h	1	300.79	11.43	D	0	Madagascar dry deciduous forests	Jul	1	79.095	13.1493
1127	2583	-17.3069	45.5614	367	0.59	0.7	7	21	2019	943	N	VIIRS	h	1	302.41	14.62	D	0	Madagascar dry deciduous forests	Jul	1	79.095	13.1493
1128	2585	-16.4836	46.5943	367	0.49	0.65	7	21	2019	943	N	VIIRS	h	1	305.22	8.46	D	0	Madagascar dry deciduous forests	Jul	1	79.095	13.1493
1129	2587	-16.4841	46.5894	367	0.49	0.65	7	21	2019	943	N	VIIRS	h	1	307.22	8.46	D	0	Madagascar dry deciduous forests	Jul	1	79.095	13.1493
1130	2593	-17.5994	46.0581	367	0.55	0.68	7	21	2019	943	N	VIIRS	h	1	306.16	19.02	D	0	Madagascar dry deciduous forests	Jul	1	79.095	13.1493
1131	2599	-17.6012	46.0608	367	0.55	0.68	7	21	2019	943	N	VIIRS	h	1	305.69	22.37	D	0	Madagascar dry deciduous forests	Jul	1	79.095	13.1493
1132	2602	-15.3486	47.5917	367	0.41	0.61	7	21	2019	944	N	VIIRS	h	1	304.03	13.42	D	0	Madagascar dry deciduous forests	Jul	1	79.095	13.1493
1133	2603	-15.3513	47.5917	367	0.41	0.61	7	21	2019	944	N	VIIRS	h	1	302.91	9.85	D	0	Madagascar dry deciduous forests	Jul	1	79.095	13.1493
1134	2604	-15.7355	46.9362	367	0.46	0.63	7	21	2019	944	N	VIIRS	h	1	302.97	9.97	D	0	Madagascar dry deciduous forests	Jul	1	79.095	13.1493
1135	2605	-15.0138	47.9615	367	0.38	0.59	7	21	2019	944	N	VIIRS	h	1	298.22	6.77	D	0	Madagascar dry deciduous forests	Jul	1	79.095	13.1493
1136	2606	-15.0084	47.9608	367	0.38	0.59	7	21	2019	944	N	VIIRS	h	1	299.06	6.77	D	0	Madagascar dry deciduous forests	Jul	1	79.095	13.1493
1137	2607	-15.6183	47.7389	367	0.4	0.6	7	21	2019	944	N	VIIRS	h	1	301.01	15.84	D	0	Madagascar dry deciduous forests	Jul	1	79.095	13.1493
1138	2611	-18.4985	45.3329	367	0.53	0.67	7	21	2019	1123	N	VIIRS	h	1	293.56	10.79	D	0	Madagascar dry deciduous forests	Jul	1	79.095	13.1493
1139	2617	-18.4959	45.3321	367	0.53	0.67	7	21	2019	1123	N	VIIRS	h	1	292.19	11.98	D	0	Madagascar dry deciduous forests	Jul	1	79.095	13.1493
1140	2622	-17.6478	46.0946	367	0.61	0.71	7	21	2019	1123	N	VIIRS	h	1	304.34	20.89	D	0	Madagascar dry deciduous forests	Jul	1	79.095	13.1493
1141	2627	-17.9406	45.3695	367	0.54	0.68	7	21	2019	1123	N	VIIRS	h	1	300.33	19.68	D	0	Madagascar dry deciduous forests	Jul	1	79.095	13.1493
1142	2640	-16.2878	45.855	367	0.63	0.72	7	21	2019	1124	N	VIIRS	h	1	301.66	19.33	D	0	Madagascar dry deciduous forests	Jul	1	79.095	13.1493
1143	2641	-15.6889	46.4798	367	0.7	0.75	7	21	2019	1124	N	VIIRS	h	1	299.95	19.63	D	0	Madagascar dry deciduous forests	Jul	1	79.095	13.1493
1144	2642	-15.682	46.4783	367	0.7	0.75	7	21	2019	1124	N	VIIRS	h	1	299.46	19	D	0	Madagascar dry deciduous forests	Jul	1	79.095	13.1493
1145	2643	-15.6835	46.482	367	0.71	0.75	7	21	2019	1124	N	VIIRS	h	1	299.49	34.85	D	0	Madagascar dry deciduous forests	Jul	1	79.095	13.1493
1146	2644	-15.685	46.4752	367	0.71	0.75	7	21	2019	1124	N	VIIRS	h	1	299.41	25.98	D	0	Madagascar dry deciduous forests	Jul	1	79.095	13.1493
1147	2646	-17.2152	45.2533	367	0.55	0.68	7	21	2019	1124	N	VIIRS	h	1	305.51	19.53	D	0	Madagascar dry deciduous forests	Jul	1	79.095	13.1493
1148	2647	-17.2102	45.2539	367	0.55	0.68	7	21	2019	1124	N	VIIRS	h	1	303.27	24.84	D	0	Madagascar dry deciduous forests	Jul	1	79.095	13.1493
1149	2648	-17.217	44.9173	367	0.53	0.67	7	21	2019	1124	N	VIIRS	h	1	303.96	12.49	D	0	Madagascar dry deciduous forests	Jul	1	79.095	13.1493
1150	2649	-17.2538	44.2845	367	0.48	0.65	7	21	2019	1124	N	VIIRS	h	1	302.71	32.71	D	0	Madagascar dry deciduous forests	Jul	1	79.095	13.1493
1151	2650	-17.3073	45.1439	367	0.54	0.68	7	21	2019	1124	N	VIIRS	h	1	301.31	11.64	D	0	Madagascar dry deciduous forests	Jul	1	79.095	13.1493
1152	2651	-16.6575	44.9967	367	0.55	0.68	7	21	2019	1124	N	VIIRS	h	1	302.15	9.14	D	0	Madagascar dry deciduous forests	Jul	1	79.095	13.1493
1153	2653	-16.4775	46.6003	367	0.69	0.74	7	21	2019	1124	N	VIIRS	h	1	302.4	16.83	D	0	Madagascar dry deciduous forests	Jul	1	79.095	13.1493
1154	2655	-16.7992	45.0332	367	0.55	0.68	7	21	2019	1124	N	VIIRS	h	1	302.96	15.44	D	0	Madagascar dry deciduous forests	Jul	1	79.095	13.1493
1155	2656	-17.0676	47.1844	367	0.73	0.76	7	21	2019	1124	N	VIIRS	h	1	302.06	17.49	D	0	Madagascar dry deciduous forests	Jul	1	79.095	13.1493
1156	2657	-17.0688	46.4659	367	0.66	0.73	7	21	2019	1124	N	VIIRS	h	1	302.49	12.02	D	0	Madagascar dry deciduous forests	Jul	1	79.095	13.1493
1157	2658	-16.9506	46.5734	367	0.67	0.74	7	21	2019	1124	N	VIIRS	h	1	302.45	12.68	D	0	Madagascar dry deciduous forests	Jul	1	79.095	13.1493
1158	2659	-16.7576	46.6956	367	0.69	0.74	7	21	2019	1124	N	VIIRS	h	1	302.97	12.6	D	0	Madagascar dry deciduous forests	Jul	1	79.095	13.1493
1159	2660	-17.0718	45.6891	367	0.59	0.7	7	21	2019	1124	N	VIIRS	h	1	304.5	8.9	D	0	Madagascar dry deciduous forests	Jul	1	79.095	13.1493
1160	2672	-19.0193	45.0176	367	0.49	0.49	7	22	2019	1104	N	VIIRS	h	1	304.6	6.69	D	0	Madagascar dry deciduous forests	Jul	1	79.095	13.1493
1161	2681	-15.6119	47.3419	367	0.4	0.6	7	22	2019	1105	N	VIIRS	h	1	300.23	8.85	D	0	Madagascar dry deciduous forests	Jul	1	79.095	13.1493
1162	2682	-16.6622	46.3503	367	0.33	0.55	7	22	2019	1105	N	VIIRS	h	1	303.46	21.51	D	0	Madagascar dry deciduous forests	Jul	1	79.095	13.1493
1163	2683	-16.6587	46.3494	367	0.33	0.55	7	22	2019	1105	N	VIIRS	h	1	304.13	6.65	D	0	Madagascar dry deciduous forests	Jul	1	79.095	13.1493
1164	2684	-16.6638	46.3502	367	0.33	0.55	7	22	2019	1105	N	VIIRS	h	1	308.74	9.56	D	0	Madagascar dry deciduous forests	Jul	1	79.095	13.1493
1165	2685	-14.4454	48.404	367	0.49	0.65	7	22	2019	1105	N	VIIRS	h	1	297.67	62.91	D	0	Madagascar dry deciduous forests	Jul	1	79.095	13.1493
1166	2688	-16.375	46.8125	367	0.36	0.57	7	22	2019	1105	N	VIIRS	h	1	305.51	9.45	D	0	Madagascar dry deciduous forests	Jul	1	79.095	13.1493
1167	2689	-17.4689	44.7893	367	0.51	0.49	7	22	2019	1105	N	VIIRS	h	1	309.19	32.01	D	0	Madagascar dry deciduous forests	Jul	1	79.095	13.1493
1168	2690	-17.7999	44.2074	367	0.46	0.47	7	22	2019	1105	N	VIIRS	h	1	307.21	13.86	D	0	Madagascar dry deciduous forests	Jul	1	79.095	13.1493
1169	2691	-15.6164	47.4614	367	0.41	0.61	7	22	2019	1105	N	VIIRS	h	1	306.03	29.36	D	0	Madagascar dry deciduous forests	Jul	1	79.095	13.1493
1170	2692	-16.047	46.5368	367	0.35	0.57	7	22	2019	1105	N	VIIRS	h	1	306.98	7.29	D	0	Madagascar dry deciduous forests	Jul	1	79.095	13.1493
1171	2693	-15.9617	46.689	367	0.36	0.57	7	22	2019	1105	N	VIIRS	h	1	303.82	4.16	D	0	Madagascar dry deciduous forests	Jul	1	79.095	13.1493
1172	2694	-15.6298	46.9488	367	0.38	0.59	7	22	2019	1105	N	VIIRS	h	1	308.93	8.29	D	0	Madagascar dry deciduous forests	Jul	1	79.095	13.1493
1173	2695	-15.629	46.9523	367	0.38	0.59	7	22	2019	1105	N	VIIRS	h	1	308.1	9.2	D	0	Madagascar dry deciduous forests	Jul	1	79.095	13.1493
1174	2696	-15.7094	46.8937	367	0.37	0.58	7	22	2019	1105	N	VIIRS	h	1	306.01	7.58	D	0	Madagascar dry deciduous forests	Jul	1	79.095	13.1493
1175	2697	-15.8435	46.7398	367	0.36	0.58	7	22	2019	1105	N	VIIRS	h	1	307.2	10.96	D	0	Madagascar dry deciduous forests	Jul	1	79.095	13.1493
1176	2698	-15.7207	47.0044	367	0.38	0.59	7	22	2019	1105	N	VIIRS	h	1	303.06	5.05	D	0	Madagascar dry deciduous forests	Jul	1	79.095	13.1493
1177	2699	-15.6458	46.6753	367	0.36	0.58	7	22	2019	1105	N	VIIRS	h	1	306.07	6.18	D	0	Madagascar dry deciduous forests	Jul	1	79.095	13.1493
1178	2700	-15.8389	46.7352	367	0.36	0.58	7	22	2019	1105	N	VIIRS	h	1	303.95	10.96	D	0	Madagascar dry deciduous forests	Jul	1	79.095	13.1493
1179	2701	-17.461	46.3942	367	0.32	0.55	7	22	2019	1105	N	VIIRS	h	1	308.66	13.72	D	0	Madagascar dry deciduous forests	Jul	1	79.095	13.1493
1180	2702	-16.2486	46.8756	367	0.36	0.58	7	22	2019	1105	N	VIIRS	h	1	306.87	20.83	D	0	Madagascar dry deciduous forests	Jul	1	79.095	13.1493
1181	2703	-15.8849	46.6989	367	0.36	0.57	7	22	2019	1105	N	VIIRS	h	1	303.23	5.57	D	0	Madagascar dry deciduous forests	Jul	1	79.095	13.1493
1182	2704	-15.9183	45.8787	367	0.32	0.54	7	22	2019	1105	N	VIIRS	h	1	305.54	15.66	D	0	Madagascar dry deciduous forests	Jul	1	79.095	13.1493
1183	2705	-16.6058	46.9588	367	0.36	0.58	7	22	2019	1105	N	VIIRS	h	1	304.98	7.29	D	0	Madagascar dry deciduous forests	Jul	1	79.095	13.1493
1184	2707	-17.0667	46.4738	367	0.33	0.55	7	22	2019	1105	N	VIIRS	h	1	304.83	6.13	D	0	Madagascar dry deciduous forests	Jul	1	79.095	13.1493
1185	2708	-16.8015	46.417	367	0.33	0.55	7	22	2019	1105	N	VIIRS	h	1	304.75	8.83	D	0	Madagascar dry deciduous forests	Jul	1	79.095	13.1493
1186	2710	-17.0651	46.4739	367	0.33	0.55	7	22	2019	1105	N	VIIRS	h	1	305.03	7.01	D	0	Madagascar dry deciduous forests	Jul	1	79.095	13.1493
1187	2711	-15.7164	47.7025	367	0.42	0.61	7	22	2019	1105	N	VIIRS	h	1	304.85	15.78	D	0	Madagascar dry deciduous forests	Jul	1	79.095	13.1493
1188	2712	-16.5561	47.6216	367	0.4	0.6	7	22	2019	1105	N	VIIRS	h	1	302.44	13.13	D	0	Madagascar dry deciduous forests	Jul	1	79.095	13.1493
1189	2716	-17.1045	47.167	367	0.37	0.58	7	22	2019	1105	N	VIIRS	h	1	298.67	7.03	D	0	Madagascar dry deciduous forests	Jul	1	79.095	13.1493
1190	2717	-15.9569	47.4672	367	0.4	0.6	7	22	2019	1105	N	VIIRS	h	1	302.27	8.09	D	0	Madagascar dry deciduous forests	Jul	1	79.095	13.1493
1191	2719	-15.9577	47.4633	367	0.4	0.6	7	22	2019	1105	N	VIIRS	h	1	304.41	8.09	D	0	Madagascar dry deciduous forests	Jul	1	79.095	13.1493
1192	2720	-17.2914	45.3056	367	0.55	0.51	7	22	2019	1105	N	VIIRS	h	1	309.99	61.69	D	0	Madagascar dry deciduous forests	Jul	1	79.095	13.1493
1193	2721	-16.546	47.0618	367	0.37	0.58	7	22	2019	1105	N	VIIRS	h	1	305.19	7.86	D	0	Madagascar dry deciduous forests	Jul	1	79.095	13.1493
1194	2722	-15.9003	47.4983	367	0.41	0.6	7	22	2019	1105	N	VIIRS	h	1	303.74	11.37	D	0	Madagascar dry deciduous forests	Jul	1	79.095	13.1493
1195	2727	-19.7021	44.7601	367	0.41	0.37	7	23	2019	1045	N	VIIRS	h	1	311.84	20.91	D	0	Madagascar dry deciduous forests	Jul	1	79.095	13.1493
1196	2728	-19.8532	45.0545	367	0.41	0.37	7	23	2019	1045	N	VIIRS	h	1	312.5	12.1	D	0	Madagascar dry deciduous forests	Jul	1	79.095	13.1493
1197	2733	-15.5481	46.7307	367	0.55	0.43	7	23	2019	1046	N	VIIRS	h	1	312.11	20.56	D	0	Madagascar dry deciduous forests	Jul	1	79.095	13.1493
1198	2736	-18.1943	44.3414	367	0.41	0.37	7	23	2019	1046	N	VIIRS	h	1	312.65	26.27	D	0	Madagascar dry deciduous forests	Jul	1	79.095	13.1493
1199	2739	-14.9416	48.1353	367	0.46	0.47	7	23	2019	1047	N	VIIRS	h	1	309.16	12.44	D	0	Madagascar dry deciduous forests	Jul	1	79.095	13.1493
1200	2742	-16.1354	47.6463	367	0.39	0.36	7	24	2019	1027	N	VIIRS	h	1	311.72	5.07	D	0	Madagascar dry deciduous forests	Jul	1	79.095	13.1493
1201	2756	-17.1736	46.3841	367	0.4	0.44	7	25	2019	1008	N	VIIRS	h	1	309.99	10.43	D	0	Madagascar dry deciduous forests	Jul	1	79.095	13.1493
1202	2757	-16.6932	46.4336	367	0.39	0.44	7	25	2019	1008	N	VIIRS	h	1	306.56	15.21	D	0	Madagascar dry deciduous forests	Jul	1	79.095	13.1493
1203	2760	-19.3974	45.9394	367	0.46	0.47	7	25	2019	1008	N	VIIRS	h	1	304.64	7.78	D	0	Madagascar dry deciduous forests	Jul	1	79.095	13.1493
1204	2764	-17.9794	44.6373	367	0.53	0.5	7	25	2019	1008	N	VIIRS	h	1	306.09	12.02	D	0	Madagascar dry deciduous forests	Jul	1	79.095	13.1493
1205	2765	-16.9386	45.0153	367	0.49	0.48	7	25	2019	1008	N	VIIRS	h	1	302.79	43.1	D	0	Madagascar dry deciduous forests	Jul	1	79.095	13.1493
1206	2766	-16.6506	45.3995	367	0.46	0.47	7	25	2019	1009	N	VIIRS	h	1	309.6	9.58	D	0	Madagascar dry deciduous forests	Jul	1	79.095	13.1493
1207	2767	-15.9997	46.0902	367	0.4	0.45	7	25	2019	1009	N	VIIRS	h	1	308.13	13.43	D	0	Madagascar dry deciduous forests	Jul	1	79.095	13.1493
1208	2768	-16.3146	48.0029	367	0.47	0.64	7	25	2019	2118	N	VIIRS	h	1	289.38	9.66	N	3	Madagascar dry deciduous forests	Jul	1	79.095	13.1493
1209	2791	-18.2307	44.6158	367	0.55	0.68	7	26	2019	949	N	VIIRS	h	1	301.36	16.86	D	0	Madagascar dry deciduous forests	Jul	1	79.095	13.1493
1210	2792	-17.5008	44.4496	367	0.55	0.68	7	26	2019	949	N	VIIRS	h	1	306.23	13.93	D	0	Madagascar dry deciduous forests	Jul	1	79.095	13.1493
1211	2793	-17.24	47.2091	367	0.36	0.57	7	26	2019	949	N	VIIRS	h	1	301.67	8.84	D	0	Madagascar dry deciduous forests	Jul	1	79.095	13.1493
1212	2797	-18.4711	44.9723	367	0.52	0.67	7	26	2019	949	N	VIIRS	h	1	307.13	14.67	D	0	Madagascar dry deciduous forests	Jul	1	79.095	13.1493
1213	2799	-18.0063	45.3862	367	0.48	0.65	7	26	2019	949	N	VIIRS	h	1	304.54	6.86	D	0	Madagascar dry deciduous forests	Jul	1	79.095	13.1493
1214	2800	-19.3743	46.0082	367	0.46	0.63	7	26	2019	949	N	VIIRS	h	1	306.26	16.08	D	0	Madagascar dry deciduous forests	Jul	1	79.095	13.1493
1215	2801	-17.2077	45.0112	367	0.5	0.66	7	26	2019	949	N	VIIRS	h	1	305.06	9.74	D	0	Madagascar dry deciduous forests	Jul	1	79.095	13.1493
1216	2803	-17.4911	44.4623	367	0.55	0.68	7	26	2019	949	N	VIIRS	h	1	306.17	18.97	D	0	Madagascar dry deciduous forests	Jul	1	79.095	13.1493
1217	2805	-17.4929	44.4654	367	0.55	0.68	7	26	2019	949	N	VIIRS	h	1	305.51	6.33	D	0	Madagascar dry deciduous forests	Jul	1	79.095	13.1493
1218	2806	-17.5044	44.4588	367	0.55	0.68	7	26	2019	949	N	VIIRS	h	1	305.26	15.19	D	0	Madagascar dry deciduous forests	Jul	1	79.095	13.1493
1219	2808	-17.2546	47.2251	367	0.36	0.57	7	26	2019	949	N	VIIRS	h	1	304.96	11.88	D	0	Madagascar dry deciduous forests	Jul	1	79.095	13.1493
1220	2811	-17.5061	44.462	367	0.55	0.68	7	26	2019	949	N	VIIRS	h	1	305.16	13.11	D	0	Madagascar dry deciduous forests	Jul	1	79.095	13.1493
1221	2812	-17.3109	47.2282	367	0.36	0.57	7	26	2019	949	N	VIIRS	h	1	304.73	12.45	D	0	Madagascar dry deciduous forests	Jul	1	79.095	13.1493
1222	2814	-18.3991	44.7639	367	0.54	0.68	7	26	2019	949	N	VIIRS	h	1	304.79	12.87	D	0	Madagascar dry deciduous forests	Jul	1	79.095	13.1493
1223	2815	-17.3084	47.2285	367	0.36	0.57	7	26	2019	949	N	VIIRS	h	1	305.06	13.97	D	0	Madagascar dry deciduous forests	Jul	1	79.095	13.1493
1224	2820	-18.747	44.842	367	0.53	0.67	7	26	2019	949	N	VIIRS	h	1	304.43	10.71	D	0	Madagascar dry deciduous forests	Jul	1	79.095	13.1493
1225	2821	-19.3039	45.0317	367	0.53	0.67	7	26	2019	949	N	VIIRS	h	1	305.49	25.88	D	0	Madagascar dry deciduous forests	Jul	1	79.095	13.1493
1226	2822	-19.3012	45.0314	367	0.53	0.67	7	26	2019	949	N	VIIRS	h	1	305.76	16.01	D	0	Madagascar dry deciduous forests	Jul	1	79.095	13.1493
1227	2823	-18.9646	44.8928	367	0.53	0.67	7	26	2019	949	N	VIIRS	h	1	303.75	5.94	D	0	Madagascar dry deciduous forests	Jul	1	79.095	13.1493
1228	2838	-17.4691	47.2996	367	0.36	0.57	7	26	2019	949	N	VIIRS	h	1	300.78	8.06	D	0	Madagascar dry deciduous forests	Jul	1	79.095	13.1493
1229	2839	-17.4744	47.3003	367	0.36	0.57	7	26	2019	949	N	VIIRS	h	1	305.25	10.85	D	0	Madagascar dry deciduous forests	Jul	1	79.095	13.1493
1230	2842	-17.4928	44.3234	367	0.56	0.69	7	26	2019	949	N	VIIRS	h	1	305.07	9.96	D	0	Madagascar dry deciduous forests	Jul	1	79.095	13.1493
1231	2848	-17.5942	44.774	367	0.52	0.67	7	26	2019	949	N	VIIRS	h	1	304.48	10.94	D	0	Madagascar dry deciduous forests	Jul	1	79.095	13.1493
1232	2849	-18.4689	44.9726	367	0.52	0.67	7	26	2019	949	N	VIIRS	h	1	305.48	9.77	D	0	Madagascar dry deciduous forests	Jul	1	79.095	13.1493
1233	2855	-18.4659	44.6155	367	0.55	0.68	7	26	2019	949	N	VIIRS	h	1	303.6	8.93	D	0	Madagascar dry deciduous forests	Jul	1	79.095	13.1493
1234	2859	-19.4306	45.7283	367	0.48	0.64	7	26	2019	949	N	VIIRS	h	1	306.51	7.31	D	0	Madagascar dry deciduous forests	Jul	1	79.095	13.1493
1235	2867	-17.0258	47.1818	367	0.36	0.57	7	26	2019	949	N	VIIRS	h	1	305.61	6.51	D	0	Madagascar dry deciduous forests	Jul	1	79.095	13.1493
1236	2868	-17.0413	47.1886	367	0.36	0.57	7	26	2019	949	N	VIIRS	h	1	302.66	5.7	D	0	Madagascar dry deciduous forests	Jul	1	79.095	13.1493
1237	2869	-19.3601	44.7135	367	0.55	0.68	7	26	2019	949	N	VIIRS	h	1	305.09	5.82	D	0	Madagascar dry deciduous forests	Jul	1	79.095	13.1493
1238	2870	-19.3586	44.7137	367	0.55	0.68	7	26	2019	949	N	VIIRS	h	1	305.49	6.2	D	0	Madagascar dry deciduous forests	Jul	1	79.095	13.1493
1239	2877	-19.3016	45.0262	367	0.53	0.67	7	26	2019	949	N	VIIRS	h	1	307.04	16.01	D	0	Madagascar dry deciduous forests	Jul	1	79.095	13.1493
1240	2878	-17.2314	46.1581	367	0.42	0.61	7	26	2019	949	N	VIIRS	h	1	303.98	9.15	D	0	Madagascar dry deciduous forests	Jul	1	79.095	13.1493
1241	2880	-16.8613	45.8226	367	0.44	0.62	7	26	2019	950	N	VIIRS	h	1	313.59	18.99	D	0	Madagascar dry deciduous forests	Jul	1	79.095	13.1493
1242	2881	-16.9994	45.8521	367	0.44	0.62	7	26	2019	950	N	VIIRS	h	1	305.69	10.22	D	0	Madagascar dry deciduous forests	Jul	1	79.095	13.1493
1243	2882	-16.991	45.7619	367	0.44	0.63	7	26	2019	950	N	VIIRS	h	1	305.97	12.42	D	0	Madagascar dry deciduous forests	Jul	1	79.095	13.1493
1244	2883	-16.9698	45.6768	367	0.45	0.63	7	26	2019	950	N	VIIRS	h	1	309.44	8.22	D	0	Madagascar dry deciduous forests	Jul	1	79.095	13.1493
1245	2884	-16.8824	45.8463	367	0.44	0.62	7	26	2019	950	N	VIIRS	h	1	308.33	7.9	D	0	Madagascar dry deciduous forests	Jul	1	79.095	13.1493
1246	2885	-16.8895	45.8345	367	0.44	0.62	7	26	2019	950	N	VIIRS	h	1	307.77	9.69	D	0	Madagascar dry deciduous forests	Jul	1	79.095	13.1493
1247	2886	-16.6055	46.0282	367	0.42	0.61	7	26	2019	950	N	VIIRS	h	1	303.69	6.45	D	0	Madagascar dry deciduous forests	Jul	1	79.095	13.1493
1248	2887	-15.3408	46.7503	367	0.37	0.58	7	26	2019	950	N	VIIRS	h	1	301.74	6.41	D	0	Madagascar dry deciduous forests	Jul	1	79.095	13.1493
1249	2888	-16.3852	47.0521	367	0.36	0.57	7	26	2019	950	N	VIIRS	h	1	301.52	23.54	D	0	Madagascar dry deciduous forests	Jul	1	79.095	13.1493
1250	2889	-15.4539	47.5354	367	0.33	0.55	7	26	2019	950	N	VIIRS	h	1	306.9	6.21	D	0	Madagascar dry deciduous forests	Jul	1	79.095	13.1493
1251	2890	-15.5611	47.2105	367	0.34	0.56	7	26	2019	950	N	VIIRS	h	1	305.69	14.26	D	0	Madagascar dry deciduous forests	Jul	1	79.095	13.1493
1252	2891	-15.5562	47.2065	367	0.34	0.56	7	26	2019	950	N	VIIRS	h	1	303.73	14.26	D	0	Madagascar dry deciduous forests	Jul	1	79.095	13.1493
1253	2892	-16.6062	46.0282	367	0.42	0.61	7	26	2019	950	N	VIIRS	h	1	304.06	4.98	D	0	Madagascar dry deciduous forests	Jul	1	79.095	13.1493
1254	2893	-16.2005	47.5086	367	0.33	0.56	7	26	2019	950	N	VIIRS	h	1	304.85	6.81	D	0	Madagascar dry deciduous forests	Jul	1	79.095	13.1493
1255	2894	-16.2061	47.506	367	0.33	0.56	7	26	2019	950	N	VIIRS	h	1	304.35	6.81	D	0	Madagascar dry deciduous forests	Jul	1	79.095	13.1493
1256	2895	-15.7323	47.2438	367	0.34	0.56	7	26	2019	950	N	VIIRS	h	1	304.78	11.49	D	0	Madagascar dry deciduous forests	Jul	1	79.095	13.1493
1257	2896	-16.3885	47.0514	367	0.36	0.57	7	26	2019	950	N	VIIRS	h	1	305.62	26.1	D	0	Madagascar dry deciduous forests	Jul	1	79.095	13.1493
1258	2897	-15.7495	47.2792	367	0.34	0.56	7	26	2019	950	N	VIIRS	h	1	304.07	7.35	D	0	Madagascar dry deciduous forests	Jul	1	79.095	13.1493
1259	2898	-16.6127	45.5742	367	0.45	0.63	7	26	2019	950	N	VIIRS	h	1	303.88	12.84	D	0	Madagascar dry deciduous forests	Jul	1	79.095	13.1493
1260	2899	-15.3436	46.7498	367	0.37	0.58	7	26	2019	950	N	VIIRS	h	1	302.91	13.05	D	0	Madagascar dry deciduous forests	Jul	1	79.095	13.1493
1261	2900	-17.1793	44.7283	367	0.52	0.67	7	26	2019	950	N	VIIRS	h	1	304.64	14.51	D	0	Madagascar dry deciduous forests	Jul	1	79.095	13.1493
1262	2901	-16.3382	45.2546	367	0.47	0.64	7	26	2019	950	N	VIIRS	h	1	304.98	7.66	D	0	Madagascar dry deciduous forests	Jul	1	79.095	13.1493
1263	2902	-16.2677	47.6634	367	0.33	0.55	7	26	2019	950	N	VIIRS	h	1	302.96	7.2	D	0	Madagascar dry deciduous forests	Jul	1	79.095	13.1493
1264	2903	-16.3362	45.251	367	0.47	0.64	7	26	2019	950	N	VIIRS	h	1	302.77	7.28	D	0	Madagascar dry deciduous forests	Jul	1	79.095	13.1493
1265	2904	-16.2674	47.6665	367	0.33	0.55	7	26	2019	950	N	VIIRS	h	1	304.23	7.2	D	0	Madagascar dry deciduous forests	Jul	1	79.095	13.1493
1266	2905	-16.1195	47.6711	367	0.32	0.55	7	26	2019	950	N	VIIRS	h	1	304.38	5.63	D	0	Madagascar dry deciduous forests	Jul	1	79.095	13.1493
1267	2906	-16.9395	44.485	367	0.54	0.68	7	26	2019	950	N	VIIRS	h	1	304.44	11.94	D	0	Madagascar dry deciduous forests	Jul	1	79.095	13.1493
1268	2907	-17.1289	44.8816	367	0.51	0.66	7	26	2019	950	N	VIIRS	h	1	305.46	16.19	D	0	Madagascar dry deciduous forests	Jul	1	79.095	13.1493
1269	2913	-14.3111	47.9462	367	0.59	0.53	7	26	2019	950	N	VIIRS	h	1	306.43	42.59	D	0	Madagascar dry deciduous forests	Jul	1	79.095	13.1493
1270	2914	-16.5804	47.0069	367	0.36	0.58	7	26	2019	950	N	VIIRS	h	1	305.68	15.77	D	0	Madagascar dry deciduous forests	Jul	1	79.095	13.1493
1271	2915	-16.5829	47.008	367	0.36	0.58	7	26	2019	950	N	VIIRS	h	1	306.79	6.79	D	0	Madagascar dry deciduous forests	Jul	1	79.095	13.1493
1272	2916	-16.3486	45.1316	367	0.48	0.65	7	26	2019	950	N	VIIRS	h	1	302.9	10.07	D	0	Madagascar dry deciduous forests	Jul	1	79.095	13.1493
1273	2917	-16.3503	45.1303	367	0.48	0.65	7	26	2019	950	N	VIIRS	h	1	304.04	12.3	D	0	Madagascar dry deciduous forests	Jul	1	79.095	13.1493
1274	2918	-16.4207	46.1172	367	0.42	0.61	7	26	2019	950	N	VIIRS	h	1	305.84	9.45	D	0	Madagascar dry deciduous forests	Jul	1	79.095	13.1493
1275	2919	-16.9423	47.1225	367	0.36	0.58	7	26	2019	950	N	VIIRS	h	1	307.89	23.57	D	0	Madagascar dry deciduous forests	Jul	1	79.095	13.1493
1276	2920	-16.696	47.2923	367	0.35	0.57	7	26	2019	950	N	VIIRS	h	1	303.06	6.02	D	0	Madagascar dry deciduous forests	Jul	1	79.095	13.1493
1277	2921	-16.0752	46.2316	367	0.4	0.6	7	26	2019	950	N	VIIRS	h	1	303.39	7.56	D	0	Madagascar dry deciduous forests	Jul	1	79.095	13.1493
1278	2922	-16.1644	46.4349	367	0.39	0.6	7	26	2019	950	N	VIIRS	h	1	302.7	5.28	D	0	Madagascar dry deciduous forests	Jul	1	79.095	13.1493
1279	2939	-18.9282	44.8415	367	0.6	0.71	7	26	2019	1129	N	VIIRS	h	1	303.14	8.33	D	0	Madagascar dry deciduous forests	Jul	1	79.095	13.1493
1280	2950	-19.077	44.9016	367	0.6	0.71	7	26	2019	1129	N	VIIRS	h	1	304.89	13.75	D	0	Madagascar dry deciduous forests	Jul	1	79.095	13.1493
1281	2951	-18.7274	45.5144	367	0.67	0.73	7	26	2019	1129	N	VIIRS	h	1	304.35	11.22	D	0	Madagascar dry deciduous forests	Jul	1	79.095	13.1493
1282	2955	-19.7615	44.8025	367	0.57	0.69	7	26	2019	1129	N	VIIRS	h	1	306.13	6.42	D	0	Madagascar dry deciduous forests	Jul	1	79.095	13.1493
1283	2956	-19.371	46.0081	367	0.69	0.75	7	26	2019	1129	N	VIIRS	h	1	304.76	9.16	D	0	Madagascar dry deciduous forests	Jul	1	79.095	13.1493
1284	2975	-18.8076	44.6881	367	0.59	0.7	7	26	2019	1129	N	VIIRS	h	1	304.17	10.92	D	0	Madagascar dry deciduous forests	Jul	1	79.095	13.1493
1285	2976	-19.0739	44.9068	367	0.6	0.71	7	26	2019	1129	N	VIIRS	h	1	306.07	13.6	D	0	Madagascar dry deciduous forests	Jul	1	79.095	13.1493
1286	2977	-19.0757	44.9071	367	0.6	0.71	7	26	2019	1129	N	VIIRS	h	1	305.91	22.57	D	0	Madagascar dry deciduous forests	Jul	1	79.095	13.1493
1287	2978	-18.1779	45.0415	367	0.64	0.72	7	26	2019	1130	N	VIIRS	h	1	303.39	17.46	D	0	Madagascar dry deciduous forests	Jul	1	79.095	13.1493
1288	2979	-16.2867	45.2135	367	0.72	0.75	7	26	2019	1130	N	VIIRS	h	1	303.36	30.44	D	0	Madagascar dry deciduous forests	Jul	1	79.095	13.1493
1289	2980	-18.1762	45.0382	367	0.64	0.72	7	26	2019	1130	N	VIIRS	h	1	304.43	8.71	D	0	Madagascar dry deciduous forests	Jul	1	79.095	13.1493
1290	2981	-18.3234	44.5078	367	0.59	0.7	7	26	2019	1130	N	VIIRS	h	1	302.93	14.11	D	0	Madagascar dry deciduous forests	Jul	1	79.095	13.1493
1291	2982	-18.3236	44.5107	367	0.59	0.7	7	26	2019	1130	N	VIIRS	h	1	303.38	19.14	D	0	Madagascar dry deciduous forests	Jul	1	79.095	13.1493
1292	2987	-16.3738	47.2355	367	0.71	0.75	7	27	2019	931	N	VIIRS	h	1	298.88	11.63	D	0	Madagascar dry deciduous forests	Jul	1	79.095	13.1493
1293	2988	-15.0775	48.0713	367	0.61	0.71	7	27	2019	931	N	VIIRS	h	1	296.96	30.17	D	0	Madagascar dry deciduous forests	Jul	1	79.095	13.1493
1294	2989	-16.3551	47.9595	367	0.64	0.72	7	27	2019	931	N	VIIRS	h	1	295.03	17.87	D	0	Madagascar dry deciduous forests	Jul	1	79.095	13.1493
1295	2990	-15.8684	47.73	367	0.66	0.73	7	27	2019	931	N	VIIRS	h	1	299.76	29.55	D	0	Madagascar dry deciduous forests	Jul	1	79.095	13.1493
1296	2992	-19.6891	44.7519	367	0.58	0.52	7	27	2019	1110	N	VIIRS	h	1	312.53	22.62	D	0	Madagascar dry deciduous forests	Jul	1	79.095	13.1493
1297	2995	-19.6907	45.4212	367	0.32	0.54	7	27	2019	1110	N	VIIRS	h	1	308	7.05	D	0	Madagascar dry deciduous forests	Jul	1	79.095	13.1493
1298	3002	-20.1773	45.5665	367	0.32	0.54	7	27	2019	1110	N	VIIRS	h	1	310.64	10.76	D	0	Madagascar dry deciduous forests	Jul	1	79.095	13.1493
1299	3006	-19.5683	45.0607	367	0.61	0.53	7	27	2019	1110	N	VIIRS	h	1	310.2	15.17	D	0	Madagascar dry deciduous forests	Jul	1	79.095	13.1493
1300	3010	-19.3784	46.0098	367	0.35	0.57	7	27	2019	1110	N	VIIRS	h	1	309.49	11.19	D	0	Madagascar dry deciduous forests	Jul	1	79.095	13.1493
1301	3019	-20.4378	45.7124	367	0.32	0.55	7	27	2019	1110	N	VIIRS	h	1	305.86	4.25	D	0	Madagascar dry deciduous forests	Jul	1	79.095	13.1493
1302	3029	-16.8758	46.0175	367	0.39	0.6	7	27	2019	1111	N	VIIRS	h	1	304.09	5.14	D	0	Madagascar dry deciduous forests	Jul	1	79.095	13.1493
1303	3030	-18.9862	45.2316	367	0.32	0.55	7	27	2019	1111	N	VIIRS	h	1	309.34	7.2	D	0	Madagascar dry deciduous forests	Jul	1	79.095	13.1493
1304	3031	-17.1078	46.0799	367	0.39	0.6	7	27	2019	1111	N	VIIRS	h	1	307.43	9.45	D	0	Madagascar dry deciduous forests	Jul	1	79.095	13.1493
1305	3032	-17.3065	46.0817	367	0.39	0.59	7	27	2019	1111	N	VIIRS	h	1	303.48	11.74	D	3	Madagascar dry deciduous forests	Jul	1	79.095	13.1493
1306	3035	-16.9387	46.2066	367	0.4	0.6	7	27	2019	1111	N	VIIRS	h	1	309.57	11.4	D	0	Madagascar dry deciduous forests	Jul	1	79.095	13.1493
1307	3036	-16.7626	46.6189	367	0.43	0.62	7	27	2019	1111	N	VIIRS	h	1	306.59	7.65	D	0	Madagascar dry deciduous forests	Jul	1	79.095	13.1493
1308	3037	-16.4374	47.9348	367	0.53	0.67	7	27	2019	1111	N	VIIRS	h	1	299	10.26	D	0	Madagascar dry deciduous forests	Jul	1	79.095	13.1493
1309	3039	-16.9011	47.6411	367	0.5	0.66	7	27	2019	1111	N	VIIRS	h	1	300.69	24.45	D	0	Madagascar dry deciduous forests	Jul	1	79.095	13.1493
1310	3040	-16.9016	47.6401	367	0.5	0.66	7	27	2019	1111	N	VIIRS	h	1	298.85	18.44	D	0	Madagascar dry deciduous forests	Jul	1	79.095	13.1493
1311	3042	-16.2536	46.7026	367	0.45	0.63	7	27	2019	1111	N	VIIRS	h	1	302.94	13.73	D	0	Madagascar dry deciduous forests	Jul	1	79.095	13.1493
1312	3043	-16.2594	46.7037	367	0.45	0.63	7	27	2019	1111	N	VIIRS	h	1	305.42	13.73	D	0	Madagascar dry deciduous forests	Jul	1	79.095	13.1493
1313	3044	-16.2581	46.7055	367	0.45	0.63	7	27	2019	1111	N	VIIRS	h	1	304.69	12.19	D	0	Madagascar dry deciduous forests	Jul	1	79.095	13.1493
1314	3045	-16.2488	46.6635	367	0.45	0.63	7	27	2019	1111	N	VIIRS	h	1	300.44	6.49	D	0	Madagascar dry deciduous forests	Jul	1	79.095	13.1493
1315	3049	-16.6195	46.9305	367	0.46	0.63	7	27	2019	1111	N	VIIRS	h	1	304.17	7.33	D	0	Madagascar dry deciduous forests	Jul	1	79.095	13.1493
1316	3050	-16.6233	46.9335	367	0.46	0.63	7	27	2019	1111	N	VIIRS	h	1	305.13	7.3	D	0	Madagascar dry deciduous forests	Jul	1	79.095	13.1493
1317	3052	-16.7797	46.0696	367	0.4	0.6	7	27	2019	1111	N	VIIRS	h	1	303.21	6.84	D	3	Madagascar dry deciduous forests	Jul	1	79.095	13.1493
1318	3053	-16.7798	46.0973	367	0.4	0.6	7	27	2019	1111	N	VIIRS	h	1	301.49	4.97	D	0	Madagascar dry deciduous forests	Jul	1	79.095	13.1493
1319	3055	-17.0191	45.9564	367	0.39	0.59	7	27	2019	1111	N	VIIRS	h	1	305.8	5.62	D	0	Madagascar dry deciduous forests	Jul	1	79.095	13.1493
1320	3056	-17.6119	45.8945	367	0.38	0.58	7	27	2019	1111	N	VIIRS	h	1	309.64	14.85	D	0	Madagascar dry deciduous forests	Jul	1	79.095	13.1493
1321	3058	-17.133	45.5604	367	0.37	0.58	7	27	2019	1111	N	VIIRS	h	1	304.99	5.85	D	0	Madagascar dry deciduous forests	Jul	1	79.095	13.1493
1322	3060	-16.8799	45.8049	367	0.38	0.59	7	27	2019	1111	N	VIIRS	h	1	305.76	6.59	D	0	Madagascar dry deciduous forests	Jul	1	79.095	13.1493
1323	3064	-17.6126	45.8968	367	0.38	0.58	7	27	2019	1111	N	VIIRS	h	1	305.52	11.3	D	0	Madagascar dry deciduous forests	Jul	1	79.095	13.1493
1324	3065	-17.608	45.8916	367	0.38	0.58	7	27	2019	1111	N	VIIRS	h	1	303.89	10.83	D	0	Madagascar dry deciduous forests	Jul	1	79.095	13.1493
1325	3068	-17.9075	45.4442	367	0.35	0.56	7	27	2019	1111	N	VIIRS	h	1	304.22	7.64	D	0	Madagascar dry deciduous forests	Jul	1	79.095	13.1493
1326	3069	-16.9543	45.966	367	0.39	0.59	7	27	2019	1111	N	VIIRS	h	1	307.3	6.08	D	0	Madagascar dry deciduous forests	Jul	1	79.095	13.1493
1327	3070	-17.9081	45.4436	367	0.35	0.56	7	27	2019	1111	N	VIIRS	h	1	304.14	7.92	D	0	Madagascar dry deciduous forests	Jul	1	79.095	13.1493
1328	3071	-17.6523	45.7067	367	0.36	0.58	7	27	2019	1111	N	VIIRS	h	1	311	8.72	D	0	Madagascar dry deciduous forests	Jul	1	79.095	13.1493
1329	3075	-17.2576	44.9333	367	0.33	0.55	7	27	2019	1111	N	VIIRS	h	1	302.47	4.42	D	0	Madagascar dry deciduous forests	Jul	1	79.095	13.1493
1330	3076	-18.2858	45.0725	367	0.32	0.55	7	27	2019	1111	N	VIIRS	h	1	305.19	3.63	D	0	Madagascar dry deciduous forests	Jul	1	79.095	13.1493
1331	3077	-17.7008	45.0782	367	0.33	0.55	7	27	2019	1111	N	VIIRS	h	1	313.11	8.53	D	0	Madagascar dry deciduous forests	Jul	1	79.095	13.1493
1332	3078	-18.4357	44.7116	367	0.61	0.53	7	27	2019	1111	N	VIIRS	h	1	307.27	25.78	D	0	Madagascar dry deciduous forests	Jul	1	79.095	13.1493
1333	3080	-17.4764	45.1172	367	0.34	0.56	7	27	2019	1111	N	VIIRS	h	1	303.13	3.67	D	0	Madagascar dry deciduous forests	Jul	1	79.095	13.1493
1334	3082	-16.6384	44.8981	367	0.34	0.56	7	27	2019	1111	N	VIIRS	h	1	305.79	8.24	D	0	Madagascar dry deciduous forests	Jul	1	79.095	13.1493
1335	3085	-17.0985	45.2431	367	0.35	0.57	7	27	2019	1111	N	VIIRS	h	1	304.98	6.55	D	0	Madagascar dry deciduous forests	Jul	1	79.095	13.1493
1336	3087	-18.2841	45.2766	367	0.33	0.55	7	27	2019	1111	N	VIIRS	h	1	302.99	8.17	D	0	Madagascar dry deciduous forests	Jul	1	79.095	13.1493
1337	3089	-17.2599	44.9327	367	0.33	0.55	7	27	2019	1111	N	VIIRS	h	1	304.7	4.3	D	0	Madagascar dry deciduous forests	Jul	1	79.095	13.1493
1338	3090	-16.9738	44.7923	367	0.33	0.55	7	27	2019	1111	N	VIIRS	h	1	301.13	5.5	D	0	Madagascar dry deciduous forests	Jul	1	79.095	13.1493
1339	3093	-18.022	45.4141	367	0.34	0.56	7	27	2019	1111	N	VIIRS	h	1	303.57	7.17	D	0	Madagascar dry deciduous forests	Jul	1	79.095	13.1493
1340	3095	-18.3644	45.248	367	0.33	0.55	7	27	2019	1111	N	VIIRS	h	1	306.57	5.55	D	0	Madagascar dry deciduous forests	Jul	1	79.095	13.1493
1341	3096	-17.3092	45.2983	367	0.35	0.57	7	27	2019	1111	N	VIIRS	h	1	306.12	5.92	D	0	Madagascar dry deciduous forests	Jul	1	79.095	13.1493
1342	3098	-16.3272	47.0021	367	0.47	0.64	7	27	2019	1111	N	VIIRS	h	1	310.61	11.85	D	0	Madagascar dry deciduous forests	Jul	1	79.095	13.1493
1343	3102	-18.2285	45.278	367	0.33	0.56	7	27	2019	1111	N	VIIRS	h	1	303.69	13.95	D	0	Madagascar dry deciduous forests	Jul	1	79.095	13.1493
1344	3105	-17.7436	45.0773	367	0.33	0.55	7	27	2019	1111	N	VIIRS	h	1	319.23	78.56	D	0	Madagascar dry deciduous forests	Jul	1	79.095	13.1493
1345	3107	-16.4109	45.5096	367	0.37	0.58	7	27	2019	1111	N	VIIRS	h	1	306.64	19.95	D	0	Madagascar dry deciduous forests	Jul	1	79.095	13.1493
1346	3108	-15.8206	46.1598	367	0.42	0.61	7	27	2019	1111	N	VIIRS	h	1	302.66	4.89	D	0	Madagascar dry deciduous forests	Jul	1	79.095	13.1493
1347	3109	-15.9115	45.8069	367	0.4	0.6	7	27	2019	1111	N	VIIRS	h	1	305.21	8.18	D	0	Madagascar dry deciduous forests	Jul	1	79.095	13.1493
1348	3110	-15.9454	47.5159	367	0.51	0.66	7	27	2019	1111	N	VIIRS	h	1	301.24	23.75	D	0	Madagascar dry deciduous forests	Jul	1	79.095	13.1493
1349	3111	-15.7745	46.6681	367	0.46	0.63	7	27	2019	1111	N	VIIRS	h	1	301.69	8.38	D	0	Madagascar dry deciduous forests	Jul	1	79.095	13.1493
1350	3113	-15.8262	46.1611	367	0.42	0.61	7	27	2019	1111	N	VIIRS	h	1	303.06	11.13	D	0	Madagascar dry deciduous forests	Jul	1	79.095	13.1493
1351	3114	-16.1318	45.5654	367	0.38	0.59	7	27	2019	1111	N	VIIRS	h	1	306.98	12.93	D	0	Madagascar dry deciduous forests	Jul	1	79.095	13.1493
1352	3115	-15.9122	45.8031	367	0.4	0.6	7	27	2019	1111	N	VIIRS	h	1	304.34	8.18	D	0	Madagascar dry deciduous forests	Jul	1	79.095	13.1493
1353	3116	-17.5045	46.2805	367	0.4	0.6	7	27	2019	1111	N	VIIRS	h	1	306.53	8.29	D	0	Madagascar dry deciduous forests	Jul	1	79.095	13.1493
1354	3117	-17.5088	46.2792	367	0.4	0.6	7	27	2019	1111	N	VIIRS	h	1	308.85	12	D	0	Madagascar dry deciduous forests	Jul	1	79.095	13.1493
1355	3118	-17.6117	46.2279	367	0.39	0.6	7	27	2019	1111	N	VIIRS	h	1	306.53	10.56	D	0	Madagascar dry deciduous forests	Jul	1	79.095	13.1493
1356	3119	-16.2752	45.4155	367	0.37	0.58	7	27	2019	1111	N	VIIRS	h	1	304.02	5.15	D	0	Madagascar dry deciduous forests	Jul	1	79.095	13.1493
1357	3120	-15.8248	46.1615	367	0.42	0.61	7	27	2019	1111	N	VIIRS	h	1	305.18	21.47	D	0	Madagascar dry deciduous forests	Jul	1	79.095	13.1493
1358	3122	-15.9441	47.5156	367	0.51	0.66	7	27	2019	1111	N	VIIRS	h	1	300.6	22.59	D	0	Madagascar dry deciduous forests	Jul	1	79.095	13.1493
1359	3123	-16.8485	44.7723	367	0.33	0.55	7	27	2019	1111	N	VIIRS	h	1	302.11	3.53	D	0	Madagascar dry deciduous forests	Jul	1	79.095	13.1493
1360	3129	-16.3446	46.4946	367	0.43	0.62	7	27	2019	1111	N	VIIRS	h	1	304.89	7.31	D	0	Madagascar dry deciduous forests	Jul	1	79.095	13.1493
1361	3131	-17.6052	44.8846	367	0.32	0.55	7	27	2019	1111	N	VIIRS	h	1	303.98	8.76	D	0	Madagascar dry deciduous forests	Jul	1	79.095	13.1493
1362	3133	-18.4998	45.1912	367	0.33	0.55	7	27	2019	1111	N	VIIRS	h	1	308.96	10.91	D	0	Madagascar dry deciduous forests	Jul	1	79.095	13.1493
1363	3134	-18.5029	45.1907	367	0.33	0.55	7	27	2019	1111	N	VIIRS	h	1	307.43	7.98	D	0	Madagascar dry deciduous forests	Jul	1	79.095	13.1493
1364	3140	-19.1245	45.3161	367	0.32	0.55	7	27	2019	1111	N	VIIRS	h	1	309.16	6.85	D	0	Madagascar dry deciduous forests	Jul	1	79.095	13.1493
1365	3156	-16.5842	45.1383	367	0.35	0.57	7	27	2019	1111	N	VIIRS	h	1	307.48	13.51	D	0	Madagascar dry deciduous forests	Jul	1	79.095	13.1493
1366	3157	-16.579	45.1371	367	0.35	0.57	7	27	2019	1111	N	VIIRS	h	1	303.83	13.51	D	0	Madagascar dry deciduous forests	Jul	1	79.095	13.1493
1367	3158	-15.0685	48.0679	367	0.58	0.69	7	27	2019	1112	N	VIIRS	h	1	294.96	11.99	D	0	Madagascar dry deciduous forests	Jul	1	79.095	13.1493
1368	3159	-15.069	48.0645	367	0.58	0.7	7	27	2019	1112	N	VIIRS	h	1	294.99	17.34	D	0	Madagascar dry deciduous forests	Jul	1	79.095	13.1493
1369	3160	-14.4576	48.3979	367	0.62	0.72	7	27	2019	1112	N	VIIRS	h	1	295.23	20.23	D	0	Madagascar dry deciduous forests	Jul	1	79.095	13.1493
1370	3161	-15.2156	47.7574	367	0.55	0.68	7	27	2019	1112	N	VIIRS	h	1	295.87	15.15	D	0	Madagascar dry deciduous forests	Jul	1	79.095	13.1493
1371	3162	-15.2227	47.7549	367	0.55	0.68	7	27	2019	1112	N	VIIRS	h	1	296.75	15.15	D	0	Madagascar dry deciduous forests	Jul	1	79.095	13.1493
1372	3163	-15.2278	47.7619	367	0.55	0.68	7	27	2019	1112	N	VIIRS	h	1	297.5	9.76	D	0	Madagascar dry deciduous forests	Jul	1	79.095	13.1493
1373	3164	-15.2109	47.7487	367	0.55	0.68	7	27	2019	1112	N	VIIRS	h	1	295.2	16.6	D	0	Madagascar dry deciduous forests	Jul	1	79.095	13.1493
1374	3165	-15.2168	47.752	367	0.55	0.68	7	27	2019	1112	N	VIIRS	h	1	299.12	15.15	D	0	Madagascar dry deciduous forests	Jul	1	79.095	13.1493
1375	3166	-15.3673	47.4886	367	0.52	0.67	7	27	2019	1112	N	VIIRS	h	1	298.13	12.03	D	0	Madagascar dry deciduous forests	Jul	1	79.095	13.1493
1376	3167	-15.3611	47.4873	367	0.52	0.67	7	27	2019	1112	N	VIIRS	h	1	298.69	30.26	D	0	Madagascar dry deciduous forests	Jul	1	79.095	13.1493
1377	3168	-15.4263	46.8779	367	0.48	0.65	7	27	2019	1112	N	VIIRS	h	1	299.81	14.5	D	0	Madagascar dry deciduous forests	Jul	1	79.095	13.1493
1378	3169	-15.3993	47.3378	367	0.51	0.66	7	27	2019	1112	N	VIIRS	h	1	298.77	9.36	D	0	Madagascar dry deciduous forests	Jul	1	79.095	13.1493
1379	3170	-15.2534	47.8283	367	0.55	0.68	7	27	2019	1112	N	VIIRS	h	1	298.66	14.64	D	0	Madagascar dry deciduous forests	Jul	1	79.095	13.1493
1380	3171	-19.458	44.5925	367	0.46	0.39	7	28	2019	1052	N	VIIRS	h	1	306.64	13.78	D	0	Madagascar dry deciduous forests	Jul	1	79.095	13.1493
1381	3177	-17.7089	45.9205	367	0.38	0.36	7	29	2019	1033	N	VIIRS	h	1	304.81	4.85	D	0	Madagascar dry deciduous forests	Jul	1	79.095	13.1493
1382	3178	-17.1816	45.8346	367	0.38	0.36	7	29	2019	1033	N	VIIRS	h	1	329.49	94.95	D	0	Madagascar dry deciduous forests	Jul	1	79.095	13.1493
1383	3185	-20.6033	45.7255	367	0.39	0.44	7	30	2019	1014	N	VIIRS	h	1	305.94	9.52	D	3	Madagascar dry deciduous forests	Jul	1	79.095	13.1493
1384	3186	-20.6037	45.7254	367	0.39	0.44	7	30	2019	1014	N	VIIRS	h	1	306.16	10	D	3	Madagascar dry deciduous forests	Jul	1	79.095	13.1493
1385	3187	-19.3511	44.9957	367	0.42	0.45	7	30	2019	1014	N	VIIRS	h	1	305.61	13.02	D	0	Madagascar dry deciduous forests	Jul	1	79.095	13.1493
1386	3188	-18.8971	45.0724	367	0.41	0.45	7	30	2019	1014	N	VIIRS	h	1	302.41	8.28	D	0	Madagascar dry deciduous forests	Jul	1	79.095	13.1493
1387	3230	-18.4572	44.8362	367	0.42	0.61	7	31	2019	955	N	VIIRS	h	1	296.98	8.25	D	0	Madagascar dry deciduous forests	Jul	1	79.095	13.1493
1388	3234	-17.9198	44.6973	367	0.42	0.61	7	31	2019	956	N	VIIRS	h	1	294.45	8.29	D	0	Madagascar dry deciduous forests	Jul	1	79.095	13.1493
1389	3236	-17.2585	45.7692	367	0.35	0.57	7	31	2019	956	N	VIIRS	h	1	290.62	17.9	D	0	Madagascar dry deciduous forests	Jul	1	79.095	13.1493
1390	3237	-17.2634	45.7731	367	0.35	0.57	7	31	2019	956	N	VIIRS	h	1	296.98	74.91	D	0	Madagascar dry deciduous forests	Jul	1	79.095	13.1493
1391	3238	-17.2623	45.7738	367	0.35	0.57	7	31	2019	956	N	VIIRS	h	1	295.89	76.13	D	0	Madagascar dry deciduous forests	Jul	1	79.095	13.1493
1392	3239	-16.956	46.2511	367	0.32	0.55	7	31	2019	956	N	VIIRS	h	1	298.3	6.61	D	0	Madagascar dry deciduous forests	Jul	1	79.095	13.1493
1393	3240	-15.8255	47.2076	367	0.54	0.51	7	31	2019	956	N	VIIRS	h	1	298.89	14.43	D	0	Madagascar dry deciduous forests	Jul	1	79.095	13.1493
1394	3241	-15.8271	47.205	367	0.54	0.51	7	31	2019	956	N	VIIRS	h	1	299.19	9.61	D	0	Madagascar dry deciduous forests	Jul	1	79.095	13.1493
1395	3272	-15.7147	47.0706	367	0.57	0.69	8	1	2019	937	N	VIIRS	h	1	294.92	29.69	D	0	Madagascar dry deciduous forests	Aug	1	79.095	13.1493
1396	3273	-15.8724	45.8498	367	0.68	0.74	8	1	2019	937	N	VIIRS	h	1	293.91	17.13	D	3	Madagascar dry deciduous forests	Aug	1	79.095	13.1493
1397	3274	-15.8654	45.8491	367	0.68	0.74	8	1	2019	937	N	VIIRS	h	1	294.19	17.13	D	3	Madagascar dry deciduous forests	Aug	1	79.095	13.1493
1398	3275	-16.881	46.133	367	0.67	0.74	8	1	2019	937	N	VIIRS	h	1	292.67	13.99	D	0	Madagascar dry deciduous forests	Aug	1	79.095	13.1493
1399	3276	-15.2095	47.755	367	0.51	0.66	8	1	2019	937	N	VIIRS	h	1	294.03	7.58	D	0	Madagascar dry deciduous forests	Aug	1	79.095	13.1493
1400	3277	-15.2085	47.7577	367	0.51	0.66	8	1	2019	937	N	VIIRS	h	1	294.98	14.02	D	0	Madagascar dry deciduous forests	Aug	1	79.095	13.1493
1401	3278	-16.5002	47.6867	367	0.53	0.67	8	1	2019	937	N	VIIRS	h	1	293.36	19.63	D	0	Madagascar dry deciduous forests	Aug	1	79.095	13.1493
1402	3281	-16.9903	45.8275	367	0.71	0.75	8	1	2019	937	N	VIIRS	h	1	293.3	17.94	D	0	Madagascar dry deciduous forests	Aug	1	79.095	13.1493
1403	3282	-16.9866	45.8255	367	0.71	0.75	8	1	2019	937	N	VIIRS	h	1	293.55	15.62	D	0	Madagascar dry deciduous forests	Aug	1	79.095	13.1493
1404	3283	-17.185	45.6956	367	0.72	0.76	8	1	2019	937	N	VIIRS	h	1	293.99	17.62	D	0	Madagascar dry deciduous forests	Aug	1	79.095	13.1493
1405	3284	-17.1807	45.6966	367	0.72	0.76	8	1	2019	937	N	VIIRS	h	1	293.57	19.16	D	0	Madagascar dry deciduous forests	Aug	1	79.095	13.1493
1406	3285	-12.778	48.9397	367	0.39	0.6	8	1	2019	938	N	VIIRS	h	1	296.78	14.92	D	0	Madagascar dry deciduous forests	Aug	1	79.095	13.1493
1407	3396	-18.423	45.2656	367	0.42	0.61	8	1	2019	1117	N	VIIRS	h	1	299.88	19.03	D	0	Madagascar dry deciduous forests	Aug	1	79.095	13.1493
1408	3397	-17.3067	44.2593	367	0.38	0.59	8	1	2019	1117	N	VIIRS	h	1	294.71	12.72	D	0	Madagascar dry deciduous forests	Aug	1	79.095	13.1493
1409	3398	-17.4956	44.7176	367	0.4	0.6	8	1	2019	1117	N	VIIRS	h	1	294.5	8.68	D	0	Madagascar dry deciduous forests	Aug	1	79.095	13.1493
1410	3399	-18.3608	45.2723	367	0.42	0.61	8	1	2019	1117	N	VIIRS	h	1	296.24	11.12	D	0	Madagascar dry deciduous forests	Aug	1	79.095	13.1493
1411	3400	-19.3503	45.1385	367	0.39	0.59	8	1	2019	1117	N	VIIRS	h	1	296.38	7.81	D	0	Madagascar dry deciduous forests	Aug	1	79.095	13.1493
1412	3402	-18.3626	45.2723	367	0.42	0.61	8	1	2019	1117	N	VIIRS	h	1	297.84	9.38	D	0	Madagascar dry deciduous forests	Aug	1	79.095	13.1493
1413	3404	-19.7658	44.8518	367	0.37	0.58	8	1	2019	1117	N	VIIRS	h	1	307.88	14.91	D	0	Madagascar dry deciduous forests	Aug	1	79.095	13.1493
1414	3410	-19.7323	45.167	367	0.39	0.59	8	1	2019	1117	N	VIIRS	h	1	300.78	13.1	D	0	Madagascar dry deciduous forests	Aug	1	79.095	13.1493
1415	3419	-17.9275	45.4211	367	0.44	0.62	8	1	2019	1117	N	VIIRS	h	1	294.73	16.07	D	0	Madagascar dry deciduous forests	Aug	1	79.095	13.1493
1416	3420	-17.2165	46.2401	367	0.51	0.66	8	1	2019	1117	N	VIIRS	h	1	295.62	10.97	D	0	Madagascar dry deciduous forests	Aug	1	79.095	13.1493
1417	3421	-17.1648	46.8371	367	0.55	0.68	8	1	2019	1117	N	VIIRS	h	1	293.27	20.34	D	0	Madagascar dry deciduous forests	Aug	1	79.095	13.1493
1418	3422	-17.1665	46.8365	367	0.55	0.68	8	1	2019	1117	N	VIIRS	h	1	293.44	10.11	D	0	Madagascar dry deciduous forests	Aug	1	79.095	13.1493
1419	3428	-15.84	46.3969	367	0.55	0.68	8	1	2019	1118	N	VIIRS	h	1	297.43	14.3	D	3	Madagascar dry deciduous forests	Aug	1	79.095	13.1493
1420	3429	-15.8427	46.3954	367	0.55	0.68	8	1	2019	1118	N	VIIRS	h	1	296.96	9.28	D	3	Madagascar dry deciduous forests	Aug	1	79.095	13.1493
1421	3430	-16.735	45.7096	367	0.48	0.65	8	1	2019	1118	N	VIIRS	h	1	291.73	8.54	D	0	Madagascar dry deciduous forests	Aug	1	79.095	13.1493
1422	3431	-16.8858	44.6963	367	0.41	0.61	8	1	2019	1118	N	VIIRS	h	1	296.7	12.23	D	0	Madagascar dry deciduous forests	Aug	1	79.095	13.1493
1423	3432	-16.8405	44.6458	367	0.41	0.6	8	1	2019	1118	N	VIIRS	h	1	292.07	8.45	D	0	Madagascar dry deciduous forests	Aug	1	79.095	13.1493
1424	3433	-16.7495	44.5359	367	0.4	0.6	8	1	2019	1118	N	VIIRS	h	1	297.93	13.91	D	0	Madagascar dry deciduous forests	Aug	1	79.095	13.1493
1425	3434	-16.9399	44.4373	367	0.39	0.6	8	1	2019	1118	N	VIIRS	h	1	292.58	6.07	D	0	Madagascar dry deciduous forests	Aug	1	79.095	13.1493
1426	3435	-15.719	47.7196	367	0.67	0.74	8	1	2019	1118	N	VIIRS	h	1	293.31	30.68	D	0	Madagascar dry deciduous forests	Aug	1	79.095	13.1493
1427	3436	-14.9101	48.4264	367	0.77	0.77	8	1	2019	1118	N	VIIRS	h	1	292.8	17.42	D	0	Madagascar dry deciduous forests	Aug	1	79.095	13.1493
1428	3452	-17.5495	46.8882	367	0.55	0.51	8	2	2019	1058	N	VIIRS	h	1	308.03	14.5	D	0	Madagascar dry deciduous forests	Aug	1	79.095	13.1493
1429	3455	-17.7469	45.2266	367	0.43	0.46	8	2	2019	1058	N	VIIRS	h	1	306.16	7.16	D	0	Madagascar dry deciduous forests	Aug	1	79.095	13.1493
1430	3470	-19.7694	45.0178	367	0.38	0.44	8	2	2019	1058	N	VIIRS	h	1	308.27	20.44	D	0	Madagascar dry deciduous forests	Aug	1	79.095	13.1493
1431	3474	-17.7451	45.0727	367	0.42	0.45	8	2	2019	1058	N	VIIRS	h	1	308.79	11.85	D	0	Madagascar dry deciduous forests	Aug	1	79.095	13.1493
1432	3475	-20.6016	45.4648	367	0.4	0.44	8	2	2019	1058	N	VIIRS	h	1	313.23	9.6	D	0	Madagascar dry deciduous forests	Aug	1	79.095	13.1493
1433	3476	-16.9498	44.4421	367	0.4	0.44	8	2	2019	1059	N	VIIRS	h	1	304.8	5.57	D	0	Madagascar dry deciduous forests	Aug	1	79.095	13.1493
1434	3477	-17.0207	44.326	367	0.39	0.44	8	2	2019	1059	N	VIIRS	h	1	308.05	20.02	D	0	Madagascar dry deciduous forests	Aug	1	79.095	13.1493
1435	3478	-17.2454	45.3148	367	0.44	0.46	8	2	2019	1059	N	VIIRS	h	1	307.05	9.17	D	0	Madagascar dry deciduous forests	Aug	1	79.095	13.1493
1436	3482	-15.8939	47.7444	367	0.33	0.55	8	2	2019	1059	N	VIIRS	h	1	303.65	7.33	D	0	Madagascar dry deciduous forests	Aug	1	79.095	13.1493
1437	3487	-15.5848	47.4918	367	0.32	0.55	8	2	2019	1059	N	VIIRS	h	1	307.79	8.56	D	0	Madagascar dry deciduous forests	Aug	1	79.095	13.1493
1438	3488	-15.5874	47.4923	367	0.32	0.55	8	2	2019	1059	N	VIIRS	h	1	319.9	32.9	D	0	Madagascar dry deciduous forests	Aug	1	79.095	13.1493
1439	3489	-15.2939	47.5775	367	0.33	0.55	8	2	2019	1059	N	VIIRS	h	1	304.12	9.73	D	0	Madagascar dry deciduous forests	Aug	1	79.095	13.1493
1440	3490	-15.4617	47.378	367	0.32	0.55	8	2	2019	1059	N	VIIRS	h	1	306.03	9.73	D	0	Madagascar dry deciduous forests	Aug	1	79.095	13.1493
1441	3491	-15.2985	47.5816	367	0.33	0.56	8	2	2019	1059	N	VIIRS	h	1	304.6	11.76	D	0	Madagascar dry deciduous forests	Aug	1	79.095	13.1493
1442	3492	-15.3048	47.5765	367	0.33	0.55	8	2	2019	1059	N	VIIRS	h	1	304.05	8.1	D	0	Madagascar dry deciduous forests	Aug	1	79.095	13.1493
1443	3493	-15.3042	47.5796	367	0.33	0.55	8	2	2019	1059	N	VIIRS	h	1	304.37	8.1	D	0	Madagascar dry deciduous forests	Aug	1	79.095	13.1493
1444	3494	-15.3015	47.5663	367	0.33	0.55	8	2	2019	1059	N	VIIRS	h	1	308.44	14.83	D	0	Madagascar dry deciduous forests	Aug	1	79.095	13.1493
1445	3495	-15.4623	47.3749	367	0.32	0.55	8	2	2019	1059	N	VIIRS	h	1	303.67	9.73	D	0	Madagascar dry deciduous forests	Aug	1	79.095	13.1493
1446	3496	-15.2933	47.5806	367	0.33	0.56	8	2	2019	1059	N	VIIRS	h	1	302.58	11.76	D	0	Madagascar dry deciduous forests	Aug	1	79.095	13.1493
1447	3497	-15.4515	47.3228	367	0.32	0.54	8	2	2019	1059	N	VIIRS	h	1	306.33	7.9	D	0	Madagascar dry deciduous forests	Aug	1	79.095	13.1493
1448	3498	-16.436	46.3193	367	0.53	0.5	8	2	2019	1059	N	VIIRS	h	1	304.77	11.99	D	0	Madagascar dry deciduous forests	Aug	1	79.095	13.1493
1449	3502	-16.0651	48.0257	367	0.34	0.56	8	2	2019	1059	N	VIIRS	h	1	301.46	5.01	D	0	Madagascar dry deciduous forests	Aug	1	79.095	13.1493
1450	3503	-15.9668	48.5153	367	0.37	0.58	8	2	2019	1059	N	VIIRS	h	1	296.56	6.97	D	0	Madagascar dry deciduous forests	Aug	1	79.095	13.1493
1451	3504	-17.0345	46.216	367	0.51	0.49	8	2	2019	1059	N	VIIRS	h	1	307.89	12.34	D	0	Madagascar dry deciduous forests	Aug	1	79.095	13.1493
1452	3505	-17.0299	46.2151	367	0.51	0.49	8	2	2019	1059	N	VIIRS	h	1	304.52	13.53	D	0	Madagascar dry deciduous forests	Aug	1	79.095	13.1493
1453	3506	-14.8631	48.007	367	0.36	0.57	8	2	2019	1059	N	VIIRS	h	1	306.97	9.71	D	0	Madagascar dry deciduous forests	Aug	1	79.095	13.1493
1454	3507	-15.8338	47.688	367	0.33	0.55	8	2	2019	1059	N	VIIRS	h	1	302.8	6.3	D	0	Madagascar dry deciduous forests	Aug	1	79.095	13.1493
1455	3508	-15.8332	47.6911	367	0.33	0.55	8	2	2019	1059	N	VIIRS	h	1	306.2	6.3	D	0	Madagascar dry deciduous forests	Aug	1	79.095	13.1493
1456	3510	-13.1752	49.2928	367	0.47	0.64	8	2	2019	1100	N	VIIRS	h	1	299.18	8.65	D	0	Madagascar dry deciduous forests	Aug	1	79.095	13.1493
1457	3511	-12.9428	49.0408	367	0.46	0.63	8	2	2019	1100	N	VIIRS	h	1	299.15	14.91	D	0	Madagascar dry deciduous forests	Aug	1	79.095	13.1493
1458	3512	-12.9378	49.0354	367	0.46	0.63	8	2	2019	1100	N	VIIRS	h	1	300.07	16.17	D	0	Madagascar dry deciduous forests	Aug	1	79.095	13.1493
1459	3526	-16.8647	45.0362	367	0.39	0.37	8	3	2019	1040	N	VIIRS	h	1	311.78	5.87	D	0	Madagascar dry deciduous forests	Aug	1	79.095	13.1493
1460	3527	-16.5594	47.0651	367	0.46	0.39	8	3	2019	1040	N	VIIRS	h	1	308.65	10.81	D	0	Madagascar dry deciduous forests	Aug	1	79.095	13.1493
1461	3528	-17.362	46.9766	367	0.45	0.39	8	3	2019	1040	N	VIIRS	h	1	305.31	14.22	D	0	Madagascar dry deciduous forests	Aug	1	79.095	13.1493
1462	3537	-15.2236	47.8174	367	0.39	0.36	8	4	2019	1021	N	VIIRS	h	1	309.89	6.15	D	0	Madagascar dry deciduous forests	Aug	1	79.095	13.1493
1463	3538	-15.6059	47.1507	367	0.39	0.36	8	4	2019	1021	N	VIIRS	h	1	309.23	7.9	D	0	Madagascar dry deciduous forests	Aug	1	79.095	13.1493
1464	3539	-15.6053	47.1544	367	0.39	0.36	8	4	2019	1021	N	VIIRS	h	1	308.96	7.9	D	0	Madagascar dry deciduous forests	Aug	1	79.095	13.1493
1465	3540	-17.7167	46.005	367	0.44	0.38	8	4	2019	1021	N	VIIRS	h	1	311.44	6.85	D	0	Madagascar dry deciduous forests	Aug	1	79.095	13.1493
1466	3541	-16.3292	46.4283	367	0.41	0.37	8	4	2019	1021	N	VIIRS	h	1	314.22	13.46	D	0	Madagascar dry deciduous forests	Aug	1	79.095	13.1493
1467	3542	-16.3327	46.4289	367	0.41	0.37	8	4	2019	1021	N	VIIRS	h	1	314.2	13.46	D	0	Madagascar dry deciduous forests	Aug	1	79.095	13.1493
1468	3543	-16.208	45.2105	367	0.46	0.39	8	4	2019	1021	N	VIIRS	h	1	318.37	15.79	D	0	Madagascar dry deciduous forests	Aug	1	79.095	13.1493
1469	3557	-19.8616	45.2827	367	0.32	0.55	8	5	2019	1001	N	VIIRS	h	1	305.18	14.78	D	0	Madagascar dry deciduous forests	Aug	1	79.095	13.1493
1470	3558	-19.588	45.1304	367	0.33	0.55	8	5	2019	1001	N	VIIRS	h	1	308.08	10.71	D	0	Madagascar dry deciduous forests	Aug	1	79.095	13.1493
1471	3560	-19.9089	45.3471	367	0.32	0.54	8	5	2019	1001	N	VIIRS	h	1	308.26	6.75	D	0	Madagascar dry deciduous forests	Aug	1	79.095	13.1493
1472	3601	-20.3204	45.9448	367	0.59	0.53	8	5	2019	1001	N	VIIRS	h	1	307.59	26	D	0	Madagascar dry deciduous forests	Aug	1	79.095	13.1493
1473	3619	-20.427	45.7563	367	0.61	0.53	8	5	2019	1001	N	VIIRS	h	1	306.68	24.64	D	0	Madagascar dry deciduous forests	Aug	1	79.095	13.1493
1474	3622	-18.1454	44.3431	367	0.35	0.57	8	5	2019	1002	N	VIIRS	h	1	305.96	8.81	D	0	Madagascar dry deciduous forests	Aug	1	79.095	13.1493
1475	3623	-17.9598	44.0485	367	0.37	0.58	8	5	2019	1002	N	VIIRS	h	1	300.46	5.66	D	0	Madagascar dry deciduous forests	Aug	1	79.095	13.1493
1476	3624	-18.4202	44.4445	367	0.35	0.57	8	5	2019	1002	N	VIIRS	h	1	303.07	8.24	D	0	Madagascar dry deciduous forests	Aug	1	79.095	13.1493
1477	3625	-17.592	44.1683	367	0.36	0.57	8	5	2019	1002	N	VIIRS	h	1	304.17	7.95	D	0	Madagascar dry deciduous forests	Aug	1	79.095	13.1493
1478	3626	-18.178	44.7342	367	0.33	0.56	8	5	2019	1002	N	VIIRS	h	1	302.01	6.39	D	0	Madagascar dry deciduous forests	Aug	1	79.095	13.1493
1479	3627	-18.1238	44.9502	367	0.32	0.55	8	5	2019	1002	N	VIIRS	h	1	306.3	6.89	D	0	Madagascar dry deciduous forests	Aug	1	79.095	13.1493
1480	3628	-16.8851	44.525	367	0.33	0.55	8	5	2019	1002	N	VIIRS	h	1	307.52	8.86	D	0	Madagascar dry deciduous forests	Aug	1	79.095	13.1493
1481	3629	-17.5079	44.2137	367	0.35	0.57	8	5	2019	1002	N	VIIRS	h	1	303.58	4.75	D	0	Madagascar dry deciduous forests	Aug	1	79.095	13.1493
1482	3630	-18.1235	44.9534	367	0.32	0.55	8	5	2019	1002	N	VIIRS	h	1	312.11	6.89	D	0	Madagascar dry deciduous forests	Aug	1	79.095	13.1493
1483	3631	-18.3447	44.7127	367	0.34	0.56	8	5	2019	1002	N	VIIRS	h	1	303.62	16.69	D	0	Madagascar dry deciduous forests	Aug	1	79.095	13.1493
1484	3632	-17.4621	44.9974	367	0.63	0.54	8	5	2019	1002	N	VIIRS	h	1	305.95	15.65	D	0	Madagascar dry deciduous forests	Aug	1	79.095	13.1493
1485	3633	-18.1206	44.9515	367	0.32	0.55	8	5	2019	1002	N	VIIRS	h	1	312.98	18.06	D	0	Madagascar dry deciduous forests	Aug	1	79.095	13.1493
1486	3634	-16.6947	44.6768	367	0.32	0.55	8	5	2019	1002	N	VIIRS	h	1	307.32	4.96	D	0	Madagascar dry deciduous forests	Aug	1	79.095	13.1493
1487	3635	-16.8868	44.5266	367	0.33	0.55	8	5	2019	1002	N	VIIRS	h	1	306.55	8.26	D	0	Madagascar dry deciduous forests	Aug	1	79.095	13.1493
1488	3636	-18.3438	44.7116	367	0.34	0.56	8	5	2019	1002	N	VIIRS	h	1	307.18	20.14	D	0	Madagascar dry deciduous forests	Aug	1	79.095	13.1493
1489	3637	-18.4046	45.0305	367	0.32	0.55	8	5	2019	1002	N	VIIRS	h	1	305.62	4.86	D	0	Madagascar dry deciduous forests	Aug	1	79.095	13.1493
1490	3638	-16.8716	44.7163	367	0.32	0.55	8	5	2019	1002	N	VIIRS	h	1	307.18	4.99	D	0	Madagascar dry deciduous forests	Aug	1	79.095	13.1493
1491	3639	-18.3728	44.5926	367	0.34	0.56	8	5	2019	1002	N	VIIRS	h	1	304.16	5.23	D	0	Madagascar dry deciduous forests	Aug	1	79.095	13.1493
1492	3640	-18.3675	44.5922	367	0.34	0.56	8	5	2019	1002	N	VIIRS	h	1	301.73	5.23	D	0	Madagascar dry deciduous forests	Aug	1	79.095	13.1493
1493	3641	-18.1868	44.9411	367	0.32	0.55	8	5	2019	1002	N	VIIRS	h	1	305.56	5.02	D	0	Madagascar dry deciduous forests	Aug	1	79.095	13.1493
1494	3642	-17.1211	44.4093	367	0.34	0.56	8	5	2019	1002	N	VIIRS	h	1	304.63	8.41	D	0	Madagascar dry deciduous forests	Aug	1	79.095	13.1493
1495	3643	-16.8685	44.7144	367	0.32	0.55	8	5	2019	1002	N	VIIRS	h	1	309.33	10.21	D	0	Madagascar dry deciduous forests	Aug	1	79.095	13.1493
1496	3644	-19.2832	45.2019	367	0.32	0.55	8	5	2019	1002	N	VIIRS	h	1	309.43	13.8	D	0	Madagascar dry deciduous forests	Aug	1	79.095	13.1493
1497	3645	-17.174	44.8312	367	0.32	0.54	8	5	2019	1002	N	VIIRS	h	1	307.54	5.41	D	0	Madagascar dry deciduous forests	Aug	1	79.095	13.1493
1498	3646	-16.6357	44.9322	367	0.62	0.54	8	5	2019	1002	N	VIIRS	h	1	309.75	19.79	D	0	Madagascar dry deciduous forests	Aug	1	79.095	13.1493
1499	3648	-17.3619	44.6799	367	0.33	0.55	8	5	2019	1002	N	VIIRS	h	1	305.45	5.3	D	0	Madagascar dry deciduous forests	Aug	1	79.095	13.1493
1500	3649	-17.818	44.6283	367	0.33	0.56	8	5	2019	1002	N	VIIRS	h	1	307.66	13.22	D	0	Madagascar dry deciduous forests	Aug	1	79.095	13.1493
1501	3650	-17.6619	44.7478	367	0.33	0.55	8	5	2019	1002	N	VIIRS	h	1	304.08	9.76	D	0	Madagascar dry deciduous forests	Aug	1	79.095	13.1493
1502	3652	-17.5341	46.2101	367	0.52	0.5	8	5	2019	1002	N	VIIRS	h	1	310.19	13.22	D	0	Madagascar dry deciduous forests	Aug	1	79.095	13.1493
1503	3658	-17.4753	44.3677	367	0.34	0.56	8	5	2019	1002	N	VIIRS	h	1	304.08	6.83	D	0	Madagascar dry deciduous forests	Aug	1	79.095	13.1493
1504	3660	-18.0945	44.2638	367	0.36	0.57	8	5	2019	1002	N	VIIRS	h	1	303.95	6.71	D	0	Madagascar dry deciduous forests	Aug	1	79.095	13.1493
1505	3661	-18.5916	44.8786	367	0.33	0.55	8	5	2019	1002	N	VIIRS	h	1	303.05	12.13	D	0	Madagascar dry deciduous forests	Aug	1	79.095	13.1493
1506	3662	-15.5937	47.3753	367	0.42	0.45	8	5	2019	1003	N	VIIRS	h	1	307.38	9.78	D	0	Madagascar dry deciduous forests	Aug	1	79.095	13.1493
1507	3663	-15.5253	46.554	367	0.47	0.48	8	5	2019	1003	N	VIIRS	h	1	308.65	8.27	D	0	Madagascar dry deciduous forests	Aug	1	79.095	13.1493
1508	3664	-15.5583	47.2858	367	0.42	0.45	8	5	2019	1003	N	VIIRS	h	1	310.04	14.82	D	0	Madagascar dry deciduous forests	Aug	1	79.095	13.1493
1509	3665	-15.4043	47.3508	367	0.42	0.45	8	5	2019	1003	N	VIIRS	h	1	314.59	28.86	D	0	Madagascar dry deciduous forests	Aug	1	79.095	13.1493
1510	3711	-21.0192	45.9396	367	0.61	0.71	8	6	2019	942	N	VIIRS	h	1	305.29	10.18	D	0	Madagascar dry deciduous forests	Aug	1	79.095	13.1493
1511	3763	-17.0381	46.1248	367	0.54	0.67	8	6	2019	943	N	VIIRS	h	1	306.7	11.23	D	0	Madagascar dry deciduous forests	Aug	1	79.095	13.1493
1512	3764	-17.0386	46.1196	367	0.54	0.68	8	6	2019	943	N	VIIRS	h	1	307.91	11.23	D	0	Madagascar dry deciduous forests	Aug	1	79.095	13.1493
1513	3765	-16.9856	45.933	367	0.55	0.68	8	6	2019	943	N	VIIRS	h	1	307.91	12.64	D	0	Madagascar dry deciduous forests	Aug	1	79.095	13.1493
1514	3766	-16.9838	45.933	367	0.55	0.68	8	6	2019	943	N	VIIRS	h	1	308.01	12.11	D	0	Madagascar dry deciduous forests	Aug	1	79.095	13.1493
1515	3772	-17.6199	45.5054	367	0.6	0.7	8	6	2019	943	N	VIIRS	h	1	305.98	11.12	D	0	Madagascar dry deciduous forests	Aug	1	79.095	13.1493
1516	3775	-16.4582	46.9637	367	0.46	0.64	8	6	2019	943	N	VIIRS	h	1	308.06	9.83	D	3	Madagascar dry deciduous forests	Aug	1	79.095	13.1493
1517	3776	-17.5507	45.6097	367	0.59	0.7	8	6	2019	943	N	VIIRS	h	1	308.43	16.17	D	0	Madagascar dry deciduous forests	Aug	1	79.095	13.1493
1518	3777	-17.5527	45.6069	367	0.59	0.7	8	6	2019	943	N	VIIRS	h	1	308.68	10.66	D	0	Madagascar dry deciduous forests	Aug	1	79.095	13.1493
1519	3778	-17.5461	45.6063	367	0.59	0.7	8	6	2019	943	N	VIIRS	h	1	304.59	13.67	D	0	Madagascar dry deciduous forests	Aug	1	79.095	13.1493
1520	3779	-17.4257	45.6216	367	0.58	0.7	8	6	2019	943	N	VIIRS	h	1	301.65	8.69	D	0	Madagascar dry deciduous forests	Aug	1	79.095	13.1493
1521	3780	-17.4263	45.6221	367	0.58	0.7	8	6	2019	943	N	VIIRS	h	1	301.76	10.34	D	0	Madagascar dry deciduous forests	Aug	1	79.095	13.1493
1522	3784	-17.6422	44.4665	367	0.69	0.75	8	6	2019	943	N	VIIRS	h	1	304.59	15.79	D	0	Madagascar dry deciduous forests	Aug	1	79.095	13.1493
1523	3787	-17.6816	46.1081	367	0.55	0.68	8	6	2019	943	N	VIIRS	h	1	309.9	11.1	D	0	Madagascar dry deciduous forests	Aug	1	79.095	13.1493
1524	3793	-17.6826	46.1112	367	0.55	0.68	8	6	2019	943	N	VIIRS	h	1	310.64	10.4	D	0	Madagascar dry deciduous forests	Aug	1	79.095	13.1493
1525	3798	-16.4649	44.6036	367	0.66	0.73	8	6	2019	943	N	VIIRS	h	1	301.12	9.69	D	0	Madagascar dry deciduous forests	Aug	1	79.095	13.1493
1526	3799	-19.2027	45.4906	367	0.62	0.71	8	6	2019	943	N	VIIRS	h	1	306.77	19.06	D	0	Madagascar dry deciduous forests	Aug	1	79.095	13.1493
1527	3804	-16.5809	45.9612	367	0.54	0.68	8	6	2019	943	N	VIIRS	h	1	310.65	17.42	D	0	Madagascar dry deciduous forests	Aug	1	79.095	13.1493
1528	3806	-19.2008	45.488	367	0.62	0.71	8	6	2019	943	N	VIIRS	h	1	303.96	15.3	D	0	Madagascar dry deciduous forests	Aug	1	79.095	13.1493
1529	3810	-17.7776	44.6834	367	0.67	0.74	8	6	2019	943	N	VIIRS	h	1	305.08	16.67	D	0	Madagascar dry deciduous forests	Aug	1	79.095	13.1493
1530	3812	-18.9773	45.5043	367	0.62	0.71	8	6	2019	943	N	VIIRS	h	1	307.57	18.31	D	0	Madagascar dry deciduous forests	Aug	1	79.095	13.1493
1531	3813	-17.6796	46.217	367	0.54	0.68	8	6	2019	943	N	VIIRS	h	1	309.35	15.84	D	0	Madagascar dry deciduous forests	Aug	1	79.095	13.1493
1532	3814	-17.7845	44.6843	367	0.67	0.74	8	6	2019	943	N	VIIRS	h	1	306.57	16.67	D	0	Madagascar dry deciduous forests	Aug	1	79.095	13.1493
1533	3816	-19.4203	45.3548	367	0.63	0.72	8	6	2019	943	N	VIIRS	h	1	305.56	11.25	D	0	Madagascar dry deciduous forests	Aug	1	79.095	13.1493
1534	3817	-19.4218	45.3508	367	0.64	0.72	8	6	2019	943	N	VIIRS	h	1	306.3	14.06	D	0	Madagascar dry deciduous forests	Aug	1	79.095	13.1493
1535	3821	-17.6774	46.2187	367	0.54	0.68	8	6	2019	943	N	VIIRS	h	1	306.1	7.24	D	0	Madagascar dry deciduous forests	Aug	1	79.095	13.1493
1536	3824	-17.8194	45.3128	367	0.62	0.71	8	6	2019	943	N	VIIRS	h	1	307.36	10.87	D	0	Madagascar dry deciduous forests	Aug	1	79.095	13.1493
1537	3825	-17.729	46.0261	367	0.55	0.68	8	6	2019	943	N	VIIRS	h	1	308.27	11.91	D	0	Madagascar dry deciduous forests	Aug	1	79.095	13.1493
1538	3826	-19.4209	45.3486	367	0.64	0.72	8	6	2019	943	N	VIIRS	h	1	304.63	11.25	D	0	Madagascar dry deciduous forests	Aug	1	79.095	13.1493
1539	3827	-17.728	46.0283	367	0.55	0.68	8	6	2019	943	N	VIIRS	h	1	310.51	21.68	D	0	Madagascar dry deciduous forests	Aug	1	79.095	13.1493
1540	3830	-16.3162	47.2006	367	0.45	0.63	8	6	2019	943	N	VIIRS	h	1	305.9	8.57	D	0	Madagascar dry deciduous forests	Aug	1	79.095	13.1493
1541	3831	-16.145	47.6472	367	0.42	0.61	8	6	2019	943	N	VIIRS	h	1	304.57	6.71	D	0	Madagascar dry deciduous forests	Aug	1	79.095	13.1493
1542	3835	-16.856	44.7439	367	0.65	0.73	8	6	2019	943	N	VIIRS	h	1	303.46	12.65	D	0	Madagascar dry deciduous forests	Aug	1	79.095	13.1493
1543	3836	-17.6477	44.5692	367	0.68	0.74	8	6	2019	943	N	VIIRS	h	1	308.15	17.47	D	0	Madagascar dry deciduous forests	Aug	1	79.095	13.1493
1544	3837	-16.8551	44.7426	367	0.65	0.73	8	6	2019	943	N	VIIRS	h	1	302.57	11.11	D	0	Madagascar dry deciduous forests	Aug	1	79.095	13.1493
1545	3838	-18.373	44.6182	367	0.69	0.74	8	6	2019	943	N	VIIRS	h	1	301.93	10.19	D	0	Madagascar dry deciduous forests	Aug	1	79.095	13.1493
1546	3841	-17.476	44.3907	367	0.7	0.75	8	6	2019	943	N	VIIRS	h	1	306.22	17.13	D	0	Madagascar dry deciduous forests	Aug	1	79.095	13.1493
1547	3842	-16.3103	47.2	367	0.45	0.63	8	6	2019	943	N	VIIRS	h	1	305.05	33.33	D	0	Madagascar dry deciduous forests	Aug	1	79.095	13.1493
1548	3843	-16.3141	47.2019	367	0.45	0.63	8	6	2019	943	N	VIIRS	h	1	306.66	25.06	D	0	Madagascar dry deciduous forests	Aug	1	79.095	13.1493
1549	3845	-17.6865	45.1811	367	0.63	0.72	8	6	2019	943	N	VIIRS	h	1	304.48	20.78	D	0	Madagascar dry deciduous forests	Aug	1	79.095	13.1493
1550	3847	-17.6496	44.5673	367	0.68	0.74	8	6	2019	943	N	VIIRS	h	1	308.3	28.35	D	0	Madagascar dry deciduous forests	Aug	1	79.095	13.1493
1551	3848	-17.2856	45.2988	367	0.61	0.71	8	6	2019	943	N	VIIRS	h	1	302.82	14.74	D	0	Madagascar dry deciduous forests	Aug	1	79.095	13.1493
1552	3850	-16.5842	47.4303	367	0.43	0.62	8	6	2019	943	N	VIIRS	h	1	303.63	6.63	D	0	Madagascar dry deciduous forests	Aug	1	79.095	13.1493
1553	3851	-18.1818	44.9036	367	0.66	0.73	8	6	2019	943	N	VIIRS	h	1	304.04	7.34	D	0	Madagascar dry deciduous forests	Aug	1	79.095	13.1493
1554	3853	-19.0899	44.9876	367	0.67	0.73	8	6	2019	943	N	VIIRS	h	1	303.57	30.34	D	0	Madagascar dry deciduous forests	Aug	1	79.095	13.1493
1555	3880	-18.8121	45.2524	367	0.64	0.72	8	6	2019	943	N	VIIRS	h	1	308.27	9.44	D	0	Madagascar dry deciduous forests	Aug	1	79.095	13.1493
1556	3881	-18.8109	45.2529	367	0.64	0.72	8	6	2019	943	N	VIIRS	h	1	307.39	11.51	D	0	Madagascar dry deciduous forests	Aug	1	79.095	13.1493
1557	3883	-18.9813	44.548	367	0.71	0.75	8	6	2019	943	N	VIIRS	h	1	303.13	12.82	D	0	Madagascar dry deciduous forests	Aug	1	79.095	13.1493
1558	3884	-16.9917	46.2752	367	0.52	0.67	8	6	2019	943	N	VIIRS	h	1	309.57	18.25	D	0	Madagascar dry deciduous forests	Aug	1	79.095	13.1493
1559	3886	-17.0562	46.45	367	0.51	0.66	8	6	2019	943	N	VIIRS	h	1	309.09	7.6	D	0	Madagascar dry deciduous forests	Aug	1	79.095	13.1493
1560	3889	-16.8842	46.1658	367	0.53	0.67	8	6	2019	943	N	VIIRS	h	1	309.13	10.92	D	0	Madagascar dry deciduous forests	Aug	1	79.095	13.1493
1561	3890	-19.0731	44.8675	367	0.68	0.74	8	6	2019	943	N	VIIRS	h	1	305.18	9.41	D	0	Madagascar dry deciduous forests	Aug	1	79.095	13.1493
1562	3891	-19.0715	44.8695	367	0.68	0.74	8	6	2019	943	N	VIIRS	h	1	305.98	13.72	D	0	Madagascar dry deciduous forests	Aug	1	79.095	13.1493
1563	3892	-18.7237	45.0623	367	0.65	0.73	8	6	2019	943	N	VIIRS	h	1	308.47	23.08	D	0	Madagascar dry deciduous forests	Aug	1	79.095	13.1493
1564	3893	-18.7229	45.0609	367	0.65	0.73	8	6	2019	943	N	VIIRS	h	1	308.06	27.9	D	0	Madagascar dry deciduous forests	Aug	1	79.095	13.1493
1565	3896	-16.4029	47.987	367	0.4	0.6	8	6	2019	943	N	VIIRS	h	1	300.35	9	D	0	Madagascar dry deciduous forests	Aug	1	79.095	13.1493
1566	3897	-17.1533	46.109	367	0.54	0.68	8	6	2019	943	N	VIIRS	h	1	308.84	12.12	D	0	Madagascar dry deciduous forests	Aug	1	79.095	13.1493
1567	3898	-16.5883	47.0432	367	0.46	0.64	8	6	2019	943	N	VIIRS	h	1	305.88	10.48	D	0	Madagascar dry deciduous forests	Aug	1	79.095	13.1493
1568	3899	-16.6277	46.9523	367	0.47	0.64	8	6	2019	943	N	VIIRS	h	1	309.67	13.85	D	0	Madagascar dry deciduous forests	Aug	1	79.095	13.1493
1569	3900	-16.6336	46.9529	367	0.47	0.64	8	6	2019	943	N	VIIRS	h	1	309.68	10.76	D	0	Madagascar dry deciduous forests	Aug	1	79.095	13.1493
1570	3902	-17.6377	44.4649	367	0.69	0.75	8	6	2019	943	N	VIIRS	h	1	302.29	11.8	D	0	Madagascar dry deciduous forests	Aug	1	79.095	13.1493
1571	3913	-17.6687	44.2757	367	0.71	0.75	8	6	2019	943	N	VIIRS	h	1	303.59	14.64	D	0	Madagascar dry deciduous forests	Aug	1	79.095	13.1493
1572	3914	-15.8916	46.713	367	0.48	0.64	8	6	2019	944	N	VIIRS	h	1	307.26	12.92	D	0	Madagascar dry deciduous forests	Aug	1	79.095	13.1493
1573	3915	-15.8742	46.5827	367	0.49	0.65	8	6	2019	944	N	VIIRS	h	1	306.63	15.34	D	0	Madagascar dry deciduous forests	Aug	1	79.095	13.1493
1574	3916	-15.6863	46.5436	367	0.49	0.65	8	6	2019	944	N	VIIRS	h	1	307.76	16	D	0	Madagascar dry deciduous forests	Aug	1	79.095	13.1493
1575	3917	-15.6783	46.5489	367	0.48	0.65	8	6	2019	944	N	VIIRS	h	1	307.64	18.2	D	0	Madagascar dry deciduous forests	Aug	1	79.095	13.1493
1576	3918	-15.6788	46.5442	367	0.48	0.65	8	6	2019	944	N	VIIRS	h	1	309.11	18.2	D	0	Madagascar dry deciduous forests	Aug	1	79.095	13.1493
1577	3919	-15.0761	47.5515	367	0.41	0.61	8	6	2019	944	N	VIIRS	h	1	307.73	11.88	D	0	Madagascar dry deciduous forests	Aug	1	79.095	13.1493
1578	3920	-15.6722	46.5481	367	0.48	0.65	8	6	2019	944	N	VIIRS	h	1	303.16	18.2	D	0	Madagascar dry deciduous forests	Aug	1	79.095	13.1493
1579	3921	-15.6737	46.5468	367	0.48	0.65	8	6	2019	944	N	VIIRS	h	1	308.36	23.14	D	0	Madagascar dry deciduous forests	Aug	1	79.095	13.1493
1580	3922	-15.638	47.1275	367	0.44	0.63	8	6	2019	944	N	VIIRS	h	1	305.52	11.6	D	0	Madagascar dry deciduous forests	Aug	1	79.095	13.1493
1581	3923	-15.9502	45.6713	367	0.56	0.69	8	6	2019	944	N	VIIRS	h	1	302.21	10.69	D	0	Madagascar dry deciduous forests	Aug	1	79.095	13.1493
1582	3924	-15.6802	46.5429	367	0.49	0.65	8	6	2019	944	N	VIIRS	h	1	307.9	16	D	0	Madagascar dry deciduous forests	Aug	1	79.095	13.1493
1583	3925	-15.7217	47.7053	367	0.41	0.6	8	6	2019	944	N	VIIRS	h	1	305.67	7.67	D	0	Madagascar dry deciduous forests	Aug	1	79.095	13.1493
1584	3926	-15.7265	47.713	367	0.41	0.6	8	6	2019	944	N	VIIRS	h	1	305.11	6.81	D	0	Madagascar dry deciduous forests	Aug	1	79.095	13.1493
1585	3927	-15.9977	46.9352	367	0.46	0.64	8	6	2019	944	N	VIIRS	h	1	303.99	11.39	D	0	Madagascar dry deciduous forests	Aug	1	79.095	13.1493
1586	4055	-18.0327	45.432	367	0.55	0.68	8	6	2019	1123	N	VIIRS	h	1	305.01	7.53	D	0	Madagascar dry deciduous forests	Aug	1	79.095	13.1493
1587	4056	-18.0293	45.4474	367	0.55	0.68	8	6	2019	1123	N	VIIRS	h	1	310.06	25.62	D	0	Madagascar dry deciduous forests	Aug	1	79.095	13.1493
1588	4059	-19.8463	45.1413	367	0.48	0.65	8	6	2019	1123	N	VIIRS	h	1	312.86	16.08	D	0	Madagascar dry deciduous forests	Aug	1	79.095	13.1493
1589	4060	-19.6047	44.7457	367	0.46	0.63	8	6	2019	1123	N	VIIRS	h	1	307.75	5.39	D	0	Madagascar dry deciduous forests	Aug	1	79.095	13.1493
1590	4061	-17.9762	45.4193	367	0.55	0.68	8	6	2019	1123	N	VIIRS	h	1	307.13	11.9	D	0	Madagascar dry deciduous forests	Aug	1	79.095	13.1493
1591	4062	-19.836	45.4092	367	0.5	0.66	8	6	2019	1123	N	VIIRS	h	1	306.28	8.76	D	0	Madagascar dry deciduous forests	Aug	1	79.095	13.1493
1592	4063	-19.7216	45.1232	367	0.48	0.65	8	6	2019	1123	N	VIIRS	h	1	313.55	17.32	D	0	Madagascar dry deciduous forests	Aug	1	79.095	13.1493
1593	4066	-19.9367	45.0173	367	0.47	0.64	8	6	2019	1123	N	VIIRS	h	1	306.08	16.92	D	0	Madagascar dry deciduous forests	Aug	1	79.095	13.1493
1594	4067	-19.5578	45.5184	367	0.51	0.66	8	6	2019	1123	N	VIIRS	h	1	308.62	13.49	D	0	Madagascar dry deciduous forests	Aug	1	79.095	13.1493
1595	4068	-19.5563	45.5178	367	0.51	0.66	8	6	2019	1123	N	VIIRS	h	1	308.47	12.46	D	0	Madagascar dry deciduous forests	Aug	1	79.095	13.1493
1596	4069	-19.8848	44.8202	367	0.46	0.63	8	6	2019	1123	N	VIIRS	h	1	312.66	24.12	D	0	Madagascar dry deciduous forests	Aug	1	79.095	13.1493
1597	4070	-19.6882	45.6423	367	0.52	0.67	8	6	2019	1123	N	VIIRS	h	1	307.89	13.75	D	0	Madagascar dry deciduous forests	Aug	1	79.095	13.1493
1598	4074	-19.8846	44.7931	367	0.46	0.63	8	6	2019	1123	N	VIIRS	h	1	308.23	4.04	D	0	Madagascar dry deciduous forests	Aug	1	79.095	13.1493
1599	4076	-18.0349	45.4318	367	0.55	0.68	8	6	2019	1123	N	VIIRS	h	1	306.1	11.83	D	0	Madagascar dry deciduous forests	Aug	1	79.095	13.1493
1600	4077	-18.3764	44.8233	367	0.49	0.65	8	6	2019	1123	N	VIIRS	h	1	303.03	5.23	D	0	Madagascar dry deciduous forests	Aug	1	79.095	13.1493
1601	4078	-19.6066	44.7467	367	0.46	0.63	8	6	2019	1123	N	VIIRS	h	1	309.9	6.25	D	0	Madagascar dry deciduous forests	Aug	1	79.095	13.1493
1602	4079	-19.8451	45.1405	367	0.48	0.65	8	6	2019	1123	N	VIIRS	h	1	312.77	33.83	D	0	Madagascar dry deciduous forests	Aug	1	79.095	13.1493
1603	4080	-19.7231	45.1249	367	0.48	0.65	8	6	2019	1123	N	VIIRS	h	1	313.23	10	D	0	Madagascar dry deciduous forests	Aug	1	79.095	13.1493
1604	4081	-18.0251	45.4458	367	0.55	0.68	8	6	2019	1123	N	VIIRS	h	1	307.87	23.31	D	0	Madagascar dry deciduous forests	Aug	1	79.095	13.1493
1605	4082	-18.3523	44.6058	367	0.48	0.64	8	6	2019	1123	N	VIIRS	h	1	306.18	10.83	D	0	Madagascar dry deciduous forests	Aug	1	79.095	13.1493
1606	4084	-18.3755	44.8252	367	0.49	0.65	8	6	2019	1123	N	VIIRS	h	1	302.94	10.58	D	0	Madagascar dry deciduous forests	Aug	1	79.095	13.1493
1607	4086	-18.5281	44.7639	367	0.48	0.65	8	6	2019	1123	N	VIIRS	h	1	307.35	30.28	D	0	Madagascar dry deciduous forests	Aug	1	79.095	13.1493
1608	4087	-18.5298	44.7638	367	0.48	0.65	8	6	2019	1123	N	VIIRS	h	1	308.45	27.91	D	0	Madagascar dry deciduous forests	Aug	1	79.095	13.1493
1609	4098	-20.1604	45.1243	367	0.47	0.64	8	6	2019	1123	N	VIIRS	h	1	311.26	16.64	D	0	Madagascar dry deciduous forests	Aug	1	79.095	13.1493
1610	4099	-20.1634	45.1241	367	0.47	0.64	8	6	2019	1123	N	VIIRS	h	1	310.9	10.79	D	0	Madagascar dry deciduous forests	Aug	1	79.095	13.1493
1611	4140	-19.0421	44.9202	367	0.48	0.65	8	6	2019	1123	N	VIIRS	h	1	306.69	10.7	D	0	Madagascar dry deciduous forests	Aug	1	79.095	13.1493
1612	4141	-18.6999	45.0845	367	0.5	0.66	8	6	2019	1123	N	VIIRS	h	1	309.71	11.27	D	0	Madagascar dry deciduous forests	Aug	1	79.095	13.1493
1613	4142	-19.2703	44.7028	367	0.46	0.64	8	6	2019	1123	N	VIIRS	h	1	301.77	12.03	D	0	Madagascar dry deciduous forests	Aug	1	79.095	13.1493
1614	4143	-18.8464	44.7156	367	0.47	0.64	8	6	2019	1123	N	VIIRS	h	1	303.61	11.95	D	0	Madagascar dry deciduous forests	Aug	1	79.095	13.1493
1615	4144	-19.041	44.9199	367	0.48	0.65	8	6	2019	1123	N	VIIRS	h	1	307.1	12.26	D	0	Madagascar dry deciduous forests	Aug	1	79.095	13.1493
1616	4148	-18.845	44.7126	367	0.47	0.64	8	6	2019	1123	N	VIIRS	h	1	305.37	11.14	D	0	Madagascar dry deciduous forests	Aug	1	79.095	13.1493
1617	4149	-20.8909	45.7049	367	0.49	0.65	8	6	2019	1123	N	VIIRS	h	1	307.37	9.43	D	0	Madagascar dry deciduous forests	Aug	1	79.095	13.1493
1618	4153	-18.7503	44.5353	367	0.46	0.64	8	6	2019	1123	N	VIIRS	h	1	301.97	17.54	D	0	Madagascar dry deciduous forests	Aug	1	79.095	13.1493
1619	4154	-19.0012	44.6478	367	0.47	0.64	8	6	2019	1123	N	VIIRS	h	1	307.92	22.27	D	0	Madagascar dry deciduous forests	Aug	1	79.095	13.1493
1620	4156	-19.3074	45.1016	367	0.49	0.65	8	6	2019	1123	N	VIIRS	h	1	306.67	11.23	D	0	Madagascar dry deciduous forests	Aug	1	79.095	13.1493
1621	4157	-19.3024	45.0957	367	0.49	0.65	8	6	2019	1123	N	VIIRS	h	1	306.42	11.23	D	0	Madagascar dry deciduous forests	Aug	1	79.095	13.1493
1622	4158	-19.3016	45.094	367	0.49	0.65	8	6	2019	1123	N	VIIRS	h	1	307.15	11.17	D	0	Madagascar dry deciduous forests	Aug	1	79.095	13.1493
1623	4159	-19.1294	44.894	367	0.48	0.65	8	6	2019	1123	N	VIIRS	h	1	306.6	15.32	D	0	Madagascar dry deciduous forests	Aug	1	79.095	13.1493
1624	4160	-19.1235	44.8924	367	0.48	0.65	8	6	2019	1123	N	VIIRS	h	1	305.62	15.32	D	0	Madagascar dry deciduous forests	Aug	1	79.095	13.1493
1625	4161	-19.0305	44.8883	367	0.48	0.65	8	6	2019	1123	N	VIIRS	h	1	309.15	18.09	D	0	Madagascar dry deciduous forests	Aug	1	79.095	13.1493
1626	4162	-19.0292	44.8878	367	0.48	0.65	8	6	2019	1123	N	VIIRS	h	1	308.11	16.37	D	0	Madagascar dry deciduous forests	Aug	1	79.095	13.1493
1627	4163	-19.2822	44.6066	367	0.46	0.63	8	6	2019	1123	N	VIIRS	h	1	303.09	12.95	D	0	Madagascar dry deciduous forests	Aug	1	79.095	13.1493
1628	4164	-19.2617	44.6159	367	0.46	0.63	8	6	2019	1123	N	VIIRS	h	1	303.18	11.27	D	0	Madagascar dry deciduous forests	Aug	1	79.095	13.1493
1629	4165	-17.7812	46.045	367	0.6	0.71	8	6	2019	1123	N	VIIRS	h	1	309.03	16.1	D	0	Madagascar dry deciduous forests	Aug	1	79.095	13.1493
1630	4193	-17.0928	45.7532	367	0.6	0.7	8	6	2019	1124	N	VIIRS	h	1	310.28	16.64	D	0	Madagascar dry deciduous forests	Aug	1	79.095	13.1493
1631	4194	-17.3073	45.9613	367	0.61	0.71	8	6	2019	1124	N	VIIRS	h	1	309.15	16.68	D	0	Madagascar dry deciduous forests	Aug	1	79.095	13.1493
1632	4196	-17.0914	45.7515	367	0.6	0.7	8	6	2019	1124	N	VIIRS	h	1	309.09	13.53	D	0	Madagascar dry deciduous forests	Aug	1	79.095	13.1493
1633	4197	-17.3007	45.9601	367	0.61	0.71	8	6	2019	1124	N	VIIRS	h	1	307.97	16.78	D	0	Madagascar dry deciduous forests	Aug	1	79.095	13.1493
1634	4198	-17.303	45.962	367	0.61	0.71	8	6	2019	1124	N	VIIRS	h	1	308.47	28.93	D	0	Madagascar dry deciduous forests	Aug	1	79.095	13.1493
1635	4199	-16.7254	46.1528	367	0.64	0.72	8	6	2019	1124	N	VIIRS	h	1	303.91	13.44	D	0	Madagascar dry deciduous forests	Aug	1	79.095	13.1493
1636	4200	-17.1403	46.1155	367	0.63	0.72	8	6	2019	1124	N	VIIRS	h	1	306.68	16.85	D	0	Madagascar dry deciduous forests	Aug	1	79.095	13.1493
1637	4201	-16.8728	46.3264	367	0.65	0.73	8	6	2019	1124	N	VIIRS	h	1	305.21	8.2	D	0	Madagascar dry deciduous forests	Aug	1	79.095	13.1493
1638	4202	-16.9915	46.2775	367	0.64	0.72	8	6	2019	1124	N	VIIRS	h	1	308.16	11.91	D	0	Madagascar dry deciduous forests	Aug	1	79.095	13.1493
1639	4203	-16.8945	46.3245	367	0.65	0.73	8	6	2019	1124	N	VIIRS	h	1	307.53	19.9	D	0	Madagascar dry deciduous forests	Aug	1	79.095	13.1493
1640	4204	-16.8934	46.3215	367	0.65	0.73	8	6	2019	1124	N	VIIRS	h	1	305.68	8.43	D	0	Madagascar dry deciduous forests	Aug	1	79.095	13.1493
1641	4205	-16.9619	44.4044	367	0.49	0.65	8	6	2019	1124	N	VIIRS	h	1	302.63	18.89	D	0	Madagascar dry deciduous forests	Aug	1	79.095	13.1493
1642	4206	-16.9067	44.7816	367	0.52	0.67	8	6	2019	1124	N	VIIRS	h	1	306.95	9.47	D	0	Madagascar dry deciduous forests	Aug	1	79.095	13.1493
1643	4207	-17.0767	44.7239	367	0.51	0.66	8	6	2019	1124	N	VIIRS	h	1	310.46	13.84	D	0	Madagascar dry deciduous forests	Aug	1	79.095	13.1493
1644	4208	-17.682	44.566	367	0.49	0.65	8	6	2019	1124	N	VIIRS	h	1	306.93	14.18	D	0	Madagascar dry deciduous forests	Aug	1	79.095	13.1493
1645	4209	-16.3895	44.6188	367	0.52	0.67	8	6	2019	1124	N	VIIRS	h	1	301.43	8.66	D	0	Madagascar dry deciduous forests	Aug	1	79.095	13.1493
1646	4210	-17.4771	44.8378	367	0.51	0.66	8	6	2019	1124	N	VIIRS	h	1	304.19	10.31	D	0	Madagascar dry deciduous forests	Aug	1	79.095	13.1493
1647	4211	-16.9627	44.3997	367	0.49	0.65	8	6	2019	1124	N	VIIRS	h	1	301.6	15.41	D	0	Madagascar dry deciduous forests	Aug	1	79.095	13.1493
1648	4212	-17.683	45.0772	367	0.53	0.67	8	6	2019	1124	N	VIIRS	h	1	309.8	9.78	D	0	Madagascar dry deciduous forests	Aug	1	79.095	13.1493
1649	4213	-17.0404	44.5986	367	0.51	0.66	8	6	2019	1124	N	VIIRS	h	1	305.08	10.14	D	0	Madagascar dry deciduous forests	Aug	1	79.095	13.1493
1650	4214	-16.2675	47.1775	367	0.76	0.77	8	6	2019	1124	N	VIIRS	h	1	299.42	22.52	D	0	Madagascar dry deciduous forests	Aug	1	79.095	13.1493
1651	4215	-17.518	44.3919	367	0.48	0.65	8	6	2019	1124	N	VIIRS	h	1	306.11	12.2	D	0	Madagascar dry deciduous forests	Aug	1	79.095	13.1493
1652	4216	-17.0705	44.7228	367	0.51	0.66	8	6	2019	1124	N	VIIRS	h	1	304.68	13.84	D	0	Madagascar dry deciduous forests	Aug	1	79.095	13.1493
1653	4217	-17.0397	44.6	367	0.51	0.66	8	6	2019	1124	N	VIIRS	h	1	304.41	12.05	D	0	Madagascar dry deciduous forests	Aug	1	79.095	13.1493
1654	4218	-16.9106	44.782	367	0.52	0.67	8	6	2019	1124	N	VIIRS	h	1	307.42	8.8	D	0	Madagascar dry deciduous forests	Aug	1	79.095	13.1493
1655	4219	-16.9617	44.4042	367	0.49	0.65	8	6	2019	1124	N	VIIRS	h	1	301.52	19.97	D	0	Madagascar dry deciduous forests	Aug	1	79.095	13.1493
1656	4220	-17.2677	44.7788	367	0.51	0.66	8	6	2019	1124	N	VIIRS	h	1	306.46	17.37	D	0	Madagascar dry deciduous forests	Aug	1	79.095	13.1493
1657	4222	-17.4771	44.8674	367	0.52	0.67	8	6	2019	1124	N	VIIRS	h	1	305.79	13.15	D	0	Madagascar dry deciduous forests	Aug	1	79.095	13.1493
1658	4223	-17.6794	45.0768	367	0.53	0.67	8	6	2019	1124	N	VIIRS	h	1	307.62	13.12	D	0	Madagascar dry deciduous forests	Aug	1	79.095	13.1493
1659	4224	-17.6833	44.5654	367	0.49	0.65	8	6	2019	1124	N	VIIRS	h	1	307.86	12.66	D	0	Madagascar dry deciduous forests	Aug	1	79.095	13.1493
1660	4225	-17.0266	44.9833	367	0.54	0.68	8	6	2019	1124	N	VIIRS	h	1	305.29	7.76	D	0	Madagascar dry deciduous forests	Aug	1	79.095	13.1493
1661	4226	-17.2859	45.4022	367	0.56	0.69	8	6	2019	1124	N	VIIRS	h	1	307.64	10.41	D	0	Madagascar dry deciduous forests	Aug	1	79.095	13.1493
1662	4232	-17.2846	45.4011	367	0.56	0.69	8	6	2019	1124	N	VIIRS	h	1	307.01	12.52	D	0	Madagascar dry deciduous forests	Aug	1	79.095	13.1493
1663	4234	-17.0446	47.1006	367	0.72	0.76	8	6	2019	1124	N	VIIRS	h	1	301.28	12.92	D	0	Madagascar dry deciduous forests	Aug	1	79.095	13.1493
1664	4235	-17.5501	44.2313	367	0.47	0.64	8	6	2019	1124	N	VIIRS	h	1	301.3	8.91	D	0	Madagascar dry deciduous forests	Aug	1	79.095	13.1493
1665	4236	-17.5468	44.2326	367	0.47	0.64	8	6	2019	1124	N	VIIRS	h	1	301.34	12.21	D	0	Madagascar dry deciduous forests	Aug	1	79.095	13.1493
1666	4237	-18.0215	44.2372	367	0.46	0.63	8	6	2019	1124	N	VIIRS	h	1	298.69	7.48	D	0	Madagascar dry deciduous forests	Aug	1	79.095	13.1493
1667	4238	-17.0486	47.098	367	0.72	0.76	8	6	2019	1124	N	VIIRS	h	1	300.8	31.73	D	0	Madagascar dry deciduous forests	Aug	1	79.095	13.1493
1668	4239	-16.4048	44.6888	367	0.53	0.67	8	6	2019	1124	N	VIIRS	h	1	301.4	8.79	D	0	Madagascar dry deciduous forests	Aug	1	79.095	13.1493
1669	4240	-15.8561	45.8362	367	0.64	0.72	8	6	2019	1124	N	VIIRS	h	1	291.67	13.94	D	3	Madagascar dry deciduous forests	Aug	1	79.095	13.1493
1670	4241	-17.3228	45.2098	367	0.55	0.68	8	6	2019	1124	N	VIIRS	h	1	305.07	10.67	D	0	Madagascar dry deciduous forests	Aug	1	79.095	13.1493
1671	4242	-15.9955	45.8618	367	0.64	0.72	8	6	2019	1124	N	VIIRS	h	1	292.84	9.55	D	0	Madagascar dry deciduous forests	Aug	1	79.095	13.1493
1672	4263	-19.8539	45.2321	367	0.49	0.49	8	7	2019	1104	N	VIIRS	h	1	311.96	9.1	D	0	Madagascar dry deciduous forests	Aug	1	79.095	13.1493
1673	4266	-19.8616	44.8407	367	0.46	0.47	8	7	2019	1104	N	VIIRS	h	1	316.06	12.7	D	0	Madagascar dry deciduous forests	Aug	1	79.095	13.1493
1674	4271	-19.82	44.5648	367	0.45	0.47	8	7	2019	1104	N	VIIRS	h	1	313.52	9.34	D	0	Madagascar dry deciduous forests	Aug	1	79.095	13.1493
1675	4280	-19.8187	44.5646	367	0.45	0.47	8	7	2019	1104	N	VIIRS	h	1	311.59	8.74	D	0	Madagascar dry deciduous forests	Aug	1	79.095	13.1493
1676	4284	-19.7538	45.116	367	0.48	0.48	8	7	2019	1104	N	VIIRS	h	1	315.83	13.07	D	0	Madagascar dry deciduous forests	Aug	1	79.095	13.1493
1677	4285	-19.5944	44.654	367	0.46	0.47	8	7	2019	1104	N	VIIRS	h	1	311.82	8.34	D	0	Madagascar dry deciduous forests	Aug	1	79.095	13.1493
1678	4286	-19.8683	45.0627	367	0.48	0.48	8	7	2019	1104	N	VIIRS	h	1	312.75	8.84	D	0	Madagascar dry deciduous forests	Aug	1	79.095	13.1493
1679	4287	-20.2197	45.7763	367	0.52	0.5	8	7	2019	1104	N	VIIRS	h	1	313.51	32.05	D	0	Madagascar dry deciduous forests	Aug	1	79.095	13.1493
1680	4307	-19.4937	44.6373	367	0.46	0.47	8	7	2019	1104	N	VIIRS	h	1	338.53	64.04	D	0	Madagascar dry deciduous forests	Aug	1	79.095	13.1493
1681	4315	-19.1567	45.444	367	0.52	0.5	8	7	2019	1104	N	VIIRS	h	1	309.4	15.48	D	0	Madagascar dry deciduous forests	Aug	1	79.095	13.1493
1682	4323	-19.314	44.7492	367	0.47	0.48	8	7	2019	1104	N	VIIRS	h	1	312.37	10.18	D	0	Madagascar dry deciduous forests	Aug	1	79.095	13.1493
1683	4324	-19.4359	44.5591	367	0.45	0.47	8	7	2019	1104	N	VIIRS	h	1	313.59	14.21	D	0	Madagascar dry deciduous forests	Aug	1	79.095	13.1493
1684	4347	-20.8061	45.8159	367	0.51	0.5	8	7	2019	1104	N	VIIRS	h	1	312.21	12.95	D	0	Madagascar dry deciduous forests	Aug	1	79.095	13.1493
1685	4350	-16.4116	46.9897	367	0.37	0.58	8	7	2019	1105	N	VIIRS	h	1	306.18	6.2	D	0	Madagascar dry deciduous forests	Aug	1	79.095	13.1493
1686	4351	-16.4093	46.9868	367	0.37	0.58	8	7	2019	1105	N	VIIRS	h	1	304.11	7.08	D	0	Madagascar dry deciduous forests	Aug	1	79.095	13.1493
1687	4352	-16.4086	46.9903	367	0.37	0.58	8	7	2019	1105	N	VIIRS	h	1	305.44	7.08	D	0	Madagascar dry deciduous forests	Aug	1	79.095	13.1493
1688	4354	-15.9542	48.5611	367	0.47	0.64	8	7	2019	1105	N	VIIRS	h	1	301.14	14.7	D	0	Madagascar dry deciduous forests	Aug	1	79.095	13.1493
1689	4355	-18.2996	45.0982	367	0.51	0.5	8	7	2019	1105	N	VIIRS	h	1	311.32	13.88	D	0	Madagascar dry deciduous forests	Aug	1	79.095	13.1493
1690	4357	-15.9601	48.5623	367	0.47	0.64	8	7	2019	1105	N	VIIRS	h	1	303.57	14.7	D	0	Madagascar dry deciduous forests	Aug	1	79.095	13.1493
1691	4359	-18.2995	45.0965	367	0.51	0.5	8	7	2019	1105	N	VIIRS	h	1	311.77	11.68	D	0	Madagascar dry deciduous forests	Aug	1	79.095	13.1493
1692	4365	-18.2093	44.905	367	0.5	0.49	8	7	2019	1105	N	VIIRS	h	1	313.5	25.1	D	0	Madagascar dry deciduous forests	Aug	1	79.095	13.1493
1693	4368	-16.3765	47.3369	367	0.39	0.59	8	7	2019	1105	N	VIIRS	h	1	304.71	6.05	D	0	Madagascar dry deciduous forests	Aug	1	79.095	13.1493
1694	4369	-15.8839	47.4986	367	0.41	0.6	8	7	2019	1105	N	VIIRS	h	1	303.61	13.12	D	0	Madagascar dry deciduous forests	Aug	1	79.095	13.1493
1695	4371	-18.2047	44.929	367	0.5	0.49	8	7	2019	1105	N	VIIRS	h	1	311.9	15.3	D	0	Madagascar dry deciduous forests	Aug	1	79.095	13.1493
1696	4373	-17.5084	44.1892	367	0.47	0.47	8	7	2019	1105	N	VIIRS	h	1	310.95	10.47	D	0	Madagascar dry deciduous forests	Aug	1	79.095	13.1493
1697	4376	-17.5078	44.1888	367	0.47	0.47	8	7	2019	1105	N	VIIRS	h	1	313.57	23.06	D	0	Madagascar dry deciduous forests	Aug	1	79.095	13.1493
1698	4377	-16.2869	47.0748	367	0.37	0.58	8	7	2019	1105	N	VIIRS	h	1	305.48	5.89	D	0	Madagascar dry deciduous forests	Aug	1	79.095	13.1493
1699	4380	-15.8873	47.5003	367	0.41	0.6	8	7	2019	1105	N	VIIRS	h	1	305.01	10.24	D	0	Madagascar dry deciduous forests	Aug	1	79.095	13.1493
1700	4385	-16.2008	45.9867	367	0.32	0.55	8	7	2019	1105	N	VIIRS	h	1	305.82	14.23	D	3	Madagascar dry deciduous forests	Aug	1	79.095	13.1493
1701	4386	-15.5764	47.3504	367	0.4	0.6	8	7	2019	1105	N	VIIRS	h	1	302.07	14.89	D	0	Madagascar dry deciduous forests	Aug	1	79.095	13.1493
1702	4387	-15.5772	47.3467	367	0.4	0.6	8	7	2019	1105	N	VIIRS	h	1	302.97	11.59	D	0	Madagascar dry deciduous forests	Aug	1	79.095	13.1493
1703	4388	-15.5788	47.349	367	0.4	0.6	8	7	2019	1105	N	VIIRS	h	1	304.13	12.83	D	0	Madagascar dry deciduous forests	Aug	1	79.095	13.1493
1704	4389	-15.5796	47.3453	367	0.4	0.6	8	7	2019	1105	N	VIIRS	h	1	304.82	20.69	D	0	Madagascar dry deciduous forests	Aug	1	79.095	13.1493
1705	4390	-15.8315	47.5564	367	0.41	0.61	8	7	2019	1105	N	VIIRS	h	1	304.53	6.93	D	0	Madagascar dry deciduous forests	Aug	1	79.095	13.1493
1706	4391	-15.6185	47.5135	367	0.41	0.61	8	7	2019	1105	N	VIIRS	h	1	303.7	10.46	D	0	Madagascar dry deciduous forests	Aug	1	79.095	13.1493
1707	4392	-15.6193	47.5096	367	0.41	0.61	8	7	2019	1105	N	VIIRS	h	1	303.86	10.46	D	0	Madagascar dry deciduous forests	Aug	1	79.095	13.1493
1708	4393	-15.5793	47.3177	367	0.4	0.6	8	7	2019	1105	N	VIIRS	h	1	303.33	9.1	D	0	Madagascar dry deciduous forests	Aug	1	79.095	13.1493
1709	4394	-15.6458	47.2938	367	0.4	0.6	8	7	2019	1105	N	VIIRS	h	1	300.9	14.56	D	0	Madagascar dry deciduous forests	Aug	1	79.095	13.1493
1710	4395	-15.6403	47.2926	367	0.4	0.6	8	7	2019	1105	N	VIIRS	h	1	302.39	14.56	D	0	Madagascar dry deciduous forests	Aug	1	79.095	13.1493
1711	4396	-15.6363	47.2838	367	0.4	0.6	8	7	2019	1105	N	VIIRS	h	1	303.91	29.22	D	0	Madagascar dry deciduous forests	Aug	1	79.095	13.1493
1712	4397	-15.7861	47.2775	367	0.39	0.6	8	7	2019	1105	N	VIIRS	h	1	305.27	14.32	D	0	Madagascar dry deciduous forests	Aug	1	79.095	13.1493
1713	4398	-15.5586	47.5083	367	0.41	0.61	8	7	2019	1105	N	VIIRS	h	1	301.66	6.03	D	0	Madagascar dry deciduous forests	Aug	1	79.095	13.1493
1714	4399	-17.5221	46.1383	367	0.62	0.54	8	7	2019	1105	N	VIIRS	h	1	309.16	14.11	D	0	Madagascar dry deciduous forests	Aug	1	79.095	13.1493
1715	4400	-17.4895	46.4353	367	0.32	0.55	8	7	2019	1105	N	VIIRS	h	1	304.71	6.13	D	0	Madagascar dry deciduous forests	Aug	1	79.095	13.1493
1716	4401	-16.0082	46.8864	367	0.37	0.58	8	7	2019	1105	N	VIIRS	h	1	302.43	5.99	D	0	Madagascar dry deciduous forests	Aug	1	79.095	13.1493
1717	4402	-16.6314	47.4257	367	0.39	0.59	8	7	2019	1105	N	VIIRS	h	1	304.35	7.53	D	0	Madagascar dry deciduous forests	Aug	1	79.095	13.1493
1718	4403	-16.8694	47.2628	367	0.38	0.58	8	7	2019	1105	N	VIIRS	h	1	306.25	4.98	D	0	Madagascar dry deciduous forests	Aug	1	79.095	13.1493
1719	4404	-18.2025	44.3644	367	0.46	0.47	8	7	2019	1105	N	VIIRS	h	1	312.72	8.7	D	0	Madagascar dry deciduous forests	Aug	1	79.095	13.1493
1720	4405	-18.6859	44.6534	367	0.47	0.48	8	7	2019	1105	N	VIIRS	h	1	320.4	50.69	D	0	Madagascar dry deciduous forests	Aug	1	79.095	13.1493
1721	4406	-16.1715	46.7233	367	0.36	0.57	8	7	2019	1105	N	VIIRS	h	1	304.18	11.09	D	0	Madagascar dry deciduous forests	Aug	1	79.095	13.1493
1722	4408	-17.5662	46.4604	367	0.32	0.55	8	7	2019	1105	N	VIIRS	h	1	308.64	8.81	D	0	Madagascar dry deciduous forests	Aug	1	79.095	13.1493
1723	4411	-18.5485	45.3473	367	0.53	0.5	8	7	2019	1105	N	VIIRS	h	1	311.12	13.23	D	0	Madagascar dry deciduous forests	Aug	1	79.095	13.1493
1724	4415	-16.7943	46.6672	367	0.34	0.56	8	7	2019	1105	N	VIIRS	h	1	309.83	6.94	D	0	Madagascar dry deciduous forests	Aug	1	79.095	13.1493
1725	4416	-16.7944	46.668	367	0.35	0.56	8	7	2019	1105	N	VIIRS	h	1	308.97	9.98	D	0	Madagascar dry deciduous forests	Aug	1	79.095	13.1493
1726	4417	-15.2169	47.8379	367	0.44	0.62	8	7	2019	1105	N	VIIRS	h	1	302.36	14.84	D	0	Madagascar dry deciduous forests	Aug	1	79.095	13.1493
1727	4418	-15.2178	47.8337	367	0.44	0.62	8	7	2019	1105	N	VIIRS	h	1	301.77	14.84	D	0	Madagascar dry deciduous forests	Aug	1	79.095	13.1493
1728	4419	-15.193	47.8372	367	0.44	0.62	8	7	2019	1105	N	VIIRS	h	1	301.21	29.06	D	0	Madagascar dry deciduous forests	Aug	1	79.095	13.1493
1729	4420	-16.6675	46.1869	367	0.32	0.55	8	7	2019	1105	N	VIIRS	h	1	309.85	9.36	D	0	Madagascar dry deciduous forests	Aug	1	79.095	13.1493
1730	4421	-15.1939	47.833	367	0.44	0.62	8	7	2019	1105	N	VIIRS	h	1	306.43	13.83	D	0	Madagascar dry deciduous forests	Aug	1	79.095	13.1493
1731	4422	-18.5852	44.563	367	0.47	0.48	8	7	2019	1105	N	VIIRS	h	1	312.65	14.79	D	0	Madagascar dry deciduous forests	Aug	1	79.095	13.1493
1732	4425	-18.662	44.3509	367	0.45	0.47	8	7	2019	1105	N	VIIRS	h	1	310.81	25.66	D	0	Madagascar dry deciduous forests	Aug	1	79.095	13.1493
1733	4426	-18.661	44.3513	367	0.46	0.47	8	7	2019	1105	N	VIIRS	h	1	308.57	20	D	0	Madagascar dry deciduous forests	Aug	1	79.095	13.1493
1734	4427	-18.5655	44.381	367	0.46	0.47	8	7	2019	1105	N	VIIRS	h	1	308.13	10.88	D	0	Madagascar dry deciduous forests	Aug	1	79.095	13.1493
1735	4428	-18.5543	44.3923	367	0.46	0.47	8	7	2019	1105	N	VIIRS	h	1	311.05	6.75	D	0	Madagascar dry deciduous forests	Aug	1	79.095	13.1493
1736	4429	-18.5543	44.3926	367	0.46	0.47	8	7	2019	1105	N	VIIRS	h	1	310.98	9.38	D	0	Madagascar dry deciduous forests	Aug	1	79.095	13.1493
1737	4431	-18.6318	44.4357	367	0.46	0.47	8	7	2019	1105	N	VIIRS	h	1	309.44	16.21	D	0	Madagascar dry deciduous forests	Aug	1	79.095	13.1493
1738	4432	-18.6326	44.4312	367	0.46	0.47	8	7	2019	1105	N	VIIRS	h	1	310.51	9.83	D	0	Madagascar dry deciduous forests	Aug	1	79.095	13.1493
1739	4433	-16.8264	46.7491	367	0.35	0.57	8	7	2019	1105	N	VIIRS	h	1	306.85	6.15	D	0	Madagascar dry deciduous forests	Aug	1	79.095	13.1493
1740	4434	-18.552	44.356	367	0.46	0.47	8	7	2019	1105	N	VIIRS	h	1	308.99	14.68	D	0	Madagascar dry deciduous forests	Aug	1	79.095	13.1493
1741	4435	-12.9773	49.1509	367	0.47	0.4	8	7	2019	2213	N	VIIRS	h	1	297.4	17.37	N	0	Madagascar dry deciduous forests	Aug	1	79.095	13.1493
1742	4449	-19.4139	45.376	367	0.43	0.38	8	8	2019	1045	N	VIIRS	h	1	328.14	32.43	D	0	Madagascar dry deciduous forests	Aug	1	79.095	13.1493
1743	4458	-19.6816	44.5809	367	0.4	0.37	8	8	2019	1045	N	VIIRS	h	1	314.63	15.05	D	3	Madagascar dry deciduous forests	Aug	1	79.095	13.1493
1744	4459	-19.6049	44.6664	367	0.41	0.37	8	8	2019	1045	N	VIIRS	h	1	337.63	83.86	D	0	Madagascar dry deciduous forests	Aug	1	79.095	13.1493
1745	4483	-19.4754	44.6906	367	0.41	0.37	8	8	2019	1046	N	VIIRS	h	1	356.05	43.16	D	0	Madagascar dry deciduous forests	Aug	1	79.095	13.1493
1746	4484	-19.4391	44.6762	367	0.41	0.37	8	8	2019	1046	N	VIIRS	h	1	345.81	103.5	D	0	Madagascar dry deciduous forests	Aug	1	79.095	13.1493
1747	4485	-19.4384	44.68	367	0.41	0.37	8	8	2019	1046	N	VIIRS	h	1	364.42	103.5	D	0	Madagascar dry deciduous forests	Aug	1	79.095	13.1493
1748	4487	-17.6154	44.9606	367	0.43	0.38	8	8	2019	1046	N	VIIRS	h	1	315.14	14.76	D	0	Madagascar dry deciduous forests	Aug	1	79.095	13.1493
1749	4490	-16.3702	46.812	367	0.54	0.42	8	8	2019	1046	N	VIIRS	h	1	312.53	18.48	D	0	Madagascar dry deciduous forests	Aug	1	79.095	13.1493
1750	4493	-16.9765	44.7625	367	0.43	0.38	8	8	2019	1046	N	VIIRS	h	1	313.4	26.19	D	0	Madagascar dry deciduous forests	Aug	1	79.095	13.1493
1751	4494	-18.2307	44.5057	367	0.41	0.37	8	8	2019	1046	N	VIIRS	h	1	340	50.12	D	0	Madagascar dry deciduous forests	Aug	1	79.095	13.1493
1752	4496	-17.3157	44.2623	367	0.41	0.37	8	8	2019	1046	N	VIIRS	h	1	314.28	12.05	D	0	Madagascar dry deciduous forests	Aug	1	79.095	13.1493
1753	4499	-17.4089	44.5917	367	0.42	0.38	8	8	2019	1046	N	VIIRS	h	1	309.55	11.93	D	0	Madagascar dry deciduous forests	Aug	1	79.095	13.1493
1754	4504	-19.4978	44.6388	367	0.41	0.37	8	8	2019	1046	N	VIIRS	h	1	318	43.9	D	0	Madagascar dry deciduous forests	Aug	1	79.095	13.1493
1755	4505	-18.4353	44.7867	367	0.42	0.37	8	8	2019	1046	N	VIIRS	h	1	310.68	7.66	D	0	Madagascar dry deciduous forests	Aug	1	79.095	13.1493
1756	4507	-15.5619	47.2822	367	0.4	0.44	8	8	2019	1046	N	VIIRS	h	1	302.06	14.55	D	0	Madagascar dry deciduous forests	Aug	1	79.095	13.1493
1757	4508	-15.6942	47.3113	367	0.4	0.44	8	8	2019	1046	N	VIIRS	h	1	308.48	12.8	D	0	Madagascar dry deciduous forests	Aug	1	79.095	13.1493
1758	4509	-16.0106	47.3605	367	0.4	0.44	8	8	2019	1046	N	VIIRS	h	1	308.49	56.09	D	0	Madagascar dry deciduous forests	Aug	1	79.095	13.1493
1759	4510	-16.0153	47.3577	367	0.4	0.44	8	8	2019	1046	N	VIIRS	h	1	340.25	74.71	D	0	Madagascar dry deciduous forests	Aug	1	79.095	13.1493
1760	4511	-16.0145	47.3575	367	0.39	0.44	8	8	2019	1046	N	VIIRS	h	1	336.37	68.38	D	0	Madagascar dry deciduous forests	Aug	1	79.095	13.1493
1761	4513	-16.4638	47.9354	367	0.42	0.45	8	8	2019	1046	N	VIIRS	h	1	305.92	7.29	D	0	Madagascar dry deciduous forests	Aug	1	79.095	13.1493
1762	4514	-19.4788	44.6912	367	0.41	0.37	8	8	2019	1046	N	VIIRS	h	1	372.19	126.91	D	0	Madagascar dry deciduous forests	Aug	1	79.095	13.1493
1763	4516	-18.9467	44.545	367	0.41	0.37	8	8	2019	1046	N	VIIRS	h	1	317.01	24.09	D	0	Madagascar dry deciduous forests	Aug	1	79.095	13.1493
1764	4517	-15.9806	48.0183	367	0.43	0.46	8	8	2019	1046	N	VIIRS	h	1	303.21	11.2	D	0	Madagascar dry deciduous forests	Aug	1	79.095	13.1493
1765	4528	-20.1442	44.9724	367	0.44	0.38	8	9	2019	1026	N	VIIRS	h	1	313.57	10.42	D	0	Madagascar dry deciduous forests	Aug	1	79.095	13.1493
1766	4530	-16.3841	45.2816	367	0.4	0.37	8	9	2019	1027	N	VIIRS	h	1	318.19	12.66	D	0	Madagascar dry deciduous forests	Aug	1	79.095	13.1493
1767	4531	-16.4394	44.6985	367	0.42	0.38	8	9	2019	1027	N	VIIRS	h	1	315.64	17.6	D	0	Madagascar dry deciduous forests	Aug	1	79.095	13.1493
1768	4532	-16.511	47.5269	367	0.39	0.36	8	9	2019	1027	N	VIIRS	h	1	312.31	5.04	D	0	Madagascar dry deciduous forests	Aug	1	79.095	13.1493
1769	4533	-16.0306	47.2829	367	0.39	0.36	8	9	2019	1027	N	VIIRS	h	1	315.41	7.75	D	0	Madagascar dry deciduous forests	Aug	1	79.095	13.1493
1770	4535	-19.0481	44.9134	367	0.43	0.38	8	9	2019	1027	N	VIIRS	h	1	314.75	39.3	D	0	Madagascar dry deciduous forests	Aug	1	79.095	13.1493
1771	4538	-19.2996	45.0124	367	0.43	0.38	8	9	2019	1027	N	VIIRS	h	1	314.21	9.91	D	0	Madagascar dry deciduous forests	Aug	1	79.095	13.1493
1772	4539	-17.7423	45.0059	367	0.42	0.38	8	9	2019	1027	N	VIIRS	h	1	312.91	9.97	D	0	Madagascar dry deciduous forests	Aug	1	79.095	13.1493
1773	4540	-14.9682	47.7337	367	0.39	0.36	8	9	2019	1028	N	VIIRS	h	1	313.12	10.57	D	0	Madagascar dry deciduous forests	Aug	1	79.095	13.1493
1774	4541	-13.1284	49.0528	367	0.45	0.39	8	9	2019	1028	N	VIIRS	h	1	307	16.62	D	0	Madagascar dry deciduous forests	Aug	1	79.095	13.1493
1775	4542	-15.9205	47.294	367	0.39	0.36	8	9	2019	1028	N	VIIRS	h	1	311.92	5.55	D	0	Madagascar dry deciduous forests	Aug	1	79.095	13.1493
1776	4543	-15.4217	47.5329	367	0.39	0.36	8	9	2019	1028	N	VIIRS	h	1	316.2	13.64	D	0	Madagascar dry deciduous forests	Aug	1	79.095	13.1493
1777	4544	-16.1532	45.6508	367	0.39	0.36	8	9	2019	1028	N	VIIRS	h	1	316.55	8.78	D	0	Madagascar dry deciduous forests	Aug	1	79.095	13.1493
1778	4545	-15.4211	47.5365	367	0.39	0.36	8	9	2019	1028	N	VIIRS	h	1	314.8	13.64	D	0	Madagascar dry deciduous forests	Aug	1	79.095	13.1493
1779	4546	-14.9587	47.7284	367	0.39	0.36	8	9	2019	1028	N	VIIRS	h	1	311.74	12.13	D	0	Madagascar dry deciduous forests	Aug	1	79.095	13.1493
1780	4547	-14.9688	47.73	367	0.39	0.36	8	9	2019	1028	N	VIIRS	h	1	312.9	8.1	D	0	Madagascar dry deciduous forests	Aug	1	79.095	13.1493
1781	4583	-20.0266	46.1842	367	0.45	0.47	8	10	2019	1008	N	VIIRS	h	1	312.17	9.38	D	0	Madagascar dry deciduous forests	Aug	1	79.095	13.1493
1782	4584	-19.3301	44.4985	367	0.56	0.52	8	10	2019	1008	N	VIIRS	h	1	306.93	17.11	D	0	Madagascar dry deciduous forests	Aug	1	79.095	13.1493
1783	4585	-17.4874	45.7321	367	0.45	0.47	8	10	2019	1008	N	VIIRS	h	1	308.98	8.9	D	0	Madagascar dry deciduous forests	Aug	1	79.095	13.1493
1784	4586	-18.7908	44.831	367	0.53	0.5	8	10	2019	1008	N	VIIRS	h	1	309.4	13.84	D	0	Madagascar dry deciduous forests	Aug	1	79.095	13.1493
1785	4588	-18.7525	44.5259	367	0.55	0.51	8	10	2019	1008	N	VIIRS	h	1	310.15	9.49	D	0	Madagascar dry deciduous forests	Aug	1	79.095	13.1493
1786	4591	-17.1542	44.9228	367	0.5	0.49	8	10	2019	1008	N	VIIRS	h	1	311.79	36.77	D	0	Madagascar dry deciduous forests	Aug	1	79.095	13.1493
1787	4592	-19.6912	44.8153	367	0.54	0.51	8	10	2019	1008	N	VIIRS	h	1	312.47	14.75	D	0	Madagascar dry deciduous forests	Aug	1	79.095	13.1493
1788	4595	-18.3433	44.5913	367	0.54	0.51	8	10	2019	1008	N	VIIRS	h	1	314.95	17.55	D	0	Madagascar dry deciduous forests	Aug	1	79.095	13.1493
1789	4596	-17.1497	44.9222	367	0.5	0.49	8	10	2019	1008	N	VIIRS	h	1	313.77	36.77	D	0	Madagascar dry deciduous forests	Aug	1	79.095	13.1493
1790	4597	-19.7495	45.323	367	0.5	0.49	8	10	2019	1008	N	VIIRS	h	1	315.04	7.97	D	0	Madagascar dry deciduous forests	Aug	1	79.095	13.1493
1791	4599	-17.0166	44.4792	367	0.53	0.5	8	10	2019	1008	N	VIIRS	h	1	313.63	12.73	D	0	Madagascar dry deciduous forests	Aug	1	79.095	13.1493
1792	4601	-15.8084	46.1233	367	0.4	0.44	8	10	2019	1009	N	VIIRS	h	1	311.76	9.22	D	0	Madagascar dry deciduous forests	Aug	1	79.095	13.1493
1793	4602	-15.7407	47.1771	367	0.52	0.42	8	10	2019	1009	N	VIIRS	h	1	313.61	20.74	D	0	Madagascar dry deciduous forests	Aug	1	79.095	13.1493
1794	4603	-16.8475	44.9338	367	0.49	0.49	8	10	2019	1009	N	VIIRS	h	1	313.07	11.44	D	0	Madagascar dry deciduous forests	Aug	1	79.095	13.1493
1795	4604	-16.8423	44.7818	367	0.5	0.49	8	10	2019	1009	N	VIIRS	h	1	310.99	10.99	D	0	Madagascar dry deciduous forests	Aug	1	79.095	13.1493
1796	4605	-16.8248	44.9617	367	0.49	0.48	8	10	2019	1009	N	VIIRS	h	1	308.5	7.27	D	0	Madagascar dry deciduous forests	Aug	1	79.095	13.1493
1797	4606	-16.2781	45.2746	367	0.46	0.47	8	10	2019	1009	N	VIIRS	h	1	312.31	16.91	D	0	Madagascar dry deciduous forests	Aug	1	79.095	13.1493
1798	4607	-16.7402	46.3726	367	0.4	0.44	8	10	2019	1009	N	VIIRS	h	1	316.77	18.16	D	0	Madagascar dry deciduous forests	Aug	1	79.095	13.1493
1799	4608	-16.4537	47.9259	367	0.47	0.64	8	10	2019	2118	N	VIIRS	h	1	289.07	14.95	N	0	Madagascar dry deciduous forests	Aug	1	79.095	13.1493
1800	4630	-17.6721	46.2199	367	0.42	0.61	8	11	2019	949	N	VIIRS	h	1	303.41	13.33	D	0	Madagascar dry deciduous forests	Aug	1	79.095	13.1493
1801	4636	-19.3766	45.7595	367	0.47	0.64	8	11	2019	949	N	VIIRS	h	1	305.97	11.63	D	0	Madagascar dry deciduous forests	Aug	1	79.095	13.1493
1802	4648	-19.4299	44.6503	367	0.56	0.69	8	11	2019	949	N	VIIRS	h	1	302.18	13.91	D	0	Madagascar dry deciduous forests	Aug	1	79.095	13.1493
1803	4651	-17.4302	45.8888	367	0.44	0.63	8	11	2019	949	N	VIIRS	h	1	301.5	8.05	D	0	Madagascar dry deciduous forests	Aug	1	79.095	13.1493
1804	4652	-17.4308	45.8894	367	0.44	0.63	8	11	2019	949	N	VIIRS	h	1	301.3	9.61	D	0	Madagascar dry deciduous forests	Aug	1	79.095	13.1493
1805	4655	-18.3461	44.1124	367	0.59	0.7	8	11	2019	949	N	VIIRS	h	1	302.01	17.09	D	0	Madagascar dry deciduous forests	Aug	1	79.095	13.1493
1806	4656	-18.3479	44.1156	367	0.59	0.7	8	11	2019	949	N	VIIRS	h	1	300.12	12.88	D	0	Madagascar dry deciduous forests	Aug	1	79.095	13.1493
1807	4657	-17.5281	46.4233	367	0.41	0.61	8	11	2019	949	N	VIIRS	h	1	307.3	20.84	D	0	Madagascar dry deciduous forests	Aug	1	79.095	13.1493
1808	4661	-18.9891	44.7434	367	0.55	0.68	8	11	2019	949	N	VIIRS	h	1	303.97	12.32	D	0	Madagascar dry deciduous forests	Aug	1	79.095	13.1493
1809	4662	-19.2846	44.4382	367	0.57	0.69	8	11	2019	949	N	VIIRS	h	1	301.11	21.04	D	0	Madagascar dry deciduous forests	Aug	1	79.095	13.1493
1810	4664	-18.9912	44.7431	367	0.55	0.68	8	11	2019	949	N	VIIRS	h	1	304.63	23.34	D	0	Madagascar dry deciduous forests	Aug	1	79.095	13.1493
1811	4665	-18.3068	45.3117	367	0.49	0.65	8	11	2019	949	N	VIIRS	h	1	303.91	43.98	D	0	Madagascar dry deciduous forests	Aug	1	79.095	13.1493
1812	4668	-17.5028	45.0054	367	0.51	0.66	8	11	2019	949	N	VIIRS	h	1	301.59	10.57	D	0	Madagascar dry deciduous forests	Aug	1	79.095	13.1493
1813	4669	-18.3006	45.3081	367	0.49	0.65	8	11	2019	949	N	VIIRS	h	1	303.47	16.35	D	0	Madagascar dry deciduous forests	Aug	1	79.095	13.1493
1814	4672	-18.3012	45.306	367	0.49	0.65	8	11	2019	949	N	VIIRS	h	1	304.94	14.37	D	0	Madagascar dry deciduous forests	Aug	1	79.095	13.1493
1815	4673	-17.508	45.0085	367	0.51	0.66	8	11	2019	949	N	VIIRS	h	1	305.08	10.85	D	0	Madagascar dry deciduous forests	Aug	1	79.095	13.1493
1816	4678	-18.2469	45.1691	367	0.5	0.66	8	11	2019	949	N	VIIRS	h	1	303.69	11.05	D	0	Madagascar dry deciduous forests	Aug	1	79.095	13.1493
1817	4680	-17.3764	47.2749	367	0.36	0.57	8	11	2019	949	N	VIIRS	h	1	297.99	4.46	D	3	Madagascar dry deciduous forests	Aug	1	79.095	13.1493
1818	4684	-18.2452	45.1726	367	0.5	0.66	8	11	2019	949	N	VIIRS	h	1	304.98	16.25	D	0	Madagascar dry deciduous forests	Aug	1	79.095	13.1493
1819	4693	-17.2037	45.0906	367	0.5	0.65	8	11	2019	950	N	VIIRS	h	1	303.35	9.44	D	0	Madagascar dry deciduous forests	Aug	1	79.095	13.1493
1820	4694	-16.9995	45.0949	367	0.49	0.65	8	11	2019	950	N	VIIRS	h	1	304.04	15.47	D	0	Madagascar dry deciduous forests	Aug	1	79.095	13.1493
1821	4695	-16.4676	47.0958	367	0.36	0.57	8	11	2019	950	N	VIIRS	h	1	308.39	7.34	D	0	Madagascar dry deciduous forests	Aug	1	79.095	13.1493
1822	4696	-16.4058	47.5207	367	0.34	0.56	8	11	2019	950	N	VIIRS	h	1	305.17	5.83	D	0	Madagascar dry deciduous forests	Aug	1	79.095	13.1493
1823	4697	-16.5568	44.766	367	0.51	0.66	8	11	2019	950	N	VIIRS	h	1	301.84	6.41	D	0	Madagascar dry deciduous forests	Aug	1	79.095	13.1493
1824	4698	-16.9979	44.4862	367	0.54	0.68	8	11	2019	950	N	VIIRS	h	1	303.79	12.92	D	0	Madagascar dry deciduous forests	Aug	1	79.095	13.1493
1825	4699	-16.9221	45.0051	367	0.5	0.66	8	11	2019	950	N	VIIRS	h	1	304.96	7.15	D	0	Madagascar dry deciduous forests	Aug	1	79.095	13.1493
1826	4700	-17.1967	45.3532	367	0.48	0.64	8	11	2019	950	N	VIIRS	h	1	304.1	5.25	D	0	Madagascar dry deciduous forests	Aug	1	79.095	13.1493
1827	4701	-16.0118	47.0598	367	0.36	0.57	8	11	2019	950	N	VIIRS	h	1	305.43	6.48	D	0	Madagascar dry deciduous forests	Aug	1	79.095	13.1493
1828	4702	-17.0315	46.7128	367	0.39	0.59	8	11	2019	950	N	VIIRS	h	1	304.98	9.79	D	3	Madagascar dry deciduous forests	Aug	1	79.095	13.1493
1829	4703	-17.1027	45.8375	367	0.44	0.62	8	11	2019	950	N	VIIRS	h	1	305.92	16.29	D	0	Madagascar dry deciduous forests	Aug	1	79.095	13.1493
1830	4704	-17.0615	46.3875	367	0.41	0.6	8	11	2019	950	N	VIIRS	h	1	303.07	4.35	D	0	Madagascar dry deciduous forests	Aug	1	79.095	13.1493
1831	4705	-16.6534	46.0406	367	0.42	0.61	8	11	2019	950	N	VIIRS	h	1	302.36	6	D	0	Madagascar dry deciduous forests	Aug	1	79.095	13.1493
1832	4706	-17.1072	45.8373	367	0.44	0.63	8	11	2019	950	N	VIIRS	h	1	306.27	9.49	D	0	Madagascar dry deciduous forests	Aug	1	79.095	13.1493
1833	4707	-17.0307	46.7133	367	0.39	0.59	8	11	2019	950	N	VIIRS	h	1	304.15	9.17	D	3	Madagascar dry deciduous forests	Aug	1	79.095	13.1493
1834	4708	-16.6541	46.0405	367	0.42	0.61	8	11	2019	950	N	VIIRS	h	1	301.31	4.75	D	0	Madagascar dry deciduous forests	Aug	1	79.095	13.1493
1835	4709	-16.8705	44.8391	367	0.51	0.66	8	11	2019	950	N	VIIRS	h	1	303.66	16.27	D	0	Madagascar dry deciduous forests	Aug	1	79.095	13.1493
1836	4710	-16.4764	46.5399	367	0.39	0.59	8	11	2019	950	N	VIIRS	h	1	307.13	10.32	D	0	Madagascar dry deciduous forests	Aug	1	79.095	13.1493
1837	4714	-15.8849	47.7599	367	0.32	0.54	8	11	2019	950	N	VIIRS	h	1	309.83	21.12	D	0	Madagascar dry deciduous forests	Aug	1	79.095	13.1493
1838	4715	-15.8794	47.7622	367	0.32	0.54	8	11	2019	950	N	VIIRS	h	1	305.24	12.17	D	0	Madagascar dry deciduous forests	Aug	1	79.095	13.1493
1839	4716	-15.8798	47.7592	367	0.32	0.54	8	11	2019	950	N	VIIRS	h	1	308.24	21.12	D	0	Madagascar dry deciduous forests	Aug	1	79.095	13.1493
1840	4719	-16.9376	46.3946	367	0.4	0.6	8	11	2019	950	N	VIIRS	h	1	305.87	7.56	D	0	Madagascar dry deciduous forests	Aug	1	79.095	13.1493
1841	4720	-16.9428	46.3991	367	0.4	0.6	8	11	2019	950	N	VIIRS	h	1	305.42	6.4	D	0	Madagascar dry deciduous forests	Aug	1	79.095	13.1493
1842	4722	-16.2977	47.9999	367	0.62	0.54	8	11	2019	950	N	VIIRS	h	1	304.2	31.28	D	3	Madagascar dry deciduous forests	Aug	1	79.095	13.1493
1843	4723	-15.8368	47.7058	367	0.32	0.55	8	11	2019	950	N	VIIRS	h	1	313.37	23.6	D	0	Madagascar dry deciduous forests	Aug	1	79.095	13.1493
1844	4724	-17.1007	46.5268	367	0.4	0.6	8	11	2019	950	N	VIIRS	h	1	306.06	8.03	D	0	Madagascar dry deciduous forests	Aug	1	79.095	13.1493
1845	4725	-15.8375	47.6996	367	0.32	0.55	8	11	2019	950	N	VIIRS	h	1	305.95	19.87	D	0	Madagascar dry deciduous forests	Aug	1	79.095	13.1493
1846	4726	-16.9409	46.3967	367	0.4	0.6	8	11	2019	950	N	VIIRS	h	1	307.13	7.35	D	0	Madagascar dry deciduous forests	Aug	1	79.095	13.1493
1847	4727	-16.8974	46.3977	367	0.4	0.6	8	11	2019	950	N	VIIRS	h	1	305.12	4.36	D	0	Madagascar dry deciduous forests	Aug	1	79.095	13.1493
1848	4728	-15.8364	47.7089	367	0.32	0.55	8	11	2019	950	N	VIIRS	h	1	309.49	23.6	D	0	Madagascar dry deciduous forests	Aug	1	79.095	13.1493
1849	4729	-15.5642	46.8865	367	0.36	0.57	8	11	2019	950	N	VIIRS	h	1	304.92	5.78	D	0	Madagascar dry deciduous forests	Aug	1	79.095	13.1493
1850	4730	-16.5366	45.9235	367	0.43	0.62	8	11	2019	950	N	VIIRS	h	1	309.24	19.48	D	0	Madagascar dry deciduous forests	Aug	1	79.095	13.1493
1851	4731	-16.5423	45.9243	367	0.43	0.62	8	11	2019	950	N	VIIRS	h	1	305.77	19.48	D	0	Madagascar dry deciduous forests	Aug	1	79.095	13.1493
1852	4732	-16.038	45.821	367	0.43	0.62	8	11	2019	950	N	VIIRS	h	1	304.41	8.92	D	0	Madagascar dry deciduous forests	Aug	1	79.095	13.1493
1853	4733	-15.5755	47.3927	367	0.33	0.56	8	11	2019	950	N	VIIRS	h	1	303.66	8.64	D	0	Madagascar dry deciduous forests	Aug	1	79.095	13.1493
1854	4734	-15.5581	46.8928	367	0.36	0.57	8	11	2019	950	N	VIIRS	h	1	304.61	10.73	D	0	Madagascar dry deciduous forests	Aug	1	79.095	13.1493
1855	4735	-15.8019	46.8495	367	0.37	0.58	8	11	2019	950	N	VIIRS	h	1	303.39	9.94	D	0	Madagascar dry deciduous forests	Aug	1	79.095	13.1493
1856	4736	-15.8563	47.448	367	0.33	0.56	8	11	2019	950	N	VIIRS	h	1	301.12	10.76	D	0	Madagascar dry deciduous forests	Aug	1	79.095	13.1493
1857	4737	-15.5771	47.3909	367	0.33	0.56	8	11	2019	950	N	VIIRS	h	1	302.58	5.54	D	0	Madagascar dry deciduous forests	Aug	1	79.095	13.1493
1858	4738	-16.2479	45.3772	367	0.46	0.64	8	11	2019	950	N	VIIRS	h	1	312.03	11.42	D	0	Madagascar dry deciduous forests	Aug	1	79.095	13.1493
1859	4739	-16.2419	45.3765	367	0.46	0.64	8	11	2019	950	N	VIIRS	h	1	304.52	11.42	D	0	Madagascar dry deciduous forests	Aug	1	79.095	13.1493
1860	4740	-15.5916	47.2112	367	0.34	0.56	8	11	2019	950	N	VIIRS	h	1	307.16	31.8	D	0	Madagascar dry deciduous forests	Aug	1	79.095	13.1493
1861	4741	-15.6469	46.5402	367	0.38	0.59	8	11	2019	950	N	VIIRS	h	1	304.12	8.61	D	0	Madagascar dry deciduous forests	Aug	1	79.095	13.1493
1862	4742	-15.5755	47.2127	367	0.34	0.56	8	11	2019	950	N	VIIRS	h	1	303.03	5.18	D	0	Madagascar dry deciduous forests	Aug	1	79.095	13.1493
1863	4743	-16.2842	47.276	367	0.35	0.56	8	11	2019	950	N	VIIRS	h	1	303.01	7.25	D	0	Madagascar dry deciduous forests	Aug	1	79.095	13.1493
1864	4744	-15.6075	46.495	367	0.38	0.59	8	11	2019	950	N	VIIRS	h	1	302.61	7.96	D	0	Madagascar dry deciduous forests	Aug	1	79.095	13.1493
1865	4745	-15.3788	47.591	367	0.32	0.55	8	11	2019	950	N	VIIRS	h	1	308.8	12.37	D	0	Madagascar dry deciduous forests	Aug	1	79.095	13.1493
1866	4746	-15.3741	47.5874	367	0.32	0.55	8	11	2019	950	N	VIIRS	h	1	307.18	4.69	D	0	Madagascar dry deciduous forests	Aug	1	79.095	13.1493
1867	4748	-17.0163	47.1129	367	0.36	0.58	8	11	2019	950	N	VIIRS	h	1	302.06	8.01	D	0	Madagascar dry deciduous forests	Aug	1	79.095	13.1493
1868	4749	-16.9229	47.0001	367	0.37	0.58	8	11	2019	950	N	VIIRS	h	1	328.22	42.18	D	0	Madagascar dry deciduous forests	Aug	1	79.095	13.1493
1869	4750	-17.001	47.2056	367	0.36	0.57	8	11	2019	950	N	VIIRS	h	1	300.75	9.54	D	0	Madagascar dry deciduous forests	Aug	1	79.095	13.1493
1870	4751	-15.9046	46.8326	367	0.37	0.58	8	11	2019	950	N	VIIRS	h	1	308.41	9.07	D	0	Madagascar dry deciduous forests	Aug	1	79.095	13.1493
1871	4752	-15.905	46.8292	367	0.37	0.58	8	11	2019	950	N	VIIRS	h	1	304	14.12	D	0	Madagascar dry deciduous forests	Aug	1	79.095	13.1493
1872	4753	-16.2197	46.2202	367	0.41	0.6	8	11	2019	950	N	VIIRS	h	1	303.55	5.39	D	0	Madagascar dry deciduous forests	Aug	1	79.095	13.1493
1873	4754	-16.5982	47.6373	367	0.33	0.55	8	11	2019	950	N	VIIRS	h	1	307.77	13.32	D	0	Madagascar dry deciduous forests	Aug	1	79.095	13.1493
1874	4755	-16.603	47.6411	367	0.33	0.55	8	11	2019	950	N	VIIRS	h	1	305.25	5.23	D	0	Madagascar dry deciduous forests	Aug	1	79.095	13.1493
1875	4756	-16.5998	47.639	367	0.33	0.55	8	11	2019	950	N	VIIRS	h	1	308.77	11.84	D	0	Madagascar dry deciduous forests	Aug	1	79.095	13.1493
1876	4773	-19.6768	45.0702	367	0.6	0.7	8	11	2019	1129	N	VIIRS	h	1	302.4	13.03	D	0	Madagascar dry deciduous forests	Aug	1	79.095	13.1493
1877	4774	-19.7443	44.9585	367	0.59	0.7	8	11	2019	1129	N	VIIRS	h	1	304.34	11.37	D	0	Madagascar dry deciduous forests	Aug	1	79.095	13.1493
1878	4775	-19.6791	45.0695	367	0.6	0.71	8	11	2019	1129	N	VIIRS	h	1	302.9	15.69	D	0	Madagascar dry deciduous forests	Aug	1	79.095	13.1493
1879	4777	-19.8143	44.5722	367	0.55	0.68	8	11	2019	1129	N	VIIRS	h	1	300.65	8.99	D	0	Madagascar dry deciduous forests	Aug	1	79.095	13.1493
1880	4789	-20.6833	45.8655	367	0.64	0.72	8	11	2019	1129	N	VIIRS	h	1	301.13	11.84	D	0	Madagascar dry deciduous forests	Aug	1	79.095	13.1493
1881	4796	-18.2846	44.7613	367	0.61	0.71	8	11	2019	1130	N	VIIRS	h	1	298.02	8.87	D	0	Madagascar dry deciduous forests	Aug	1	79.095	13.1493
1882	4797	-18.4537	44.6159	367	0.6	0.7	8	11	2019	1130	N	VIIRS	h	1	299.08	13.87	D	0	Madagascar dry deciduous forests	Aug	1	79.095	13.1493
1883	4798	-18.2972	45.2973	367	0.66	0.73	8	11	2019	1130	N	VIIRS	h	1	300.61	13.39	D	0	Madagascar dry deciduous forests	Aug	1	79.095	13.1493
1884	4799	-18.4523	44.6139	367	0.6	0.7	8	11	2019	1130	N	VIIRS	h	1	297.28	14.49	D	0	Madagascar dry deciduous forests	Aug	1	79.095	13.1493
1885	4800	-17.5284	45.1129	367	0.67	0.73	8	11	2019	1130	N	VIIRS	h	1	301.67	16.46	D	0	Madagascar dry deciduous forests	Aug	1	79.095	13.1493
1886	4801	-18.7298	45.4746	367	0.67	0.73	8	11	2019	1130	N	VIIRS	h	1	303.93	9.72	D	0	Madagascar dry deciduous forests	Aug	1	79.095	13.1493
1887	4802	-17.1211	44.5753	367	0.63	0.72	8	11	2019	1130	N	VIIRS	h	1	306.21	35.6	D	0	Madagascar dry deciduous forests	Aug	1	79.095	13.1493
1888	4803	-17.2684	44.7802	367	0.64	0.72	8	11	2019	1130	N	VIIRS	h	1	307	54.37	D	0	Madagascar dry deciduous forests	Aug	1	79.095	13.1493
1889	4804	-18.451	44.6198	367	0.6	0.7	8	11	2019	1130	N	VIIRS	h	1	297.7	14.49	D	0	Madagascar dry deciduous forests	Aug	1	79.095	13.1493
1890	4805	-17.2668	44.7773	367	0.65	0.73	8	11	2019	1130	N	VIIRS	h	1	299.82	13	D	0	Madagascar dry deciduous forests	Aug	1	79.095	13.1493
1891	4806	-17.3057	44.635	367	0.63	0.72	8	11	2019	1130	N	VIIRS	h	1	303.29	23.66	D	0	Madagascar dry deciduous forests	Aug	1	79.095	13.1493
1892	4807	-18.7282	45.4815	367	0.67	0.73	8	11	2019	1130	N	VIIRS	h	1	303.6	32.37	D	0	Madagascar dry deciduous forests	Aug	1	79.095	13.1493
1893	4808	-17.3006	44.227	367	0.59	0.7	8	11	2019	1130	N	VIIRS	h	1	301.37	9.32	D	0	Madagascar dry deciduous forests	Aug	1	79.095	13.1493
1894	4809	-17.3081	44.6381	367	0.63	0.72	8	11	2019	1130	N	VIIRS	h	1	303.45	45.99	D	0	Madagascar dry deciduous forests	Aug	1	79.095	13.1493
1895	4812	-17.4548	45.6165	367	0.72	0.76	8	11	2019	1130	N	VIIRS	h	1	304.46	34.36	D	0	Madagascar dry deciduous forests	Aug	1	79.095	13.1493
1896	4813	-17.7114	44.8805	367	0.64	0.72	8	11	2019	1130	N	VIIRS	h	1	300.42	20.69	D	0	Madagascar dry deciduous forests	Aug	1	79.095	13.1493
1897	4814	-18.4659	44.5854	367	0.59	0.7	8	11	2019	1130	N	VIIRS	h	1	298.65	8.34	D	0	Madagascar dry deciduous forests	Aug	1	79.095	13.1493
1898	4816	-16.5408	45.9195	367	0.78	0.78	8	11	2019	1130	N	VIIRS	h	1	300.13	13.05	D	0	Madagascar dry deciduous forests	Aug	1	79.095	13.1493
1899	4817	-16.5407	45.9248	367	0.78	0.78	8	11	2019	1130	N	VIIRS	h	1	299.88	23.19	D	0	Madagascar dry deciduous forests	Aug	1	79.095	13.1493
1900	4819	-16.5426	47.556	367	0.68	0.74	8	12	2019	931	N	VIIRS	h	1	295.06	11.68	D	0	Madagascar dry deciduous forests	Aug	1	79.095	13.1493
1901	4820	-16.5407	47.5577	367	0.69	0.74	8	12	2019	931	N	VIIRS	h	1	295.8	17.75	D	0	Madagascar dry deciduous forests	Aug	1	79.095	13.1493
1902	4821	-16.1427	46.512	367	0.79	0.78	8	12	2019	931	N	VIIRS	h	1	294.71	23.23	D	0	Madagascar dry deciduous forests	Aug	1	79.095	13.1493
1903	4824	-15.1243	47.5502	367	0.66	0.73	8	12	2019	931	N	VIIRS	h	1	298.65	22.12	D	0	Madagascar dry deciduous forests	Aug	1	79.095	13.1493
1904	4825	-15.1826	47.4536	367	0.67	0.74	8	12	2019	931	N	VIIRS	h	1	300.4	44.52	D	0	Madagascar dry deciduous forests	Aug	1	79.095	13.1493
1905	4826	-15.7277	46.8553	367	0.75	0.77	8	12	2019	931	N	VIIRS	h	1	297.28	13.89	D	0	Madagascar dry deciduous forests	Aug	1	79.095	13.1493
1906	4827	-15.4284	47.5026	367	0.67	0.74	8	12	2019	931	N	VIIRS	h	1	300.38	77.55	D	0	Madagascar dry deciduous forests	Aug	1	79.095	13.1493
1907	4828	-15.1827	47.4521	367	0.67	0.74	8	12	2019	931	N	VIIRS	h	1	300.68	22.03	D	0	Madagascar dry deciduous forests	Aug	1	79.095	13.1493
1908	4829	-15.4277	47.5094	367	0.67	0.74	8	12	2019	931	N	VIIRS	h	1	296.6	48.63	D	0	Madagascar dry deciduous forests	Aug	1	79.095	13.1493
1909	4830	-15.1174	47.5494	367	0.66	0.73	8	12	2019	931	N	VIIRS	h	1	298.06	22.12	D	0	Madagascar dry deciduous forests	Aug	1	79.095	13.1493
1910	4834	-19.4142	45.84	367	0.34	0.56	8	12	2019	1110	N	VIIRS	h	1	302.31	5.52	D	0	Madagascar dry deciduous forests	Aug	1	79.095	13.1493
1911	4839	-20.3504	45.7739	367	0.33	0.55	8	12	2019	1110	N	VIIRS	h	1	301.34	7.06	D	0	Madagascar dry deciduous forests	Aug	1	79.095	13.1493
1912	4840	-20.3487	45.7824	367	0.33	0.55	8	12	2019	1110	N	VIIRS	h	1	303.91	11.91	D	0	Madagascar dry deciduous forests	Aug	1	79.095	13.1493
1913	4854	-16.4274	44.7086	367	0.33	0.55	8	12	2019	1111	N	VIIRS	h	1	297.44	9.09	D	0	Madagascar dry deciduous forests	Aug	1	79.095	13.1493
1914	4859	-19.2224	45.2795	367	0.32	0.54	8	12	2019	1111	N	VIIRS	h	1	304.94	6.78	D	0	Madagascar dry deciduous forests	Aug	1	79.095	13.1493
1915	4861	-16.5522	46.5219	367	0.43	0.62	8	12	2019	1111	N	VIIRS	h	1	300.34	5.7	D	0	Madagascar dry deciduous forests	Aug	1	79.095	13.1493
1916	4862	-16.822	44.6512	367	0.32	0.55	8	12	2019	1111	N	VIIRS	h	1	299.64	7.11	D	0	Madagascar dry deciduous forests	Aug	1	79.095	13.1493
1917	4864	-16.8914	46.141	367	0.4	0.6	8	12	2019	1111	N	VIIRS	h	1	300.77	10.61	D	0	Madagascar dry deciduous forests	Aug	1	79.095	13.1493
1918	4867	-16.4496	44.8381	367	0.34	0.56	8	12	2019	1111	N	VIIRS	h	1	301.5	19.44	D	0	Madagascar dry deciduous forests	Aug	1	79.095	13.1493
1919	4868	-17.7199	44.6197	367	0.62	0.54	8	12	2019	1111	N	VIIRS	h	1	299.02	14.98	D	0	Madagascar dry deciduous forests	Aug	1	79.095	13.1493
1920	4869	-16.4502	44.8349	367	0.34	0.56	8	12	2019	1111	N	VIIRS	h	1	300	13.73	D	0	Madagascar dry deciduous forests	Aug	1	79.095	13.1493
1921	4870	-18.8973	45.2762	367	0.32	0.55	8	12	2019	1111	N	VIIRS	h	1	302.76	6.03	D	0	Madagascar dry deciduous forests	Aug	1	79.095	13.1493
1922	4871	-18.5687	45.0956	367	0.32	0.55	8	12	2019	1111	N	VIIRS	h	1	302.02	10.69	D	0	Madagascar dry deciduous forests	Aug	1	79.095	13.1493
1923	4872	-18.7228	45.2751	367	0.33	0.55	8	12	2019	1111	N	VIIRS	h	1	298.62	6.36	D	3	Madagascar dry deciduous forests	Aug	1	79.095	13.1493
1924	4873	-15.7551	47.1817	367	0.49	0.65	8	12	2019	1111	N	VIIRS	h	1	300.62	14.08	D	0	Madagascar dry deciduous forests	Aug	1	79.095	13.1493
1925	4875	-16.1303	45.6389	367	0.39	0.59	8	12	2019	1111	N	VIIRS	h	1	299.79	6.27	D	0	Madagascar dry deciduous forests	Aug	1	79.095	13.1493
1926	4876	-15.7501	47.1758	367	0.49	0.65	8	12	2019	1111	N	VIIRS	h	1	298.87	14.08	D	0	Madagascar dry deciduous forests	Aug	1	79.095	13.1493
1927	4877	-15.1716	47.4472	367	0.52	0.67	8	12	2019	1112	N	VIIRS	h	1	300.32	8.68	D	0	Madagascar dry deciduous forests	Aug	1	79.095	13.1493
1928	4878	-15.1745	47.4453	367	0.52	0.67	8	12	2019	1112	N	VIIRS	h	1	300.34	12.58	D	0	Madagascar dry deciduous forests	Aug	1	79.095	13.1493
1929	4879	-15.1202	47.5492	367	0.53	0.67	8	12	2019	1112	N	VIIRS	h	1	300.27	14.73	D	0	Madagascar dry deciduous forests	Aug	1	79.095	13.1493
1930	4880	-15.7568	46.6877	367	0.46	0.63	8	12	2019	1112	N	VIIRS	h	1	299.57	12.48	D	0	Madagascar dry deciduous forests	Aug	1	79.095	13.1493
1931	4881	-15.4252	47.5108	367	0.52	0.67	8	12	2019	1112	N	VIIRS	h	1	300.64	11.51	D	3	Madagascar dry deciduous forests	Aug	1	79.095	13.1493
1932	4882	-15.6368	47.1437	367	0.49	0.65	8	12	2019	1112	N	VIIRS	h	1	297.05	11.76	D	0	Madagascar dry deciduous forests	Aug	1	79.095	13.1493
1933	4883	-15.4283	47.4963	367	0.52	0.67	8	12	2019	1112	N	VIIRS	h	1	299.9	20.84	D	0	Madagascar dry deciduous forests	Aug	1	79.095	13.1493
1934	4884	-15.5784	46.6558	367	0.46	0.63	8	12	2019	1112	N	VIIRS	h	1	301.14	15.37	D	0	Madagascar dry deciduous forests	Aug	1	79.095	13.1493
1935	4885	-15.5817	46.6572	367	0.46	0.63	8	12	2019	1112	N	VIIRS	h	1	300.49	7.49	D	0	Madagascar dry deciduous forests	Aug	1	79.095	13.1493
1936	4886	-15.1213	47.5442	367	0.53	0.67	8	12	2019	1112	N	VIIRS	h	1	299.14	14.73	D	0	Madagascar dry deciduous forests	Aug	1	79.095	13.1493
1937	4887	-15.1266	47.5501	367	0.53	0.67	8	12	2019	1112	N	VIIRS	h	1	300.71	14.73	D	0	Madagascar dry deciduous forests	Aug	1	79.095	13.1493
1938	4888	-15.2893	47.7354	367	0.54	0.68	8	12	2019	1112	N	VIIRS	h	1	296	8.41	D	0	Madagascar dry deciduous forests	Aug	1	79.095	13.1493
1939	4895	-16.4125	46.9764	367	0.46	0.47	8	13	2019	1052	N	VIIRS	h	1	303.26	10.84	D	0	Madagascar dry deciduous forests	Aug	1	79.095	13.1493
1940	4915	-16.9476	46.406	367	0.39	0.36	8	14	2019	1034	N	VIIRS	h	1	314.31	20.11	D	0	Madagascar dry deciduous forests	Aug	1	79.095	13.1493
1941	4916	-15.9522	46.5392	367	0.4	0.37	8	14	2019	1034	N	VIIRS	h	1	311.26	6.57	D	0	Madagascar dry deciduous forests	Aug	1	79.095	13.1493
1942	4917	-15.9896	47.5723	367	0.42	0.38	8	14	2019	1034	N	VIIRS	h	1	309.2	6.67	D	0	Madagascar dry deciduous forests	Aug	1	79.095	13.1493
1943	4918	-15.6274	47.176	367	0.41	0.37	8	14	2019	1034	N	VIIRS	h	1	317.66	143.06	D	0	Madagascar dry deciduous forests	Aug	1	79.095	13.1493
1944	4919	-15.6265	47.1715	367	0.41	0.37	8	14	2019	1034	N	VIIRS	h	1	332.4	38.54	D	0	Madagascar dry deciduous forests	Aug	1	79.095	13.1493
1945	4920	-15.6246	47.1716	367	0.41	0.37	8	14	2019	1034	N	VIIRS	h	1	346.16	143.06	D	0	Madagascar dry deciduous forests	Aug	1	79.095	13.1493
1946	4921	-12.8453	49.7108	367	0.4	0.44	8	14	2019	1035	N	VIIRS	h	1	299.98	16.12	D	0	Madagascar dry deciduous forests	Aug	1	79.095	13.1493
1947	4926	-19.2781	44.8514	367	0.42	0.46	8	15	2019	1014	N	VIIRS	h	1	312.65	20	D	0	Madagascar dry deciduous forests	Aug	1	79.095	13.1493
1948	4927	-18.9506	45.0496	367	0.41	0.45	8	15	2019	1014	N	VIIRS	h	1	315.25	10.28	D	0	Madagascar dry deciduous forests	Aug	1	79.095	13.1493
1949	4930	-17.6209	45.1595	367	0.39	0.44	8	15	2019	1015	N	VIIRS	h	1	311.04	11.15	D	0	Madagascar dry deciduous forests	Aug	1	79.095	13.1493
1950	4931	-17.6328	45.0666	367	0.39	0.44	8	15	2019	1015	N	VIIRS	h	1	310.81	9.76	D	0	Madagascar dry deciduous forests	Aug	1	79.095	13.1493
1951	4932	-17.4196	44.1445	367	0.44	0.46	8	15	2019	1015	N	VIIRS	h	1	305.75	18.18	D	0	Madagascar dry deciduous forests	Aug	1	79.095	13.1493
1952	4933	-17.4249	44.7543	367	0.41	0.45	8	15	2019	1015	N	VIIRS	h	1	338.12	68.69	D	0	Madagascar dry deciduous forests	Aug	1	79.095	13.1493
1953	4934	-17.3614	45.9601	367	0.52	0.42	8	15	2019	1015	N	VIIRS	h	1	307.92	15.77	D	0	Madagascar dry deciduous forests	Aug	1	79.095	13.1493
1954	4935	-17.5987	44.5967	367	0.42	0.45	8	15	2019	1015	N	VIIRS	h	1	308.21	7.91	D	0	Madagascar dry deciduous forests	Aug	1	79.095	13.1493
1955	4959	-19.271	44.8202	367	0.43	0.62	8	16	2019	955	N	VIIRS	h	1	306.31	7.99	D	0	Madagascar dry deciduous forests	Aug	1	79.095	13.1493
1956	4960	-19.0714	44.5822	367	0.44	0.63	8	16	2019	955	N	VIIRS	h	1	309.66	9.94	D	0	Madagascar dry deciduous forests	Aug	1	79.095	13.1493
1957	4962	-19.4432	44.6786	367	0.44	0.62	8	16	2019	955	N	VIIRS	h	1	308.41	6.85	D	0	Madagascar dry deciduous forests	Aug	1	79.095	13.1493
1958	4963	-19.4418	44.6778	367	0.44	0.62	8	16	2019	955	N	VIIRS	h	1	310.3	8.14	D	0	Madagascar dry deciduous forests	Aug	1	79.095	13.1493
1959	4964	-18.9012	44.8411	367	0.42	0.61	8	16	2019	955	N	VIIRS	h	1	307.95	8.08	D	0	Madagascar dry deciduous forests	Aug	1	79.095	13.1493
1960	4967	-19.1278	44.6025	367	0.44	0.63	8	16	2019	955	N	VIIRS	h	1	310.86	11.31	D	0	Madagascar dry deciduous forests	Aug	1	79.095	13.1493
1961	4969	-18.953	44.6016	367	0.44	0.62	8	16	2019	955	N	VIIRS	h	1	311.05	10.07	D	0	Madagascar dry deciduous forests	Aug	1	79.095	13.1493
1962	4970	-18.7108	45.0495	367	0.41	0.61	8	16	2019	955	N	VIIRS	h	1	313.94	19.45	D	0	Madagascar dry deciduous forests	Aug	1	79.095	13.1493
1963	4971	-18.9534	44.5973	367	0.44	0.62	8	16	2019	955	N	VIIRS	h	1	311.17	10.07	D	0	Madagascar dry deciduous forests	Aug	1	79.095	13.1493
1964	4972	-18.5535	44.5014	367	0.44	0.63	8	16	2019	955	N	VIIRS	h	1	310.34	6.76	D	0	Madagascar dry deciduous forests	Aug	1	79.095	13.1493
1965	4973	-18.6647	44.6781	367	0.43	0.62	8	16	2019	955	N	VIIRS	h	1	310.51	7.27	D	0	Madagascar dry deciduous forests	Aug	1	79.095	13.1493
1966	4974	-19.1385	44.6775	367	0.44	0.62	8	16	2019	955	N	VIIRS	h	1	310.2	15.02	D	0	Madagascar dry deciduous forests	Aug	1	79.095	13.1493
1967	4975	-18.7405	44.6849	367	0.43	0.62	8	16	2019	955	N	VIIRS	h	1	308.32	5.61	D	0	Madagascar dry deciduous forests	Aug	1	79.095	13.1493
1968	4976	-18.5577	44.6399	367	0.43	0.62	8	16	2019	955	N	VIIRS	h	1	307.43	5.4	D	0	Madagascar dry deciduous forests	Aug	1	79.095	13.1493
1969	4977	-19.0832	44.6447	367	0.44	0.62	8	16	2019	955	N	VIIRS	h	1	311.72	13.22	D	0	Madagascar dry deciduous forests	Aug	1	79.095	13.1493
1970	4979	-18.9057	44.8424	367	0.42	0.61	8	16	2019	955	N	VIIRS	h	1	310.38	4.23	D	0	Madagascar dry deciduous forests	Aug	1	79.095	13.1493
1971	4980	-18.7351	44.6802	367	0.43	0.62	8	16	2019	955	N	VIIRS	h	1	309.25	12.29	D	0	Madagascar dry deciduous forests	Aug	1	79.095	13.1493
1972	4981	-19.2502	44.4728	367	0.45	0.63	8	16	2019	955	N	VIIRS	h	1	304.89	16.09	D	0	Madagascar dry deciduous forests	Aug	1	79.095	13.1493
1973	4982	-19.2506	44.4682	367	0.45	0.63	8	16	2019	955	N	VIIRS	h	1	309.42	16.32	D	0	Madagascar dry deciduous forests	Aug	1	79.095	13.1493
1974	4983	-18.5345	44.326	367	0.45	0.63	8	16	2019	955	N	VIIRS	h	1	309.98	9.32	D	0	Madagascar dry deciduous forests	Aug	1	79.095	13.1493
1975	4984	-19.2532	44.4691	367	0.45	0.63	8	16	2019	955	N	VIIRS	h	1	308.98	8.94	D	0	Madagascar dry deciduous forests	Aug	1	79.095	13.1493
1976	4985	-19.2473	44.4685	367	0.45	0.63	8	16	2019	955	N	VIIRS	h	1	304.7	9.93	D	0	Madagascar dry deciduous forests	Aug	1	79.095	13.1493
1977	4986	-18.6893	45.0349	367	0.41	0.61	8	16	2019	955	N	VIIRS	h	1	311.45	14.68	D	0	Madagascar dry deciduous forests	Aug	1	79.095	13.1493
1978	4987	-19.1287	44.6012	367	0.44	0.63	8	16	2019	955	N	VIIRS	h	1	310.72	11.01	D	0	Madagascar dry deciduous forests	Aug	1	79.095	13.1493
1979	4988	-19.8139	45.3057	367	0.41	0.6	8	16	2019	955	N	VIIRS	h	1	310.75	10.33	D	0	Madagascar dry deciduous forests	Aug	1	79.095	13.1493
1980	4991	-19.0259	45.4001	367	0.39	0.59	8	16	2019	955	N	VIIRS	h	1	309.91	8.02	D	0	Madagascar dry deciduous forests	Aug	1	79.095	13.1493
1981	4993	-19.4869	45.567	367	0.39	0.59	8	16	2019	955	N	VIIRS	h	1	316.01	32.39	D	0	Madagascar dry deciduous forests	Aug	1	79.095	13.1493
1982	3	-15.5021	50.4077	367	0.34	0.56	1	5	2019	937	N	VIIRS	h	1	291.05	10.02	D	0	Madagascar lowland forests	Jan	3	42.4536	9.56653
1983	4	-15.5028	50.4013	367	0.34	0.56	1	5	2019	937	N	VIIRS	h	1	292.51	9.84	D	0	Madagascar lowland forests	Jan	3	42.4536	9.56653
1984	5	-15.4976	50.4007	367	0.34	0.56	1	5	2019	937	N	VIIRS	h	1	290.77	7.74	D	0	Madagascar lowland forests	Jan	3	42.4536	9.56653
1985	6	-15.3891	50.4249	367	0.34	0.56	1	5	2019	937	N	VIIRS	h	1	292.84	7.77	D	0	Madagascar lowland forests	Jan	3	42.4536	9.56653
1986	7	-15.0438	50.2428	367	0.34	0.56	1	5	2019	937	N	VIIRS	h	1	292.04	8.88	D	0	Madagascar lowland forests	Jan	3	42.4536	9.56653
1987	8	-14.5859	50.1187	367	0.34	0.56	1	5	2019	938	N	VIIRS	h	1	292.61	8.36	D	0	Madagascar lowland forests	Jan	3	42.4536	9.56653
1988	10	-15.6084	50.3669	367	0.5	0.66	1	6	2019	1059	N	VIIRS	h	1	290.57	24.93	D	0	Madagascar lowland forests	Jan	3	42.4536	9.56653
1989	11	-15.6081	50.3674	367	0.5	0.66	1	6	2019	1059	N	VIIRS	h	1	290.27	12.87	D	0	Madagascar lowland forests	Jan	3	42.4536	9.56653
1990	12	-15.383	50.4402	367	0.51	0.66	1	6	2019	1059	N	VIIRS	h	1	290.21	23.14	D	0	Madagascar lowland forests	Jan	3	42.4536	9.56653
1991	13	-15.3846	50.4381	367	0.51	0.66	1	6	2019	1059	N	VIIRS	h	1	290.47	16.95	D	0	Madagascar lowland forests	Jan	3	42.4536	9.56653
1992	16	-20.4211	48.4809	367	0.39	0.59	1	11	2019	1104	N	VIIRS	h	1	290.44	13.31	D	0	Madagascar lowland forests	Jan	3	42.4536	9.56653
1993	17	-18.4918	49.1178	367	0.46	0.47	1	12	2019	1046	N	VIIRS	h	1	292.99	10.98	D	0	Madagascar lowland forests	Jan	3	42.4536	9.56653
1994	18	-15.2732	50.3908	367	0.32	0.54	1	12	2019	1046	N	VIIRS	h	1	292.14	6.04	D	0	Madagascar lowland forests	Jan	3	42.4536	9.56653
1995	19	-15.3965	50.4212	367	0.32	0.54	1	12	2019	1046	N	VIIRS	h	1	291.61	7.68	D	0	Madagascar lowland forests	Jan	3	42.4536	9.56653
1996	20	-18.6079	49.1348	367	0.41	0.37	1	13	2019	1027	N	VIIRS	h	1	298.66	14.27	D	0	Madagascar lowland forests	Jan	3	42.4536	9.56653
1997	21	-23.3792	47.3866	367	0.36	0.57	1	16	2019	1109	N	VIIRS	h	1	294.78	12.93	D	0	Madagascar lowland forests	Jan	3	42.4536	9.56653
1998	23	-20.8194	48.2963	367	0.47	0.48	1	17	2019	1051	N	VIIRS	h	1	298.94	43.95	D	0	Madagascar lowland forests	Jan	3	42.4536	9.56653
[truncated: 321,874+ more rows]
