# Supplementary material for: The burning island: Spatiotemporal patterns of fire occurrence in Madagascar
Source: PLoS One. 2022 Mar 31;17(3):e0263313. doi: 10.1371/journal.pone.0263313 (PMC8970516; doi:10.1371/journal.pone.0263313)
Supplement: S2 Data — (ZIP) [file pone.0263313.s003.zip]

Archive with 5 entries (2 files):
- Data_2012_VIIRS_Mada/
- Data_2012_VIIRS_Mada/Data_2012_VIIRS_Mada.xlsx
- __MACOSX/
- __MACOSX/Data_2012_VIIRS_Mada/
- __MACOSX/Data_2012_VIIRS_Mada/._Data_2012_VIIRS_Mada.xlsx
