# Supplementary material for: The burning island: Spatiotemporal patterns of fire occurrence in Madagascar
Source: PLoS One. 2022 Mar 31;17(3):e0263313. doi: 10.1371/journal.pone.0263313 (PMC8970516; doi:10.1371/journal.pone.0263313)
Supplement: S2 Data — (ZIP) [file pone.0263313.s003.zip › Data_2012_VIIRS_Mada/Data_2012_VIIRS_Mada.xlsx]

## Sheet: 2012_viirs_Eco
FID	FID_1	latitude	longitude	bright_ti4	scan	track	month	day	year	acq_time	satellite	instrument	confidence	version	bright_ti5	frp	daynight	type	ECO_NAME	OBJECTID	OBJECTID	Shape_Leng	Shape_Area
0	57	-15.3624	48.2313	332.66	0.56	0.43	1	22	2012	1001	N	VIIRS	n	1	294	5.29	D	0	Madagascar dry deciduous forests	Jan	1	79.095	13.1493
1	77	-14.5382	48.3916	329.86	0.75	0.77	1	24	2012	924	N	VIIRS	n	1	291	6.67	D	0	Madagascar dry deciduous forests	Jan	1	79.095	13.1493
2	78	-14.5403	48.393	329.9	0.75	0.77	1	24	2012	924	N	VIIRS	n	1	291	5.77	D	0	Madagascar dry deciduous forests	Jan	1	79.095	13.1493
3	118	-15.3478	48.2265	330.15	0.45	0.47	1	25	2012	1045	N	VIIRS	n	1	295	2.54	D	0	Madagascar dry deciduous forests	Jan	1	79.095	13.1493
4	119	-15.6659	48.5327	334.53	0.46	0.47	1	25	2012	1045	N	VIIRS	n	1	298	2.6	D	0	Madagascar dry deciduous forests	Jan	1	79.095	13.1493
5	122	-16.4765	45.1904	336.25	0.45	0.39	1	25	2012	1045	N	VIIRS	n	1	294	3.07	D	0	Madagascar dry deciduous forests	Jan	1	79.095	13.1493
6	139	-17.3449	47.3569	330.11	0.38	0.36	1	26	2012	1026	N	VIIRS	l	1	301	2.48	D	0	Madagascar dry deciduous forests	Jan	1	79.095	13.1493
7	145	-17.4171	47.232	334.32	0.38	0.36	1	26	2012	1026	N	VIIRS	n	1	303	1.28	D	0	Madagascar dry deciduous forests	Jan	1	79.095	13.1493
8	150	-17.2982	45.3089	333.86	0.41	0.37	1	26	2012	1026	N	VIIRS	l	1	300	3.21	D	0	Madagascar dry deciduous forests	Jan	1	79.095	13.1493
9	151	-17.2948	45.3084	334.2	0.41	0.37	1	26	2012	1026	N	VIIRS	l	1	299	4.02	D	0	Madagascar dry deciduous forests	Jan	1	79.095	13.1493
10	152	-17.2913	45.3079	348.67	0.41	0.37	1	26	2012	1026	N	VIIRS	n	1	301	4.02	D	0	Madagascar dry deciduous forests	Jan	1	79.095	13.1493
11	153	-17.2919	45.304	333.92	0.41	0.37	1	26	2012	1026	N	VIIRS	n	1	300	4.02	D	0	Madagascar dry deciduous forests	Jan	1	79.095	13.1493
12	154	-15.6737	46.6586	335.94	0.38	0.36	1	26	2012	1026	N	VIIRS	n	1	299	3.78	D	0	Madagascar dry deciduous forests	Jan	1	79.095	13.1493
13	155	-15.677	46.6591	351.46	0.38	0.36	1	26	2012	1026	N	VIIRS	n	1	301	9.68	D	0	Madagascar dry deciduous forests	Jan	1	79.095	13.1493
14	156	-15.6603	47.4311	333.27	0.39	0.36	1	26	2012	1026	N	VIIRS	n	1	302	2.69	D	0	Madagascar dry deciduous forests	Jan	1	79.095	13.1493
15	158	-16.5768	46.5585	338.33	0.39	0.36	1	26	2012	1026	N	VIIRS	n	1	299	2.68	D	0	Madagascar dry deciduous forests	Jan	1	79.095	13.1493
16	161	-15.0464	48.1649	339.85	0.4	0.37	1	26	2012	1027	N	VIIRS	n	1	296	3.53	D	0	Madagascar dry deciduous forests	Jan	1	79.095	13.1493
17	162	-14.9158	48.4163	343.37	0.41	0.37	1	26	2012	1027	N	VIIRS	n	1	296	4.29	D	0	Madagascar dry deciduous forests	Jan	1	79.095	13.1493
18	521	-16.0413	45.1215	332.37	0.38	0.36	1	31	2012	1033	N	VIIRS	n	1	297	1.56	D	0	Madagascar dry deciduous forests	Jan	1	79.095	13.1493
19	622	-19.5453	45.0731	342.23	0.42	0.45	2	1	2012	1013	N	VIIRS	n	1	299	5.57	D	0	Madagascar dry deciduous forests	Feb	1	79.095	13.1493
20	625	-15.9076	47.26	335.91	0.44	0.38	2	1	2012	1014	N	VIIRS	n	1	299	5.09	D	0	Madagascar dry deciduous forests	Feb	1	79.095	13.1493
21	627	-15.9103	47.2597	333.29	0.44	0.38	2	1	2012	1014	N	VIIRS	n	1	299	4.06	D	0	Madagascar dry deciduous forests	Feb	1	79.095	13.1493
22	641	-16.4821	45.1516	331.08	0.57	0.43	2	1	2012	1014	N	VIIRS	n	1	295	5.44	D	0	Madagascar dry deciduous forests	Feb	1	79.095	13.1493
23	705	-19.6274	44.5099	332	0.35	0.57	2	3	2012	1116	N	VIIRS	n	1	294	2.94	D	0	Madagascar dry deciduous forests	Feb	1	79.095	13.1493
24	757	-19.7799	45.4207	330.25	0.4	0.44	2	4	2012	1057	N	VIIRS	n	1	299	2.07	D	3	Madagascar dry deciduous forests	Feb	1	79.095	13.1493
25	758	-19.1399	45.4521	332.25	0.41	0.45	2	4	2012	1057	N	VIIRS	n	1	298	11.13	D	0	Madagascar dry deciduous forests	Feb	1	79.095	13.1493
26	759	-19.1407	45.4482	355.22	0.41	0.45	2	4	2012	1057	N	VIIRS	n	1	301	11.13	D	0	Madagascar dry deciduous forests	Feb	1	79.095	13.1493
27	764	-19.9951	45.8744	332.14	0.42	0.45	2	4	2012	1057	N	VIIRS	n	1	301	5.29	D	0	Madagascar dry deciduous forests	Feb	1	79.095	13.1493
28	765	-18.8331	44.2615	331.03	0.54	0.42	2	4	2012	1057	N	VIIRS	n	1	301	3.68	D	3	Madagascar dry deciduous forests	Feb	1	79.095	13.1493
29	774	-17.0975	44.7831	334.88	0.41	0.45	2	4	2012	1058	N	VIIRS	n	1	295	3.7	D	0	Madagascar dry deciduous forests	Feb	1	79.095	13.1493
30	846	-14.6495	48.3423	331.87	0.57	0.43	2	5	2012	1039	N	VIIRS	n	1	297	3.92	D	0	Madagascar dry deciduous forests	Feb	1	79.095	13.1493
31	847	-17.4299	45.1063	339.97	0.39	0.36	2	5	2012	1039	N	VIIRS	n	1	300	4.29	D	0	Madagascar dry deciduous forests	Feb	1	79.095	13.1493
32	850	-15.6876	48.463	332.57	0.56	0.43	2	5	2012	1039	N	VIIRS	n	1	298	3.72	D	0	Madagascar dry deciduous forests	Feb	1	79.095	13.1493
33	852	-15.751	47.6398	331.5	0.5	0.41	2	5	2012	1039	N	VIIRS	n	1	300	3.13	D	0	Madagascar dry deciduous forests	Feb	1	79.095	13.1493
34	854	-16.6735	45.4901	333.12	0.4	0.37	2	5	2012	1039	N	VIIRS	n	1	299	3.84	D	0	Madagascar dry deciduous forests	Feb	1	79.095	13.1493
35	893	-17.2415	44.8667	331.77	0.32	0.55	2	7	2012	1001	N	VIIRS	n	1	293	2.5	D	0	Madagascar dry deciduous forests	Feb	1	79.095	13.1493
36	957	-17.1393	44.3059	335.07	0.41	0.37	2	10	2012	1045	N	VIIRS	n	1	305	1.91	D	0	Madagascar dry deciduous forests	Feb	1	79.095	13.1493
37	958	-16.0512	45.4981	334.84	0.47	0.39	2	10	2012	1045	N	VIIRS	n	1	303	1.96	D	0	Madagascar dry deciduous forests	Feb	1	79.095	13.1493
38	960	-16.3632	45.219	341.13	0.45	0.39	2	10	2012	1045	N	VIIRS	n	1	303	5.68	D	0	Madagascar dry deciduous forests	Feb	1	79.095	13.1493
39	961	-17.7631	45.3173	332.76	0.44	0.38	2	10	2012	1045	N	VIIRS	n	1	304	3.3	D	0	Madagascar dry deciduous forests	Feb	1	79.095	13.1493
40	962	-16.2545	45.1787	335.31	0.45	0.39	2	10	2012	1045	N	VIIRS	n	1	305	7.59	D	0	Madagascar dry deciduous forests	Feb	1	79.095	13.1493
41	963	-17.4169	45.5296	343.68	0.45	0.39	2	10	2012	1045	N	VIIRS	n	1	303	5.16	D	0	Madagascar dry deciduous forests	Feb	1	79.095	13.1493
42	964	-17.1771	44.8662	333.19	0.43	0.38	2	10	2012	1045	N	VIIRS	n	1	301	1.33	D	0	Madagascar dry deciduous forests	Feb	1	79.095	13.1493
43	1004	-17.9347	44.3412	337.22	0.45	0.39	2	11	2012	1026	N	VIIRS	n	1	305	3.14	D	0	Madagascar dry deciduous forests	Feb	1	79.095	13.1493
44	1005	-19.2668	45.0687	332.99	0.43	0.38	2	11	2012	1026	N	VIIRS	l	1	301	10.08	D	0	Madagascar dry deciduous forests	Feb	1	79.095	13.1493
45	1006	-19.1739	45.0417	330.76	0.43	0.38	2	11	2012	1026	N	VIIRS	l	1	302	2.65	D	0	Madagascar dry deciduous forests	Feb	1	79.095	13.1493
46	1007	-17.2029	44.8653	337.89	0.42	0.38	2	11	2012	1026	N	VIIRS	n	1	303	3.52	D	0	Madagascar dry deciduous forests	Feb	1	79.095	13.1493
47	1008	-16.6591	45.5857	333.97	0.4	0.37	2	11	2012	1026	N	VIIRS	l	1	300	2.7	D	0	Madagascar dry deciduous forests	Feb	1	79.095	13.1493
48	1009	-18.1792	44.5792	331.13	0.44	0.38	2	11	2012	1026	N	VIIRS	n	1	297	2.9	D	0	Madagascar dry deciduous forests	Feb	1	79.095	13.1493
49	1010	-18.0351	44.6848	344.12	0.43	0.38	2	11	2012	1026	N	VIIRS	n	1	302	5.25	D	0	Madagascar dry deciduous forests	Feb	1	79.095	13.1493
50	1011	-17.2064	44.8658	339.74	0.42	0.38	2	11	2012	1026	N	VIIRS	n	1	303	3.52	D	0	Madagascar dry deciduous forests	Feb	1	79.095	13.1493
51	1017	-15.0626	47.6002	334.27	0.39	0.36	2	11	2012	1027	N	VIIRS	n	1	300	2.3	D	0	Madagascar dry deciduous forests	Feb	1	79.095	13.1493
52	1056	-19.3376	45.1493	341.87	0.52	0.5	2	12	2012	1007	N	VIIRS	n	1	296	6.55	D	0	Madagascar dry deciduous forests	Feb	1	79.095	13.1493
53	1057	-19.3389	45.1516	345.31	0.52	0.5	2	12	2012	1007	N	VIIRS	n	1	295	9.45	D	0	Madagascar dry deciduous forests	Feb	1	79.095	13.1493
54	1066	-18.6781	44.7871	333.43	0.55	0.68	2	13	2012	948	N	VIIRS	n	1	287	5.65	D	0	Madagascar dry deciduous forests	Feb	1	79.095	13.1493
55	1127	-17.6757	46.2802	367	0.5	0.65	2	19	2012	1116	N	VIIRS	h	1	292	16.69	D	0	Madagascar dry deciduous forests	Feb	1	79.095	13.1493
56	1128	-17.6747	46.2847	367	0.5	0.66	2	19	2012	1116	N	VIIRS	h	1	293	16.69	D	0	Madagascar dry deciduous forests	Feb	1	79.095	13.1493
57	1129	-17.6756	46.2805	367	0.5	0.65	2	19	2012	1116	N	VIIRS	h	1	292	15.05	D	0	Madagascar dry deciduous forests	Feb	1	79.095	13.1493
58	1130	-17.6746	46.285	367	0.5	0.65	2	19	2012	1116	N	VIIRS	h	1	293	15.05	D	0	Madagascar dry deciduous forests	Feb	1	79.095	13.1493
59	1159	-19.9847	45.9234	336.31	0.4	0.37	2	21	2012	1038	N	VIIRS	n	1	300	3.48	D	0	Madagascar dry deciduous forests	Feb	1	79.095	13.1493
60	1160	-19.9814	45.9228	338.39	0.4	0.37	2	21	2012	1038	N	VIIRS	n	1	300	3.48	D	0	Madagascar dry deciduous forests	Feb	1	79.095	13.1493
61	1162	-19.8715	45.8255	335.6	0.39	0.37	2	21	2012	1038	N	VIIRS	n	1	299	2.71	D	0	Madagascar dry deciduous forests	Feb	1	79.095	13.1493
62	1167	-19.5018	44.6148	330.99	0.38	0.36	2	21	2012	1038	N	VIIRS	l	1	305	4.75	D	0	Madagascar dry deciduous forests	Feb	1	79.095	13.1493
63	1168	-19.5007	44.6221	331.57	0.38	0.36	2	21	2012	1038	N	VIIRS	l	1	306	3.82	D	0	Madagascar dry deciduous forests	Feb	1	79.095	13.1493
64	1170	-19.4868	44.6236	330.54	0.38	0.36	2	21	2012	1038	N	VIIRS	l	1	305	3.57	D	0	Madagascar dry deciduous forests	Feb	1	79.095	13.1493
65	1171	-19.5013	44.6185	331.17	0.38	0.36	2	21	2012	1038	N	VIIRS	l	1	305	3.82	D	0	Madagascar dry deciduous forests	Feb	1	79.095	13.1493
66	1174	-18.5032	44.8264	332.72	0.39	0.36	2	21	2012	1038	N	VIIRS	n	1	293	2.14	D	0	Madagascar dry deciduous forests	Feb	1	79.095	13.1493
67	1179	-17.4887	44.9003	344.7	0.39	0.36	2	21	2012	1039	N	VIIRS	n	1	300	6.97	D	0	Madagascar dry deciduous forests	Feb	1	79.095	13.1493
68	1180	-16.4198	46.6681	333.81	0.45	0.39	2	21	2012	1039	N	VIIRS	n	1	297	3.34	D	0	Madagascar dry deciduous forests	Feb	1	79.095	13.1493
69	1181	-17.0351	46.3067	344.09	0.43	0.38	2	21	2012	1039	N	VIIRS	n	1	299	5.43	D	0	Madagascar dry deciduous forests	Feb	1	79.095	13.1493
70	1183	-17.1368	46.3897	336.87	0.43	0.38	2	21	2012	1039	N	VIIRS	n	1	298	2.34	D	0	Madagascar dry deciduous forests	Feb	1	79.095	13.1493
71	1311	-18.0673	44.6664	334.49	0.49	0.65	2	24	2012	1122	N	VIIRS	n	1	294	2.58	D	0	Madagascar dry deciduous forests	Feb	1	79.095	13.1493
72	1324	-18.3026	45.1731	335.64	0.52	0.5	2	25	2012	1104	N	VIIRS	n	1	297	7.79	D	0	Madagascar dry deciduous forests	Feb	1	79.095	13.1493
73	1325	-17.4964	45.5233	330.01	0.56	0.52	2	25	2012	1104	N	VIIRS	n	1	299	5.04	D	0	Madagascar dry deciduous forests	Feb	1	79.095	13.1493
74	1341	-19.7551	45.2335	336.15	0.42	0.38	2	26	2012	1044	N	VIIRS	n	1	303	3.3	D	0	Madagascar dry deciduous forests	Feb	1	79.095	13.1493
75	1344	-19.3665	45.1629	334.4	0.42	0.38	2	26	2012	1044	N	VIIRS	n	1	301	5.38	D	0	Madagascar dry deciduous forests	Feb	1	79.095	13.1493
76	1345	-19.3659	45.1669	348.54	0.42	0.38	2	26	2012	1044	N	VIIRS	n	1	303	5.38	D	0	Madagascar dry deciduous forests	Feb	1	79.095	13.1493
77	1382	-19.4277	45.6017	330.04	0.38	0.59	3	5	2012	954	N	VIIRS	l	1	304	2.47	D	0	Madagascar dry deciduous forests	Mar	1	79.095	13.1493
78	1383	-19.4282	45.6012	332.74	0.38	0.59	3	5	2012	954	N	VIIRS	n	1	304	2.9	D	0	Madagascar dry deciduous forests	Mar	1	79.095	13.1493
79	1386	-15.4356	48.3041	327.06	0.46	0.47	3	5	2012	955	N	VIIRS	n	1	286	2.28	D	0	Madagascar dry deciduous forests	Mar	1	79.095	13.1493
80	1401	-16.6523	46.9443	336.72	0.6	0.7	3	6	2012	936	N	VIIRS	n	1	298	4.56	D	0	Madagascar dry deciduous forests	Mar	1	79.095	13.1493
81	1416	-20.45	45.749	352.25	0.41	0.6	3	6	2012	1115	N	VIIRS	n	1	297	4.48	D	0	Madagascar dry deciduous forests	Mar	1	79.095	13.1493
82	1423	-18.5698	44.7015	351.51	0.38	0.59	3	6	2012	1116	N	VIIRS	n	1	294	5.78	D	0	Madagascar dry deciduous forests	Mar	1	79.095	13.1493
83	1473	-15.9351	47.6452	331.76	0.33	0.55	3	7	2012	1058	N	VIIRS	n	1	296	1.82	D	3	Madagascar dry deciduous forests	Mar	1	79.095	13.1493
84	1474	-15.6905	47.6537	340.08	0.33	0.55	3	7	2012	1058	N	VIIRS	n	1	296	3.63	D	0	Madagascar dry deciduous forests	Mar	1	79.095	13.1493
85	1475	-14.9217	47.9912	334.37	0.36	0.57	3	7	2012	1058	N	VIIRS	n	1	296	2.98	D	0	Madagascar dry deciduous forests	Mar	1	79.095	13.1493
86	1476	-15.442	48.0623	352.47	0.36	0.57	3	7	2012	1058	N	VIIRS	n	1	297	6.52	D	0	Madagascar dry deciduous forests	Mar	1	79.095	13.1493
87	1477	-17.4441	45.0939	330.91	0.43	0.46	3	7	2012	1058	N	VIIRS	n	1	298	3	D	0	Madagascar dry deciduous forests	Mar	1	79.095	13.1493
88	1521	-19.5725	45.1057	330.72	0.39	0.36	3	8	2012	1038	N	VIIRS	l	1	305	1.7	D	0	Madagascar dry deciduous forests	Mar	1	79.095	13.1493
89	1544	-18.6013	44.5454	336.09	0.38	0.36	3	8	2012	1038	N	VIIRS	n	1	305	1.7	D	0	Madagascar dry deciduous forests	Mar	1	79.095	13.1493
90	1545	-18.6315	44.5435	334.73	0.38	0.36	3	8	2012	1038	N	VIIRS	n	1	303	2.82	D	0	Madagascar dry deciduous forests	Mar	1	79.095	13.1493
91	1565	-19.9697	46.042	342.52	0.4	0.37	3	8	2012	1038	N	VIIRS	n	1	311	4.13	D	0	Madagascar dry deciduous forests	Mar	1	79.095	13.1493
92	1593	-17.9397	44.695	337.58	0.39	0.36	3	8	2012	1039	N	VIIRS	n	1	303	2.49	D	0	Madagascar dry deciduous forests	Mar	1	79.095	13.1493
93	1594	-17.943	44.6956	335.95	0.39	0.36	3	8	2012	1039	N	VIIRS	n	1	302	2.49	D	0	Madagascar dry deciduous forests	Mar	1	79.095	13.1493
94	1596	-17.9391	44.4105	330.49	0.38	0.36	3	8	2012	1039	N	VIIRS	l	1	304	2.92	D	0	Madagascar dry deciduous forests	Mar	1	79.095	13.1493
95	1597	-17.7744	45.1811	335.1	0.39	0.36	3	8	2012	1039	N	VIIRS	n	1	303	2.41	D	0	Madagascar dry deciduous forests	Mar	1	79.095	13.1493
96	1661	-20.0393	45.7339	341.06	0.47	0.4	3	9	2012	1019	N	VIIRS	n	1	308	5.19	D	0	Madagascar dry deciduous forests	Mar	1	79.095	13.1493
97	1706	-19.2183	45.098	335.42	0.5	0.41	3	9	2012	1019	N	VIIRS	n	1	299	4.8	D	0	Madagascar dry deciduous forests	Mar	1	79.095	13.1493
98	1745	-15.1917	48.1189	334.46	0.38	0.36	3	9	2012	1020	N	VIIRS	n	1	302	3.78	D	0	Madagascar dry deciduous forests	Mar	1	79.095	13.1493
99	1748	-16.8592	46.0578	333.32	0.43	0.38	3	9	2012	1020	N	VIIRS	l	1	303	4.54	D	0	Madagascar dry deciduous forests	Mar	1	79.095	13.1493
100	1749	-14.8517	48.2684	330.64	0.38	0.36	3	9	2012	1020	N	VIIRS	l	1	302	2.13	D	0	Madagascar dry deciduous forests	Mar	1	79.095	13.1493
101	1763	-17.3723	47.2679	331.38	0.4	0.37	3	9	2012	1020	N	VIIRS	l	1	306	2.14	D	3	Madagascar dry deciduous forests	Mar	1	79.095	13.1493
102	1773	-17.853	44.7145	331.93	0.51	0.41	3	9	2012	1020	N	VIIRS	n	1	301	2.44	D	3	Madagascar dry deciduous forests	Mar	1	79.095	13.1493
103	1782	-14.653	48.4437	331.19	0.39	0.36	3	9	2012	1021	N	VIIRS	n	1	300	1.98	D	0	Madagascar dry deciduous forests	Mar	1	79.095	13.1493
104	1801	-17.8601	44.63	334.43	0.68	0.74	3	11	2012	942	N	VIIRS	n	1	287	5.17	D	0	Madagascar dry deciduous forests	Mar	1	79.095	13.1493
105	1803	-17.8608	44.6288	330.97	0.68	0.74	3	11	2012	942	N	VIIRS	n	1	287	8.96	D	0	Madagascar dry deciduous forests	Mar	1	79.095	13.1493
106	1808	-17.3346	47.3267	337.62	0.45	0.63	3	11	2012	942	N	VIIRS	n	1	295	6.91	D	0	Madagascar dry deciduous forests	Mar	1	79.095	13.1493
107	1810	-17.1708	46.4611	338.36	0.51	0.66	3	11	2012	942	N	VIIRS	n	1	296	8.03	D	0	Madagascar dry deciduous forests	Mar	1	79.095	13.1493
108	1811	-16.2342	47.3322	348.98	0.44	0.62	3	11	2012	942	N	VIIRS	n	1	294	6.96	D	0	Madagascar dry deciduous forests	Mar	1	79.095	13.1493
109	1812	-16.2336	47.3319	348.52	0.44	0.62	3	11	2012	942	N	VIIRS	n	1	294	6.27	D	0	Madagascar dry deciduous forests	Mar	1	79.095	13.1493
110	1813	-16.254	46.742	345.48	0.48	0.65	3	11	2012	942	N	VIIRS	n	1	291	6.22	D	0	Madagascar dry deciduous forests	Mar	1	79.095	13.1493
111	1834	-20.1018	45.7565	333.6	0.53	0.5	3	12	2012	1103	N	VIIRS	n	1	299	2.34	D	0	Madagascar dry deciduous forests	Mar	1	79.095	13.1493
112	1849	-17.3664	46.2413	340.33	0.64	0.54	3	12	2012	1104	N	VIIRS	n	1	294	11.39	D	0	Madagascar dry deciduous forests	Mar	1	79.095	13.1493
113	1850	-17.3701	46.2442	339.58	0.63	0.54	3	12	2012	1104	N	VIIRS	n	1	295	8.36	D	0	Madagascar dry deciduous forests	Mar	1	79.095	13.1493
114	1851	-15.3929	48.1972	335.2	0.46	0.64	3	12	2012	1104	N	VIIRS	n	1	295	4.83	D	0	Madagascar dry deciduous forests	Mar	1	79.095	13.1493
115	1852	-16.1249	46.5361	331.56	0.35	0.57	3	12	2012	1104	N	VIIRS	n	1	295	2.22	D	0	Madagascar dry deciduous forests	Mar	1	79.095	13.1493
116	1853	-15.316	48.2575	346.62	0.47	0.64	3	12	2012	1104	N	VIIRS	n	1	295	6.63	D	0	Madagascar dry deciduous forests	Mar	1	79.095	13.1493
117	1854	-15.3186	48.2586	336.28	0.47	0.64	3	12	2012	1104	N	VIIRS	n	1	294	3.67	D	0	Madagascar dry deciduous forests	Mar	1	79.095	13.1493
118	1897	-16.9825	44.5359	330.67	0.42	0.38	3	13	2012	1045	N	VIIRS	n	1	296	1.88	D	0	Madagascar dry deciduous forests	Mar	1	79.095	13.1493
119	1903	-18.5729	44.5153	343	0.41	0.37	3	13	2012	1045	N	VIIRS	n	1	303	15.5	D	0	Madagascar dry deciduous forests	Mar	1	79.095	13.1493
120	1905	-18.0213	44.49	338.91	0.41	0.37	3	13	2012	1045	N	VIIRS	n	1	299	2.83	D	0	Madagascar dry deciduous forests	Mar	1	79.095	13.1493
121	1906	-19.3104	45.1118	338.16	0.42	0.38	3	13	2012	1045	N	VIIRS	n	1	302	4.27	D	0	Madagascar dry deciduous forests	Mar	1	79.095	13.1493
122	1907	-19.3111	45.1078	332.68	0.42	0.38	3	13	2012	1045	N	VIIRS	l	1	305	9.37	D	0	Madagascar dry deciduous forests	Mar	1	79.095	13.1493
123	1908	-19.307	45.1112	336.88	0.42	0.38	3	13	2012	1045	N	VIIRS	n	1	304	4.27	D	0	Madagascar dry deciduous forests	Mar	1	79.095	13.1493
124	1909	-19.3076	45.1072	345.71	0.42	0.38	3	13	2012	1045	N	VIIRS	n	1	304	9.37	D	0	Madagascar dry deciduous forests	Mar	1	79.095	13.1493
125	1910	-19.3083	45.1032	345.6	0.42	0.38	3	13	2012	1045	N	VIIRS	n	1	308	9.37	D	0	Madagascar dry deciduous forests	Mar	1	79.095	13.1493
126	1911	-19.3048	45.1026	338.41	0.42	0.38	3	13	2012	1045	N	VIIRS	n	1	300	5.36	D	0	Madagascar dry deciduous forests	Mar	1	79.095	13.1493
127	1912	-19.3061	45.0946	330.87	0.42	0.38	3	13	2012	1045	N	VIIRS	l	1	305	1.82	D	0	Madagascar dry deciduous forests	Mar	1	79.095	13.1493
128	1913	-19.3027	45.094	335.53	0.42	0.38	3	13	2012	1045	N	VIIRS	n	1	305	1.82	D	0	Madagascar dry deciduous forests	Mar	1	79.095	13.1493
129	1914	-19.0639	44.9686	352.45	0.42	0.38	3	13	2012	1045	N	VIIRS	n	1	303	8.76	D	0	Madagascar dry deciduous forests	Mar	1	79.095	13.1493
130	1915	-19.0646	44.9647	330.91	0.42	0.38	3	13	2012	1045	N	VIIRS	n	1	299	2.06	D	0	Madagascar dry deciduous forests	Mar	1	79.095	13.1493
131	1944	-17.0874	46.0696	332.61	0.39	0.36	3	14	2012	1026	N	VIIRS	n	1	301	2.33	D	0	Madagascar dry deciduous forests	Mar	1	79.095	13.1493
132	1949	-19.5018	45.8777	333.44	0.4	0.37	3	14	2012	1026	N	VIIRS	n	1	299	3	D	0	Madagascar dry deciduous forests	Mar	1	79.095	13.1493
133	1973	-19.0862	44.9807	337.34	0.52	0.5	3	15	2012	1007	N	VIIRS	n	1	298	2.9	D	0	Madagascar dry deciduous forests	Mar	1	79.095	13.1493
134	1974	-17.1609	46.1908	337.81	0.41	0.45	3	15	2012	1007	N	VIIRS	n	1	294	4.03	D	0	Madagascar dry deciduous forests	Mar	1	79.095	13.1493
135	1977	-16.494	46.9706	343.02	0.55	0.42	3	15	2012	1008	N	VIIRS	n	1	296	14.88	D	0	Madagascar dry deciduous forests	Mar	1	79.095	13.1493
136	1978	-15.486	47.6994	331.45	0.49	0.4	3	15	2012	1008	N	VIIRS	n	1	294	6.21	D	0	Madagascar dry deciduous forests	Mar	1	79.095	13.1493
137	1985	-16.144	46.9159	335.3	0.36	0.58	3	16	2012	949	N	VIIRS	n	1	291	3.37	D	0	Madagascar dry deciduous forests	Mar	1	79.095	13.1493
138	1986	-16.1422	46.9129	347.8	0.36	0.58	3	16	2012	949	N	VIIRS	n	1	290	6.9	D	0	Madagascar dry deciduous forests	Mar	1	79.095	13.1493
139	1987	-16.1444	46.9123	333.6	0.36	0.58	3	16	2012	949	N	VIIRS	n	1	290	3.37	D	0	Madagascar dry deciduous forests	Mar	1	79.095	13.1493
140	1997	-19.6861	44.9787	334.78	0.6	0.53	3	17	2012	1109	N	VIIRS	n	1	294	9.75	D	0	Madagascar dry deciduous forests	Mar	1	79.095	13.1493
141	1999	-15.5111	47.7733	334.07	0.54	0.68	3	17	2012	1110	N	VIIRS	n	1	289	4.43	D	3	Madagascar dry deciduous forests	Mar	1	79.095	13.1493
142	2003	-20.5105	45.7921	335.09	0.51	0.41	3	18	2012	1050	N	VIIRS	n	1	297	3.16	D	0	Madagascar dry deciduous forests	Mar	1	79.095	13.1493
143	2006	-20.5143	45.7928	339.85	0.51	0.41	3	18	2012	1050	N	VIIRS	n	1	299	4.3	D	0	Madagascar dry deciduous forests	Mar	1	79.095	13.1493
144	2008	-16.4751	46.8247	340.35	0.45	0.47	3	18	2012	1051	N	VIIRS	n	1	297	7.73	D	3	Madagascar dry deciduous forests	Mar	1	79.095	13.1493
145	2014	-16.2138	47.3527	332.25	0.49	0.49	3	18	2012	1051	N	VIIRS	n	1	295	3.83	D	0	Madagascar dry deciduous forests	Mar	1	79.095	13.1493
146	2016	-19.4286	44.6501	337.63	0.47	0.39	3	18	2012	1051	N	VIIRS	n	1	299	3.64	D	0	Madagascar dry deciduous forests	Mar	1	79.095	13.1493
147	2017	-18.8516	44.2643	348.02	0.45	0.39	3	18	2012	1051	N	VIIRS	n	1	300	8.71	D	3	Madagascar dry deciduous forests	Mar	1	79.095	13.1493
148	2060	-18.6225	45.1803	336.46	0.39	0.36	3	19	2012	1032	N	VIIRS	n	1	301	2.33	D	0	Madagascar dry deciduous forests	Mar	1	79.095	13.1493
149	2064	-17.5485	45.0259	332.02	0.39	0.36	3	19	2012	1032	N	VIIRS	n	1	297	2.72	D	0	Madagascar dry deciduous forests	Mar	1	79.095	13.1493
150	2065	-17.5981	45.0825	333.27	0.39	0.36	3	19	2012	1032	N	VIIRS	n	1	299	4.82	D	0	Madagascar dry deciduous forests	Mar	1	79.095	13.1493
151	2068	-19.6495	45.4222	336.74	0.39	0.36	3	19	2012	1032	N	VIIRS	n	1	301	3.04	D	0	Madagascar dry deciduous forests	Mar	1	79.095	13.1493
152	2069	-19.5023	45.4883	335.95	0.39	0.36	3	19	2012	1032	N	VIIRS	n	1	302	1.68	D	0	Madagascar dry deciduous forests	Mar	1	79.095	13.1493
153	2070	-18.9971	44.9503	339.5	0.39	0.36	3	19	2012	1032	N	VIIRS	n	1	300	4.28	D	0	Madagascar dry deciduous forests	Mar	1	79.095	13.1493
154	2072	-16.4871	46.9007	332.67	0.4	0.37	3	19	2012	1033	N	VIIRS	n	1	297	3.04	D	0	Madagascar dry deciduous forests	Mar	1	79.095	13.1493
155	2073	-16.488	47.0024	332.84	0.41	0.37	3	19	2012	1033	N	VIIRS	n	1	298	7.42	D	0	Madagascar dry deciduous forests	Mar	1	79.095	13.1493
156	2074	-16.4886	46.9986	332.59	0.4	0.37	3	19	2012	1033	N	VIIRS	n	1	300	7.42	D	0	Madagascar dry deciduous forests	Mar	1	79.095	13.1493
157	2075	-16.4852	46.9981	335.23	0.4	0.37	3	19	2012	1033	N	VIIRS	n	1	298	7.42	D	0	Madagascar dry deciduous forests	Mar	1	79.095	13.1493
158	2076	-16.4851	47.0016	332.98	0.41	0.37	3	19	2012	1033	N	VIIRS	n	1	294	5.06	D	0	Madagascar dry deciduous forests	Mar	1	79.095	13.1493
159	2077	-16.4857	46.9978	334.11	0.41	0.37	3	19	2012	1033	N	VIIRS	n	1	298	5.06	D	0	Madagascar dry deciduous forests	Mar	1	79.095	13.1493
160	2078	-16.4138	46.6566	339.97	0.4	0.37	3	19	2012	1033	N	VIIRS	n	1	296	4.12	D	3	Madagascar dry deciduous forests	Mar	1	79.095	13.1493
161	2079	-16.4899	46.6851	332.24	0.4	0.37	3	19	2012	1033	N	VIIRS	n	1	297	1.49	D	0	Madagascar dry deciduous forests	Mar	1	79.095	13.1493
162	2080	-15.4585	48.3202	344.26	0.46	0.39	3	19	2012	1033	N	VIIRS	n	1	297	7.38	D	0	Madagascar dry deciduous forests	Mar	1	79.095	13.1493
163	2081	-15.6456	47.6492	331.27	0.43	0.38	3	19	2012	1033	N	VIIRS	n	1	297	2.47	D	0	Madagascar dry deciduous forests	Mar	1	79.095	13.1493
164	2082	-15.9353	48.2594	330.98	0.45	0.39	3	19	2012	1033	N	VIIRS	n	1	298	2.18	D	0	Madagascar dry deciduous forests	Mar	1	79.095	13.1493
165	2094	-19.7882	45.0797	333.12	0.41	0.45	3	20	2012	1013	N	VIIRS	n	1	296	3.04	D	0	Madagascar dry deciduous forests	Mar	1	79.095	13.1493
166	2095	-19.3165	44.9492	342.08	0.42	0.45	3	20	2012	1013	N	VIIRS	n	1	298	4.69	D	0	Madagascar dry deciduous forests	Mar	1	79.095	13.1493
167	2096	-19.317	44.945	345.53	0.42	0.45	3	20	2012	1013	N	VIIRS	n	1	299	4.69	D	0	Madagascar dry deciduous forests	Mar	1	79.095	13.1493
168	2097	-19.3123	44.9487	342.46	0.42	0.45	3	20	2012	1013	N	VIIRS	n	1	299	7.58	D	0	Madagascar dry deciduous forests	Mar	1	79.095	13.1493
169	2098	-19.3128	44.9445	335.85	0.42	0.45	3	20	2012	1013	N	VIIRS	n	1	297	7.58	D	0	Madagascar dry deciduous forests	Mar	1	79.095	13.1493
170	2099	-19.0948	45.0553	333.73	0.41	0.45	3	20	2012	1013	N	VIIRS	n	1	296	3.85	D	0	Madagascar dry deciduous forests	Mar	1	79.095	13.1493
171	2100	-19.0374	44.9261	333.4	0.42	0.45	3	20	2012	1013	N	VIIRS	n	1	295	5.16	D	0	Madagascar dry deciduous forests	Mar	1	79.095	13.1493
172	2108	-17.3681	45.0819	346.1	0.39	0.44	3	20	2012	1014	N	VIIRS	n	1	292	7.53	D	0	Madagascar dry deciduous forests	Mar	1	79.095	13.1493
173	2109	-17.0577	46.2998	332.69	0.49	0.41	3	20	2012	1014	N	VIIRS	n	1	295	3.08	D	0	Madagascar dry deciduous forests	Mar	1	79.095	13.1493
174	2110	-17.2891	46.4611	332.99	0.49	0.4	3	20	2012	1014	N	VIIRS	n	1	298	1.76	D	0	Madagascar dry deciduous forests	Mar	1	79.095	13.1493
175	2111	-14.7326	47.7487	334.22	0.41	0.37	3	20	2012	1014	N	VIIRS	n	1	297	2.25	D	0	Madagascar dry deciduous forests	Mar	1	79.095	13.1493
176	2112	-14.7833	47.7328	354.11	0.41	0.37	3	20	2012	1014	N	VIIRS	n	1	299	20.16	D	0	Madagascar dry deciduous forests	Mar	1	79.095	13.1493
177	2124	-16.0056	45.625	342.23	0.35	0.56	3	21	2012	955	N	VIIRS	n	1	272	2.7	D	0	Madagascar dry deciduous forests	Mar	1	79.095	13.1493
178	2134	-16.9801	45.4887	332.57	0.46	0.64	3	22	2012	1116	N	VIIRS	n	1	289	3.64	D	0	Madagascar dry deciduous forests	Mar	1	79.095	13.1493
179	2146	-15.3806	47.8025	330.34	0.34	0.56	3	23	2012	1058	N	VIIRS	n	1	291	2.03	D	0	Madagascar dry deciduous forests	Mar	1	79.095	13.1493
180	2148	-15.3805	47.8022	330.35	0.34	0.56	3	23	2012	1058	N	VIIRS	n	1	290	2.14	D	0	Madagascar dry deciduous forests	Mar	1	79.095	13.1493
181	2150	-16.2452	47.3526	328.71	0.43	0.62	3	27	2012	942	N	VIIRS	n	1	288	3.01	D	3	Madagascar dry deciduous forests	Mar	1	79.095	13.1493
182	2151	-16.2449	47.3521	332.88	0.43	0.62	3	27	2012	942	N	VIIRS	n	1	288	2.9	D	3	Madagascar dry deciduous forests	Mar	1	79.095	13.1493
183	2157	-15.743	47.6096	335.38	0.41	0.61	3	27	2012	943	N	VIIRS	n	1	290	2.46	D	3	Madagascar dry deciduous forests	Mar	1	79.095	13.1493
184	2158	-15.4667	47.6508	329.2	0.41	0.6	3	27	2012	943	N	VIIRS	n	1	292	3.41	D	3	Madagascar dry deciduous forests	Mar	1	79.095	13.1493
185	2159	-15.4408	47.6791	343.51	0.4	0.6	3	27	2012	943	N	VIIRS	n	1	291	4.84	D	0	Madagascar dry deciduous forests	Mar	1	79.095	13.1493
186	2160	-15.4878	47.6998	328.83	0.4	0.6	3	27	2012	943	N	VIIRS	n	1	289	2.57	D	3	Madagascar dry deciduous forests	Mar	1	79.095	13.1493
187	2169	-19.6595	45.4089	331.85	0.51	0.66	3	27	2012	1122	N	VIIRS	n	1	296	4.1	D	0	Madagascar dry deciduous forests	Mar	1	79.095	13.1493
188	2170	-16.4857	47.0035	334.85	0.73	0.76	3	27	2012	1123	N	VIIRS	n	1	288	8.47	D	0	Madagascar dry deciduous forests	Mar	1	79.095	13.1493
189	2179	-19.4219	45.8609	330.76	0.45	0.39	3	29	2012	1044	N	VIIRS	n	1	302	4.35	D	0	Madagascar dry deciduous forests	Mar	1	79.095	13.1493
190	2180	-19.4212	45.8651	333.54	0.45	0.39	3	29	2012	1044	N	VIIRS	n	1	302	4.35	D	0	Madagascar dry deciduous forests	Mar	1	79.095	13.1493
191	2182	-20.0071	46.0716	331.47	0.45	0.39	3	29	2012	1044	N	VIIRS	n	1	302	1.7	D	0	Madagascar dry deciduous forests	Mar	1	79.095	13.1493
192	2201	-19.8026	45.46	332.54	0.43	0.38	3	29	2012	1044	N	VIIRS	n	1	300	2.63	D	3	Madagascar dry deciduous forests	Mar	1	79.095	13.1493
193	2202	-19.6653	45.4181	342.08	0.43	0.38	3	29	2012	1044	N	VIIRS	n	1	302	3.48	D	3	Madagascar dry deciduous forests	Mar	1	79.095	13.1493
194	2203	-19.7292	44.8393	340.66	0.41	0.37	3	29	2012	1044	N	VIIRS	n	1	303	8.2	D	3	Madagascar dry deciduous forests	Mar	1	79.095	13.1493
195	2204	-19.7305	44.8314	344.33	0.41	0.37	3	29	2012	1044	N	VIIRS	n	1	304	12.21	D	0	Madagascar dry deciduous forests	Mar	1	79.095	13.1493
196	2206	-18.8401	44.8546	334.45	0.42	0.37	3	29	2012	1045	N	VIIRS	n	1	301	4.11	D	0	Madagascar dry deciduous forests	Mar	1	79.095	13.1493
197	2207	-18.2123	45.2519	335.4	0.44	0.38	3	29	2012	1045	N	VIIRS	n	1	305	7.15	D	0	Madagascar dry deciduous forests	Mar	1	79.095	13.1493
198	2209	-17.9665	44.3349	334.26	0.41	0.37	3	29	2012	1045	N	VIIRS	n	1	301	2.41	D	0	Madagascar dry deciduous forests	Mar	1	79.095	13.1493
199	2210	-17.5011	44.9216	332.35	0.43	0.38	3	29	2012	1045	N	VIIRS	n	1	300	1.95	D	0	Madagascar dry deciduous forests	Mar	1	79.095	13.1493
200	2212	-18.0853	44.5316	335.94	0.41	0.37	3	29	2012	1045	N	VIIRS	n	1	301	5.4	D	0	Madagascar dry deciduous forests	Mar	1	79.095	13.1493
201	2213	-18.2088	45.2513	333.37	0.44	0.38	3	29	2012	1045	N	VIIRS	n	1	302	1.85	D	0	Madagascar dry deciduous forests	Mar	1	79.095	13.1493
202	2214	-15.4999	47.6912	347.23	0.42	0.46	3	29	2012	1045	N	VIIRS	n	1	290	6.55	D	0	Madagascar dry deciduous forests	Mar	1	79.095	13.1493
203	2215	-17.3231	46.0749	346.95	0.49	0.4	3	29	2012	1045	N	VIIRS	n	1	300	6.56	D	0	Madagascar dry deciduous forests	Mar	1	79.095	13.1493
204	2232	-19.9198	45.9229	336.45	0.41	0.37	3	30	2012	1025	N	VIIRS	n	1	304	2.54	D	0	Madagascar dry deciduous forests	Mar	1	79.095	13.1493
205	2234	-21.2018	45.822	335.46	0.42	0.37	3	30	2012	1025	N	VIIRS	l	1	306	3.45	D	0	Madagascar dry deciduous forests	Mar	1	79.095	13.1493
206	2248	-19.7613	44.8646	337.24	0.44	0.38	3	30	2012	1026	N	VIIRS	n	1	304	4.6	D	3	Madagascar dry deciduous forests	Mar	1	79.095	13.1493
207	2249	-19.7358	44.8393	334.84	0.44	0.38	3	30	2012	1026	N	VIIRS	n	1	300	4.96	D	3	Madagascar dry deciduous forests	Mar	1	79.095	13.1493
208	2250	-19.7328	44.8345	332.77	0.44	0.38	3	30	2012	1026	N	VIIRS	n	1	300	3.31	D	0	Madagascar dry deciduous forests	Mar	1	79.095	13.1493
209	2251	-19.6509	45.4092	337.15	0.42	0.38	3	30	2012	1026	N	VIIRS	n	1	302	5.84	D	0	Madagascar dry deciduous forests	Mar	1	79.095	13.1493
210	2252	-19.6881	45.0324	335.91	0.43	0.38	3	30	2012	1026	N	VIIRS	n	1	302	7.97	D	0	Madagascar dry deciduous forests	Mar	1	79.095	13.1493
211	2253	-19.688	45.033	341.85	0.43	0.38	3	30	2012	1026	N	VIIRS	n	1	302	8.51	D	0	Madagascar dry deciduous forests	Mar	1	79.095	13.1493
212	2254	-19.7078	44.7062	334.17	0.44	0.39	3	30	2012	1026	N	VIIRS	n	1	299	2.87	D	3	Madagascar dry deciduous forests	Mar	1	79.095	13.1493
213	2255	-19.7198	44.5105	332.33	0.45	0.39	3	30	2012	1026	N	VIIRS	n	1	298	2.75	D	0	Madagascar dry deciduous forests	Mar	1	79.095	13.1493
214	2258	-17.6939	46.2347	333.93	0.39	0.36	3	30	2012	1026	N	VIIRS	n	1	302	3.63	D	0	Madagascar dry deciduous forests	Mar	1	79.095	13.1493
215	2268	-19.4144	45.861	334.17	0.4	0.37	3	30	2012	1026	N	VIIRS	n	1	300	3.49	D	0	Madagascar dry deciduous forests	Mar	1	79.095	13.1493
216	2269	-19.4138	45.8649	333.51	0.4	0.37	3	30	2012	1026	N	VIIRS	n	1	300	3.73	D	0	Madagascar dry deciduous forests	Mar	1	79.095	13.1493
217	2272	-16.4763	46.8242	335.57	0.38	0.36	3	30	2012	1026	N	VIIRS	n	1	301	2.48	D	3	Madagascar dry deciduous forests	Mar	1	79.095	13.1493
218	2273	-16.4664	46.867	334.09	0.38	0.36	3	30	2012	1026	N	VIIRS	n	1	301	1.27	D	3	Madagascar dry deciduous forests	Mar	1	79.095	13.1493
219	2274	-16.0315	47.8511	334.4	0.39	0.36	3	30	2012	1026	N	VIIRS	n	1	300	1.93	D	0	Madagascar dry deciduous forests	Mar	1	79.095	13.1493
220	2275	-15.9694	47.6756	334.3	0.39	0.36	3	30	2012	1026	N	VIIRS	n	1	300	2.66	D	3	Madagascar dry deciduous forests	Mar	1	79.095	13.1493
221	2276	-15.9015	48.0837	331.68	0.4	0.37	3	30	2012	1026	N	VIIRS	n	1	300	2.01	D	0	Madagascar dry deciduous forests	Mar	1	79.095	13.1493
222	2277	-15.9321	47.5528	330.67	0.39	0.36	3	30	2012	1026	N	VIIRS	n	1	301	2.23	D	0	Madagascar dry deciduous forests	Mar	1	79.095	13.1493
223	2279	-16.7123	47.1567	330.97	0.38	0.36	3	30	2012	1026	N	VIIRS	l	1	303	1.88	D	0	Madagascar dry deciduous forests	Mar	1	79.095	13.1493
224	2282	-15.2979	46.843	337.83	0.38	0.36	3	30	2012	1027	N	VIIRS	n	1	303	2.4	D	0	Madagascar dry deciduous forests	Mar	1	79.095	13.1493
225	2284	-15.4427	47.7404	335.82	0.39	0.36	3	30	2012	1027	N	VIIRS	n	1	300	3.34	D	0	Madagascar dry deciduous forests	Mar	1	79.095	13.1493
226	2285	-14.4134	47.7791	333.57	0.4	0.37	3	30	2012	1027	N	VIIRS	n	1	298	2.19	D	0	Madagascar dry deciduous forests	Mar	1	79.095	13.1493
227	2286	-15.5118	47.7675	336.02	0.39	0.36	3	30	2012	1027	N	VIIRS	n	1	300	3.96	D	3	Madagascar dry deciduous forests	Mar	1	79.095	13.1493
228	2287	-15.4955	47.6889	336.84	0.39	0.36	3	30	2012	1027	N	VIIRS	n	1	302	3.48	D	3	Madagascar dry deciduous forests	Mar	1	79.095	13.1493
229	2288	-15.3754	47.8081	336	0.39	0.37	3	30	2012	1027	N	VIIRS	n	1	297	2.22	D	0	Madagascar dry deciduous forests	Mar	1	79.095	13.1493
230	2289	-15.5968	47.665	338.21	0.39	0.36	3	30	2012	1027	N	VIIRS	n	1	301	3.41	D	0	Madagascar dry deciduous forests	Mar	1	79.095	13.1493
231	2290	-14.9387	48.0356	336.61	0.4	0.37	3	30	2012	1027	N	VIIRS	n	1	297	2.7	D	0	Madagascar dry deciduous forests	Mar	1	79.095	13.1493
232	2291	-15.7132	47.6359	332.15	0.39	0.36	3	30	2012	1027	N	VIIRS	n	1	300	2.85	D	0	Madagascar dry deciduous forests	Mar	1	79.095	13.1493
233	2292	-15.3698	47.8223	330.8	0.39	0.37	3	30	2012	1027	N	VIIRS	n	1	299	2.3	D	0	Madagascar dry deciduous forests	Mar	1	79.095	13.1493
234	2293	-15.6002	47.6655	338.71	0.39	0.36	3	30	2012	1027	N	VIIRS	n	1	301	3.43	D	3	Madagascar dry deciduous forests	Mar	1	79.095	13.1493
235	2319	-16.5023	46.8727	341.56	0.55	0.43	3	31	2012	1007	N	VIIRS	n	1	296	9.61	D	3	Madagascar dry deciduous forests	Mar	1	79.095	13.1493
236	2320	-16.5166	46.9485	331	0.55	0.42	3	31	2012	1007	N	VIIRS	n	1	298	7.55	D	0	Madagascar dry deciduous forests	Mar	1	79.095	13.1493
237	2321	-16.4984	46.8722	337.53	0.55	0.43	3	31	2012	1007	N	VIIRS	n	1	297	9.61	D	3	Madagascar dry deciduous forests	Mar	1	79.095	13.1493
238	2323	-19.8935	45.1199	333.74	0.52	0.5	3	31	2012	1007	N	VIIRS	n	1	296	3.96	D	0	Madagascar dry deciduous forests	Mar	1	79.095	13.1493
239	2324	-19.8955	45.1184	338.11	0.52	0.5	3	31	2012	1007	N	VIIRS	n	1	297	3.99	D	0	Madagascar dry deciduous forests	Mar	1	79.095	13.1493
240	2325	-19.772	45.0596	336.19	0.52	0.5	3	31	2012	1007	N	VIIRS	n	1	295	4.06	D	0	Madagascar dry deciduous forests	Mar	1	79.095	13.1493
241	2326	-19.7674	45.059	339.94	0.52	0.5	3	31	2012	1007	N	VIIRS	n	1	295	6.99	D	0	Madagascar dry deciduous forests	Mar	1	79.095	13.1493
242	2327	-19.3409	45.1828	332.24	0.51	0.49	3	31	2012	1007	N	VIIRS	n	1	297	3.62	D	0	Madagascar dry deciduous forests	Mar	1	79.095	13.1493
243	2334	-12.912	49.7348	336.97	0.39	0.36	3	31	2012	1008	N	VIIRS	n	1	297	2.8	D	0	Madagascar dry deciduous forests	Mar	1	79.095	13.1493
244	2335	-15.0057	47.6961	334.35	0.48	0.4	3	31	2012	1008	N	VIIRS	n	1	300	3.01	D	0	Madagascar dry deciduous forests	Mar	1	79.095	13.1493
245	2336	-15.483	47.6556	345.98	0.49	0.4	3	31	2012	1008	N	VIIRS	n	1	299	5.02	D	0	Madagascar dry deciduous forests	Mar	1	79.095	13.1493
246	2337	-15.5003	47.6951	332.09	0.48	0.4	3	31	2012	1008	N	VIIRS	n	1	300	2.55	D	0	Madagascar dry deciduous forests	Mar	1	79.095	13.1493
247	2338	-15.5201	47.6687	340.94	0.49	0.4	3	31	2012	1008	N	VIIRS	n	1	300	4.59	D	0	Madagascar dry deciduous forests	Mar	1	79.095	13.1493
248	2339	-15.0668	47.6082	341.9	0.48	0.4	3	31	2012	1008	N	VIIRS	n	1	303	11.77	D	0	Madagascar dry deciduous forests	Mar	1	79.095	13.1493
249	2340	-15.1231	47.9231	333.33	0.47	0.4	3	31	2012	1008	N	VIIRS	n	1	300	2.27	D	0	Madagascar dry deciduous forests	Mar	1	79.095	13.1493
250	2341	-15.2192	48.1426	330.2	0.46	0.39	3	31	2012	1008	N	VIIRS	n	1	300	2.48	D	0	Madagascar dry deciduous forests	Mar	1	79.095	13.1493
251	2342	-16.327	46.4056	334.09	0.39	0.44	3	31	2012	1008	N	VIIRS	n	1	298	3.1	D	0	Madagascar dry deciduous forests	Mar	1	79.095	13.1493
252	2343	-15.8225	48.2604	330.86	0.46	0.39	3	31	2012	1008	N	VIIRS	n	1	296	1.83	D	0	Madagascar dry deciduous forests	Mar	1	79.095	13.1493
253	2347	-17.4785	45.7918	331.24	0.45	0.63	4	1	2012	948	N	VIIRS	n	1	291	4.16	D	0	Madagascar dry deciduous forests	Apr	1	79.095	13.1493
254	2354	-15.0615	48.4338	327.68	0.58	0.69	4	2	2012	930	N	VIIRS	n	1	288	3.23	D	0	Madagascar dry deciduous forests	Apr	1	79.095	13.1493
255	2364	-15.5699	47.8935	327.8	0.55	0.68	4	2	2012	1110	N	VIIRS	n	1	288	3.4	D	0	Madagascar dry deciduous forests	Apr	1	79.095	13.1493
256	2365	-18.5354	44.1969	331.37	0.57	0.52	4	2	2012	1110	N	VIIRS	n	1	294	4.23	D	0	Madagascar dry deciduous forests	Apr	1	79.095	13.1493
257	2366	-18.5343	44.2023	334.73	0.57	0.52	4	2	2012	1110	N	VIIRS	n	1	294	4.57	D	0	Madagascar dry deciduous forests	Apr	1	79.095	13.1493
258	2390	-19.976	45.7702	332.82	0.52	0.42	4	3	2012	1051	N	VIIRS	n	1	299	4.29	D	0	Madagascar dry deciduous forests	Apr	1	79.095	13.1493
259	2391	-16.2103	47.2856	339.57	0.49	0.48	4	3	2012	1051	N	VIIRS	n	1	293	5.36	D	0	Madagascar dry deciduous forests	Apr	1	79.095	13.1493
260	2394	-19.5229	45.7219	332.02	0.52	0.42	4	3	2012	1051	N	VIIRS	n	1	298	2.46	D	0	Madagascar dry deciduous forests	Apr	1	79.095	13.1493
261	2398	-18.544	44.234	330.44	0.46	0.39	4	3	2012	1051	N	VIIRS	n	1	298	3.8	D	0	Madagascar dry deciduous forests	Apr	1	79.095	13.1493
262	2399	-19.7904	45.0782	334.99	0.48	0.4	4	3	2012	1051	N	VIIRS	n	1	295	5.47	D	0	Madagascar dry deciduous forests	Apr	1	79.095	13.1493
263	2400	-19.6837	44.566	333.78	0.46	0.39	4	3	2012	1051	N	VIIRS	n	1	297	2.91	D	0	Madagascar dry deciduous forests	Apr	1	79.095	13.1493
264	2401	-19.2227	44.4393	340.6	0.46	0.39	4	3	2012	1051	N	VIIRS	n	1	292	11.37	D	0	Madagascar dry deciduous forests	Apr	1	79.095	13.1493
265	2403	-16.1881	47.9523	345.88	0.54	0.51	4	3	2012	1051	N	VIIRS	n	1	290	7.86	D	0	Madagascar dry deciduous forests	Apr	1	79.095	13.1493
266	2404	-15.1197	47.5611	334.03	0.53	0.5	4	3	2012	1052	N	VIIRS	n	1	293	6.12	D	0	Madagascar dry deciduous forests	Apr	1	79.095	13.1493
267	2405	-15.1222	47.559	338.02	0.53	0.5	4	3	2012	1052	N	VIIRS	n	1	294	3.3	D	0	Madagascar dry deciduous forests	Apr	1	79.095	13.1493
268	2413	-16.6674	47.4877	335.28	0.42	0.38	4	4	2012	1032	N	VIIRS	n	1	296	3.48	D	0	Madagascar dry deciduous forests	Apr	1	79.095	13.1493
269	2421	-19.7855	45.4651	335.6	0.39	0.36	4	4	2012	1032	N	VIIRS	n	1	295	2.37	D	0	Madagascar dry deciduous forests	Apr	1	79.095	13.1493
270	2422	-19.7835	45.4645	346.48	0.39	0.36	4	4	2012	1032	N	VIIRS	n	1	297	8.03	D	0	Madagascar dry deciduous forests	Apr	1	79.095	13.1493
271	2423	-19.784	45.4608	331.09	0.39	0.36	4	4	2012	1032	N	VIIRS	n	1	297	2.13	D	0	Madagascar dry deciduous forests	Apr	1	79.095	13.1493
272	2424	-19.7807	45.4603	332.2	0.39	0.36	4	4	2012	1032	N	VIIRS	n	1	298	2.13	D	0	Madagascar dry deciduous forests	Apr	1	79.095	13.1493
273	2425	-19.738	45.2861	330.46	0.39	0.36	4	4	2012	1032	N	VIIRS	n	1	297	2.31	D	0	Madagascar dry deciduous forests	Apr	1	79.095	13.1493
274	2426	-19.7612	45.0568	337.86	0.39	0.36	4	4	2012	1032	N	VIIRS	n	1	291	3.76	D	0	Madagascar dry deciduous forests	Apr	1	79.095	13.1493
275	2427	-19.6387	45.3909	342.04	0.39	0.36	4	4	2012	1032	N	VIIRS	n	1	301	10.73	D	0	Madagascar dry deciduous forests	Apr	1	79.095	13.1493
276	2428	-19.2291	45.0541	348.23	0.39	0.36	4	4	2012	1032	N	VIIRS	n	1	295	13.05	D	0	Madagascar dry deciduous forests	Apr	1	79.095	13.1493
277	2429	-19.2241	45.0648	335.89	0.39	0.36	4	4	2012	1032	N	VIIRS	n	1	289	5.25	D	0	Madagascar dry deciduous forests	Apr	1	79.095	13.1493
278	2430	-19.2257	45.0536	353.06	0.39	0.36	4	4	2012	1032	N	VIIRS	n	1	296	13.05	D	0	Madagascar dry deciduous forests	Apr	1	79.095	13.1493
279	2431	-19.2263	45.0499	346.05	0.39	0.36	4	4	2012	1032	N	VIIRS	n	1	295	6.11	D	0	Madagascar dry deciduous forests	Apr	1	79.095	13.1493
280	2432	-18.9245	44.8983	330.82	0.39	0.36	4	4	2012	1032	N	VIIRS	n	1	290	2.05	D	0	Madagascar dry deciduous forests	Apr	1	79.095	13.1493
281	2433	-15.4974	47.6624	332.46	0.43	0.38	4	4	2012	1033	N	VIIRS	n	1	297	5.9	D	3	Madagascar dry deciduous forests	Apr	1	79.095	13.1493
282	2434	-15.5242	47.6754	335.57	0.43	0.38	4	4	2012	1033	N	VIIRS	n	1	298	4.74	D	0	Madagascar dry deciduous forests	Apr	1	79.095	13.1493
283	2435	-15.5011	47.6839	346.16	0.44	0.38	4	4	2012	1033	N	VIIRS	n	1	297	11.95	D	0	Madagascar dry deciduous forests	Apr	1	79.095	13.1493
284	2436	-15.7444	47.6084	339.24	0.43	0.38	4	4	2012	1033	N	VIIRS	n	1	299	4	D	3	Madagascar dry deciduous forests	Apr	1	79.095	13.1493
285	2437	-15.9235	47.8599	332.49	0.44	0.38	4	4	2012	1033	N	VIIRS	n	1	297	11.71	D	0	Madagascar dry deciduous forests	Apr	1	79.095	13.1493
286	2438	-15.9228	47.864	340.18	0.44	0.38	4	4	2012	1033	N	VIIRS	n	1	299	11.71	D	0	Madagascar dry deciduous forests	Apr	1	79.095	13.1493
287	2439	-15.9552	47.6653	347.76	0.43	0.38	4	4	2012	1033	N	VIIRS	n	1	301	9.56	D	3	Madagascar dry deciduous forests	Apr	1	79.095	13.1493
288	2440	-15.4894	47.7112	337.23	0.44	0.38	4	4	2012	1033	N	VIIRS	n	1	299	4.12	D	3	Madagascar dry deciduous forests	Apr	1	79.095	13.1493
289	2441	-16.6438	47.4683	333.33	0.42	0.37	4	4	2012	1033	N	VIIRS	n	1	297	2.55	D	0	Madagascar dry deciduous forests	Apr	1	79.095	13.1493
290	2442	-15.7857	47.6442	332.18	0.43	0.38	4	4	2012	1033	N	VIIRS	n	1	296	4.12	D	3	Madagascar dry deciduous forests	Apr	1	79.095	13.1493
291	2444	-15.5046	47.6845	341.66	0.44	0.38	4	4	2012	1033	N	VIIRS	n	1	297	6.63	D	3	Madagascar dry deciduous forests	Apr	1	79.095	13.1493
292	2445	-16.2152	47.2869	330.26	0.42	0.37	4	4	2012	1033	N	VIIRS	n	1	299	2.73	D	0	Madagascar dry deciduous forests	Apr	1	79.095	13.1493
293	2446	-16.4904	46.8769	335.63	0.4	0.37	4	4	2012	1033	N	VIIRS	n	1	294	7.23	D	0	Madagascar dry deciduous forests	Apr	1	79.095	13.1493
294	2447	-16.0922	46.945	335.52	0.41	0.37	4	4	2012	1033	N	VIIRS	n	1	298	5.76	D	0	Madagascar dry deciduous forests	Apr	1	79.095	13.1493
295	2448	-15.5679	48.61	331.01	0.48	0.4	4	4	2012	1033	N	VIIRS	n	1	294	2.84	D	0	Madagascar dry deciduous forests	Apr	1	79.095	13.1493
296	2450	-15.4652	47.65	337.02	0.42	0.37	4	5	2012	1014	N	VIIRS	n	1	293	5.16	D	3	Madagascar dry deciduous forests	Apr	1	79.095	13.1493
297	2451	-15.3737	47.8105	334.72	0.41	0.37	4	5	2012	1014	N	VIIRS	n	1	293	2.4	D	0	Madagascar dry deciduous forests	Apr	1	79.095	13.1493
298	2452	-15.4392	47.674	329.77	0.42	0.37	4	5	2012	1014	N	VIIRS	n	1	292	2.18	D	0	Madagascar dry deciduous forests	Apr	1	79.095	13.1493
299	2462	-16.4965	46.9896	327.66	0.58	0.7	4	7	2012	1116	N	VIIRS	n	1	286	5.3	D	0	Madagascar dry deciduous forests	Apr	1	79.095	13.1493
300	2463	-16.5116	46.9519	332.82	0.58	0.7	4	7	2012	1116	N	VIIRS	n	1	286	4.96	D	0	Madagascar dry deciduous forests	Apr	1	79.095	13.1493
301	2471	-17.2676	46.1454	329.93	0.5	0.49	4	8	2012	1057	N	VIIRS	n	1	288	4.07	D	0	Madagascar dry deciduous forests	Apr	1	79.095	13.1493
302	2472	-19.9799	45.9046	330.04	0.43	0.46	4	8	2012	1057	N	VIIRS	n	1	299	1.84	D	0	Madagascar dry deciduous forests	Apr	1	79.095	13.1493
303	2483	-19.6744	45.312	343.84	0.4	0.45	4	8	2012	1057	N	VIIRS	n	1	296	3.09	D	3	Madagascar dry deciduous forests	Apr	1	79.095	13.1493
304	2484	-19.6266	45.4074	330.06	0.41	0.45	4	8	2012	1057	N	VIIRS	n	1	298	2.76	D	3	Madagascar dry deciduous forests	Apr	1	79.095	13.1493
305	2485	-18.9547	44.8238	335.42	0.39	0.44	4	8	2012	1057	N	VIIRS	n	1	295	2.9	D	0	Madagascar dry deciduous forests	Apr	1	79.095	13.1493
306	2501	-19.9338	45.8871	336.38	0.4	0.37	4	9	2012	1038	N	VIIRS	n	1	302	3.24	D	0	Madagascar dry deciduous forests	Apr	1	79.095	13.1493
307	2502	-20.1049	46.1064	336.29	0.4	0.37	4	9	2012	1038	N	VIIRS	n	1	301	12.47	D	0	Madagascar dry deciduous forests	Apr	1	79.095	13.1493
308	2548	-19.7756	45.4532	337.42	0.39	0.36	4	9	2012	1038	N	VIIRS	n	1	301	5.38	D	3	Madagascar dry deciduous forests	Apr	1	79.095	13.1493
309	2549	-19.6803	45.3939	332.5	0.39	0.36	4	9	2012	1038	N	VIIRS	n	1	299	2.32	D	0	Madagascar dry deciduous forests	Apr	1	79.095	13.1493
310	2550	-19.7565	44.8589	330.01	0.39	0.36	4	9	2012	1038	N	VIIRS	n	1	302	2.83	D	3	Madagascar dry deciduous forests	Apr	1	79.095	13.1493
311	2551	-19.6443	45.426	333.95	0.39	0.36	4	9	2012	1038	N	VIIRS	n	1	301	1.49	D	0	Madagascar dry deciduous forests	Apr	1	79.095	13.1493
312	2552	-19.7013	45.039	347.09	0.39	0.36	4	9	2012	1038	N	VIIRS	n	1	301	7.59	D	0	Madagascar dry deciduous forests	Apr	1	79.095	13.1493
313	2553	-19.7332	44.8323	333.53	0.38	0.36	4	9	2012	1038	N	VIIRS	n	1	300	6.13	D	0	Madagascar dry deciduous forests	Apr	1	79.095	13.1493
314	2554	-19.7338	44.8286	330.55	0.38	0.36	4	9	2012	1038	N	VIIRS	n	1	296	2.64	D	0	Madagascar dry deciduous forests	Apr	1	79.095	13.1493
315	2555	-19.6952	45.0341	330.71	0.39	0.36	4	9	2012	1038	N	VIIRS	n	1	299	1.28	D	0	Madagascar dry deciduous forests	Apr	1	79.095	13.1493
316	2556	-19.7305	44.5372	334.64	0.38	0.36	4	9	2012	1038	N	VIIRS	n	1	297	3.53	D	0	Madagascar dry deciduous forests	Apr	1	79.095	13.1493
317	2557	-19.7114	44.6242	330.18	0.38	0.36	4	9	2012	1038	N	VIIRS	n	1	298	4.22	D	0	Madagascar dry deciduous forests	Apr	1	79.095	13.1493
318	2559	-17.5817	46.0071	331.06	0.41	0.37	4	9	2012	1039	N	VIIRS	n	1	300	1.7	D	0	Madagascar dry deciduous forests	Apr	1	79.095	13.1493
319	2561	-16.9943	45.7766	332.76	0.41	0.37	4	9	2012	1039	N	VIIRS	n	1	301	4.06	D	0	Madagascar dry deciduous forests	Apr	1	79.095	13.1493
320	2562	-17.3556	46.1741	334.8	0.42	0.38	4	9	2012	1039	N	VIIRS	n	1	296	3.45	D	0	Madagascar dry deciduous forests	Apr	1	79.095	13.1493
321	2563	-16.3412	45.342	339.14	0.4	0.37	4	9	2012	1039	N	VIIRS	n	1	299	10.23	D	0	Madagascar dry deciduous forests	Apr	1	79.095	13.1493
322	2564	-16.3406	45.3458	343.46	0.4	0.37	4	9	2012	1039	N	VIIRS	n	1	299	8.94	D	0	Madagascar dry deciduous forests	Apr	1	79.095	13.1493
323	2565	-17.259	46.8471	337.29	0.45	0.39	4	9	2012	1039	N	VIIRS	n	1	301	3.93	D	0	Madagascar dry deciduous forests	Apr	1	79.095	13.1493
324	2566	-16.4821	47.0023	335.3	0.46	0.39	4	9	2012	1039	N	VIIRS	n	1	299	3.47	D	0	Madagascar dry deciduous forests	Apr	1	79.095	13.1493
325	2567	-16.5126	46.954	334.41	0.46	0.39	4	9	2012	1039	N	VIIRS	n	1	300	11.33	D	0	Madagascar dry deciduous forests	Apr	1	79.095	13.1493
326	2568	-15.328	47.873	330.52	0.53	0.42	4	9	2012	1039	N	VIIRS	n	1	297	3.57	D	0	Madagascar dry deciduous forests	Apr	1	79.095	13.1493
327	2569	-15.763	47.1213	334.45	0.48	0.4	4	9	2012	1039	N	VIIRS	n	1	296	2.94	D	0	Madagascar dry deciduous forests	Apr	1	79.095	13.1493
328	2570	-15.7682	47.113	334.3	0.48	0.4	4	9	2012	1039	N	VIIRS	n	1	293	4.55	D	0	Madagascar dry deciduous forests	Apr	1	79.095	13.1493
329	2571	-15.7719	47.1136	335.76	0.48	0.4	4	9	2012	1039	N	VIIRS	n	1	295	4.88	D	0	Madagascar dry deciduous forests	Apr	1	79.095	13.1493
330	2587	-19.7637	45.9364	331.84	0.46	0.39	4	10	2012	1019	N	VIIRS	n	1	301	3.75	D	0	Madagascar dry deciduous forests	Apr	1	79.095	13.1493
331	2592	-20.4079	45.799	338.58	0.47	0.4	4	10	2012	1019	N	VIIRS	n	1	297	5.03	D	0	Madagascar dry deciduous forests	Apr	1	79.095	13.1493
332	2614	-19.7685	45.0535	339.07	0.51	0.41	4	10	2012	1019	N	VIIRS	n	1	300	7.53	D	0	Madagascar dry deciduous forests	Apr	1	79.095	13.1493
333	2615	-19.6839	45.3823	334.56	0.49	0.4	4	10	2012	1019	N	VIIRS	n	1	302	4.51	D	3	Madagascar dry deciduous forests	Apr	1	79.095	13.1493
334	2616	-19.753	44.6802	332.84	0.53	0.42	4	10	2012	1019	N	VIIRS	n	1	300	3.98	D	0	Madagascar dry deciduous forests	Apr	1	79.095	13.1493
335	2617	-19.7532	44.6775	332.26	0.53	0.42	4	10	2012	1019	N	VIIRS	n	1	299	4.56	D	0	Madagascar dry deciduous forests	Apr	1	79.095	13.1493
336	2618	-19.652	45.3888	337.66	0.49	0.4	4	10	2012	1019	N	VIIRS	n	1	299	3.19	D	3	Madagascar dry deciduous forests	Apr	1	79.095	13.1493
337	2619	-19.634	45.41	336.49	0.48	0.4	4	10	2012	1019	N	VIIRS	n	1	301	5.07	D	3	Madagascar dry deciduous forests	Apr	1	79.095	13.1493
338	2620	-19.6283	45.3949	332.63	0.49	0.4	4	10	2012	1019	N	VIIRS	n	1	301	1.63	D	0	Madagascar dry deciduous forests	Apr	1	79.095	13.1493
339	2627	-15.8	47.1151	332.69	0.39	0.36	4	10	2012	1020	N	VIIRS	n	1	299	3.09	D	3	Madagascar dry deciduous forests	Apr	1	79.095	13.1493
340	2628	-16.8895	46.5333	338.35	0.41	0.37	4	10	2012	1020	N	VIIRS	n	1	302	5.31	D	0	Madagascar dry deciduous forests	Apr	1	79.095	13.1493
341	2630	-15.1882	48.0365	343.04	0.38	0.36	4	10	2012	1020	N	VIIRS	n	1	297	4.59	D	0	Madagascar dry deciduous forests	Apr	1	79.095	13.1493
342	2631	-16.4848	46.8556	331.34	0.4	0.37	4	10	2012	1020	N	VIIRS	n	1	301	9.12	D	0	Madagascar dry deciduous forests	Apr	1	79.095	13.1493
343	2632	-16.4854	46.8518	338.3	0.4	0.37	4	10	2012	1020	N	VIIRS	n	1	302	9.12	D	0	Madagascar dry deciduous forests	Apr	1	79.095	13.1493
344	2633	-17.3431	44.9501	334.76	0.48	0.4	4	10	2012	1020	N	VIIRS	n	1	298	5.03	D	0	Madagascar dry deciduous forests	Apr	1	79.095	13.1493
345	2634	-15.0347	48.379	334.01	0.38	0.36	4	10	2012	1020	N	VIIRS	n	1	299	5.06	D	0	Madagascar dry deciduous forests	Apr	1	79.095	13.1493
346	2635	-16.5167	46.9953	332.4	0.4	0.37	4	10	2012	1020	N	VIIRS	n	1	300	3.5	D	0	Madagascar dry deciduous forests	Apr	1	79.095	13.1493
347	2636	-16.4888	46.8524	336.86	0.4	0.37	4	10	2012	1020	N	VIIRS	n	1	301	9.12	D	0	Madagascar dry deciduous forests	Apr	1	79.095	13.1493
348	2637	-17.3603	46.2774	331.14	0.42	0.38	4	10	2012	1020	N	VIIRS	n	1	301	5.06	D	0	Madagascar dry deciduous forests	Apr	1	79.095	13.1493
349	2638	-16.1019	45.9578	330.5	0.43	0.38	4	10	2012	1020	N	VIIRS	n	1	298	1.96	D	0	Madagascar dry deciduous forests	Apr	1	79.095	13.1493
350	2639	-16.8055	45.9567	334.75	0.43	0.38	4	10	2012	1020	N	VIIRS	n	1	299	2.14	D	0	Madagascar dry deciduous forests	Apr	1	79.095	13.1493
351	2641	-15.4327	47.7345	347.18	0.39	0.36	4	10	2012	1020	N	VIIRS	n	1	299	5.25	D	0	Madagascar dry deciduous forests	Apr	1	79.095	13.1493
352	2644	-17.6062	45.797	337.79	0.44	0.39	4	10	2012	1020	N	VIIRS	n	1	301	6.17	D	0	Madagascar dry deciduous forests	Apr	1	79.095	13.1493
353	2646	-15.4433	47.4106	331.21	0.39	0.36	4	10	2012	1020	N	VIIRS	n	1	300	2.89	D	0	Madagascar dry deciduous forests	Apr	1	79.095	13.1493
354	2647	-15.9216	47.8698	333.12	0.39	0.36	4	10	2012	1020	N	VIIRS	n	1	299	1.53	D	0	Madagascar dry deciduous forests	Apr	1	79.095	13.1493
355	2648	-16.3331	47.3728	332.53	0.39	0.36	4	10	2012	1020	N	VIIRS	n	1	298	1.22	D	0	Madagascar dry deciduous forests	Apr	1	79.095	13.1493
356	2649	-15.4084	47.8964	335	0.38	0.36	4	10	2012	1020	N	VIIRS	n	1	299	6.41	D	0	Madagascar dry deciduous forests	Apr	1	79.095	13.1493
357	2651	-16.2737	47.356	334.92	0.39	0.36	4	10	2012	1020	N	VIIRS	n	1	299	2.57	D	0	Madagascar dry deciduous forests	Apr	1	79.095	13.1493
358	2652	-15.4694	47.6259	332.51	0.39	0.36	4	10	2012	1020	N	VIIRS	n	1	296	0.91	D	0	Madagascar dry deciduous forests	Apr	1	79.095	13.1493
359	2653	-15.7884	48.0618	332.74	0.38	0.36	4	10	2012	1020	N	VIIRS	n	1	297	2.23	D	0	Madagascar dry deciduous forests	Apr	1	79.095	13.1493
360	2654	-15.4892	47.6666	332.73	0.39	0.36	4	10	2012	1020	N	VIIRS	n	1	300	2.08	D	0	Madagascar dry deciduous forests	Apr	1	79.095	13.1493
361	2675	-20.0826	45.4766	334.47	0.62	0.54	4	11	2012	1000	N	VIIRS	n	1	298	4.97	D	0	Madagascar dry deciduous forests	Apr	1	79.095	13.1493
362	2676	-19.8758	45.4749	341.09	0.62	0.54	4	11	2012	1000	N	VIIRS	n	1	298	6.33	D	3	Madagascar dry deciduous forests	Apr	1	79.095	13.1493
363	2677	-19.7799	45.077	336.88	0.33	0.55	4	11	2012	1000	N	VIIRS	n	1	296	4.15	D	0	Madagascar dry deciduous forests	Apr	1	79.095	13.1493
364	2678	-19.7657	45.0624	333.26	0.33	0.55	4	11	2012	1000	N	VIIRS	n	1	296	3.15	D	0	Madagascar dry deciduous forests	Apr	1	79.095	13.1493
365	2679	-19.766	45.0592	336.79	0.33	0.55	4	11	2012	1000	N	VIIRS	n	1	295	3.29	D	0	Madagascar dry deciduous forests	Apr	1	79.095	13.1493
366	2680	-19.7646	45.0608	367	0.33	0.55	4	11	2012	1000	N	VIIRS	h	1	296	7.05	D	0	Madagascar dry deciduous forests	Apr	1	79.095	13.1493
367	2681	-19.6618	45.3978	333.93	0.62	0.54	4	11	2012	1000	N	VIIRS	n	1	298	5.86	D	0	Madagascar dry deciduous forests	Apr	1	79.095	13.1493
368	2682	-19.6839	44.5688	332.79	0.35	0.57	4	11	2012	1000	N	VIIRS	n	1	295	5.65	D	3	Madagascar dry deciduous forests	Apr	1	79.095	13.1493
369	2683	-19.6842	44.5653	351.25	0.35	0.57	4	11	2012	1000	N	VIIRS	n	1	296	5.18	D	3	Madagascar dry deciduous forests	Apr	1	79.095	13.1493
370	2684	-19.1866	44.3985	331.9	0.36	0.57	4	11	2012	1000	N	VIIRS	n	1	295	2.91	D	0	Madagascar dry deciduous forests	Apr	1	79.095	13.1493
371	2685	-19.1839	44.3987	333.68	0.36	0.57	4	11	2012	1000	N	VIIRS	n	1	295	3.46	D	0	Madagascar dry deciduous forests	Apr	1	79.095	13.1493
372	2691	-18.8374	45.3622	330.04	0.61	0.54	4	11	2012	1001	N	VIIRS	n	1	296	4.13	D	0	Madagascar dry deciduous forests	Apr	1	79.095	13.1493
373	2692	-15.7415	47.6027	338.95	0.4	0.44	4	11	2012	1001	N	VIIRS	n	1	296	3.95	D	3	Madagascar dry deciduous forests	Apr	1	79.095	13.1493
374	2693	-15.7646	47.6059	334.27	0.4	0.44	4	11	2012	1001	N	VIIRS	n	1	295	2.71	D	0	Madagascar dry deciduous forests	Apr	1	79.095	13.1493
375	2694	-15.744	47.6031	331.28	0.4	0.44	4	11	2012	1001	N	VIIRS	n	1	295	2.59	D	3	Madagascar dry deciduous forests	Apr	1	79.095	13.1493
376	2698	-19.7678	45.0558	343.62	0.67	0.73	4	12	2012	941	N	VIIRS	n	1	288	10.24	D	0	Madagascar dry deciduous forests	Apr	1	79.095	13.1493
377	2702	-19.6572	45.4156	337.84	0.63	0.72	4	12	2012	941	N	VIIRS	n	1	289	7.41	D	0	Madagascar dry deciduous forests	Apr	1	79.095	13.1493
378	2711	-19.727	45.0639	333.11	0.48	0.65	4	12	2012	1122	N	VIIRS	n	1	291	4.26	D	0	Madagascar dry deciduous forests	Apr	1	79.095	13.1493
379	2718	-18.3577	44.5758	331.42	0.48	0.48	4	13	2012	1103	N	VIIRS	n	1	290	4.08	D	0	Madagascar dry deciduous forests	Apr	1	79.095	13.1493
380	2727	-19.7096	44.6301	334.36	0.41	0.37	4	14	2012	1044	N	VIIRS	n	1	293	5	D	0	Madagascar dry deciduous forests	Apr	1	79.095	13.1493
381	2731	-15.5145	47.7651	333.43	0.43	0.46	4	14	2012	1045	N	VIIRS	n	1	295	3.93	D	3	Madagascar dry deciduous forests	Apr	1	79.095	13.1493
382	2732	-15.9183	47.3781	332.87	0.4	0.44	4	14	2012	1045	N	VIIRS	n	1	296	1.97	D	0	Madagascar dry deciduous forests	Apr	1	79.095	13.1493
383	2733	-15.5068	47.7594	332.37	0.43	0.46	4	14	2012	1045	N	VIIRS	n	1	295	2.71	D	3	Madagascar dry deciduous forests	Apr	1	79.095	13.1493
384	2736	-15.3826	47.8235	342.46	0.43	0.46	4	14	2012	1045	N	VIIRS	n	1	297	7.54	D	0	Madagascar dry deciduous forests	Apr	1	79.095	13.1493
385	2738	-15.4912	47.6782	344.27	0.42	0.45	4	14	2012	1045	N	VIIRS	n	1	296	7.07	D	0	Madagascar dry deciduous forests	Apr	1	79.095	13.1493
386	2739	-15.4916	47.6778	344.52	0.42	0.45	4	14	2012	1045	N	VIIRS	n	1	296	5.72	D	0	Madagascar dry deciduous forests	Apr	1	79.095	13.1493
387	2740	-15.3753	47.8389	338.24	0.44	0.46	4	14	2012	1045	N	VIIRS	n	1	295	3.31	D	0	Madagascar dry deciduous forests	Apr	1	79.095	13.1493
388	2741	-15.3833	47.8194	337.4	0.43	0.46	4	14	2012	1045	N	VIIRS	n	1	297	5.27	D	0	Madagascar dry deciduous forests	Apr	1	79.095	13.1493
389	2742	-15.4607	47.3707	331.02	0.41	0.45	4	14	2012	1045	N	VIIRS	n	1	296	5.68	D	0	Madagascar dry deciduous forests	Apr	1	79.095	13.1493
390	2759	-16.5448	45.6668	339.98	0.39	0.37	4	15	2012	1026	N	VIIRS	n	1	299	4.79	D	0	Madagascar dry deciduous forests	Apr	1	79.095	13.1493
391	2760	-16.3608	45.3513	332.39	0.4	0.37	4	15	2012	1026	N	VIIRS	n	1	297	4.29	D	0	Madagascar dry deciduous forests	Apr	1	79.095	13.1493
392	2763	-15.7767	47.6563	329.69	0.39	0.36	4	15	2012	1026	N	VIIRS	n	1	296	1.78	D	0	Madagascar dry deciduous forests	Apr	1	79.095	13.1493
393	2764	-19.2581	44.9688	330.12	0.43	0.38	4	15	2012	1026	N	VIIRS	n	1	295	3.04	D	0	Madagascar dry deciduous forests	Apr	1	79.095	13.1493
394	2765	-17.3888	45.5813	331.68	0.4	0.37	4	15	2012	1026	N	VIIRS	n	1	297	1.43	D	0	Madagascar dry deciduous forests	Apr	1	79.095	13.1493
395	2766	-17.292	45.7239	332.28	0.4	0.37	4	15	2012	1026	N	VIIRS	n	1	299	2.92	D	0	Madagascar dry deciduous forests	Apr	1	79.095	13.1493
396	2767	-17.4284	45.6922	338.47	0.4	0.37	4	15	2012	1026	N	VIIRS	n	1	298	5.4	D	0	Madagascar dry deciduous forests	Apr	1	79.095	13.1493
397	2768	-17.429	45.6884	333.84	0.4	0.37	4	15	2012	1026	N	VIIRS	n	1	298	4.62	D	0	Madagascar dry deciduous forests	Apr	1	79.095	13.1493
398	2770	-15.2651	48.1163	343.81	0.4	0.37	4	15	2012	1027	N	VIIRS	n	1	299	3.51	D	0	Madagascar dry deciduous forests	Apr	1	79.095	13.1493
399	2771	-14.7556	47.7177	336.12	0.4	0.37	4	15	2012	1027	N	VIIRS	n	1	300	2.88	D	0	Madagascar dry deciduous forests	Apr	1	79.095	13.1493
400	2772	-15.1852	48.0493	332.75	0.4	0.37	4	15	2012	1027	N	VIIRS	n	1	298	2.6	D	0	Madagascar dry deciduous forests	Apr	1	79.095	13.1493
401	2773	-15.1848	48.049	336.57	0.4	0.37	4	15	2012	1027	N	VIIRS	n	1	299	5.1	D	0	Madagascar dry deciduous forests	Apr	1	79.095	13.1493
402	2774	-15.2661	47.8683	330.6	0.4	0.37	4	15	2012	1027	N	VIIRS	n	1	299	2.45	D	0	Madagascar dry deciduous forests	Apr	1	79.095	13.1493
403	2806	-15.4109	47.9078	335.67	0.47	0.4	4	16	2012	1008	N	VIIRS	n	1	295	4.5	D	0	Madagascar dry deciduous forests	Apr	1	79.095	13.1493
404	2807	-15.4146	47.9084	350.19	0.47	0.4	4	16	2012	1008	N	VIIRS	n	1	295	8.55	D	3	Madagascar dry deciduous forests	Apr	1	79.095	13.1493
405	2808	-15.1961	47.5286	335.55	0.49	0.4	4	16	2012	1008	N	VIIRS	n	1	294	3.91	D	0	Madagascar dry deciduous forests	Apr	1	79.095	13.1493
406	2809	-15.4362	47.7475	331.43	0.48	0.4	4	16	2012	1008	N	VIIRS	n	1	288	5.13	D	0	Madagascar dry deciduous forests	Apr	1	79.095	13.1493
407	2810	-15.4539	47.6993	334.85	0.48	0.4	4	16	2012	1008	N	VIIRS	n	1	295	23.94	D	0	Madagascar dry deciduous forests	Apr	1	79.095	13.1493
408	2811	-15.7947	47.1042	338.28	0.52	0.42	4	16	2012	1008	N	VIIRS	n	1	295	8.51	D	0	Madagascar dry deciduous forests	Apr	1	79.095	13.1493
409	2813	-15.7876	47.0981	332.02	0.52	0.42	4	16	2012	1008	N	VIIRS	n	1	296	5.08	D	0	Madagascar dry deciduous forests	Apr	1	79.095	13.1493
410	2823	-16.8578	46.7165	337.46	0.38	0.59	4	17	2012	948	N	VIIRS	n	1	294	2.62	D	0	Madagascar dry deciduous forests	Apr	1	79.095	13.1493
411	2824	-16.8906	46.0801	331.32	0.42	0.61	4	17	2012	948	N	VIIRS	n	1	294	3.54	D	0	Madagascar dry deciduous forests	Apr	1	79.095	13.1493
412	2825	-16.7391	46.5813	332.49	0.39	0.59	4	17	2012	948	N	VIIRS	n	1	293	2.22	D	0	Madagascar dry deciduous forests	Apr	1	79.095	13.1493
413	2829	-19.3715	45.7028	331.39	0.48	0.64	4	17	2012	948	N	VIIRS	n	1	297	2.47	D	0	Madagascar dry deciduous forests	Apr	1	79.095	13.1493
414	2831	-17.4184	45.7175	332.76	0.45	0.63	4	17	2012	948	N	VIIRS	n	1	294	8.63	D	0	Madagascar dry deciduous forests	Apr	1	79.095	13.1493
415	2832	-17.4199	45.7165	340.25	0.45	0.63	4	17	2012	948	N	VIIRS	n	1	295	4.52	D	0	Madagascar dry deciduous forests	Apr	1	79.095	13.1493
416	2833	-17.4194	45.7208	333.97	0.45	0.63	4	17	2012	948	N	VIIRS	n	1	295	4.52	D	0	Madagascar dry deciduous forests	Apr	1	79.095	13.1493
417	2834	-17.4322	45.6975	332.45	0.45	0.63	4	17	2012	948	N	VIIRS	n	1	295	4.38	D	0	Madagascar dry deciduous forests	Apr	1	79.095	13.1493
418	2835	-16.8013	45.6326	329.23	0.45	0.63	4	17	2012	948	N	VIIRS	n	1	296	3.71	D	0	Madagascar dry deciduous forests	Apr	1	79.095	13.1493
419	2839	-15.3488	47.835	344.24	0.62	0.54	4	17	2012	949	N	VIIRS	n	1	297	14.03	D	0	Madagascar dry deciduous forests	Apr	1	79.095	13.1493
420	2840	-16.5196	46.9617	329.3	0.36	0.58	4	17	2012	949	N	VIIRS	n	1	294	1.9	D	0	Madagascar dry deciduous forests	Apr	1	79.095	13.1493
421	2841	-16.3332	45.3459	329.77	0.46	0.64	4	17	2012	949	N	VIIRS	n	1	294	2.37	D	0	Madagascar dry deciduous forests	Apr	1	79.095	13.1493
422	2842	-16.1986	47.2735	335.74	0.34	0.56	4	17	2012	949	N	VIIRS	n	1	295	2.13	D	0	Madagascar dry deciduous forests	Apr	1	79.095	13.1493
423	2843	-15.2419	48.0485	329.76	0.59	0.53	4	17	2012	949	N	VIIRS	n	1	298	3.52	D	0	Madagascar dry deciduous forests	Apr	1	79.095	13.1493
424	2844	-15.442	47.6805	335.54	0.63	0.54	4	17	2012	949	N	VIIRS	n	1	294	13.34	D	0	Madagascar dry deciduous forests	Apr	1	79.095	13.1493
425	2845	-15.4238	47.7508	337.08	0.63	0.54	4	17	2012	949	N	VIIRS	n	1	296	6.06	D	0	Madagascar dry deciduous forests	Apr	1	79.095	13.1493
426	2846	-15.4413	47.6865	341.23	0.63	0.54	4	17	2012	949	N	VIIRS	n	1	296	13.34	D	0	Madagascar dry deciduous forests	Apr	1	79.095	13.1493
427	2848	-15.9266	46.5808	332.79	0.38	0.59	4	17	2012	949	N	VIIRS	n	1	294	6.88	D	0	Madagascar dry deciduous forests	Apr	1	79.095	13.1493
428	2849	-15.3249	46.9799	340.13	0.35	0.57	4	17	2012	949	N	VIIRS	n	1	295	5.28	D	0	Madagascar dry deciduous forests	Apr	1	79.095	13.1493
429	2850	-14.8547	48.3696	333.25	0.56	0.51	4	17	2012	949	N	VIIRS	n	1	297	4.51	D	0	Madagascar dry deciduous forests	Apr	1	79.095	13.1493
430	2859	-19.7209	44.8238	328.21	0.58	0.7	4	17	2012	1128	N	VIIRS	n	1	297	3.25	D	0	Madagascar dry deciduous forests	Apr	1	79.095	13.1493
431	2864	-19.73	45.065	345.29	0.6	0.7	4	17	2012	1128	N	VIIRS	n	1	298	5.3	D	3	Madagascar dry deciduous forests	Apr	1	79.095	13.1493
432	2865	-19.7324	45.0626	329.22	0.6	0.71	4	17	2012	1128	N	VIIRS	n	1	297	5.53	D	3	Madagascar dry deciduous forests	Apr	1	79.095	13.1493
433	2866	-19.6859	45.0262	342.63	0.6	0.7	4	17	2012	1128	N	VIIRS	n	1	297	7.81	D	0	Madagascar dry deciduous forests	Apr	1	79.095	13.1493
434	2869	-15.4539	47.3759	336.37	0.68	0.74	4	18	2012	930	N	VIIRS	n	1	290	9.43	D	0	Madagascar dry deciduous forests	Apr	1	79.095	13.1493
435	2870	-15.3793	47.8068	328.95	0.64	0.72	4	18	2012	930	N	VIIRS	n	1	289	6.82	D	0	Madagascar dry deciduous forests	Apr	1	79.095	13.1493
436	2871	-14.8737	47.6876	331.44	0.64	0.72	4	18	2012	930	N	VIIRS	n	1	290	4.05	D	0	Madagascar dry deciduous forests	Apr	1	79.095	13.1493
437	2872	-15.4534	47.3771	328.22	0.68	0.74	4	18	2012	930	N	VIIRS	n	1	290	8.4	D	0	Madagascar dry deciduous forests	Apr	1	79.095	13.1493
438	2874	-19.7833	45.0749	342.48	0.61	0.53	4	18	2012	1109	N	VIIRS	n	1	295	9.36	D	0	Madagascar dry deciduous forests	Apr	1	79.095	13.1493
439	2876	-19.7292	45.0629	336.57	0.61	0.53	4	18	2012	1109	N	VIIRS	n	1	295	6.81	D	0	Madagascar dry deciduous forests	Apr	1	79.095	13.1493
440	2877	-19.6856	45.0204	333.19	0.61	0.53	4	18	2012	1109	N	VIIRS	n	1	294	6.5	D	0	Madagascar dry deciduous forests	Apr	1	79.095	13.1493
441	2878	-19.7857	45.0632	344.07	0.61	0.53	4	18	2012	1109	N	VIIRS	n	1	295	7.19	D	0	Madagascar dry deciduous forests	Apr	1	79.095	13.1493
442	2891	-19.7382	44.6877	334.78	0.58	0.52	4	18	2012	1109	N	VIIRS	n	1	292	5.76	D	0	Madagascar dry deciduous forests	Apr	1	79.095	13.1493
443	2892	-19.7393	44.6822	334.43	0.58	0.52	4	18	2012	1109	N	VIIRS	n	1	293	5.76	D	0	Madagascar dry deciduous forests	Apr	1	79.095	13.1493
444	2893	-19.7242	44.6931	342.82	0.58	0.52	4	18	2012	1109	N	VIIRS	n	1	294	8.65	D	3	Madagascar dry deciduous forests	Apr	1	79.095	13.1493
445	2894	-19.7263	44.6967	332.79	0.58	0.52	4	18	2012	1109	N	VIIRS	n	1	293	5.45	D	0	Madagascar dry deciduous forests	Apr	1	79.095	13.1493
446	2895	-17.5066	45.5239	367	0.36	0.57	4	18	2012	1110	N	VIIRS	h	1	295	4.73	D	0	Madagascar dry deciduous forests	Apr	1	79.095	13.1493
447	2897	-15.5649	48.571	332.69	0.61	0.71	4	18	2012	1110	N	VIIRS	n	1	290	2.8	D	0	Madagascar dry deciduous forests	Apr	1	79.095	13.1493
448	2898	-15.5587	46.8958	329.72	0.48	0.65	4	18	2012	1110	N	VIIRS	n	1	294	3.6	D	0	Madagascar dry deciduous forests	Apr	1	79.095	13.1493
449	2902	-16.4908	46.9873	367	0.47	0.64	4	18	2012	1110	N	VIIRS	h	1	293	6.6	D	0	Madagascar dry deciduous forests	Apr	1	79.095	13.1493
450	2903	-16.4967	46.9887	336.91	0.47	0.64	4	18	2012	1110	N	VIIRS	n	1	294	6.6	D	0	Madagascar dry deciduous forests	Apr	1	79.095	13.1493
451	2904	-16.4479	47.0151	334.39	0.47	0.64	4	18	2012	1110	N	VIIRS	n	1	293	3.19	D	3	Madagascar dry deciduous forests	Apr	1	79.095	13.1493
452	2905	-16.4921	46.8362	367	0.45	0.63	4	18	2012	1110	N	VIIRS	h	1	294	12.3	D	0	Madagascar dry deciduous forests	Apr	1	79.095	13.1493
453	2906	-16.493	46.8319	339.51	0.45	0.63	4	18	2012	1110	N	VIIRS	n	1	295	8.3	D	0	Madagascar dry deciduous forests	Apr	1	79.095	13.1493
454	2907	-16.4834	47.0229	330.21	0.47	0.64	4	18	2012	1110	N	VIIRS	n	1	293	3.1	D	0	Madagascar dry deciduous forests	Apr	1	79.095	13.1493
455	2908	-15.5151	47.7844	331.25	0.55	0.68	4	18	2012	1110	N	VIIRS	n	1	290	3.43	D	0	Madagascar dry deciduous forests	Apr	1	79.095	13.1493
456	2909	-15.4464	47.4033	367	0.52	0.67	4	18	2012	1110	N	VIIRS	h	1	292	7.67	D	0	Madagascar dry deciduous forests	Apr	1	79.095	13.1493
457	2910	-15.4474	47.3983	335.41	0.52	0.67	4	18	2012	1110	N	VIIRS	n	1	292	7.67	D	0	Madagascar dry deciduous forests	Apr	1	79.095	13.1493
458	2911	-15.8837	48.0933	315.72	0.54	0.42	4	18	2012	2219	N	VIIRS	n	1	290	1.21	N	0	Madagascar dry deciduous forests	Apr	1	79.095	13.1493
459	2918	-19.7935	45.0705	332.92	0.48	0.4	4	19	2012	1050	N	VIIRS	n	1	290	4.95	D	3	Madagascar dry deciduous forests	Apr	1	79.095	13.1493
460	2936	-17.3418	46.0096	337.87	0.39	0.44	4	19	2012	1051	N	VIIRS	n	1	294	3.08	D	0	Madagascar dry deciduous forests	Apr	1	79.095	13.1493
461	2939	-15.5147	47.7618	330.52	0.54	0.51	4	19	2012	1051	N	VIIRS	n	1	296	7.96	D	0	Madagascar dry deciduous forests	Apr	1	79.095	13.1493
462	2940	-15.5231	47.7687	336.18	0.54	0.51	4	19	2012	1051	N	VIIRS	n	1	297	15.15	D	0	Madagascar dry deciduous forests	Apr	1	79.095	13.1493
463	2942	-15.8773	48.3312	331.21	0.58	0.52	4	19	2012	1051	N	VIIRS	n	1	295	4.17	D	0	Madagascar dry deciduous forests	Apr	1	79.095	13.1493
464	2943	-16.1916	47.9499	331.04	0.54	0.51	4	19	2012	1051	N	VIIRS	n	1	297	8.19	D	0	Madagascar dry deciduous forests	Apr	1	79.095	13.1493
465	2945	-15.5221	47.7738	338.19	0.54	0.51	4	19	2012	1051	N	VIIRS	n	1	296	15.48	D	0	Madagascar dry deciduous forests	Apr	1	79.095	13.1493
466	2948	-17.6908	46.108	340.8	0.39	0.44	4	19	2012	1051	N	VIIRS	n	1	294	6.46	D	0	Madagascar dry deciduous forests	Apr	1	79.095	13.1493
467	2950	-17.0192	46.6992	333.87	0.44	0.46	4	19	2012	1051	N	VIIRS	n	1	294	2.14	D	3	Madagascar dry deciduous forests	Apr	1	79.095	13.1493
468	2952	-16.4873	47.0702	330.02	0.47	0.48	4	19	2012	1051	N	VIIRS	n	1	294	3.78	D	0	Madagascar dry deciduous forests	Apr	1	79.095	13.1493
469	2953	-16.4911	46.9756	339.38	0.46	0.47	4	19	2012	1051	N	VIIRS	n	1	294	13.92	D	0	Madagascar dry deciduous forests	Apr	1	79.095	13.1493
470	2956	-17.5448	45.2672	333.02	0.53	0.42	4	19	2012	1051	N	VIIRS	n	1	296	6.48	D	0	Madagascar dry deciduous forests	Apr	1	79.095	13.1493
471	2957	-17.5846	45.0856	334.12	0.52	0.41	4	19	2012	1051	N	VIIRS	n	1	296	6.57	D	0	Madagascar dry deciduous forests	Apr	1	79.095	13.1493
472	2958	-15.4967	47.6925	341.07	0.53	0.5	4	19	2012	1052	N	VIIRS	n	1	297	5.94	D	3	Madagascar dry deciduous forests	Apr	1	79.095	13.1493
473	2959	-15.4407	47.7076	336.82	0.54	0.51	4	19	2012	1052	N	VIIRS	n	1	298	7.89	D	0	Madagascar dry deciduous forests	Apr	1	79.095	13.1493
474	2960	-15.4417	47.7026	340.55	0.54	0.5	4	19	2012	1052	N	VIIRS	n	1	298	6.89	D	0	Madagascar dry deciduous forests	Apr	1	79.095	13.1493
475	2962	-15.5125	47.7635	341.43	0.54	0.51	4	19	2012	1052	N	VIIRS	n	1	297	8.15	D	3	Madagascar dry deciduous forests	Apr	1	79.095	13.1493
476	2963	-15.5209	47.7704	354.45	0.54	0.51	4	19	2012	1052	N	VIIRS	n	1	297	24.28	D	0	Madagascar dry deciduous forests	Apr	1	79.095	13.1493
477	2964	-14.8092	47.6908	335.8	0.55	0.51	4	19	2012	1052	N	VIIRS	n	1	292	5.59	D	0	Madagascar dry deciduous forests	Apr	1	79.095	13.1493
478	2986	-19.8355	45.0996	332.63	0.39	0.36	4	20	2012	1032	N	VIIRS	n	1	303	2.31	D	0	Madagascar dry deciduous forests	Apr	1	79.095	13.1493
479	2987	-16.924	46.2532	332.54	0.39	0.36	4	20	2012	1032	N	VIIRS	n	1	298	2.23	D	0	Madagascar dry deciduous forests	Apr	1	79.095	13.1493
480	2988	-18.2104	44.9438	332.81	0.39	0.36	4	20	2012	1032	N	VIIRS	n	1	303	2.01	D	0	Madagascar dry deciduous forests	Apr	1	79.095	13.1493
481	2990	-19.7137	45.0448	333.77	0.39	0.36	4	20	2012	1032	N	VIIRS	n	1	302	2.19	D	3	Madagascar dry deciduous forests	Apr	1	79.095	13.1493
482	2991	-19.9144	45.486	332.26	0.39	0.36	4	20	2012	1032	N	VIIRS	n	1	301	2.43	D	0	Madagascar dry deciduous forests	Apr	1	79.095	13.1493
483	2992	-19.9583	45.4894	334.9	0.39	0.36	4	20	2012	1032	N	VIIRS	n	1	302	2.22	D	3	Madagascar dry deciduous forests	Apr	1	79.095	13.1493
484	2994	-19.6974	45.0383	334.08	0.39	0.36	4	20	2012	1032	N	VIIRS	n	1	302	2.49	D	0	Madagascar dry deciduous forests	Apr	1	79.095	13.1493
485	2995	-19.782	45.4646	335.77	0.39	0.36	4	20	2012	1032	N	VIIRS	n	1	301	2.7	D	0	Madagascar dry deciduous forests	Apr	1	79.095	13.1493
486	2996	-19.7764	45.4561	339.52	0.39	0.36	4	20	2012	1032	N	VIIRS	n	1	302	4.07	D	0	Madagascar dry deciduous forests	Apr	1	79.095	13.1493
487	2997	-20.125	45.4757	333.67	0.39	0.36	4	20	2012	1032	N	VIIRS	n	1	304	7.86	D	0	Madagascar dry deciduous forests	Apr	1	79.095	13.1493
488	2999	-17.3798	46.1917	332.49	0.39	0.36	4	20	2012	1032	N	VIIRS	n	1	298	2.62	D	0	Madagascar dry deciduous forests	Apr	1	79.095	13.1493
489	3001	-16.9023	46.2157	331.76	0.39	0.36	4	20	2012	1032	N	VIIRS	n	1	299	1.7	D	0	Madagascar dry deciduous forests	Apr	1	79.095	13.1493
490	3006	-20.0369	46.2224	335.81	0.38	0.36	4	20	2012	1032	N	VIIRS	n	1	301	2.89	D	0	Madagascar dry deciduous forests	Apr	1	79.095	13.1493
491	3007	-20.0336	46.2218	340.37	0.38	0.36	4	20	2012	1032	N	VIIRS	n	1	304	4.15	D	0	Madagascar dry deciduous forests	Apr	1	79.095	13.1493
492	3009	-19.2158	44.427	332.26	0.4	0.37	4	20	2012	1032	N	VIIRS	n	1	300	2.82	D	3	Madagascar dry deciduous forests	Apr	1	79.095	13.1493
493	3010	-18.7373	45.5949	351.92	0.38	0.36	4	20	2012	1032	N	VIIRS	n	1	301	7.91	D	0	Madagascar dry deciduous forests	Apr	1	79.095	13.1493
494	3011	-19.2486	44.4165	331.89	0.4	0.37	4	20	2012	1032	N	VIIRS	n	1	302	2.74	D	3	Madagascar dry deciduous forests	Apr	1	79.095	13.1493
495	3012	-18.0102	44.6281	332.29	0.39	0.36	4	20	2012	1032	N	VIIRS	n	1	301	2.57	D	0	Madagascar dry deciduous forests	Apr	1	79.095	13.1493
496	3013	-19.7266	44.6954	344.08	0.4	0.37	4	20	2012	1032	N	VIIRS	n	1	303	10.2	D	3	Madagascar dry deciduous forests	Apr	1	79.095	13.1493
497	3014	-19.7023	44.5745	342.77	0.4	0.37	4	20	2012	1032	N	VIIRS	n	1	304	32.44	D	3	Madagascar dry deciduous forests	Apr	1	79.095	13.1493
498	3015	-19.6945	44.6045	332.26	0.4	0.37	4	20	2012	1032	N	VIIRS	n	1	300	1.81	D	0	Madagascar dry deciduous forests	Apr	1	79.095	13.1493
499	3016	-17.3364	44.9434	331.43	0.39	0.36	4	20	2012	1032	N	VIIRS	n	1	300	1.21	D	0	Madagascar dry deciduous forests	Apr	1	79.095	13.1493
500	3017	-19.7065	44.5203	333.5	0.4	0.37	4	20	2012	1032	N	VIIRS	n	1	302	3.45	D	3	Madagascar dry deciduous forests	Apr	1	79.095	13.1493
501	3018	-19.6962	44.4951	333.59	0.4	0.37	4	20	2012	1032	N	VIIRS	n	1	301	4.35	D	0	Madagascar dry deciduous forests	Apr	1	79.095	13.1493
502	3019	-19.6931	44.4945	338.46	0.4	0.37	4	20	2012	1032	N	VIIRS	n	1	301	10.55	D	0	Madagascar dry deciduous forests	Apr	1	79.095	13.1493
503	3020	-19.6772	45.3748	330.13	0.39	0.36	4	20	2012	1032	N	VIIRS	n	1	299	2.75	D	0	Madagascar dry deciduous forests	Apr	1	79.095	13.1493
504	3021	-19.6697	45.3657	336.36	0.39	0.36	4	20	2012	1032	N	VIIRS	n	1	302	2.24	D	3	Madagascar dry deciduous forests	Apr	1	79.095	13.1493
505	3022	-19.6647	45.3762	335.48	0.39	0.36	4	20	2012	1032	N	VIIRS	n	1	300	1.63	D	0	Madagascar dry deciduous forests	Apr	1	79.095	13.1493
506	3023	-17.6009	45.0688	345.22	0.39	0.36	4	20	2012	1032	N	VIIRS	n	1	304	18.51	D	0	Madagascar dry deciduous forests	Apr	1	79.095	13.1493
507	3024	-17.6003	45.0725	338.16	0.39	0.36	4	20	2012	1032	N	VIIRS	n	1	303	11.26	D	0	Madagascar dry deciduous forests	Apr	1	79.095	13.1493
508	3027	-16.5325	46.7915	334.59	0.4	0.37	4	20	2012	1032	N	VIIRS	n	1	300	2.3	D	0	Madagascar dry deciduous forests	Apr	1	79.095	13.1493
509	3029	-16.4453	47.01	337.48	0.41	0.37	4	20	2012	1032	N	VIIRS	n	1	300	4.35	D	0	Madagascar dry deciduous forests	Apr	1	79.095	13.1493
510	3031	-16.5208	46.9097	340.1	0.4	0.37	4	20	2012	1032	N	VIIRS	n	1	300	4.65	D	0	Madagascar dry deciduous forests	Apr	1	79.095	13.1493
511	3032	-16.4611	46.8026	336.18	0.4	0.37	4	20	2012	1032	N	VIIRS	n	1	301	5.83	D	3	Madagascar dry deciduous forests	Apr	1	79.095	13.1493
512	3033	-16.5497	46.6827	335.14	0.4	0.37	4	20	2012	1032	N	VIIRS	n	1	299	1.92	D	3	Madagascar dry deciduous forests	Apr	1	79.095	13.1493
513	3034	-16.4605	46.8063	333.71	0.4	0.37	4	20	2012	1032	N	VIIRS	n	1	300	5.83	D	3	Madagascar dry deciduous forests	Apr	1	79.095	13.1493
514	3035	-16.5204	46.91	337.7	0.4	0.37	4	20	2012	1032	N	VIIRS	n	1	300	4.95	D	0	Madagascar dry deciduous forests	Apr	1	79.095	13.1493
515	3036	-17.974	44.6639	333.21	0.39	0.36	4	20	2012	1032	N	VIIRS	n	1	302	3.01	D	0	Madagascar dry deciduous forests	Apr	1	79.095	13.1493
516	3040	-15.5037	46.8726	334.54	0.41	0.37	4	20	2012	1033	N	VIIRS	n	1	297	2.61	D	0	Madagascar dry deciduous forests	Apr	1	79.095	13.1493
517	3043	-15.2103	48.1449	331.02	0.46	0.39	4	20	2012	1033	N	VIIRS	n	1	299	3.02	D	0	Madagascar dry deciduous forests	Apr	1	79.095	13.1493
518	3044	-16.1005	45.9406	333.12	0.39	0.36	4	20	2012	1033	N	VIIRS	n	1	298	1.7	D	0	Madagascar dry deciduous forests	Apr	1	79.095	13.1493
519	3045	-16.2006	47.273	334.83	0.41	0.37	4	20	2012	1033	N	VIIRS	n	1	298	5.43	D	0	Madagascar dry deciduous forests	Apr	1	79.095	13.1493
520	3046	-15.4815	48.2427	334.78	0.46	0.39	4	20	2012	1033	N	VIIRS	n	1	298	4.03	D	0	Madagascar dry deciduous forests	Apr	1	79.095	13.1493
521	3047	-15.1504	48.3477	331.84	0.47	0.4	4	20	2012	1033	N	VIIRS	n	1	297	2.64	D	0	Madagascar dry deciduous forests	Apr	1	79.095	13.1493
522	3068	-19.7109	44.7064	342.96	0.43	0.46	4	21	2012	1013	N	VIIRS	n	1	300	16.88	D	3	Madagascar dry deciduous forests	Apr	1	79.095	13.1493
523	3069	-19.7035	45.381	338.79	0.4	0.44	4	21	2012	1013	N	VIIRS	n	1	295	2.63	D	0	Madagascar dry deciduous forests	Apr	1	79.095	13.1493
524	3070	-19.701	45.3805	330.54	0.4	0.44	4	21	2012	1013	N	VIIRS	n	1	294	1.72	D	0	Madagascar dry deciduous forests	Apr	1	79.095	13.1493
525	3072	-19.7311	44.8276	337.2	0.43	0.46	4	21	2012	1013	N	VIIRS	n	1	295	4.58	D	0	Madagascar dry deciduous forests	Apr	1	79.095	13.1493
526	3073	-19.2474	45.1835	338.67	0.4	0.44	4	21	2012	1013	N	VIIRS	n	1	297	5.54	D	0	Madagascar dry deciduous forests	Apr	1	79.095	13.1493
527	3074	-19.6971	45.0381	341.66	0.42	0.45	4	21	2012	1013	N	VIIRS	n	1	297	6.78	D	0	Madagascar dry deciduous forests	Apr	1	79.095	13.1493
528	3079	-19.6302	45.2428	350.99	0.4	0.44	4	21	2012	1013	N	VIIRS	n	1	298	6.95	D	0	Madagascar dry deciduous forests	Apr	1	79.095	13.1493
529	3080	-19.403	45.2147	367	0.4	0.44	4	21	2012	1013	N	VIIRS	h	1	296	13.53	D	0	Madagascar dry deciduous forests	Apr	1	79.095	13.1493
530	3081	-15.7987	47.113	330.22	0.44	0.38	4	21	2012	1014	N	VIIRS	n	1	296	2.95	D	0	Madagascar dry deciduous forests	Apr	1	79.095	13.1493
531	3082	-16.0121	47.1005	343.84	0.44	0.38	4	21	2012	1014	N	VIIRS	n	1	298	6.66	D	0	Madagascar dry deciduous forests	Apr	1	79.095	13.1493
532	3083	-16.0115	47.1047	333.26	0.44	0.38	4	21	2012	1014	N	VIIRS	n	1	298	6.66	D	0	Madagascar dry deciduous forests	Apr	1	79.095	13.1493
533	3084	-16.0157	47.101	345.18	0.44	0.38	4	21	2012	1014	N	VIIRS	n	1	299	10.94	D	0	Madagascar dry deciduous forests	Apr	1	79.095	13.1493
534	3085	-16.523	46.9521	345.17	0.45	0.39	4	21	2012	1014	N	VIIRS	n	1	296	9.35	D	0	Madagascar dry deciduous forests	Apr	1	79.095	13.1493
535	3094	-15.4591	47.6884	340.33	0.42	0.37	4	21	2012	1014	N	VIIRS	n	1	297	4.34	D	0	Madagascar dry deciduous forests	Apr	1	79.095	13.1493
536	3096	-15.7215	47.6074	333.06	0.42	0.38	4	21	2012	1014	N	VIIRS	n	1	297	1.96	D	0	Madagascar dry deciduous forests	Apr	1	79.095	13.1493
537	3097	-12.5926	49.5076	332.11	0.39	0.36	4	21	2012	1015	N	VIIRS	n	1	296	6.68	D	0	Madagascar dry deciduous forests	Apr	1	79.095	13.1493
538	3115	-20.0141	45.5004	329.29	0.39	0.6	4	22	2012	954	N	VIIRS	n	1	294	3.24	D	0	Madagascar dry deciduous forests	Apr	1	79.095	13.1493
539	3119	-15.7535	48.4843	334.99	0.45	0.47	4	22	2012	955	N	VIIRS	n	1	295	3.78	D	0	Madagascar dry deciduous forests	Apr	1	79.095	13.1493
540	3122	-15.4823	48.417	329.45	0.45	0.47	4	22	2012	955	N	VIIRS	n	1	295	4.13	D	0	Madagascar dry deciduous forests	Apr	1	79.095	13.1493
541	3135	-19.8673	45.1053	341.49	0.74	0.76	4	22	2012	1134	N	VIIRS	n	1	289	10.66	D	0	Madagascar dry deciduous forests	Apr	1	79.095	13.1493
542	3136	-19.8625	45.1061	338.11	0.74	0.76	4	22	2012	1134	N	VIIRS	n	1	289	7.43	D	0	Madagascar dry deciduous forests	Apr	1	79.095	13.1493
543	3145	-19.8658	45.101	367	0.38	0.59	4	23	2012	1115	N	VIIRS	h	1	292	5.85	D	0	Madagascar dry deciduous forests	Apr	1	79.095	13.1493
544	3172	-19.7211	44.6332	335.94	0.36	0.57	4	23	2012	1116	N	VIIRS	n	1	293	2.39	D	3	Madagascar dry deciduous forests	Apr	1	79.095	13.1493
545	3173	-19.7237	44.5436	367	0.35	0.57	4	23	2012	1116	N	VIIRS	h	1	294	6.38	D	3	Madagascar dry deciduous forests	Apr	1	79.095	13.1493
546	3174	-19.7181	44.631	330.24	0.36	0.57	4	23	2012	1116	N	VIIRS	n	1	292	3.16	D	0	Madagascar dry deciduous forests	Apr	1	79.095	13.1493
547	3175	-19.7247	44.5458	341.63	0.36	0.57	4	23	2012	1116	N	VIIRS	n	1	293	6.97	D	3	Madagascar dry deciduous forests	Apr	1	79.095	13.1493
548	3176	-19.7254	44.5423	350.2	0.35	0.57	4	23	2012	1116	N	VIIRS	n	1	293	5.2	D	3	Madagascar dry deciduous forests	Apr	1	79.095	13.1493
549	3177	-18.6261	44.3534	337.29	0.36	0.58	4	23	2012	1116	N	VIIRS	n	1	292	3.83	D	0	Madagascar dry deciduous forests	Apr	1	79.095	13.1493
550	3178	-16.4749	46.7973	326.98	0.57	0.69	4	23	2012	1116	N	VIIRS	n	1	288	5.11	D	0	Madagascar dry deciduous forests	Apr	1	79.095	13.1493
551	3179	-15.4587	47.374	345.43	0.65	0.73	4	23	2012	1117	N	VIIRS	n	1	291	8.4	D	0	Madagascar dry deciduous forests	Apr	1	79.095	13.1493
552	3180	-15.4562	47.3774	335.06	0.65	0.73	4	23	2012	1117	N	VIIRS	n	1	291	5.14	D	0	Madagascar dry deciduous forests	Apr	1	79.095	13.1493
553	3181	-15.4575	47.3712	327.08	0.65	0.73	4	23	2012	1117	N	VIIRS	n	1	290	5.14	D	0	Madagascar dry deciduous forests	Apr	1	79.095	13.1493
554	3182	-14.8577	48.41	335.83	0.77	0.77	4	23	2012	1117	N	VIIRS	n	1	291	5.79	D	0	Madagascar dry deciduous forests	Apr	1	79.095	13.1493
555	3239	-20.6586	45.8144	330.7	0.42	0.45	4	24	2012	1056	N	VIIRS	l	1	303	2.85	D	0	Madagascar dry deciduous forests	Apr	1	79.095	13.1493
556	3245	-16.9337	46.4797	331.32	0.53	0.5	4	24	2012	1057	N	VIIRS	n	1	296	3.13	D	0	Madagascar dry deciduous forests	Apr	1	79.095	13.1493
557	3247	-19.8186	45.246	333.89	0.4	0.44	4	24	2012	1057	N	VIIRS	n	1	301	1.46	D	0	Madagascar dry deciduous forests	Apr	1	79.095	13.1493
558	3249	-19.9648	45.4781	340.51	0.41	0.45	4	24	2012	1057	N	VIIRS	n	1	301	7.47	D	3	Madagascar dry deciduous forests	Apr	1	79.095	13.1493
559	3252	-19.7741	45.0578	336.4	0.39	0.44	4	24	2012	1057	N	VIIRS	n	1	300	2.53	D	0	Madagascar dry deciduous forests	Apr	1	79.095	13.1493
560	3253	-19.9665	45.4786	341.31	0.41	0.45	4	24	2012	1057	N	VIIRS	n	1	302	7.57	D	0	Madagascar dry deciduous forests	Apr	1	79.095	13.1493
561	3254	-19.7201	45.0586	332.93	0.39	0.44	4	24	2012	1057	N	VIIRS	n	1	300	3.77	D	0	Madagascar dry deciduous forests	Apr	1	79.095	13.1493
562	3255	-19.5749	45.4107	340.17	0.41	0.45	4	24	2012	1057	N	VIIRS	n	1	300	3.89	D	3	Madagascar dry deciduous forests	Apr	1	79.095	13.1493
563	3256	-19.7667	45.0525	345.56	0.39	0.44	4	24	2012	1057	N	VIIRS	n	1	300	7.17	D	0	Madagascar dry deciduous forests	Apr	1	79.095	13.1493
564	3257	-19.5791	45.4116	340.52	0.41	0.45	4	24	2012	1057	N	VIIRS	n	1	300	3.89	D	3	Madagascar dry deciduous forests	Apr	1	79.095	13.1493
565	3258	-19.9515	45.504	339.56	0.41	0.45	4	24	2012	1057	N	VIIRS	n	1	301	4.19	D	3	Madagascar dry deciduous forests	Apr	1	79.095	13.1493
566	3262	-18.1319	44.2495	333.33	0.56	0.43	4	24	2012	1057	N	VIIRS	n	1	297	4.72	D	0	Madagascar dry deciduous forests	Apr	1	79.095	13.1493
567	3263	-19.2523	44.4137	337.68	0.55	0.42	4	24	2012	1057	N	VIIRS	n	1	299	6.28	D	0	Madagascar dry deciduous forests	Apr	1	79.095	13.1493
568	3264	-19.5042	45.1846	340.65	0.4	0.44	4	24	2012	1057	N	VIIRS	n	1	299	3.96	D	0	Madagascar dry deciduous forests	Apr	1	79.095	13.1493
569	3265	-16.8865	45.6223	337.44	0.47	0.48	4	24	2012	1057	N	VIIRS	n	1	295	4.03	D	0	Madagascar dry deciduous forests	Apr	1	79.095	13.1493
570	3266	-18.1345	44.2469	332.61	0.56	0.43	4	24	2012	1057	N	VIIRS	n	1	297	4.22	D	0	Madagascar dry deciduous forests	Apr	1	79.095	13.1493
571	3270	-19.7456	45.4207	330.11	0.41	0.45	4	24	2012	1057	N	VIIRS	n	1	301	2.6	D	3	Madagascar dry deciduous forests	Apr	1	79.095	13.1493
572	3271	-19.7374	45.419	330.56	0.41	0.45	4	24	2012	1057	N	VIIRS	n	1	301	1.78	D	0	Madagascar dry deciduous forests	Apr	1	79.095	13.1493
573	3272	-19.702	45.3793	330.35	0.41	0.45	4	24	2012	1057	N	VIIRS	l	1	301	3.3	D	0	Madagascar dry deciduous forests	Apr	1	79.095	13.1493
574	3273	-19.6896	45.3768	336.62	0.41	0.45	4	24	2012	1057	N	VIIRS	n	1	301	4.25	D	3	Madagascar dry deciduous forests	Apr	1	79.095	13.1493
575	3274	-15.2948	48.1909	333.5	0.37	0.58	4	24	2012	1058	N	VIIRS	n	1	293	3.3	D	0	Madagascar dry deciduous forests	Apr	1	79.095	13.1493
576	3275	-15.4411	47.7508	344.42	0.34	0.56	4	24	2012	1058	N	VIIRS	n	1	292	4.68	D	0	Madagascar dry deciduous forests	Apr	1	79.095	13.1493
577	3279	-16.0155	47.0845	333.45	0.6	0.53	4	24	2012	1058	N	VIIRS	n	1	295	4.65	D	0	Madagascar dry deciduous forests	Apr	1	79.095	13.1493
578	3280	-15.0838	47.7248	338.75	0.34	0.56	4	24	2012	1058	N	VIIRS	n	1	294	3.06	D	0	Madagascar dry deciduous forests	Apr	1	79.095	13.1493
579	3281	-15.406	47.8994	367	0.35	0.57	4	24	2012	1058	N	VIIRS	h	1	294	6.61	D	0	Madagascar dry deciduous forests	Apr	1	79.095	13.1493
580	3282	-15.1347	47.6316	352.84	0.34	0.56	4	24	2012	1058	N	VIIRS	n	1	295	5.07	D	0	Madagascar dry deciduous forests	Apr	1	79.095	13.1493
581	3283	-15.0795	47.7211	367	0.35	0.56	4	24	2012	1058	N	VIIRS	h	1	295	12.3	D	0	Madagascar dry deciduous forests	Apr	1	79.095	13.1493
582	3284	-15.5613	47.6618	329.54	0.33	0.56	4	24	2012	1058	N	VIIRS	n	1	292	3.7	D	0	Madagascar dry deciduous forests	Apr	1	79.095	13.1493
583	3397	-19.7848	45.478	334.25	0.39	0.36	4	25	2012	1038	N	VIIRS	n	1	305	1.69	D	0	Madagascar dry deciduous forests	Apr	1	79.095	13.1493
584	3404	-19.7513	45.2654	333.16	0.39	0.36	4	25	2012	1038	N	VIIRS	n	1	303	1.27	D	0	Madagascar dry deciduous forests	Apr	1	79.095	13.1493
585	3406	-19.7712	45.0708	337.57	0.39	0.36	4	25	2012	1038	N	VIIRS	n	1	306	4.95	D	0	Madagascar dry deciduous forests	Apr	1	79.095	13.1493
586	3407	-20.0856	45.4546	346.35	0.39	0.36	4	25	2012	1038	N	VIIRS	n	1	307	5.09	D	0	Madagascar dry deciduous forests	Apr	1	79.095	13.1493
587	3410	-19.9573	45.4934	341.93	0.39	0.36	4	25	2012	1038	N	VIIRS	n	1	307	4.42	D	0	Madagascar dry deciduous forests	Apr	1	79.095	13.1493
588	3414	-19.774	45.0751	336.27	0.39	0.36	4	25	2012	1038	N	VIIRS	l	1	308	3.94	D	3	Madagascar dry deciduous forests	Apr	1	79.095	13.1493
589	3415	-19.6949	44.9665	335.45	0.39	0.36	4	25	2012	1038	N	VIIRS	n	1	302	2.01	D	0	Madagascar dry deciduous forests	Apr	1	79.095	13.1493
590	3417	-19.7257	45.0553	332.66	0.39	0.36	4	25	2012	1038	N	VIIRS	n	1	306	1.25	D	0	Madagascar dry deciduous forests	Apr	1	79.095	13.1493
591	3418	-19.9567	45.4972	331.99	0.39	0.36	4	25	2012	1038	N	VIIRS	n	1	306	3.36	D	3	Madagascar dry deciduous forests	Apr	1	79.095	13.1493
592	3420	-19.5773	45.3996	333.07	0.39	0.36	4	25	2012	1038	N	VIIRS	n	1	304	2.93	D	0	Madagascar dry deciduous forests	Apr	1	79.095	13.1493
593	3421	-20.4538	45.6895	336.69	0.39	0.36	4	25	2012	1038	N	VIIRS	n	1	303	3.56	D	3	Madagascar dry deciduous forests	Apr	1	79.095	13.1493
594	3426	-20.8208	45.8124	333.06	0.39	0.36	4	25	2012	1038	N	VIIRS	n	1	304	1.08	D	0	Madagascar dry deciduous forests	Apr	1	79.095	13.1493
595	3427	-18.9666	44.8245	332.49	0.39	0.36	4	25	2012	1038	N	VIIRS	n	1	300	3.96	D	0	Madagascar dry deciduous forests	Apr	1	79.095	13.1493
596	3428	-18.966	44.8282	345.81	0.39	0.36	4	25	2012	1038	N	VIIRS	n	1	307	13.49	D	0	Madagascar dry deciduous forests	Apr	1	79.095	13.1493
597	3429	-18.9627	44.8276	346.85	0.39	0.36	4	25	2012	1038	N	VIIRS	n	1	300	13.49	D	0	Madagascar dry deciduous forests	Apr	1	79.095	13.1493
598	3430	-18.8026	44.597	340.44	0.38	0.36	4	25	2012	1038	N	VIIRS	n	1	305	5.35	D	0	Madagascar dry deciduous forests	Apr	1	79.095	13.1493
599	3431	-18.5521	44.2273	332.99	0.38	0.36	4	25	2012	1038	N	VIIRS	n	1	303	3.01	D	0	Madagascar dry deciduous forests	Apr	1	79.095	13.1493
600	3432	-18.9694	44.8287	337.8	0.39	0.36	4	25	2012	1038	N	VIIRS	n	1	303	2.7	D	0	Madagascar dry deciduous forests	Apr	1	79.095	13.1493
601	3434	-19.5498	45.1038	339.04	0.39	0.36	4	25	2012	1038	N	VIIRS	n	1	305	3.44	D	0	Madagascar dry deciduous forests	Apr	1	79.095	13.1493
602	3435	-19.532	45.1083	331.38	0.39	0.36	4	25	2012	1038	N	VIIRS	n	1	305	2.91	D	0	Madagascar dry deciduous forests	Apr	1	79.095	13.1493
603	3436	-19.5287	45.1077	336.83	0.39	0.36	4	25	2012	1038	N	VIIRS	n	1	305	2.91	D	0	Madagascar dry deciduous forests	Apr	1	79.095	13.1493
604	3441	-19.6727	44.5617	334.27	0.38	0.36	4	25	2012	1038	N	VIIRS	n	1	303	2.11	D	3	Madagascar dry deciduous forests	Apr	1	79.095	13.1493
605	3443	-19.7315	45.4226	336.98	0.39	0.36	4	25	2012	1038	N	VIIRS	n	1	306	4.52	D	0	Madagascar dry deciduous forests	Apr	1	79.095	13.1493
606	3444	-19.6947	45.3857	332.57	0.39	0.36	4	25	2012	1038	N	VIIRS	l	1	304	20.53	D	0	Madagascar dry deciduous forests	Apr	1	79.095	13.1493
607	3445	-19.6709	45.3624	338.17	0.39	0.36	4	25	2012	1038	N	VIIRS	n	1	304	2.46	D	3	Madagascar dry deciduous forests	Apr	1	79.095	13.1493
608	3446	-19.6536	45.4285	337	0.39	0.36	4	25	2012	1038	N	VIIRS	n	1	307	3.24	D	3	Madagascar dry deciduous forests	Apr	1	79.095	13.1493
609	3447	-19.0195	44.9468	330.67	0.39	0.36	4	25	2012	1038	N	VIIRS	n	1	298	2.54	D	0	Madagascar dry deciduous forests	Apr	1	79.095	13.1493
610	3448	-18.6353	45.4409	337.34	0.39	0.37	4	25	2012	1038	N	VIIRS	n	1	298	3.98	D	0	Madagascar dry deciduous forests	Apr	1	79.095	13.1493
611	3450	-20.9363	46.0128	337.45	0.39	0.37	4	25	2012	1038	N	VIIRS	n	1	305	3.56	D	0	Madagascar dry deciduous forests	Apr	1	79.095	13.1493
612	3455	-19.7337	44.8482	334.36	0.38	0.36	4	25	2012	1038	N	VIIRS	n	1	304	3.56	D	3	Madagascar dry deciduous forests	Apr	1	79.095	13.1493
613	3456	-19.3316	45.028	330.96	0.39	0.36	4	25	2012	1038	N	VIIRS	n	1	304	1.73	D	0	Madagascar dry deciduous forests	Apr	1	79.095	13.1493
614	3458	-19.7254	44.8354	331.27	0.38	0.36	4	25	2012	1038	N	VIIRS	l	1	302	4.22	D	0	Madagascar dry deciduous forests	Apr	1	79.095	13.1493
615	3461	-15.4547	48.1049	330.8	0.54	0.42	4	25	2012	1039	N	VIIRS	n	1	300	2.44	D	0	Madagascar dry deciduous forests	Apr	1	79.095	13.1493
616	3462	-15.3791	48.1038	333.4	0.55	0.42	4	25	2012	1039	N	VIIRS	n	1	299	4.28	D	0	Madagascar dry deciduous forests	Apr	1	79.095	13.1493
617	3463	-16.4355	47.0389	330.58	0.47	0.39	4	25	2012	1039	N	VIIRS	n	1	297	2.89	D	3	Madagascar dry deciduous forests	Apr	1	79.095	13.1493
618	3464	-16.4322	47.039	331.63	0.47	0.39	4	25	2012	1039	N	VIIRS	n	1	296	4.59	D	3	Madagascar dry deciduous forests	Apr	1	79.095	13.1493
619	3465	-15.3787	48.1016	331.1	0.54	0.42	4	25	2012	1039	N	VIIRS	n	1	299	2.3	D	0	Madagascar dry deciduous forests	Apr	1	79.095	13.1493
620	3472	-17.1029	46.3831	330.66	0.43	0.38	4	25	2012	1039	N	VIIRS	n	1	298	2.73	D	0	Madagascar dry deciduous forests	Apr	1	79.095	13.1493
621	3473	-14.4486	47.8003	332.68	0.54	0.42	4	25	2012	1039	N	VIIRS	n	1	299	4.06	D	0	Madagascar dry deciduous forests	Apr	1	79.095	13.1493
622	3478	-15.3627	47.8275	337.06	0.53	0.42	4	25	2012	1039	N	VIIRS	n	1	299	5.54	D	3	Madagascar dry deciduous forests	Apr	1	79.095	13.1493
623	3479	-15.7498	47.6028	332.13	0.51	0.41	4	25	2012	1039	N	VIIRS	n	1	297	3.72	D	0	Madagascar dry deciduous forests	Apr	1	79.095	13.1493
624	3480	-15.0908	47.5877	338.48	0.52	0.41	4	25	2012	1039	N	VIIRS	n	1	299	3.91	D	0	Madagascar dry deciduous forests	Apr	1	79.095	13.1493
625	3481	-15.4261	47.7582	350.23	0.52	0.42	4	25	2012	1039	N	VIIRS	n	1	301	10.99	D	0	Madagascar dry deciduous forests	Apr	1	79.095	13.1493
626	3482	-15.9011	48.0518	335.85	0.53	0.42	4	25	2012	1039	N	VIIRS	n	1	299	4.57	D	0	Madagascar dry deciduous forests	Apr	1	79.095	13.1493
627	3483	-15.5235	47.7741	330.85	0.52	0.42	4	25	2012	1039	N	VIIRS	n	1	299	3.27	D	0	Madagascar dry deciduous forests	Apr	1	79.095	13.1493
628	3484	-15.0306	47.6168	335.97	0.52	0.41	4	25	2012	1039	N	VIIRS	n	1	301	2.78	D	0	Madagascar dry deciduous forests	Apr	1	79.095	13.1493
629	3485	-15.0285	47.6189	333.91	0.52	0.41	4	25	2012	1039	N	VIIRS	n	1	302	4.38	D	0	Madagascar dry deciduous forests	Apr	1	79.095	13.1493
630	3486	-14.9848	47.6208	330.62	0.52	0.41	4	25	2012	1039	N	VIIRS	n	1	300	2.62	D	0	Madagascar dry deciduous forests	Apr	1	79.095	13.1493
631	3487	-14.9419	47.6184	337.04	0.52	0.42	4	25	2012	1039	N	VIIRS	n	1	300	4.44	D	0	Madagascar dry deciduous forests	Apr	1	79.095	13.1493
632	3488	-14.9244	47.6054	332.12	0.52	0.41	4	25	2012	1039	N	VIIRS	n	1	300	2.98	D	0	Madagascar dry deciduous forests	Apr	1	79.095	13.1493
633	3489	-14.9259	47.6076	336.43	0.52	0.42	4	25	2012	1039	N	VIIRS	n	1	300	3.59	D	0	Madagascar dry deciduous forests	Apr	1	79.095	13.1493
634	3490	-15.3097	48.1543	333.74	0.55	0.43	4	25	2012	1039	N	VIIRS	n	1	299	5.04	D	0	Madagascar dry deciduous forests	Apr	1	79.095	13.1493
635	3491	-15.3251	48.1358	333.42	0.55	0.43	4	25	2012	1039	N	VIIRS	n	1	301	3.51	D	0	Madagascar dry deciduous forests	Apr	1	79.095	13.1493
636	3492	-14.6827	48.3543	333.43	0.39	0.44	4	25	2012	1039	N	VIIRS	n	1	298	1.56	D	0	Madagascar dry deciduous forests	Apr	1	79.095	13.1493
637	3493	-16.6296	45.9035	336.8	0.42	0.38	4	25	2012	1039	N	VIIRS	n	1	300	4.35	D	0	Madagascar dry deciduous forests	Apr	1	79.095	13.1493
638	3652	-19.9294	45.7838	333.55	0.47	0.4	4	26	2012	1019	N	VIIRS	n	1	305	2.58	D	0	Madagascar dry deciduous forests	Apr	1	79.095	13.1493
639	3654	-19.7093	45.0442	334.44	0.51	0.41	4	26	2012	1019	N	VIIRS	n	1	304	5.83	D	0	Madagascar dry deciduous forests	Apr	1	79.095	13.1493
640	3660	-21.0141	45.0984	331.95	0.52	0.42	4	26	2012	1019	N	VIIRS	n	1	306	1.07	D	0	Madagascar dry deciduous forests	Apr	1	79.095	13.1493
641	3664	-19.7061	45.0089	333.14	0.51	0.41	4	26	2012	1019	N	VIIRS	l	1	303	7.65	D	3	Madagascar dry deciduous forests	Apr	1	79.095	13.1493
642	3669	-19.7837	45.057	340.1	0.51	0.41	4	26	2012	1019	N	VIIRS	n	1	304	5.1	D	0	Madagascar dry deciduous forests	Apr	1	79.095	13.1493
643	3670	-19.7162	45.0502	336.78	0.51	0.41	4	26	2012	1019	N	VIIRS	n	1	306	6.58	D	3	Madagascar dry deciduous forests	Apr	1	79.095	13.1493
644	3671	-19.722	45.0361	330.99	0.51	0.41	4	26	2012	1019	N	VIIRS	n	1	301	2.16	D	3	Madagascar dry deciduous forests	Apr	1	79.095	13.1493
645	3676	-19.724	45.0385	331.11	0.51	0.41	4	26	2012	1019	N	VIIRS	n	1	301	3.65	D	3	Madagascar dry deciduous forests	Apr	1	79.095	13.1493
646	3678	-19.1824	45.0537	332.49	0.5	0.41	4	26	2012	1019	N	VIIRS	n	1	298	2.3	D	0	Madagascar dry deciduous forests	Apr	1	79.095	13.1493
647	3679	-19.7436	44.8498	339.78	0.52	0.42	4	26	2012	1019	N	VIIRS	n	1	303	5.53	D	3	Madagascar dry deciduous forests	Apr	1	79.095	13.1493
648	3680	-19.7475	44.8503	337.12	0.52	0.42	4	26	2012	1019	N	VIIRS	n	1	301	5.53	D	3	Madagascar dry deciduous forests	Apr	1	79.095	13.1493
649	3681	-19.7466	44.8483	330.49	0.52	0.41	4	26	2012	1019	N	VIIRS	n	1	300	9.8	D	3	Madagascar dry deciduous forests	Apr	1	79.095	13.1493
650	3682	-19.1823	45.0556	331.71	0.5	0.41	4	26	2012	1019	N	VIIRS	n	1	300	4.1	D	0	Madagascar dry deciduous forests	Apr	1	79.095	13.1493
651	3690	-20.9791	46.0812	330.85	0.47	0.39	4	26	2012	1019	N	VIIRS	n	1	305	1.04	D	0	Madagascar dry deciduous forests	Apr	1	79.095	13.1493
652	3702	-21.4014	44.9504	331.52	0.54	0.42	4	26	2012	1019	N	VIIRS	l	1	306	3.19	D	0	Madagascar dry deciduous forests	Apr	1	79.095	13.1493
653	3705	-19.7955	45.4126	330.14	0.49	0.4	4	26	2012	1019	N	VIIRS	n	1	304	2.88	D	0	Madagascar dry deciduous forests	Apr	1	79.095	13.1493
654	3707	-19.6801	45.2948	337.53	0.49	0.4	4	26	2012	1019	N	VIIRS	n	1	302	3.44	D	3	Madagascar dry deciduous forests	Apr	1	79.095	13.1493
655	3708	-19.7361	44.5616	334.17	0.54	0.42	4	26	2012	1019	N	VIIRS	n	1	302	2.06	D	0	Madagascar dry deciduous forests	Apr	1	79.095	13.1493
656	3709	-19.6129	45.3999	336.61	0.49	0.4	4	26	2012	1019	N	VIIRS	n	1	303	5.49	D	0	Madagascar dry deciduous forests	Apr	1	79.095	13.1493
657	3710	-18.6523	45.354	335.8	0.48	0.4	4	26	2012	1019	N	VIIRS	n	1	299	4.14	D	0	Madagascar dry deciduous forests	Apr	1	79.095	13.1493
658	3711	-14.4764	47.9983	337.88	0.38	0.36	4	26	2012	1020	N	VIIRS	n	1	300	1.81	D	0	Madagascar dry deciduous forests	Apr	1	79.095	13.1493
659	3712	-16.4746	46.8192	335.89	0.4	0.37	4	26	2012	1020	N	VIIRS	n	1	295	2.41	D	0	Madagascar dry deciduous forests	Apr	1	79.095	13.1493
660	3713	-16.4921	46.8916	342.6	0.4	0.37	4	26	2012	1020	N	VIIRS	n	1	298	4.1	D	0	Madagascar dry deciduous forests	Apr	1	79.095	13.1493
661	3714	-15.1103	48.1165	329.56	0.38	0.36	4	26	2012	1020	N	VIIRS	n	1	298	2.51	D	0	Madagascar dry deciduous forests	Apr	1	79.095	13.1493
662	3715	-16.4435	47.0107	333.82	0.4	0.37	4	26	2012	1020	N	VIIRS	n	1	296	2.96	D	0	Madagascar dry deciduous forests	Apr	1	79.095	13.1493
663	3716	-16.4437	47.0111	334.51	0.4	0.37	4	26	2012	1020	N	VIIRS	n	1	296	3	D	0	Madagascar dry deciduous forests	Apr	1	79.095	13.1493
664	3717	-16.4765	47.0238	332.85	0.4	0.37	4	26	2012	1020	N	VIIRS	n	1	298	4.07	D	0	Madagascar dry deciduous forests	Apr	1	79.095	13.1493
665	3718	-17.3307	47.2271	337.95	0.4	0.37	4	26	2012	1020	N	VIIRS	n	1	297	3.03	D	0	Madagascar dry deciduous forests	Apr	1	79.095	13.1493
666	3719	-15.8222	46.5444	339.76	0.41	0.37	4	26	2012	1020	N	VIIRS	n	1	297	5.92	D	0	Madagascar dry deciduous forests	Apr	1	79.095	13.1493
667	3720	-17.5275	47.3345	331.62	0.4	0.37	4	26	2012	1020	N	VIIRS	n	1	293	1.73	D	3	Madagascar dry deciduous forests	Apr	1	79.095	13.1493
668	3721	-17.3341	47.2276	332.79	0.4	0.37	4	26	2012	1020	N	VIIRS	n	1	299	3.03	D	0	Madagascar dry deciduous forests	Apr	1	79.095	13.1493
669	3722	-15.5489	47.3238	336.1	0.39	0.36	4	26	2012	1020	N	VIIRS	n	1	296	1.74	D	0	Madagascar dry deciduous forests	Apr	1	79.095	13.1493
670	3723	-15.2641	46.9328	333.49	0.39	0.37	4	26	2012	1020	N	VIIRS	n	1	295	4.64	D	0	Madagascar dry deciduous forests	Apr	1	79.095	13.1493
671	3724	-14.4924	47.7625	340.71	0.38	0.36	4	26	2012	1020	N	VIIRS	n	1	299	3.62	D	0	Madagascar dry deciduous forests	Apr	1	79.095	13.1493
672	3725	-14.9693	47.594	334.37	0.39	0.36	4	26	2012	1020	N	VIIRS	n	1	298	2.74	D	0	Madagascar dry deciduous forests	Apr	1	79.095	13.1493
673	3726	-14.9699	47.5904	330.54	0.39	0.36	4	26	2012	1020	N	VIIRS	n	1	297	2.74	D	0	Madagascar dry deciduous forests	Apr	1	79.095	13.1493
674	3727	-15.0641	47.6127	339.31	0.39	0.36	4	26	2012	1020	N	VIIRS	n	1	296	3.15	D	0	Madagascar dry deciduous forests	Apr	1	79.095	13.1493
675	3728	-13.5257	48.9993	332.41	0.4	0.37	4	26	2012	1021	N	VIIRS	n	1	299	2.02	D	0	Madagascar dry deciduous forests	Apr	1	79.095	13.1493
676	3730	-14.9523	47.6302	334.21	0.33	0.55	4	26	2012	2129	N	VIIRS	n	1	284	2.04	N	0	Madagascar dry deciduous forests	Apr	1	79.095	13.1493
677	3732	-19.707	45.2245	307.38	0.38	0.59	4	26	2012	2130	N	VIIRS	n	1	292	1.14	N	0	Madagascar dry deciduous forests	Apr	1	79.095	13.1493
678	3827	-19.9781	45.8351	338.77	0.59	0.53	4	27	2012	1000	N	VIIRS	n	1	305	5.24	D	0	Madagascar dry deciduous forests	Apr	1	79.095	13.1493
679	3830	-19.1532	44.4855	348.19	0.35	0.57	4	27	2012	1000	N	VIIRS	n	1	299	3.89	D	3	Madagascar dry deciduous forests	Apr	1	79.095	13.1493
680	3831	-19.2561	44.4054	340.78	0.36	0.57	4	27	2012	1000	N	VIIRS	n	1	299	4.09	D	0	Madagascar dry deciduous forests	Apr	1	79.095	13.1493
681	3832	-19.5992	45.1282	347.86	0.32	0.55	4	27	2012	1000	N	VIIRS	n	1	303	3.53	D	0	Madagascar dry deciduous forests	Apr	1	79.095	13.1493
682	3835	-19.6844	44.563	331.65	0.35	0.57	4	27	2012	1000	N	VIIRS	n	1	301	1.15	D	0	Madagascar dry deciduous forests	Apr	1	79.095	13.1493
683	3836	-19.6751	45.3192	334.93	0.63	0.54	4	27	2012	1000	N	VIIRS	n	1	303	3.78	D	3	Madagascar dry deciduous forests	Apr	1	79.095	13.1493
684	3837	-19.7262	45.4012	330.06	0.63	0.54	4	27	2012	1000	N	VIIRS	n	1	302	1.59	D	0	Madagascar dry deciduous forests	Apr	1	79.095	13.1493
685	3838	-19.6921	45.3522	334.29	0.63	0.54	4	27	2012	1000	N	VIIRS	n	1	303	1.97	D	0	Madagascar dry deciduous forests	Apr	1	79.095	13.1493
686	3840	-19.7112	44.8169	367	0.34	0.56	4	27	2012	1000	N	VIIRS	h	1	305	8.98	D	0	Madagascar dry deciduous forests	Apr	1	79.095	13.1493
687	3844	-20.0793	45.1042	333.01	0.33	0.55	4	27	2012	1000	N	VIIRS	n	1	303	2.87	D	0	Madagascar dry deciduous forests	Apr	1	79.095	13.1493
688	3852	-19.9673	44.8485	348.86	0.34	0.56	4	27	2012	1000	N	VIIRS	n	1	302	6.48	D	0	Madagascar dry deciduous forests	Apr	1	79.095	13.1493
689	3853	-19.7176	45.0619	367	0.33	0.55	4	27	2012	1000	N	VIIRS	h	1	305	5.99	D	0	Madagascar dry deciduous forests	Apr	1	79.095	13.1493
690	3855	-19.7172	45.0651	338.35	0.33	0.55	4	27	2012	1000	N	VIIRS	n	1	303	5.99	D	0	Madagascar dry deciduous forests	Apr	1	79.095	13.1493
691	3856	-20.4444	45.3957	331.7	0.32	0.55	4	27	2012	1000	N	VIIRS	n	1	304	1.1	D	0	Madagascar dry deciduous forests	Apr	1	79.095	13.1493
692	3857	-20.7333	45.1732	349.51	0.33	0.55	4	27	2012	1000	N	VIIRS	n	1	305	2.81	D	0	Madagascar dry deciduous forests	Apr	1	79.095	13.1493
693	3865	-19.9669	44.8517	367	0.34	0.56	4	27	2012	1000	N	VIIRS	h	1	304	6.48	D	0	Madagascar dry deciduous forests	Apr	1	79.095	13.1493
694	3868	-19.4679	45.2256	330.78	0.32	0.54	4	27	2012	1000	N	VIIRS	l	1	303	1.31	D	0	Madagascar dry deciduous forests	Apr	1	79.095	13.1493
695	3889	-15.2058	48.0732	331.18	0.56	0.43	4	27	2012	1001	N	VIIRS	n	1	295	5.75	D	0	Madagascar dry deciduous forests	Apr	1	79.095	13.1493
696	3891	-15.1281	48.2057	337.69	0.55	0.43	4	27	2012	1001	N	VIIRS	n	1	294	6.35	D	0	Madagascar dry deciduous forests	Apr	1	79.095	13.1493
697	3892	-15.129	48.2083	330.86	0.55	0.43	4	27	2012	1001	N	VIIRS	n	1	295	5.2	D	0	Madagascar dry deciduous forests	Apr	1	79.095	13.1493
698	3893	-14.7066	48.3615	340.03	0.53	0.42	4	27	2012	1001	N	VIIRS	n	1	292	5.03	D	0	Madagascar dry deciduous forests	Apr	1	79.095	13.1493
699	3894	-14.821	48.4291	328.14	0.53	0.42	4	27	2012	1001	N	VIIRS	n	1	294	7.66	D	0	Madagascar dry deciduous forests	Apr	1	79.095	13.1493
700	3896	-15.6958	47.6347	332.14	0.4	0.44	4	27	2012	1001	N	VIIRS	n	1	295	4.62	D	3	Madagascar dry deciduous forests	Apr	1	79.095	13.1493
701	3897	-15.6953	47.6385	350.21	0.4	0.44	4	27	2012	1001	N	VIIRS	n	1	296	4.62	D	3	Madagascar dry deciduous forests	Apr	1	79.095	13.1493
702	3898	-15.7363	47.6132	332.9	0.4	0.44	4	27	2012	1001	N	VIIRS	n	1	294	1.54	D	3	Madagascar dry deciduous forests	Apr	1	79.095	13.1493
703	3899	-15.7347	47.613	331.81	0.4	0.44	4	27	2012	1001	N	VIIRS	n	1	294	1.3	D	3	Madagascar dry deciduous forests	Apr	1	79.095	13.1493
704	3900	-15.2083	47.5232	337.45	0.4	0.44	4	27	2012	1001	N	VIIRS	n	1	296	5.89	D	0	Madagascar dry deciduous forests	Apr	1	79.095	13.1493
705	3901	-15.1412	47.6218	340.63	0.4	0.44	4	27	2012	1001	N	VIIRS	n	1	297	3.02	D	0	Madagascar dry deciduous forests	Apr	1	79.095	13.1493
706	3904	-15.1407	47.6255	333.31	0.4	0.44	4	27	2012	1001	N	VIIRS	n	1	296	3.02	D	0	Madagascar dry deciduous forests	Apr	1	79.095	13.1493
707	3905	-14.9318	47.6153	341.22	0.39	0.44	4	27	2012	1001	N	VIIRS	n	1	297	6.44	D	0	Madagascar dry deciduous forests	Apr	1	79.095	13.1493
708	3906	-15.4676	47.4143	336.83	0.41	0.45	4	27	2012	1001	N	VIIRS	n	1	296	2.26	D	0	Madagascar dry deciduous forests	Apr	1	79.095	13.1493
709	3909	-15.4006	47.9101	336.96	0.38	0.43	4	27	2012	1001	N	VIIRS	n	1	295	2.55	D	0	Madagascar dry deciduous forests	Apr	1	79.095	13.1493
710	3910	-14.872	47.6929	330.12	0.39	0.44	4	27	2012	1001	N	VIIRS	n	1	296	3.93	D	0	Madagascar dry deciduous forests	Apr	1	79.095	13.1493
711	3911	-15.058	48.0446	333.21	0.56	0.43	4	27	2012	1001	N	VIIRS	n	1	297	3.12	D	0	Madagascar dry deciduous forests	Apr	1	79.095	13.1493
712	3912	-16.4558	47.0297	337.41	0.45	0.47	4	27	2012	1001	N	VIIRS	n	1	296	3.85	D	3	Madagascar dry deciduous forests	Apr	1	79.095	13.1493
713	3913	-16.4584	47.0309	340.35	0.45	0.47	4	27	2012	1001	N	VIIRS	n	1	297	5.54	D	3	Madagascar dry deciduous forests	Apr	1	79.095	13.1493
714	3914	-16.4553	47.034	336.26	0.45	0.47	4	27	2012	1001	N	VIIRS	n	1	296	5.45	D	0	Madagascar dry deciduous forests	Apr	1	79.095	13.1493
715	3915	-16.2814	47.3436	340.44	0.42	0.46	4	27	2012	1001	N	VIIRS	n	1	297	3.64	D	0	Madagascar dry deciduous forests	Apr	1	79.095	13.1493
716	3916	-16.5019	46.8303	339.99	0.46	0.47	4	27	2012	1001	N	VIIRS	n	1	296	3.76	D	0	Madagascar dry deciduous forests	Apr	1	79.095	13.1493
717	3917	-15.3635	46.8497	338.12	0.44	0.46	4	27	2012	1001	N	VIIRS	n	1	294	3.09	D	0	Madagascar dry deciduous forests	Apr	1	79.095	13.1493
718	3918	-15.7667	47.1134	341.15	0.43	0.46	4	27	2012	1001	N	VIIRS	n	1	297	5.43	D	0	Madagascar dry deciduous forests	Apr	1	79.095	13.1493
719	3919	-15.7961	47.1125	338.66	0.43	0.46	4	27	2012	1001	N	VIIRS	n	1	296	9.98	D	0	Madagascar dry deciduous forests	Apr	1	79.095	13.1493
720	3920	-15.7987	47.101	340.1	0.43	0.46	4	27	2012	1001	N	VIIRS	n	1	296	4.06	D	0	Madagascar dry deciduous forests	Apr	1	79.095	13.1493
721	3923	-15.7971	47.1133	339.23	0.43	0.46	4	27	2012	1001	N	VIIRS	n	1	298	19.95	D	0	Madagascar dry deciduous forests	Apr	1	79.095	13.1493
722	3925	-16.1087	46.9838	334.81	0.45	0.47	4	27	2012	1001	N	VIIRS	n	1	296	4.08	D	0	Madagascar dry deciduous forests	Apr	1	79.095	13.1493
723	3926	-15.7956	47.1166	340.8	0.43	0.46	4	27	2012	1001	N	VIIRS	n	1	298	9.98	D	0	Madagascar dry deciduous forests	Apr	1	79.095	13.1493
724	3927	-15.3276	46.8918	330.91	0.44	0.46	4	27	2012	1001	N	VIIRS	n	1	296	5.09	D	0	Madagascar dry deciduous forests	Apr	1	79.095	13.1493
725	3929	-15.7971	47.1043	339.51	0.43	0.46	4	27	2012	1001	N	VIIRS	n	1	296	5.29	D	0	Madagascar dry deciduous forests	Apr	1	79.095	13.1493
726	3930	-14.7511	47.7355	337.13	0.38	0.44	4	27	2012	1001	N	VIIRS	n	1	296	2.27	D	0	Madagascar dry deciduous forests	Apr	1	79.095	13.1493
727	3932	-14.8712	47.9556	331.57	0.56	0.43	4	27	2012	1001	N	VIIRS	n	1	295	7.18	D	0	Madagascar dry deciduous forests	Apr	1	79.095	13.1493
728	3936	-14.4193	47.7885	332.61	0.57	0.43	4	27	2012	1002	N	VIIRS	n	1	295	3.55	D	0	Madagascar dry deciduous forests	Apr	1	79.095	13.1493
729	3937	-14.4173	47.7913	330.54	0.57	0.43	4	27	2012	1002	N	VIIRS	n	1	295	3.29	D	0	Madagascar dry deciduous forests	Apr	1	79.095	13.1493
730	3939	-14.3719	48.1277	336.4	0.54	0.42	4	27	2012	1002	N	VIIRS	n	1	296	4.59	D	0	Madagascar dry deciduous forests	Apr	1	79.095	13.1493
731	3942	-13.5842	49.16	335.25	0.47	0.4	4	27	2012	1002	N	VIIRS	n	1	296	3.59	D	0	Madagascar dry deciduous forests	Apr	1	79.095	13.1493
732	3944	-12.8199	49.0789	328.42	0.46	0.39	4	27	2012	1002	N	VIIRS	n	1	295	4.1	D	0	Madagascar dry deciduous forests	Apr	1	79.095	13.1493
733	3978	-15.1409	47.6473	323.81	0.65	0.73	4	27	2012	2110	N	VIIRS	n	1	287	3.8	N	0	Madagascar dry deciduous forests	Apr	1	79.095	13.1493
734	3979	-14.9416	48.2413	303.91	0.6	0.71	4	27	2012	2110	N	VIIRS	n	1	287	0.85	N	0	Madagascar dry deciduous forests	Apr	1	79.095	13.1493
735	3980	-13.6717	49.1232	310.89	0.65	0.73	4	27	2012	2250	N	VIIRS	n	1	288	3.12	N	0	Madagascar dry deciduous forests	Apr	1	79.095	13.1493
736	3981	-13.6739	49.1266	315.03	0.65	0.73	4	27	2012	2250	N	VIIRS	n	1	288	2.94	N	0	Madagascar dry deciduous forests	Apr	1	79.095	13.1493
737	3983	-18.8441	45.3767	302.25	0.42	0.61	4	27	2012	2252	N	VIIRS	n	1	289	0.54	N	0	Madagascar dry deciduous forests	Apr	1	79.095	13.1493
738	3984	-18.8438	45.3734	303.71	0.42	0.61	4	27	2012	2252	N	VIIRS	n	1	289	0.54	N	0	Madagascar dry deciduous forests	Apr	1	79.095	13.1493
739	3985	-19.866	45.797	300.83	0.46	0.64	4	27	2012	2252	N	VIIRS	n	1	291	0.61	N	0	Madagascar dry deciduous forests	Apr	1	79.095	13.1493
740	3986	-19.8626	45.7965	301.63	0.46	0.64	4	27	2012	2252	N	VIIRS	n	1	291	0.76	N	0	Madagascar dry deciduous forests	Apr	1	79.095	13.1493
741	4011	-19.9593	45.5044	328.59	0.63	0.72	4	28	2012	941	N	VIIRS	l	1	300	4.03	D	3	Madagascar dry deciduous forests	Apr	1	79.095	13.1493
742	4017	-19.663	45.4154	337.54	0.63	0.72	4	28	2012	941	N	VIIRS	n	1	300	5.63	D	3	Madagascar dry deciduous forests	Apr	1	79.095	13.1493
743	4018	-19.6617	45.413	339.01	0.63	0.72	4	28	2012	941	N	VIIRS	n	1	302	7.28	D	0	Madagascar dry deciduous forests	Apr	1	79.095	13.1493
744	4022	-15.5854	47.2948	341.16	0.43	0.62	4	28	2012	942	N	VIIRS	n	1	296	6.78	D	0	Madagascar dry deciduous forests	Apr	1	79.095	13.1493
745	4027	-17.5541	46.1216	329.08	0.54	0.68	4	28	2012	942	N	VIIRS	n	1	299	2.22	D	0	Madagascar dry deciduous forests	Apr	1	79.095	13.1493
746	4030	-15.1806	47.0828	337.06	0.44	0.62	4	28	2012	942	N	VIIRS	n	1	294	3.19	D	0	Madagascar dry deciduous forests	Apr	1	79.095	13.1493
747	4037	-16.4657	47.007	329.36	0.46	0.63	4	28	2012	942	N	VIIRS	n	1	299	1.4	D	0	Madagascar dry deciduous forests	Apr	1	79.095	13.1493
748	4038	-16.4797	46.873	332.61	0.47	0.64	4	28	2012	942	N	VIIRS	n	1	300	2.37	D	3	Madagascar dry deciduous forests	Apr	1	79.095	13.1493
749	4039	-15.2973	48.0352	330.59	0.38	0.59	4	28	2012	942	N	VIIRS	n	1	294	2.06	D	0	Madagascar dry deciduous forests	Apr	1	79.095	13.1493
750	4040	-16.99	46.5433	333.42	0.5	0.66	4	28	2012	942	N	VIIRS	n	1	300	5.88	D	0	Madagascar dry deciduous forests	Apr	1	79.095	13.1493
751	4041	-15.1854	48.0914	347.32	0.38	0.58	4	28	2012	942	N	VIIRS	n	1	296	4.28	D	0	Madagascar dry deciduous forests	Apr	1	79.095	13.1493
752	4042	-15.5588	47.8431	332.78	0.39	0.6	4	28	2012	942	N	VIIRS	n	1	295	2.74	D	3	Madagascar dry deciduous forests	Apr	1	79.095	13.1493
753	4043	-15.1276	47.7023	344.82	0.4	0.6	4	28	2012	942	N	VIIRS	n	1	295	4.77	D	0	Madagascar dry deciduous forests	Apr	1	79.095	13.1493
754	4059	-15.2587	47.6438	330.39	0.4	0.6	4	28	2012	942	N	VIIRS	n	1	293	2.12	D	0	Madagascar dry deciduous forests	Apr	1	79.095	13.1493
755	4062	-15.8338	47.6635	348.73	0.41	0.61	4	28	2012	942	N	VIIRS	n	1	297	5.53	D	0	Madagascar dry deciduous forests	Apr	1	79.095	13.1493
756	4069	-15.7452	47.6081	331.35	0.41	0.61	4	28	2012	942	N	VIIRS	n	1	297	2.54	D	3	Madagascar dry deciduous forests	Apr	1	79.095	13.1493
757	4072	-15.129	47.7024	345.19	0.4	0.6	4	28	2012	942	N	VIIRS	n	1	295	4.9	D	0	Madagascar dry deciduous forests	Apr	1	79.095	13.1493
758	4075	-14.8882	47.7112	343.8	0.39	0.6	4	28	2012	943	N	VIIRS	n	1	295	6.58	D	0	Madagascar dry deciduous forests	Apr	1	79.095	13.1493
759	4077	-14.8943	48.404	333.03	0.36	0.57	4	28	2012	943	N	VIIRS	n	1	294	2.99	D	0	Madagascar dry deciduous forests	Apr	1	79.095	13.1493
760	4184	-21.5117	45.2541	337.9	0.45	0.63	4	28	2012	1121	N	VIIRS	n	1	304	2.95	D	0	Madagascar dry deciduous forests	Apr	1	79.095	13.1493
761	4235	-20.8417	45.3929	336.59	0.48	0.64	4	28	2012	1121	N	VIIRS	n	1	304	3.72	D	0	Madagascar dry deciduous forests	Apr	1	79.095	13.1493
762	4245	-16.4485	47.0003	328.17	0.73	0.76	4	28	2012	1122	N	VIIRS	n	1	298	5.42	D	3	Madagascar dry deciduous forests	Apr	1	79.095	13.1493
763	4246	-16.7175	45.5066	336.44	0.59	0.7	4	28	2012	1122	N	VIIRS	n	1	296	5.13	D	0	Madagascar dry deciduous forests	Apr	1	79.095	13.1493
764	4247	-16.8128	45.4694	330.87	0.58	0.7	4	28	2012	1122	N	VIIRS	n	1	292	3.26	D	0	Madagascar dry deciduous forests	Apr	1	79.095	13.1493
765	4248	-16.4878	46.9717	331.56	0.73	0.76	4	28	2012	1122	N	VIIRS	n	1	298	4.28	D	0	Madagascar dry deciduous forests	Apr	1	79.095	13.1493
766	4249	-20.0116	46.1222	334.61	0.55	0.68	4	28	2012	1122	N	VIIRS	n	1	297	5.37	D	0	Madagascar dry deciduous forests	Apr	1	79.095	13.1493
767	4250	-20.0176	46.1251	332.03	0.55	0.68	4	28	2012	1122	N	VIIRS	n	1	298	3.63	D	0	Madagascar dry deciduous forests	Apr	1	79.095	13.1493
768	4251	-19.9085	45.4629	332.98	0.5	0.66	4	28	2012	1122	N	VIIRS	n	1	300	2.58	D	0	Madagascar dry deciduous forests	Apr	1	79.095	13.1493
769	4253	-18.5559	44.7959	343.16	0.49	0.65	4	28	2012	1122	N	VIIRS	n	1	297	6.36	D	0	Madagascar dry deciduous forests	Apr	1	79.095	13.1493
770	4256	-19.7104	45.0688	330.84	0.48	0.65	4	28	2012	1122	N	VIIRS	n	1	301	2.54	D	3	Madagascar dry deciduous forests	Apr	1	79.095	13.1493
771	4257	-19.7163	45.0702	340	0.48	0.65	4	28	2012	1122	N	VIIRS	n	1	302	4.18	D	0	Madagascar dry deciduous forests	Apr	1	79.095	13.1493
772	4258	-19.7303	45.0638	336.24	0.48	0.65	4	28	2012	1122	N	VIIRS	n	1	305	4.85	D	0	Madagascar dry deciduous forests	Apr	1	79.095	13.1493
773	4259	-19.7702	45.0627	346.47	0.48	0.65	4	28	2012	1122	N	VIIRS	n	1	302	7.61	D	0	Madagascar dry deciduous forests	Apr	1	79.095	13.1493
774	4260	-17.4587	45.5329	347.19	0.57	0.69	4	28	2012	1122	N	VIIRS	n	1	298	8.01	D	0	Madagascar dry deciduous forests	Apr	1	79.095	13.1493
775	4261	-19.9083	45.4616	336.96	0.5	0.66	4	28	2012	1122	N	VIIRS	n	1	300	1.74	D	0	Madagascar dry deciduous forests	Apr	1	79.095	13.1493
776	4262	-19.774	45.0646	336.32	0.48	0.65	4	28	2012	1122	N	VIIRS	n	1	300	7.43	D	0	Madagascar dry deciduous forests	Apr	1	79.095	13.1493
777	4267	-19.1528	44.4891	345.56	0.45	0.63	4	28	2012	1122	N	VIIRS	n	1	299	3.94	D	3	Madagascar dry deciduous forests	Apr	1	79.095	13.1493
778	4268	-19.6126	45.0229	332.12	0.48	0.65	4	28	2012	1122	N	VIIRS	n	1	301	2.69	D	0	Madagascar dry deciduous forests	Apr	1	79.095	13.1493
779	4269	-19.1604	45.4732	329.61	0.52	0.67	4	28	2012	1122	N	VIIRS	n	1	298	4.7	D	0	Madagascar dry deciduous forests	Apr	1	79.095	13.1493
780	4270	-19.1571	45.4704	329.29	0.52	0.67	4	28	2012	1122	N	VIIRS	n	1	298	3.35	D	0	Madagascar dry deciduous forests	Apr	1	79.095	13.1493
781	4271	-19.6658	45.3232	334.99	0.5	0.66	4	28	2012	1122	N	VIIRS	n	1	300	5.86	D	0	Madagascar dry deciduous forests	Apr	1	79.095	13.1493
782	4272	-19.6669	45.3183	351.68	0.5	0.66	4	28	2012	1122	N	VIIRS	n	1	301	5.86	D	0	Madagascar dry deciduous forests	Apr	1	79.095	13.1493
783	4278	-14.5342	48.4053	330.89	0.73	0.76	4	29	2012	924	N	VIIRS	n	1	294	11.23	D	0	Madagascar dry deciduous forests	Apr	1	79.095	13.1493
784	4279	-14.5333	48.4141	337.95	0.72	0.76	4	29	2012	924	N	VIIRS	n	1	294	15.17	D	0	Madagascar dry deciduous forests	Apr	1	79.095	13.1493
785	4280	-14.5378	48.4116	367	0.73	0.76	4	29	2012	924	N	VIIRS	h	1	295	15.3	D	0	Madagascar dry deciduous forests	Apr	1	79.095	13.1493
786	4437	-19.7728	45.4632	340.53	0.51	0.49	4	29	2012	1103	N	VIIRS	n	1	304	5.01	D	0	Madagascar dry deciduous forests	Apr	1	79.095	13.1493
787	4439	-19.9644	45.5203	340.51	0.51	0.49	4	29	2012	1103	N	VIIRS	n	1	303	6.86	D	0	Madagascar dry deciduous forests	Apr	1	79.095	13.1493
788	4440	-21.0155	45.0055	333.33	0.46	0.47	4	29	2012	1103	N	VIIRS	n	1	306	2.64	D	0	Madagascar dry deciduous forests	Apr	1	79.095	13.1493
789	4448	-19.6909	45.0071	337.36	0.48	0.48	4	29	2012	1103	N	VIIRS	n	1	305	3	D	3	Madagascar dry deciduous forests	Apr	1	79.095	13.1493
790	4452	-18.1787	45.1474	330.24	0.52	0.5	4	29	2012	1103	N	VIIRS	n	1	303	1.48	D	0	Madagascar dry deciduous forests	Apr	1	79.095	13.1493
791	4453	-20.9503	45.6693	333.4	0.5	0.49	4	29	2012	1103	N	VIIRS	l	1	306	3.34	D	0	Madagascar dry deciduous forests	Apr	1	79.095	13.1493
792	4455	-17.4975	46.5703	367	0.33	0.55	4	29	2012	1103	N	VIIRS	h	1	304	4.84	D	0	Madagascar dry deciduous forests	Apr	1	79.095	13.1493
793	4474	-19.3845	45.0062	352.11	0.49	0.48	4	29	2012	1103	N	VIIRS	n	1	306	9.77	D	0	Madagascar dry deciduous forests	Apr	1	79.095	13.1493
794	4475	-19.3861	45.0058	352.79	0.49	0.48	4	29	2012	1103	N	VIIRS	n	1	305	9.8	D	0	Madagascar dry deciduous forests	Apr	1	79.095	13.1493
795	4478	-19.8606	45.1084	345.93	0.48	0.48	4	29	2012	1103	N	VIIRS	n	1	304	5.9	D	0	Madagascar dry deciduous forests	Apr	1	79.095	13.1493
796	4480	-18.3315	45.1889	354.19	0.52	0.5	4	29	2012	1103	N	VIIRS	n	1	304	13.2	D	0	Madagascar dry deciduous forests	Apr	1	79.095	13.1493
797	4483	-18.7103	44.8381	330.2	0.49	0.49	4	29	2012	1103	N	VIIRS	n	1	299	1.96	D	0	Madagascar dry deciduous forests	Apr	1	79.095	13.1493
798	4484	-18.6763	44.7976	339.84	0.49	0.48	4	29	2012	1103	N	VIIRS	n	1	300	29.39	D	0	Madagascar dry deciduous forests	Apr	1	79.095	13.1493
799	4488	-19.762	45.4456	341.96	0.51	0.49	4	29	2012	1103	N	VIIRS	n	1	302	5.4	D	0	Madagascar dry deciduous forests	Apr	1	79.095	13.1493
800	4490	-19.7582	44.6515	333.92	0.46	0.47	4	29	2012	1103	N	VIIRS	n	1	303	2.9	D	0	Madagascar dry deciduous forests	Apr	1	79.095	13.1493
801	4495	-19.6588	45.4197	332.17	0.51	0.49	4	29	2012	1103	N	VIIRS	l	1	306	5.47	D	0	Madagascar dry deciduous forests	Apr	1	79.095	13.1493
802	4496	-19.7314	45.4085	339.01	0.51	0.49	4	29	2012	1103	N	VIIRS	n	1	306	5.92	D	0	Madagascar dry deciduous forests	Apr	1	79.095	13.1493
803	4497	-19.7318	45.4098	340.66	0.51	0.49	4	29	2012	1103	N	VIIRS	n	1	306	4.8	D	3	Madagascar dry deciduous forests	Apr	1	79.095	13.1493
804	4498	-19.6856	45.3797	342.98	0.51	0.49	4	29	2012	1103	N	VIIRS	n	1	309	16.39	D	3	Madagascar dry deciduous forests	Apr	1	79.095	13.1493
805	4499	-19.0065	44.9162	334.18	0.49	0.48	4	29	2012	1103	N	VIIRS	n	1	303	3.28	D	0	Madagascar dry deciduous forests	Apr	1	79.095	13.1493
806	4500	-19.0701	45.0048	343.4	0.49	0.49	4	29	2012	1103	N	VIIRS	n	1	302	7.85	D	0	Madagascar dry deciduous forests	Apr	1	79.095	13.1493
807	4508	-18.7503	44.8228	331.8	0.49	0.48	4	29	2012	1103	N	VIIRS	n	1	301	2.45	D	0	Madagascar dry deciduous forests	Apr	1	79.095	13.1493
808	4511	-18.8421	44.8361	339.35	0.49	0.48	4	29	2012	1103	N	VIIRS	n	1	301	5.96	D	0	Madagascar dry deciduous forests	Apr	1	79.095	13.1493
809	4519	-17.5631	46.5956	337.18	0.33	0.55	4	29	2012	1103	N	VIIRS	n	1	304	5.22	D	0	Madagascar dry deciduous forests	Apr	1	79.095	13.1493
810	4520	-17.5636	46.5927	346.51	0.33	0.55	4	29	2012	1103	N	VIIRS	n	1	305	4.62	D	0	Madagascar dry deciduous forests	Apr	1	79.095	13.1493
811	4521	-17.6952	46.2792	331.32	0.63	0.54	4	29	2012	1103	N	VIIRS	l	1	302	3.41	D	0	Madagascar dry deciduous forests	Apr	1	79.095	13.1493
812	4522	-17.2987	46.4556	341.62	0.33	0.55	4	29	2012	1104	N	VIIRS	n	1	303	1.95	D	0	Madagascar dry deciduous forests	Apr	1	79.095	13.1493
813	4526	-15.4579	47.7067	330.25	0.43	0.62	4	29	2012	1104	N	VIIRS	n	1	298	1.95	D	0	Madagascar dry deciduous forests	Apr	1	79.095	13.1493
814	4527	-16.7865	45.5583	332.05	0.59	0.53	4	29	2012	1104	N	VIIRS	n	1	302	4.45	D	0	Madagascar dry deciduous forests	Apr	1	79.095	13.1493
815	4528	-16.6458	47.0067	348.66	0.37	0.58	4	29	2012	1104	N	VIIRS	n	1	301	3.55	D	0	Madagascar dry deciduous forests	Apr	1	79.095	13.1493
816	4529	-17.3352	45.6753	335.66	0.59	0.53	4	29	2012	1104	N	VIIRS	n	1	300	5.12	D	0	Madagascar dry deciduous forests	Apr	1	79.095	13.1493
817	4530	-17.4541	45.6999	331.32	0.59	0.52	4	29	2012	1104	N	VIIRS	l	1	302	4.57	D	0	Madagascar dry deciduous forests	Apr	1	79.095	13.1493
818	4531	-17.4428	45.6805	336.35	0.58	0.52	4	29	2012	1104	N	VIIRS	n	1	298	6.45	D	0	Madagascar dry deciduous forests	Apr	1	79.095	13.1493
819	4532	-17.4439	45.6749	351.18	0.58	0.52	4	29	2012	1104	N	VIIRS	n	1	301	17.76	D	0	Madagascar dry deciduous forests	Apr	1	79.095	13.1493
820	4533	-15.0904	47.5976	330.02	0.43	0.62	4	29	2012	1104	N	VIIRS	n	1	300	3.35	D	0	Madagascar dry deciduous forests	Apr	1	79.095	13.1493
821	4534	-15.3762	47.8133	339.55	0.44	0.62	4	29	2012	1104	N	VIIRS	n	1	298	4.77	D	0	Madagascar dry deciduous forests	Apr	1	79.095	13.1493
822	4535	-15.3644	47.8443	328.89	0.44	0.62	4	29	2012	1104	N	VIIRS	n	1	297	1.84	D	0	Madagascar dry deciduous forests	Apr	1	79.095	13.1493
823	4536	-14.8806	47.6899	338.04	0.44	0.62	4	29	2012	1104	N	VIIRS	n	1	299	2.6	D	0	Madagascar dry deciduous forests	Apr	1	79.095	13.1493
824	4537	-14.9808	47.6083	330.24	0.43	0.62	4	29	2012	1104	N	VIIRS	n	1	300	2.02	D	0	Madagascar dry deciduous forests	Apr	1	79.095	13.1493
825	4539	-15.1462	47.6211	345.22	0.43	0.62	4	29	2012	1104	N	VIIRS	n	1	299	8.89	D	0	Madagascar dry deciduous forests	Apr	1	79.095	13.1493
826	4540	-16.236	47.3699	330.29	0.39	0.6	4	29	2012	1104	N	VIIRS	n	1	298	3.63	D	0	Madagascar dry deciduous forests	Apr	1	79.095	13.1493
827	4541	-14.9808	47.6095	332.84	0.43	0.62	4	29	2012	1104	N	VIIRS	n	1	300	2.15	D	0	Madagascar dry deciduous forests	Apr	1	79.095	13.1493
828	4542	-15.1581	47.5331	342.63	0.42	0.61	4	29	2012	1104	N	VIIRS	n	1	299	7.12	D	0	Madagascar dry deciduous forests	Apr	1	79.095	13.1493
829	4543	-15.1589	47.5292	331.12	0.42	0.61	4	29	2012	1104	N	VIIRS	n	1	298	3.99	D	0	Madagascar dry deciduous forests	Apr	1	79.095	13.1493
830	4544	-15.0914	47.598	335.85	0.43	0.62	4	29	2012	1104	N	VIIRS	n	1	300	3.64	D	0	Madagascar dry deciduous forests	Apr	1	79.095	13.1493
831	4545	-15.8076	47.0717	341.27	0.38	0.59	4	29	2012	1104	N	VIIRS	n	1	299	3.39	D	3	Madagascar dry deciduous forests	Apr	1	79.095	13.1493
832	4547	-16.6554	46.7702	347.28	0.35	0.57	4	29	2012	1104	N	VIIRS	n	1	301	2.78	D	3	Madagascar dry deciduous forests	Apr	1	79.095	13.1493
833	4548	-16.6797	46.7857	344.91	0.35	0.57	4	29	2012	1104	N	VIIRS	n	1	303	2.84	D	0	Madagascar dry deciduous forests	Apr	1	79.095	13.1493
834	4549	-15.8083	47.0681	330.36	0.38	0.59	4	29	2012	1104	N	VIIRS	n	1	299	3.39	D	3	Madagascar dry deciduous forests	Apr	1	79.095	13.1493
835	4551	-17.0043	46.5168	331.33	0.34	0.56	4	29	2012	1104	N	VIIRS	n	1	303	1.72	D	0	Madagascar dry deciduous forests	Apr	1	79.095	13.1493
836	4553	-15.7193	46.2087	330.45	0.34	0.56	4	29	2012	1104	N	VIIRS	n	1	300	1.78	D	0	Madagascar dry deciduous forests	Apr	1	79.095	13.1493
837	4554	-15.7939	46.4876	342.04	0.35	0.57	4	29	2012	1104	N	VIIRS	n	1	301	3.98	D	0	Madagascar dry deciduous forests	Apr	1	79.095	13.1493
838	4555	-16.6575	46.7683	334.2	0.35	0.57	4	29	2012	1104	N	VIIRS	n	1	297	2.67	D	3	Madagascar dry deciduous forests	Apr	1	79.095	13.1493
839	4557	-16.9051	47.0141	330.89	0.36	0.58	4	29	2012	1104	N	VIIRS	n	1	299	2.5	D	0	Madagascar dry deciduous forests	Apr	1	79.095	13.1493
840	4558	-16.3899	45.4091	332.04	0.59	0.53	4	29	2012	1104	N	VIIRS	n	1	302	3.31	D	0	Madagascar dry deciduous forests	Apr	1	79.095	13.1493
841	4559	-16.4331	46.6718	367	0.35	0.57	4	29	2012	1104	N	VIIRS	h	1	301	11.53	D	3	Madagascar dry deciduous forests	Apr	1	79.095	13.1493
842	4560	-16.5017	46.9926	367	0.37	0.58	4	29	2012	1104	N	VIIRS	h	1	304	6.25	D	0	Madagascar dry deciduous forests	Apr	1	79.095	13.1493
843	4561	-16.501	46.9961	339.02	0.37	0.58	4	29	2012	1104	N	VIIRS	n	1	302	6.25	D	0	Madagascar dry deciduous forests	Apr	1	79.095	13.1493
844	4562	-16.4928	47.0089	344.34	0.37	0.58	4	29	2012	1104	N	VIIRS	n	1	303	4.74	D	3	Madagascar dry deciduous forests	Apr	1	79.095	13.1493
845	4563	-16.4964	46.9915	354.94	0.37	0.58	4	29	2012	1104	N	VIIRS	n	1	302	6.25	D	0	Madagascar dry deciduous forests	Apr	1	79.095	13.1493
846	4564	-16.4971	46.988	338.64	0.37	0.58	4	29	2012	1104	N	VIIRS	n	1	302	6.28	D	0	Madagascar dry deciduous forests	Apr	1	79.095	13.1493
847	4565	-16.499	46.9943	367	0.37	0.58	4	29	2012	1104	N	VIIRS	h	1	303	8	D	0	Madagascar dry deciduous forests	Apr	1	79.095	13.1493
848	4566	-16.4997	46.9908	367	0.37	0.58	4	29	2012	1104	N	VIIRS	h	1	303	8	D	0	Madagascar dry deciduous forests	Apr	1	79.095	13.1493
849	4567	-16.4908	47.0071	347.74	0.37	0.58	4	29	2012	1104	N	VIIRS	n	1	303	3.84	D	0	Madagascar dry deciduous forests	Apr	1	79.095	13.1493
850	4568	-16.6149	45.6125	333.42	0.6	0.53	4	29	2012	1104	N	VIIRS	l	1	305	6.34	D	0	Madagascar dry deciduous forests	Apr	1	79.095	13.1493
851	4569	-16.6952	45.573	332.88	0.59	0.53	4	29	2012	1104	N	VIIRS	n	1	302	5.02	D	0	Madagascar dry deciduous forests	Apr	1	79.095	13.1493
852	4570	-16.4902	46.8161	337.82	0.36	0.57	4	29	2012	1104	N	VIIRS	n	1	303	4.7	D	0	Madagascar dry deciduous forests	Apr	1	79.095	13.1493
853	4571	-16.4746	46.7845	332.82	0.36	0.57	4	29	2012	1104	N	VIIRS	n	1	300	2.02	D	0	Madagascar dry deciduous forests	Apr	1	79.095	13.1493
854	4572	-15.336	48.0939	352.52	0.46	0.63	4	29	2012	1104	N	VIIRS	n	1	298	5.66	D	0	Madagascar dry deciduous forests	Apr	1	79.095	13.1493
855	4573	-15.2737	48.1575	332.88	0.46	0.64	4	29	2012	1104	N	VIIRS	n	1	297	3.78	D	0	Madagascar dry deciduous forests	Apr	1	79.095	13.1493
856	4574	-16.4984	46.0733	335.36	0.32	0.55	4	29	2012	1104	N	VIIRS	n	1	302	1.77	D	0	Madagascar dry deciduous forests	Apr	1	79.095	13.1493
857	4575	-15.6368	48.0882	336.31	0.45	0.63	4	29	2012	1104	N	VIIRS	n	1	297	3.77	D	0	Madagascar dry deciduous forests	Apr	1	79.095	13.1493
858	4576	-15.6379	48.0886	334.69	0.45	0.63	4	29	2012	1104	N	VIIRS	n	1	297	4.51	D	0	Madagascar dry deciduous forests	Apr	1	79.095	13.1493
859	4578	-12.9469	49.6815	330.5	0.64	0.72	4	29	2012	1105	N	VIIRS	n	1	290	5.62	D	0	Madagascar dry deciduous forests	Apr	1	79.095	13.1493
860	4582	-17.296	47.1988	300.93	0.43	0.38	4	29	2012	2213	N	VIIRS	n	1	290	1.24	N	0	Madagascar dry deciduous forests	Apr	1	79.095	13.1493
861	4583	-17.2995	47.1982	324.85	0.43	0.38	4	29	2012	2213	N	VIIRS	n	1	290	1.24	N	0	Madagascar dry deciduous forests	Apr	1	79.095	13.1493
862	4584	-15.1875	47.1018	302.87	0.41	0.37	4	29	2012	2213	N	VIIRS	n	1	293	0.44	N	0	Madagascar dry deciduous forests	Apr	1	79.095	13.1493
863	4828	-21.5116	45.2467	340.14	0.41	0.37	4	30	2012	1044	N	VIIRS	n	1	309	2.06	D	0	Madagascar dry deciduous forests	Apr	1	79.095	13.1493
864	4830	-19.4986	45.9401	333.52	0.45	0.39	4	30	2012	1044	N	VIIRS	n	1	303	3.93	D	0	Madagascar dry deciduous forests	Apr	1	79.095	13.1493
865	4853	-19.3065	45.4926	333.06	0.43	0.38	4	30	2012	1044	N	VIIRS	n	1	301	2.85	D	0	Madagascar dry deciduous forests	Apr	1	79.095	13.1493
866	4854	-19.1765	44.3977	333.17	0.4	0.37	4	30	2012	1044	N	VIIRS	n	1	301	4.89	D	0	Madagascar dry deciduous forests	Apr	1	79.095	13.1493
867	4855	-19.1731	44.3971	333.63	0.4	0.37	4	30	2012	1044	N	VIIRS	n	1	300	4.89	D	0	Madagascar dry deciduous forests	Apr	1	79.095	13.1493
868	4856	-19.2473	44.4142	333.68	0.4	0.37	4	30	2012	1044	N	VIIRS	l	1	304	3.35	D	0	Madagascar dry deciduous forests	Apr	1	79.095	13.1493
869	4857	-19.014	44.7964	337.77	0.41	0.37	4	30	2012	1044	N	VIIRS	n	1	300	5.26	D	0	Madagascar dry deciduous forests	Apr	1	79.095	13.1493
870	4860	-19.7112	44.6351	333.67	0.41	0.37	4	30	2012	1044	N	VIIRS	n	1	305	1.61	D	3	Madagascar dry deciduous forests	Apr	1	79.095	13.1493
871	4861	-19.6721	45.3142	335.06	0.43	0.38	4	30	2012	1044	N	VIIRS	n	1	300	4.29	D	0	Madagascar dry deciduous forests	Apr	1	79.095	13.1493
872	4862	-18.6194	44.3463	336.96	0.4	0.37	4	30	2012	1044	N	VIIRS	n	1	294	9.12	D	0	Madagascar dry deciduous forests	Apr	1	79.095	13.1493
873	4863	-18.6191	44.3463	337.93	0.4	0.37	4	30	2012	1044	N	VIIRS	n	1	295	6.99	D	0	Madagascar dry deciduous forests	Apr	1	79.095	13.1493
874	4864	-19.6938	44.5048	332.45	0.4	0.37	4	30	2012	1044	N	VIIRS	n	1	304	2.1	D	0	Madagascar dry deciduous forests	Apr	1	79.095	13.1493
875	4865	-19.7319	45.4092	333.09	0.43	0.38	4	30	2012	1044	N	VIIRS	n	1	306	3.73	D	0	Madagascar dry deciduous forests	Apr	1	79.095	13.1493
876	4866	-19.7208	45.3021	330.82	0.42	0.38	4	30	2012	1044	N	VIIRS	n	1	297	2.96	D	3	Madagascar dry deciduous forests	Apr	1	79.095	13.1493
877	4867	-19.6967	45.3396	332.88	0.43	0.38	4	30	2012	1044	N	VIIRS	n	1	300	3.82	D	0	Madagascar dry deciduous forests	Apr	1	79.095	13.1493
878	4868	-19.0395	44.9228	333.51	0.42	0.38	4	30	2012	1044	N	VIIRS	n	1	296	5.71	D	0	Madagascar dry deciduous forests	Apr	1	79.095	13.1493
879	4869	-19.0129	44.9546	337.42	0.42	0.38	4	30	2012	1044	N	VIIRS	n	1	289	7.32	D	0	Madagascar dry deciduous forests	Apr	1	79.095	13.1493
880	4870	-19.0389	44.9267	333.51	0.42	0.38	4	30	2012	1044	N	VIIRS	n	1	295	7.53	D	0	Madagascar dry deciduous forests	Apr	1	79.095	13.1493
881	4871	-18.579	44.6991	334.22	0.41	0.37	4	30	2012	1044	N	VIIRS	n	1	300	3.22	D	0	Madagascar dry deciduous forests	Apr	1	79.095	13.1493
882	4876	-19.7107	45.0395	331.72	0.42	0.37	4	30	2012	1044	N	VIIRS	n	1	301	1.89	D	3	Madagascar dry deciduous forests	Apr	1	79.095	13.1493
883	4878	-19.712	45.0315	346.68	0.42	0.37	4	30	2012	1044	N	VIIRS	n	1	303	5.22	D	3	Madagascar dry deciduous forests	Apr	1	79.095	13.1493
884	4879	-19.7109	45.06	341.54	0.42	0.37	4	30	2012	1044	N	VIIRS	n	1	304	2.5	D	0	Madagascar dry deciduous forests	Apr	1	79.095	13.1493
885	4884	-19.7288	45.0592	334.18	0.42	0.37	4	30	2012	1044	N	VIIRS	l	1	307	4.38	D	0	Madagascar dry deciduous forests	Apr	1	79.095	13.1493
886	4887	-19.7921	45.4833	332.18	0.43	0.38	4	30	2012	1044	N	VIIRS	n	1	305	2.7	D	0	Madagascar dry deciduous forests	Apr	1	79.095	13.1493
887	4888	-18.5754	44.8075	333.2	0.42	0.38	4	30	2012	1044	N	VIIRS	n	1	301	3.33	D	0	Madagascar dry deciduous forests	Apr	1	79.095	13.1493
888	4892	-19.7862	45.0778	335.07	0.42	0.37	4	30	2012	1044	N	VIIRS	n	1	305	3.02	D	0	Madagascar dry deciduous forests	Apr	1	79.095	13.1493
889	4893	-20.6653	45.6619	330.13	0.43	0.38	4	30	2012	1044	N	VIIRS	n	1	303	2.41	D	0	Madagascar dry deciduous forests	Apr	1	79.095	13.1493
890	4903	-19.8327	45.4781	331.3	0.43	0.38	4	30	2012	1044	N	VIIRS	n	1	302	1.37	D	3	Madagascar dry deciduous forests	Apr	1	79.095	13.1493
891	4904	-20.7387	45.4598	336.15	0.42	0.38	4	30	2012	1044	N	VIIRS	n	1	302	3.14	D	0	Madagascar dry deciduous forests	Apr	1	79.095	13.1493
892	4906	-19.5796	45.4151	334.23	0.43	0.38	4	30	2012	1044	N	VIIRS	n	1	302	2.82	D	3	Madagascar dry deciduous forests	Apr	1	79.095	13.1493
893	4909	-18.3335	45.1343	346.27	0.43	0.38	4	30	2012	1044	N	VIIRS	n	1	303	6.04	D	0	Madagascar dry deciduous forests	Apr	1	79.095	13.1493
894	4916	-18.8259	44.8396	340.64	0.42	0.37	4	30	2012	1044	N	VIIRS	n	1	297	6.17	D	0	Madagascar dry deciduous forests	Apr	1	79.095	13.1493
895	4917	-19.2192	45.0612	337.01	0.42	0.38	4	30	2012	1044	N	VIIRS	n	1	303	4.95	D	0	Madagascar dry deciduous forests	Apr	1	79.095	13.1493
896	4918	-19.7352	44.8485	333.9	0.41	0.37	4	30	2012	1044	N	VIIRS	n	1	306	4.74	D	0	Madagascar dry deciduous forests	Apr	1	79.095	13.1493
897	4919	-19.244	44.6719	331.7	0.41	0.37	4	30	2012	1044	N	VIIRS	n	1	301	1.96	D	0	Madagascar dry deciduous forests	Apr	1	79.095	13.1493
898	4921	-18.3397	44.6079	333.31	0.41	0.37	4	30	2012	1045	N	VIIRS	n	1	302	1.95	D	0	Madagascar dry deciduous forests	Apr	1	79.095	13.1493
899	4923	-17.9691	44.6728	337.11	0.42	0.38	4	30	2012	1045	N	VIIRS	n	1	304	2.75	D	0	Madagascar dry deciduous forests	Apr	1	79.095	13.1493
900	4924	-16.5044	46.1118	337.14	0.5	0.41	4	30	2012	1045	N	VIIRS	n	1	297	3.39	D	0	Madagascar dry deciduous forests	Apr	1	79.095	13.1493
901	4925	-15.0627	48.009	326.14	0.45	0.47	4	30	2012	1045	N	VIIRS	n	1	286	2.84	D	0	Madagascar dry deciduous forests	Apr	1	79.095	13.1493
902	4926	-16.6955	44.7119	330.86	0.43	0.38	4	30	2012	1045	N	VIIRS	n	1	301	2.1	D	0	Madagascar dry deciduous forests	Apr	1	79.095	13.1493
903	4927	-15.0617	48.0087	327.62	0.45	0.47	4	30	2012	1045	N	VIIRS	n	1	285	1.94	D	0	Madagascar dry deciduous forests	Apr	1	79.095	13.1493
904	4928	-14.3586	48.4484	339.59	0.49	0.49	4	30	2012	1045	N	VIIRS	n	1	292	3.85	D	0	Madagascar dry deciduous forests	Apr	1	79.095	13.1493
905	4929	-14.852	47.6743	328.66	0.43	0.46	4	30	2012	1045	N	VIIRS	n	1	284	2.65	D	0	Madagascar dry deciduous forests	Apr	1	79.095	13.1493
906	4930	-15.1538	47.538	349.22	0.42	0.45	4	30	2012	1045	N	VIIRS	n	1	295	10.03	D	0	Madagascar dry deciduous forests	Apr	1	79.095	13.1493
907	4931	-15.6615	47.8686	327.38	0.43	0.46	4	30	2012	1045	N	VIIRS	n	1	275	3.39	D	0	Madagascar dry deciduous forests	Apr	1	79.095	13.1493
908	4932	-15.1502	47.5327	356.5	0.42	0.45	4	30	2012	1045	N	VIIRS	n	1	296	14.47	D	0	Madagascar dry deciduous forests	Apr	1	79.095	13.1493
909	4933	-15.1495	47.5366	329.43	0.42	0.45	4	30	2012	1045	N	VIIRS	n	1	293	14.47	D	0	Madagascar dry deciduous forests	Apr	1	79.095	13.1493
910	4934	-15.1537	47.5374	345.34	0.42	0.45	4	30	2012	1045	N	VIIRS	n	1	295	14.47	D	0	Madagascar dry deciduous forests	Apr	1	79.095	13.1493
911	4935	-15.153	47.5413	349.17	0.42	0.45	4	30	2012	1045	N	VIIRS	n	1	295	8.41	D	0	Madagascar dry deciduous forests	Apr	1	79.095	13.1493
912	4936	-15.3753	47.823	335.03	0.43	0.46	4	30	2012	1045	N	VIIRS	n	1	280	4.72	D	0	Madagascar dry deciduous forests	Apr	1	79.095	13.1493
913	4937	-15.151	47.5295	326.35	0.42	0.45	4	30	2012	1045	N	VIIRS	n	1	292	7.27	D	0	Madagascar dry deciduous forests	Apr	1	79.095	13.1493
914	4938	-15.1531	47.5419	347.69	0.42	0.45	4	30	2012	1045	N	VIIRS	n	1	295	5	D	0	Madagascar dry deciduous forests	Apr	1	79.095	13.1493
915	4939	-15.1503	47.5334	354.85	0.42	0.45	4	30	2012	1045	N	VIIRS	n	1	297	13.52	D	0	Madagascar dry deciduous forests	Apr	1	79.095	13.1493
916	4940	-15.1496	47.5373	328.37	0.42	0.45	4	30	2012	1045	N	VIIRS	n	1	294	13.52	D	0	Madagascar dry deciduous forests	Apr	1	79.095	13.1493
917	4941	-14.9114	47.6109	333.8	0.43	0.46	4	30	2012	1045	N	VIIRS	n	1	288	2.72	D	0	Madagascar dry deciduous forests	Apr	1	79.095	13.1493
918	4942	-15.1573	47.5426	326.8	0.42	0.45	4	30	2012	1045	N	VIIRS	n	1	294	5	D	0	Madagascar dry deciduous forests	Apr	1	79.095	13.1493
919	4943	-17.6379	46.2257	340.91	0.49	0.4	4	30	2012	1045	N	VIIRS	n	1	303	7.97	D	0	Madagascar dry deciduous forests	Apr	1	79.095	13.1493
920	4948	-16.8598	46.1624	330.44	0.5	0.41	4	30	2012	1045	N	VIIRS	n	1	294	3.81	D	0	Madagascar dry deciduous forests	Apr	1	79.095	13.1493
921	4950	-18.207	45.1117	332.94	0.43	0.38	4	30	2012	1045	N	VIIRS	n	1	302	2.14	D	0	Madagascar dry deciduous forests	Apr	1	79.095	13.1493
922	4953	-18.1993	45.1146	337.17	0.43	0.38	4	30	2012	1045	N	VIIRS	n	1	302	2.35	D	0	Madagascar dry deciduous forests	Apr	1	79.095	13.1493
923	4954	-18.1964	45.0888	334.38	0.43	0.38	4	30	2012	1045	N	VIIRS	n	1	303	2.62	D	0	Madagascar dry deciduous forests	Apr	1	79.095	13.1493
924	4958	-18.0553	44.0975	333.65	0.4	0.37	4	30	2012	1045	N	VIIRS	n	1	302	3.34	D	0	Madagascar dry deciduous forests	Apr	1	79.095	13.1493
925	4959	-18.0052	44.6262	346.69	0.42	0.37	4	30	2012	1045	N	VIIRS	n	1	304	7.08	D	0	Madagascar dry deciduous forests	Apr	1	79.095	13.1493
926	4960	-16.9936	45.7469	333.54	0.47	0.4	4	30	2012	1045	N	VIIRS	n	1	301	3.95	D	0	Madagascar dry deciduous forests	Apr	1	79.095	13.1493
927	4961	-16.9722	45.7615	336.89	0.47	0.4	4	30	2012	1045	N	VIIRS	n	1	300	2.36	D	0	Madagascar dry deciduous forests	Apr	1	79.095	13.1493
928	4962	-16.9734	45.7625	342.11	0.47	0.4	4	30	2012	1045	N	VIIRS	n	1	300	4.12	D	0	Madagascar dry deciduous forests	Apr	1	79.095	13.1493
929	4963	-17.4171	45.7402	342.78	0.47	0.39	4	30	2012	1045	N	VIIRS	n	1	302	5.85	D	0	Madagascar dry deciduous forests	Apr	1	79.095	13.1493
930	4964	-17.4177	45.741	338.2	0.47	0.4	4	30	2012	1045	N	VIIRS	n	1	302	6.59	D	0	Madagascar dry deciduous forests	Apr	1	79.095	13.1493
931	4965	-17.3872	45.6991	335.04	0.47	0.39	4	30	2012	1045	N	VIIRS	n	1	299	2.28	D	0	Madagascar dry deciduous forests	Apr	1	79.095	13.1493
932	4966	-17.3602	45.7036	334.41	0.47	0.39	4	30	2012	1045	N	VIIRS	n	1	299	3.08	D	0	Madagascar dry deciduous forests	Apr	1	79.095	13.1493
933	4967	-17.3203	44.8639	331.41	0.43	0.38	4	30	2012	1045	N	VIIRS	n	1	302	2.13	D	0	Madagascar dry deciduous forests	Apr	1	79.095	13.1493
934	4968	-17.624	44.4587	333.59	0.41	0.37	4	30	2012	1045	N	VIIRS	n	1	302	3.37	D	0	Madagascar dry deciduous forests	Apr	1	79.095	13.1493
935	4969	-15.0498	48.3815	311.81	0.4	0.37	4	30	2012	2154	N	VIIRS	n	1	291	0.8	N	0	Madagascar dry deciduous forests	Apr	1	79.095	13.1493
936	4970	-15.0532	48.3809	310.61	0.4	0.37	4	30	2012	2154	N	VIIRS	n	1	291	0.8	N	0	Madagascar dry deciduous forests	Apr	1	79.095	13.1493
937	4971	-15.6582	47.4695	303.33	0.43	0.38	4	30	2012	2154	N	VIIRS	n	1	292	0.6	N	0	Madagascar dry deciduous forests	Apr	1	79.095	13.1493
938	4972	-15.6589	47.4734	309.49	0.43	0.38	4	30	2012	2154	N	VIIRS	n	1	293	0.81	N	0	Madagascar dry deciduous forests	Apr	1	79.095	13.1493
939	4977	-19.1142	45.459	303.57	0.47	0.4	4	30	2012	2155	N	VIIRS	n	1	292	1.33	N	0	Madagascar dry deciduous forests	Apr	1	79.095	13.1493
940	4978	-19.1133	45.4542	306.8	0.47	0.4	4	30	2012	2155	N	VIIRS	n	1	292	0.83	N	0	Madagascar dry deciduous forests	Apr	1	79.095	13.1493
941	4979	-19.1096	45.4549	304.01	0.47	0.4	4	30	2012	2155	N	VIIRS	n	1	292	0.83	N	0	Madagascar dry deciduous forests	Apr	1	79.095	13.1493
942	5	-23.4573	47.3349	332.84	0.4	0.37	1	20	2012	1037	N	VIIRS	n	1	301	3.27	D	0	Madagascar lowland forests	Jan	3	42.4536	9.56653
943	6	-20.7725	48.3743	343.34	0.47	0.39	1	20	2012	1038	N	VIIRS	n	1	293	6.5	D	0	Madagascar lowland forests	Jan	3	42.4536	9.56653
944	7	-20.9165	48.3223	335.37	0.46	0.39	1	20	2012	1038	N	VIIRS	n	1	283	8.43	D	0	Madagascar lowland forests	Jan	3	42.4536	9.56653
945	8	-20.8399	48.3318	334.43	0.46	0.39	1	20	2012	1038	N	VIIRS	n	1	286	5.37	D	0	Madagascar lowland forests	Jan	3	42.4536	9.56653
946	9	-20.785	48.3674	342.2	0.47	0.39	1	20	2012	1038	N	VIIRS	n	1	297	40.16	D	0	Madagascar lowland forests	Jan	3	42.4536	9.56653
947	10	-20.7531	48.3564	339.57	0.47	0.39	1	20	2012	1038	N	VIIRS	n	1	294	12.44	D	0	Madagascar lowland forests	Jan	3	42.4536	9.56653
948	11	-20.7523	48.3609	336.53	0.47	0.39	1	20	2012	1038	N	VIIRS	n	1	294	12.44	D	0	Madagascar lowland forests	Jan	3	42.4536	9.56653
949	12	-20.7676	48.3593	333.33	0.47	0.39	1	20	2012	1038	N	VIIRS	n	1	292	3.56	D	0	Madagascar lowland forests	Jan	3	42.4536	9.56653
950	13	-20.86	48.3679	339.95	0.47	0.39	1	20	2012	1038	N	VIIRS	n	1	294	3.58	D	0	Madagascar lowland forests	Jan	3	42.4536	9.56653
951	14	-20.86	48.3667	339.6	0.46	0.39	1	20	2012	1038	N	VIIRS	n	1	294	4.89	D	0	Madagascar lowland forests	Jan	3	42.4536	9.56653
952	15	-20.8405	48.3503	342.96	0.46	0.39	1	20	2012	1038	N	VIIRS	n	1	293	6.13	D	0	Madagascar lowland forests	Jan	3	42.4536	9.56653
953	16	-20.7507	48.3522	333.16	0.47	0.39	1	20	2012	1038	N	VIIRS	n	1	291	3.85	D	0	Madagascar lowland forests	Jan	3	42.4536	9.56653
954	17	-20.7543	48.3529	333.23	0.47	0.39	1	20	2012	1038	N	VIIRS	n	1	292	3.85	D	0	Madagascar lowland forests	Jan	3	42.4536	9.56653
955	18	-20.7636	48.3818	337.38	0.47	0.39	1	20	2012	1038	N	VIIRS	n	1	291	2.94	D	0	Madagascar lowland forests	Jan	3	42.4536	9.56653
956	19	-20.7536	48.3574	338.46	0.47	0.39	1	20	2012	1038	N	VIIRS	n	1	294	22.16	D	0	Madagascar lowland forests	Jan	3	42.4536	9.56653
957	20	-14.9993	50.2226	337.2	0.48	0.48	1	20	2012	1039	N	VIIRS	n	1	291	4.94	D	0	Madagascar lowland forests	Jan	3	42.4536	9.56653
958	21	-15.2881	50.4322	346.36	0.49	0.49	1	20	2012	1039	N	VIIRS	n	1	291	7.7	D	0	Madagascar lowland forests	Jan	3	42.4536	9.56653
959	22	-15.2906	50.4184	331.91	0.49	0.49	1	20	2012	1039	N	VIIRS	n	1	288	5.21	D	0	Madagascar lowland forests	Jan	3	42.4536	9.56653
960	23	-14.5116	50.0828	330.73	0.48	0.48	1	20	2012	1039	N	VIIRS	n	1	289	3.74	D	0	Madagascar lowland forests	Jan	3	42.4536	9.56653
961	24	-14.9971	50.2228	330.96	0.48	0.48	1	20	2012	1039	N	VIIRS	n	1	291	3.95	D	0	Madagascar lowland forests	Jan	3	42.4536	9.56653
962	31	-18.2495	49.3154	335.3	0.38	0.36	1	21	2012	1019	N	VIIRS	n	1	296	2.58	D	0	Madagascar lowland forests	Jan	3	42.4536	9.56653
963	32	-17.9499	49.3692	337.73	0.39	0.36	1	21	2012	1019	N	VIIRS	n	1	297	3.89	D	0	Madagascar lowland forests	Jan	3	42.4536	9.56653
964	33	-18.0255	49.2547	334.69	0.38	0.36	1	21	2012	1019	N	VIIRS	n	1	297	3.76	D	0	Madagascar lowland forests	Jan	3	42.4536	9.56653
965	34	-15.2891	50.4077	338.09	0.42	0.37	1	21	2012	1020	N	VIIRS	n	1	295	8.05	D	0	Madagascar lowland forests	Jan	3	42.4536	9.56653
966	35	-17.5704	49.4466	330.37	0.39	0.36	1	21	2012	1020	N	VIIRS	n	1	295	2.6	D	0	Madagascar lowland forests	Jan	3	42.4536	9.56653
967	36	-15.226	50.3488	336.22	0.41	0.37	1	21	2012	1020	N	VIIRS	n	1	291	3.56	D	0	Madagascar lowland forests	Jan	3	42.4536	9.56653
968	37	-15.2332	50.4138	336.11	0.42	0.37	1	21	2012	1020	N	VIIRS	n	1	297	3.82	D	0	Madagascar lowland forests	Jan	3	42.4536	9.56653
969	38	-15.2138	50.2717	335.46	0.41	0.37	1	21	2012	1020	N	VIIRS	n	1	291	4.39	D	0	Madagascar lowland forests	Jan	3	42.4536	9.56653
970	39	-17.8051	49.3932	344.85	0.39	0.36	1	21	2012	1020	N	VIIRS	n	1	296	5.37	D	0	Madagascar lowland forests	Jan	3	42.4536	9.56653
971	40	-17.5287	49.4509	335.98	0.39	0.36	1	21	2012	1020	N	VIIRS	n	1	296	2.22	D	0	Madagascar lowland forests	Jan	3	42.4536	9.56653
972	41	-15.3602	50.34	336.04	0.41	0.37	1	21	2012	1020	N	VIIRS	n	1	294	2.95	D	0	Madagascar lowland forests	Jan	3	42.4536	9.56653
973	42	-15.3477	50.3737	337.02	0.41	0.37	1	21	2012	1020	N	VIIRS	n	1	297	4.63	D	0	Madagascar lowland forests	Jan	3	42.4536	9.56653
974	43	-15.3502	50.3582	341.29	0.41	0.37	1	21	2012	1020	N	VIIRS	n	1	296	9.23	D	0	Madagascar lowland forests	Jan	3	42.4536	9.56653
975	44	-15.3443	50.3731	330.54	0.41	0.37	1	21	2012	1020	N	VIIRS	n	1	290	4.63	D	0	Madagascar lowland forests	Jan	3	42.4536	9.56653
976	45	-15.313	50.3481	334.97	0.41	0.37	1	21	2012	1020	N	VIIRS	n	1	294	10.74	D	0	Madagascar lowland forests	Jan	3	42.4536	9.56653
977	46	-15.2926	50.4083	341.63	0.42	0.37	1	21	2012	1020	N	VIIRS	n	1	298	8.05	D	0	Madagascar lowland forests	Jan	3	42.4536	9.56653
978	47	-17.1426	49.4825	332.21	0.39	0.36	1	21	2012	1020	N	VIIRS	n	1	296	3.11	D	0	Madagascar lowland forests	Jan	3	42.4536	9.56653
979	48	-17.1601	49.3468	334.41	0.39	0.36	1	21	2012	1020	N	VIIRS	n	1	296	4.1	D	0	Madagascar lowland forests	Jan	3	42.4536	9.56653
980	49	-13.569	49.4635	335.8	0.4	0.37	1	21	2012	1021	N	VIIRS	n	1	297	5.15	D	0	Madagascar lowland forests	Jan	3	42.4536	9.56653
981	55	-21.5438	47.856	344.75	0.47	0.48	1	22	2012	1000	N	VIIRS	n	1	292	7.87	D	0	Madagascar lowland forests	Jan	3	42.4536	9.56653
982	56	-15.1762	49.2328	332.24	0.49	0.41	1	22	2012	1001	N	VIIRS	n	1	296	2.73	D	0	Madagascar lowland forests	Jan	3	42.4536	9.56653
983	61	-21.361	48.1669	331.69	0.45	0.63	1	23	2012	941	N	VIIRS	n	1	286	4.37	D	0	Madagascar lowland forests	Jan	3	42.4536	9.56653
984	62	-21.9976	47.6377	338.06	0.49	0.65	1	23	2012	941	N	VIIRS	n	1	286	4.7	D	0	Madagascar lowland forests	Jan	3	42.4536	9.56653
985	63	-21.3477	47.8772	326.06	0.47	0.64	1	23	2012	941	N	VIIRS	n	1	286	3.97	D	0	Madagascar lowland forests	Jan	3	42.4536	9.56653
986	64	-15.4196	50.4441	333	0.54	0.51	1	23	2012	942	N	VIIRS	n	1	292	4.03	D	0	Madagascar lowland forests	Jan	3	42.4536	9.56653
987	65	-15.1336	49.2911	331.43	0.32	0.55	1	23	2012	943	N	VIIRS	n	1	293	4.77	D	0	Madagascar lowland forests	Jan	3	42.4536	9.56653
988	67	-15.1332	49.2941	367	0.32	0.55	1	23	2012	943	N	VIIRS	h	1	294	4.77	D	0	Madagascar lowland forests	Jan	3	42.4536	9.56653
989	70	-13.9857	50.0012	333.04	0.56	0.51	1	23	2012	943	N	VIIRS	n	1	292	4.98	D	0	Madagascar lowland forests	Jan	3	42.4536	9.56653
990	71	-15.3135	50.3684	326.13	0.56	0.69	1	24	2012	924	N	VIIRS	n	1	286	8.92	D	0	Madagascar lowland forests	Jan	3	42.4536	9.56653
991	72	-15.2503	50.3499	327.1	0.57	0.69	1	24	2012	924	N	VIIRS	n	1	287	4.45	D	0	Madagascar lowland forests	Jan	3	42.4536	9.56653
992	73	-15.3141	50.3632	347.64	0.57	0.69	1	24	2012	924	N	VIIRS	n	1	287	8.36	D	0	Madagascar lowland forests	Jan	3	42.4536	9.56653
993	74	-15.2325	50.3319	327.63	0.57	0.69	1	24	2012	924	N	VIIRS	n	1	286	3.1	D	0	Madagascar lowland forests	Jan	3	42.4536	9.56653
994	75	-15.2159	50.365	355.71	0.56	0.69	1	24	2012	924	N	VIIRS	n	1	283	6.93	D	0	Madagascar lowland forests	Jan	3	42.4536	9.56653
995	76	-15.2165	50.36	328.15	0.56	0.69	1	24	2012	924	N	VIIRS	n	1	283	6.93	D	0	Madagascar lowland forests	Jan	3	42.4536	9.56653
996	82	-18.3314	48.3464	335.23	0.4	0.6	1	24	2012	1103	N	VIIRS	n	1	292	0.75	D	0	Madagascar lowland forests	Jan	3	42.4536	9.56653
997	83	-18.3278	48.3451	330.68	0.41	0.6	1	24	2012	1103	N	VIIRS	n	1	295	1.46	D	0	Madagascar lowland forests	Jan	3	42.4536	9.56653
998	88	-15.817	50.2067	333.59	0.59	0.7	1	24	2012	1104	N	VIIRS	n	1	290	4.71	D	0	Madagascar lowland forests	Jan	3	42.4536	9.56653
999	89	-15.8034	50.2998	335.5	0.6	0.71	1	24	2012	1104	N	VIIRS	n	1	291	7.56	D	0	Madagascar lowland forests	Jan	3	42.4536	9.56653
1000	90	-15.7682	50.3039	327.37	0.6	0.71	1	24	2012	1104	N	VIIRS	n	1	291	3.78	D	0	Madagascar lowland forests	Jan	3	42.4536	9.56653
1001	91	-15.7487	50.33	328.54	0.6	0.71	1	24	2012	1104	N	VIIRS	n	1	290	2.56	D	0	Madagascar lowland forests	Jan	3	42.4536	9.56653
1002	92	-15.7422	50.3285	330.09	0.6	0.71	1	24	2012	1104	N	VIIRS	n	1	291	4.87	D	0	Madagascar lowland forests	Jan	3	42.4536	9.56653
1003	93	-15.764	50.3002	351.01	0.6	0.71	1	24	2012	1104	N	VIIRS	n	1	290	6.44	D	0	Madagascar lowland forests	Jan	3	42.4536	9.56653
1004	94	-15.7447	50.3262	347.67	0.6	0.71	1	24	2012	1104	N	VIIRS	n	1	291	9.14	D	0	Madagascar lowland forests	Jan	3	42.4536	9.56653
1005	96	-15.2718	50.463	327.41	0.63	0.72	1	24	2012	1104	N	VIIRS	n	1	289	4.42	D	0	Madagascar lowland forests	Jan	3	42.4536	9.56653
1006	99	-15.8482	50.2198	337.72	0.59	0.7	1	24	2012	1104	N	VIIRS	n	1	288	8.7	D	0	Madagascar lowland forests	Jan	3	42.4536	9.56653
1007	100	-15.8175	50.2667	333.99	0.6	0.7	1	24	2012	1104	N	VIIRS	n	1	290	4.08	D	0	Madagascar lowland forests	Jan	3	42.4536	9.56653
1008	101	-15.7864	50.2838	329.5	0.6	0.71	1	24	2012	1104	N	VIIRS	n	1	288	5.29	D	0	Madagascar lowland forests	Jan	3	42.4536	9.56653
1009	115	-18.5088	47.9753	339.9	0.39	0.44	1	25	2012	1044	N	VIIRS	n	1	289	4.47	D	0	Madagascar lowland forests	Jan	3	42.4536	9.56653
1010	116	-18.2746	49.1237	334.95	0.46	0.47	1	25	2012	1044	N	VIIRS	n	1	290	3.78	D	0	Madagascar lowland forests	Jan	3	42.4536	9.56653
1011	125	-21.8998	47.8691	331.24	0.39	0.36	1	26	2012	1025	N	VIIRS	n	1	298	2.61	D	0	Madagascar lowland forests	Jan	3	42.4536	9.56653
1012	126	-22.1007	47.5526	334.37	0.39	0.36	1	26	2012	1025	N	VIIRS	n	1	298	3.5	D	0	Madagascar lowland forests	Jan	3	42.4536	9.56653
1013	127	-21.9746	47.6086	330.25	0.39	0.36	1	26	2012	1025	N	VIIRS	l	1	299	2.17	D	0	Madagascar lowland forests	Jan	3	42.4536	9.56653
1014	130	-21.9727	47.6082	338.55	0.39	0.36	1	26	2012	1025	N	VIIRS	n	1	299	3.6	D	0	Madagascar lowland forests	Jan	3	42.4536	9.56653
1015	131	-21.7663	47.697	343.94	0.39	0.36	1	26	2012	1025	N	VIIRS	n	1	299	8.53	D	0	Madagascar lowland forests	Jan	3	42.4536	9.56653
1016	132	-21.4571	48.1219	336.12	0.38	0.36	1	26	2012	1025	N	VIIRS	n	1	295	2.22	D	0	Madagascar lowland forests	Jan	3	42.4536	9.56653
1017	133	-22.294	47.581	344.08	0.39	0.36	1	26	2012	1025	N	VIIRS	n	1	299	4.14	D	0	Madagascar lowland forests	Jan	3	42.4536	9.56653
1018	146	-17.3739	49.005	338	0.41	0.37	1	26	2012	1026	N	VIIRS	n	1	299	4.37	D	0	Madagascar lowland forests	Jan	3	42.4536	9.56653
1019	159	-18.0578	49.247	335.06	0.41	0.37	1	26	2012	1026	N	VIIRS	n	1	290	4.75	D	0	Madagascar lowland forests	Jan	3	42.4536	9.56653
1020	163	-23.8743	47.4806	334.35	0.43	0.46	1	27	2012	1005	N	VIIRS	n	1	295	2.97	D	0	Madagascar lowland forests	Jan	3	42.4536	9.56653
1021	164	-20.3984	48.2262	333.39	0.53	0.42	1	27	2012	1006	N	VIIRS	n	1	297	6.52	D	0	Madagascar lowland forests	Jan	3	42.4536	9.56653
1022	165	-20.9486	48.3377	333.95	0.53	0.42	1	27	2012	1006	N	VIIRS	n	1	298	10.37	D	0	Madagascar lowland forests	Jan	3	42.4536	9.56653
1023	166	-21.5463	47.6141	335.75	0.39	0.44	1	27	2012	1006	N	VIIRS	n	1	295	10.18	D	0	Madagascar lowland forests	Jan	3	42.4536	9.56653
1024	167	-20.0653	48.4303	339.03	0.51	0.41	1	27	2012	1006	N	VIIRS	n	1	297	6.25	D	0	Madagascar lowland forests	Jan	3	42.4536	9.56653
1025	168	-20.0645	48.4279	336.91	0.51	0.41	1	27	2012	1006	N	VIIRS	n	1	297	3.68	D	0	Madagascar lowland forests	Jan	3	42.4536	9.56653
1026	169	-21.0674	48.1487	333.87	0.54	0.42	1	27	2012	1006	N	VIIRS	n	1	297	4.06	D	0	Madagascar lowland forests	Jan	3	42.4536	9.56653
1027	170	-22.0012	47.6182	338.45	0.4	0.44	1	27	2012	1006	N	VIIRS	n	1	295	2.18	D	0	Madagascar lowland forests	Jan	3	42.4536	9.56653
1028	171	-20.4569	48.4201	336.87	0.52	0.41	1	27	2012	1006	N	VIIRS	n	1	298	10.11	D	0	Madagascar lowland forests	Jan	3	42.4536	9.56653
1029	172	-19.8016	48.3297	332.96	0.51	0.41	1	27	2012	1006	N	VIIRS	n	1	299	37.05	D	0	Madagascar lowland forests	Jan	3	42.4536	9.56653
1030	173	-20.335	48.4458	334.29	0.51	0.41	1	27	2012	1006	N	VIIRS	n	1	297	3.75	D	0	Madagascar lowland forests	Jan	3	42.4536	9.56653
1031	174	-20.4012	48.367	332.65	0.52	0.41	1	27	2012	1006	N	VIIRS	n	1	297	2.91	D	0	Madagascar lowland forests	Jan	3	42.4536	9.56653
1032	175	-20.2608	48.3374	335.64	0.52	0.41	1	27	2012	1006	N	VIIRS	n	1	297	4.89	D	0	Madagascar lowland forests	Jan	3	42.4536	9.56653
1033	176	-20.5024	48.3707	344.89	0.52	0.41	1	27	2012	1006	N	VIIRS	n	1	296	7.5	D	0	Madagascar lowland forests	Jan	3	42.4536	9.56653
1034	177	-20.6086	48.3908	330.89	0.52	0.41	1	27	2012	1006	N	VIIRS	n	1	297	1.68	D	0	Madagascar lowland forests	Jan	3	42.4536	9.56653
1035	178	-20.6071	48.3928	335.16	0.52	0.41	1	27	2012	1006	N	VIIRS	n	1	298	3.63	D	0	Madagascar lowland forests	Jan	3	42.4536	9.56653
1036	179	-20.494	48.4534	335.44	0.51	0.41	1	27	2012	1006	N	VIIRS	n	1	298	5.25	D	0	Madagascar lowland forests	Jan	3	42.4536	9.56653
1037	180	-20.3566	48.4291	332.97	0.51	0.41	1	27	2012	1006	N	VIIRS	n	1	298	5.72	D	0	Madagascar lowland forests	Jan	3	42.4536	9.56653
1038	181	-20.5045	48.3685	336.26	0.52	0.41	1	27	2012	1006	N	VIIRS	n	1	297	9.36	D	0	Madagascar lowland forests	Jan	3	42.4536	9.56653
1039	182	-20.3085	48.3155	334.34	0.52	0.42	1	27	2012	1006	N	VIIRS	n	1	298	17.47	D	0	Madagascar lowland forests	Jan	3	42.4536	9.56653
1040	183	-22.4872	47.7563	337.84	0.39	0.44	1	27	2012	1006	N	VIIRS	n	1	296	3.2	D	0	Madagascar lowland forests	Jan	3	42.4536	9.56653
1041	184	-20.5814	48.3793	330.35	0.52	0.41	1	27	2012	1006	N	VIIRS	n	1	298	8.14	D	0	Madagascar lowland forests	Jan	3	42.4536	9.56653
1042	185	-20.426	48.2934	342.94	0.52	0.42	1	27	2012	1006	N	VIIRS	n	1	300	41.28	D	0	Madagascar lowland forests	Jan	3	42.4536	9.56653
1043	186	-20.2851	48.4214	333.46	0.51	0.41	1	27	2012	1006	N	VIIRS	n	1	298	2.64	D	0	Madagascar lowland forests	Jan	3	42.4536	9.56653
1044	187	-20.3637	48.4647	331.77	0.51	0.41	1	27	2012	1006	N	VIIRS	n	1	297	1.77	D	0	Madagascar lowland forests	Jan	3	42.4536	9.56653
1045	188	-20.5827	48.3693	334.23	0.52	0.42	1	27	2012	1006	N	VIIRS	n	1	299	7.47	D	0	Madagascar lowland forests	Jan	3	42.4536	9.56653
1046	189	-20.3786	48.4546	340.53	0.51	0.41	1	27	2012	1006	N	VIIRS	n	1	301	41.96	D	0	Madagascar lowland forests	Jan	3	42.4536	9.56653
1047	190	-20.356	48.434	333.94	0.51	0.41	1	27	2012	1006	N	VIIRS	n	1	298	5.72	D	0	Madagascar lowland forests	Jan	3	42.4536	9.56653
1048	191	-20.3809	48.4521	330.76	0.51	0.41	1	27	2012	1006	N	VIIRS	n	1	298	21.79	D	0	Madagascar lowland forests	Jan	3	42.4536	9.56653
1049	192	-20.6701	48.369	333.09	0.52	0.42	1	27	2012	1006	N	VIIRS	n	1	298	3.97	D	0	Madagascar lowland forests	Jan	3	42.4536	9.56653
1050	193	-20.4512	48.4041	340.2	0.52	0.41	1	27	2012	1006	N	VIIRS	n	1	297	6.74	D	0	Madagascar lowland forests	Jan	3	42.4536	9.56653
1051	194	-20.2879	48.4186	332.96	0.51	0.41	1	27	2012	1006	N	VIIRS	n	1	297	3.77	D	0	Madagascar lowland forests	Jan	3	42.4536	9.56653
1052	195	-20.6297	48.3786	330.33	0.52	0.42	1	27	2012	1006	N	VIIRS	n	1	297	2.38	D	0	Madagascar lowland forests	Jan	3	42.4536	9.56653
1053	196	-20.69	48.3666	336.46	0.52	0.42	1	27	2012	1006	N	VIIRS	n	1	297	3.78	D	0	Madagascar lowland forests	Jan	3	42.4536	9.56653
1054	197	-20.3802	48.4569	334.6	0.51	0.41	1	27	2012	1006	N	VIIRS	n	1	301	21.79	D	0	Madagascar lowland forests	Jan	3	42.4536	9.56653
1055	198	-20.6958	48.3521	330.97	0.52	0.42	1	27	2012	1006	N	VIIRS	n	1	296	2.67	D	0	Madagascar lowland forests	Jan	3	42.4536	9.56653
1056	199	-20.9124	48.146	331.75	0.54	0.42	1	27	2012	1006	N	VIIRS	n	1	297	3.02	D	0	Madagascar lowland forests	Jan	3	42.4536	9.56653
1057	200	-20.3124	48.3159	333.75	0.52	0.42	1	27	2012	1006	N	VIIRS	n	1	298	10.39	D	0	Madagascar lowland forests	Jan	3	42.4536	9.56653
1058	201	-20.3995	48.369	334.35	0.52	0.41	1	27	2012	1006	N	VIIRS	n	1	297	4.88	D	0	Madagascar lowland forests	Jan	3	42.4536	9.56653
1059	202	-21.611	48.2056	340.57	0.55	0.42	1	27	2012	1006	N	VIIRS	n	1	296	7.59	D	0	Madagascar lowland forests	Jan	3	42.4536	9.56653
1060	203	-20.453	48.3592	338.89	0.52	0.41	1	27	2012	1006	N	VIIRS	n	1	298	8.66	D	0	Madagascar lowland forests	Jan	3	42.4536	9.56653
1061	204	-22.0552	47.6881	334.75	0.39	0.44	1	27	2012	1006	N	VIIRS	n	1	296	2.55	D	0	Madagascar lowland forests	Jan	3	42.4536	9.56653
1062	205	-21.3809	48.2062	338.91	0.54	0.42	1	27	2012	1006	N	VIIRS	n	1	297	7.77	D	0	Madagascar lowland forests	Jan	3	42.4536	9.56653
1063	206	-21.5459	47.6177	340.17	0.39	0.44	1	27	2012	1006	N	VIIRS	n	1	296	13.06	D	0	Madagascar lowland forests	Jan	3	42.4536	9.56653
1064	207	-21.3817	48.204	343.32	0.54	0.42	1	27	2012	1006	N	VIIRS	n	1	298	5.36	D	0	Madagascar lowland forests	Jan	3	42.4536	9.56653
1065	208	-20.4371	48.4225	345.47	0.51	0.41	1	27	2012	1006	N	VIIRS	n	1	298	10.7	D	0	Madagascar lowland forests	Jan	3	42.4536	9.56653
1066	209	-20.4824	48.464	341.04	0.51	0.41	1	27	2012	1006	N	VIIRS	n	1	298	8.85	D	0	Madagascar lowland forests	Jan	3	42.4536	9.56653
1067	210	-21.477	47.846	336.83	0.57	0.43	1	27	2012	1006	N	VIIRS	n	1	297	8.38	D	0	Madagascar lowland forests	Jan	3	42.4536	9.56653
1068	211	-20.3164	48.3776	332.44	0.52	0.41	1	27	2012	1006	N	VIIRS	n	1	297	5.77	D	0	Madagascar lowland forests	Jan	3	42.4536	9.56653
1069	212	-20.4914	48.4553	337.37	0.51	0.41	1	27	2012	1006	N	VIIRS	n	1	298	4.11	D	0	Madagascar lowland forests	Jan	3	42.4536	9.56653
1070	213	-20.3092	48.3104	331.71	0.52	0.42	1	27	2012	1006	N	VIIRS	n	1	297	17.47	D	0	Madagascar lowland forests	Jan	3	42.4536	9.56653
1071	214	-21.0112	48.31	335.16	0.53	0.42	1	27	2012	1006	N	VIIRS	n	1	299	7.57	D	0	Madagascar lowland forests	Jan	3	42.4536	9.56653
1072	215	-21.0059	48.0975	333.18	0.54	0.42	1	27	2012	1006	N	VIIRS	n	1	297	9.74	D	0	Madagascar lowland forests	Jan	3	42.4536	9.56653
1073	216	-21.129	48.063	332.95	0.55	0.43	1	27	2012	1006	N	VIIRS	n	1	293	2.4	D	0	Madagascar lowland forests	Jan	3	42.4536	9.56653
1074	217	-20.2743	48.527	333.1	0.51	0.41	1	27	2012	1006	N	VIIRS	l	1	297	3.74	D	0	Madagascar lowland forests	Jan	3	42.4536	9.56653
1075	218	-20.2711	48.5216	331.56	0.51	0.41	1	27	2012	1006	N	VIIRS	l	1	297	4.43	D	0	Madagascar lowland forests	Jan	3	42.4536	9.56653
1076	219	-20.2655	48.5356	332.9	0.51	0.41	1	27	2012	1006	N	VIIRS	n	1	297	5.49	D	0	Madagascar lowland forests	Jan	3	42.4536	9.56653
1077	220	-20.2661	48.5308	332.56	0.51	0.41	1	27	2012	1006	N	VIIRS	n	1	297	3.39	D	0	Madagascar lowland forests	Jan	3	42.4536	9.56653
1078	221	-20.2704	48.4963	339.16	0.51	0.41	1	27	2012	1006	N	VIIRS	n	1	297	5.39	D	0	Madagascar lowland forests	Jan	3	42.4536	9.56653
1079	222	-20.2715	48.5247	345.53	0.51	0.41	1	27	2012	1006	N	VIIRS	n	1	299	11.61	D	0	Madagascar lowland forests	Jan	3	42.4536	9.56653
1080	223	-20.2664	48.5339	340.79	0.51	0.41	1	27	2012	1006	N	VIIRS	n	1	298	9.78	D	0	Madagascar lowland forests	Jan	3	42.4536	9.56653
1081	224	-20.2716	48.4946	332.76	0.51	0.41	1	27	2012	1006	N	VIIRS	n	1	298	2.22	D	0	Madagascar lowland forests	Jan	3	42.4536	9.56653
1082	225	-20.2627	48.5033	332.62	0.51	0.41	1	27	2012	1006	N	VIIRS	n	1	297	2.99	D	0	Madagascar lowland forests	Jan	3	42.4536	9.56653
1083	226	-20.2633	48.4984	331.98	0.51	0.41	1	27	2012	1006	N	VIIRS	n	1	298	2.99	D	0	Madagascar lowland forests	Jan	3	42.4536	9.56653
1084	227	-20.2582	48.5077	333.11	0.51	0.41	1	27	2012	1006	N	VIIRS	n	1	299	3.46	D	0	Madagascar lowland forests	Jan	3	42.4536	9.56653
1085	228	-20.2544	48.5072	349.09	0.51	0.41	1	27	2012	1006	N	VIIRS	n	1	300	10.55	D	0	Madagascar lowland forests	Jan	3	42.4536	9.56653
1086	229	-20.2418	48.5152	332.92	0.51	0.41	1	27	2012	1006	N	VIIRS	l	1	297	2.4	D	0	Madagascar lowland forests	Jan	3	42.4536	9.56653
1087	230	-20.231	48.5089	330.47	0.51	0.41	1	27	2012	1006	N	VIIRS	l	1	298	3.96	D	0	Madagascar lowland forests	Jan	3	42.4536	9.56653
1088	231	-20.2082	48.5057	340.17	0.51	0.41	1	27	2012	1006	N	VIIRS	n	1	301	33.44	D	0	Madagascar lowland forests	Jan	3	42.4536	9.56653
1089	232	-20.1753	48.5208	337.86	0.51	0.41	1	27	2012	1006	N	VIIRS	n	1	297	4.91	D	0	Madagascar lowland forests	Jan	3	42.4536	9.56653
1090	233	-19.767	48.2336	333.4	0.52	0.41	1	27	2012	1006	N	VIIRS	n	1	299	3.49	D	0	Madagascar lowland forests	Jan	3	42.4536	9.56653
1091	234	-19.7659	48.2306	331.83	0.52	0.41	1	27	2012	1006	N	VIIRS	n	1	297	4.53	D	0	Madagascar lowland forests	Jan	3	42.4536	9.56653
1092	235	-20.1396	48.5964	344.97	0.5	0.41	1	27	2012	1006	N	VIIRS	n	1	296	7.81	D	0	Madagascar lowland forests	Jan	3	42.4536	9.56653
1093	236	-20.3668	48.3798	332.6	0.52	0.41	1	27	2012	1006	N	VIIRS	n	1	296	5.21	D	0	Madagascar lowland forests	Jan	3	42.4536	9.56653
1094	237	-20.3795	48.5096	334.94	0.51	0.41	1	27	2012	1006	N	VIIRS	n	1	298	3.54	D	0	Madagascar lowland forests	Jan	3	42.4536	9.56653
1095	238	-20.3725	48.5036	341.17	0.51	0.41	1	27	2012	1006	N	VIIRS	n	1	298	4.56	D	0	Madagascar lowland forests	Jan	3	42.4536	9.56653
1096	239	-20.3738	48.506	336.75	0.51	0.41	1	27	2012	1006	N	VIIRS	n	1	298	6.83	D	0	Madagascar lowland forests	Jan	3	42.4536	9.56653
1097	240	-20.3345	48.4805	331.5	0.51	0.41	1	27	2012	1006	N	VIIRS	n	1	296	2.24	D	0	Madagascar lowland forests	Jan	3	42.4536	9.56653
1098	241	-20.2705	48.5264	333.44	0.51	0.41	1	27	2012	1006	N	VIIRS	l	1	298	3.74	D	0	Madagascar lowland forests	Jan	3	42.4536	9.56653
1099	242	-20.1434	48.4488	335.83	0.51	0.41	1	27	2012	1006	N	VIIRS	n	1	298	3.85	D	0	Madagascar lowland forests	Jan	3	42.4536	9.56653
1100	243	-20.4923	48.4981	335.96	0.51	0.41	1	27	2012	1006	N	VIIRS	n	1	298	4.86	D	0	Madagascar lowland forests	Jan	3	42.4536	9.56653
1101	244	-20.4939	48.4956	333.94	0.51	0.41	1	27	2012	1006	N	VIIRS	n	1	298	4.54	D	0	Madagascar lowland forests	Jan	3	42.4536	9.56653
1102	245	-20.7825	48.3298	332.38	0.53	0.42	1	27	2012	1006	N	VIIRS	n	1	296	3.02	D	0	Madagascar lowland forests	Jan	3	42.4536	9.56653
1103	246	-20.0571	48.4043	335.1	0.51	0.41	1	27	2012	1006	N	VIIRS	n	1	297	4.28	D	0	Madagascar lowland forests	Jan	3	42.4536	9.56653
1104	247	-21.0256	48.1641	344.35	0.54	0.42	1	27	2012	1006	N	VIIRS	n	1	297	13.69	D	0	Madagascar lowland forests	Jan	3	42.4536	9.56653
1105	248	-20.5361	48.24	330.28	0.53	0.42	1	27	2012	1006	N	VIIRS	n	1	296	3.02	D	0	Madagascar lowland forests	Jan	3	42.4536	9.56653
1106	249	-20.6091	48.2241	335.23	0.53	0.42	1	27	2012	1006	N	VIIRS	n	1	295	3.72	D	0	Madagascar lowland forests	Jan	3	42.4536	9.56653
1107	250	-20.9173	48.3709	340.19	0.34	0.56	1	28	2012	947	N	VIIRS	n	1	289	3.3	D	0	Madagascar lowland forests	Jan	3	42.4536	9.56653
1108	251	-20.8326	48.3228	329.45	0.34	0.56	1	28	2012	947	N	VIIRS	n	1	289	2.82	D	0	Madagascar lowland forests	Jan	3	42.4536	9.56653
1109	252	-21.5172	47.6305	325.9	0.39	0.59	1	28	2012	947	N	VIIRS	n	1	266	10.04	D	0	Madagascar lowland forests	Jan	3	42.4536	9.56653
1110	253	-21.7023	47.787	326.86	0.38	0.59	1	28	2012	947	N	VIIRS	n	1	289	1.96	D	0	Madagascar lowland forests	Jan	3	42.4536	9.56653
1111	254	-21.4876	47.6495	339.45	0.39	0.59	1	28	2012	947	N	VIIRS	n	1	287	4.03	D	0	Madagascar lowland forests	Jan	3	42.4536	9.56653
1112	255	-21.4778	47.6347	328.41	0.39	0.59	1	28	2012	947	N	VIIRS	n	1	278	2.36	D	0	Madagascar lowland forests	Jan	3	42.4536	9.56653
1113	256	-21.835	47.424	336.7	0.4	0.6	1	28	2012	947	N	VIIRS	n	1	290	3.48	D	0	Madagascar lowland forests	Jan	3	42.4536	9.56653
1114	257	-21.518	47.6227	347.78	0.39	0.59	1	28	2012	947	N	VIIRS	n	1	277	13.1	D	0	Madagascar lowland forests	Jan	3	42.4536	9.56653
1115	258	-21.5176	47.6266	367	0.39	0.59	1	28	2012	947	N	VIIRS	l	1	272	13.1	D	0	Madagascar lowland forests	Jan	3	42.4536	9.56653
1116	260	-18.8915	48.7369	332.11	0.61	0.54	1	28	2012	948	N	VIIRS	n	1	287	8.75	D	0	Madagascar lowland forests	Jan	3	42.4536	9.56653
1117	261	-18.8909	48.7423	339.81	0.61	0.54	1	28	2012	948	N	VIIRS	n	1	287	12.19	D	0	Madagascar lowland forests	Jan	3	42.4536	9.56653
1118	264	-21.9494	47.6381	331.29	0.78	0.78	1	29	2012	928	N	VIIRS	n	1	290	6.8	D	0	Madagascar lowland forests	Jan	3	42.4536	9.56653
1119	265	-21.581	47.6406	333.98	0.77	0.78	1	29	2012	928	N	VIIRS	n	1	288	7.66	D	0	Madagascar lowland forests	Jan	3	42.4536	9.56653
1120	266	-21.58	47.6402	325.65	0.77	0.78	1	29	2012	928	N	VIIRS	n	1	288	6.02	D	0	Madagascar lowland forests	Jan	3	42.4536	9.56653
1121	267	-21.95	47.6379	333.07	0.78	0.78	1	29	2012	928	N	VIIRS	n	1	290	6.1	D	0	Madagascar lowland forests	Jan	3	42.4536	9.56653
1122	268	-22.4783	47.5655	328.95	0.8	0.78	1	29	2012	928	N	VIIRS	n	1	289	5.78	D	0	Madagascar lowland forests	Jan	3	42.4536	9.56653
1123	269	-14.7803	50.1519	336.55	0.45	0.63	1	29	2012	930	N	VIIRS	n	1	289	5.46	D	0	Madagascar lowland forests	Jan	3	42.4536	9.56653
1124	270	-23.4105	47.3168	339.08	0.35	0.56	1	29	2012	1108	N	VIIRS	n	1	289	2.86	D	0	Madagascar lowland forests	Jan	3	42.4536	9.56653
1125	272	-22.2468	47.4888	342.57	0.37	0.58	1	29	2012	1108	N	VIIRS	n	1	295	2.56	D	0	Madagascar lowland forests	Jan	3	42.4536	9.56653
1126	274	-21.6016	47.7123	332.79	0.4	0.6	1	29	2012	1109	N	VIIRS	n	1	292	4.23	D	0	Madagascar lowland forests	Jan	3	42.4536	9.56653
1127	276	-21.9661	47.5668	332.74	0.38	0.59	1	29	2012	1109	N	VIIRS	n	1	294	4.35	D	0	Madagascar lowland forests	Jan	3	42.4536	9.56653
1128	278	-21.6037	47.7114	349.83	0.4	0.6	1	29	2012	1109	N	VIIRS	n	1	292	4.22	D	0	Madagascar lowland forests	Jan	3	42.4536	9.56653
1129	279	-21.9643	47.4177	342.96	0.38	0.58	1	29	2012	1109	N	VIIRS	n	1	293	3.5	D	0	Madagascar lowland forests	Jan	3	42.4536	9.56653
1130	280	-21.9288	47.4247	333.92	0.38	0.59	1	29	2012	1109	N	VIIRS	n	1	294	2.51	D	0	Madagascar lowland forests	Jan	3	42.4536	9.56653
1131	281	-21.3919	47.7147	333.18	0.4	0.6	1	29	2012	1109	N	VIIRS	n	1	291	3.99	D	0	Madagascar lowland forests	Jan	3	42.4536	9.56653
1132	282	-21.3889	47.7172	330.72	0.4	0.6	1	29	2012	1109	N	VIIRS	n	1	292	5.38	D	0	Madagascar lowland forests	Jan	3	42.4536	9.56653
1133	283	-21.7496	47.7979	334.74	0.4	0.6	1	29	2012	1109	N	VIIRS	n	1	293	4.66	D	0	Madagascar lowland forests	Jan	3	42.4536	9.56653
1134	284	-21.9658	47.5698	342.08	0.38	0.59	1	29	2012	1109	N	VIIRS	n	1	294	3.21	D	0	Madagascar lowland forests	Jan	3	42.4536	9.56653
1135	285	-21.5712	47.7805	330.78	0.4	0.6	1	29	2012	1109	N	VIIRS	n	1	289	1.89	D	0	Madagascar lowland forests	Jan	3	42.4536	9.56653
1136	286	-21.9943	47.622	345.78	0.39	0.59	1	29	2012	1109	N	VIIRS	n	1	294	4.34	D	0	Madagascar lowland forests	Jan	3	42.4536	9.56653
1137	289	-21.413	47.6255	339.61	0.41	0.45	1	30	2012	1050	N	VIIRS	n	1	293	2.91	D	0	Madagascar lowland forests	Jan	3	42.4536	9.56653
1138	290	-21.3861	47.9766	335.9	0.43	0.46	1	30	2012	1050	N	VIIRS	n	1	295	2.37	D	0	Madagascar lowland forests	Jan	3	42.4536	9.56653
1139	291	-22.1653	47.6198	340.69	0.4	0.44	1	30	2012	1050	N	VIIRS	n	1	293	7.73	D	0	Madagascar lowland forests	Jan	3	42.4536	9.56653
1140	294	-22.149	47.685	330.98	0.4	0.44	1	30	2012	1050	N	VIIRS	n	1	294	2.94	D	0	Madagascar lowland forests	Jan	3	42.4536	9.56653
1141	296	-21.5862	47.6101	335.35	0.4	0.45	1	30	2012	1050	N	VIIRS	n	1	293	3.81	D	0	Madagascar lowland forests	Jan	3	42.4536	9.56653
1142	299	-15.9355	50.1516	331.05	0.37	0.58	1	30	2012	1051	N	VIIRS	n	1	286	3.4	D	0	Madagascar lowland forests	Jan	3	42.4536	9.56653
1143	300	-15.1851	50.3834	335.15	0.39	0.6	1	30	2012	1051	N	VIIRS	n	1	290	2.77	D	0	Madagascar lowland forests	Jan	3	42.4536	9.56653
1144	301	-15.9462	50.1538	331.12	0.37	0.58	1	30	2012	1051	N	VIIRS	n	1	289	3.24	D	0	Madagascar lowland forests	Jan	3	42.4536	9.56653
1145	302	-15.9684	50.1641	327.74	0.37	0.58	1	30	2012	1051	N	VIIRS	n	1	289	1.76	D	0	Madagascar lowland forests	Jan	3	42.4536	9.56653
1146	303	-16.8956	49.9126	330.38	0.34	0.56	1	30	2012	1051	N	VIIRS	n	1	291	1.71	D	0	Madagascar lowland forests	Jan	3	42.4536	9.56653
1147	305	-16.8988	49.9236	343.11	0.34	0.56	1	30	2012	1051	N	VIIRS	n	1	292	2.18	D	0	Madagascar lowland forests	Jan	3	42.4536	9.56653
1148	306	-18.5953	48.8726	334.82	0.54	0.51	1	30	2012	1051	N	VIIRS	n	1	293	3.44	D	0	Madagascar lowland forests	Jan	3	42.4536	9.56653
1149	308	-21.3116	47.752	333.84	0.39	0.36	1	31	2012	1031	N	VIIRS	n	1	299	3.24	D	0	Madagascar lowland forests	Jan	3	42.4536	9.56653
1150	309	-21.0175	48.2971	331.96	0.4	0.37	1	31	2012	1031	N	VIIRS	n	1	299	3.18	D	0	Madagascar lowland forests	Jan	3	42.4536	9.56653
1151	310	-21.282	47.8685	334.18	0.39	0.37	1	31	2012	1031	N	VIIRS	n	1	298	2.74	D	0	Madagascar lowland forests	Jan	3	42.4536	9.56653
1152	311	-20.9734	48.0966	334.7	0.4	0.37	1	31	2012	1031	N	VIIRS	n	1	298	3.76	D	0	Madagascar lowland forests	Jan	3	42.4536	9.56653
1153	312	-21.2309	48.0803	332.92	0.4	0.37	1	31	2012	1031	N	VIIRS	n	1	300	1.58	D	0	Madagascar lowland forests	Jan	3	42.4536	9.56653
1154	313	-21.1557	47.8064	330.27	0.39	0.37	1	31	2012	1031	N	VIIRS	n	1	298	2.88	D	3	Madagascar lowland forests	Jan	3	42.4536	9.56653
1155	314	-19.9058	48.5107	338.86	0.42	0.38	1	31	2012	1031	N	VIIRS	n	1	295	39.62	D	0	Madagascar lowland forests	Jan	3	42.4536	9.56653
1156	315	-19.9056	48.4903	340.68	0.42	0.38	1	31	2012	1031	N	VIIRS	n	1	292	12.29	D	3	Madagascar lowland forests	Jan	3	42.4536	9.56653
1157	316	-20.0408	48.3292	340.1	0.41	0.37	1	31	2012	1031	N	VIIRS	n	1	293	5.85	D	0	Madagascar lowland forests	Jan	3	42.4536	9.56653
1158	317	-20.2968	48.4782	332.99	0.41	0.37	1	31	2012	1031	N	VIIRS	n	1	297	2.55	D	0	Madagascar lowland forests	Jan	3	42.4536	9.56653
1159	318	-20.2603	48.4841	345.18	0.42	0.37	1	31	2012	1031	N	VIIRS	n	1	296	5.76	D	0	Madagascar lowland forests	Jan	3	42.4536	9.56653
1160	319	-20.3212	48.4913	339.21	0.41	0.37	1	31	2012	1031	N	VIIRS	n	1	300	5.8	D	0	Madagascar lowland forests	Jan	3	42.4536	9.56653
1161	320	-20.3196	48.4909	338.79	0.42	0.37	1	31	2012	1031	N	VIIRS	n	1	301	4.7	D	0	Madagascar lowland forests	Jan	3	42.4536	9.56653
1162	321	-20.3202	48.4869	332.76	0.42	0.37	1	31	2012	1031	N	VIIRS	n	1	299	4.7	D	0	Madagascar lowland forests	Jan	3	42.4536	9.56653
1163	322	-20.3181	48.4783	342.79	0.41	0.37	1	31	2012	1031	N	VIIRS	n	1	300	16.04	D	0	Madagascar lowland forests	Jan	3	42.4536	9.56653
1164	323	-19.9778	48.3757	333.18	0.41	0.37	1	31	2012	1031	N	VIIRS	n	1	290	3.38	D	0	Madagascar lowland forests	Jan	3	42.4536	9.56653
1165	324	-20.2347	48.4673	333.89	0.41	0.37	1	31	2012	1031	N	VIIRS	n	1	297	1.76	D	0	Madagascar lowland forests	Jan	3	42.4536	9.56653
1166	325	-20.2313	48.4666	333.11	0.41	0.37	1	31	2012	1031	N	VIIRS	n	1	297	1.76	D	0	Madagascar lowland forests	Jan	3	42.4536	9.56653
1167	326	-20.2089	48.5158	336.95	0.42	0.37	1	31	2012	1031	N	VIIRS	n	1	297	3.44	D	0	Madagascar lowland forests	Jan	3	42.4536	9.56653
1168	327	-20.2096	48.5118	333.02	0.42	0.37	1	31	2012	1031	N	VIIRS	n	1	294	1.53	D	0	Madagascar lowland forests	Jan	3	42.4536	9.56653
1169	328	-20.2076	48.5124	342.96	0.42	0.37	1	31	2012	1031	N	VIIRS	n	1	295	5.82	D	0	Madagascar lowland forests	Jan	3	42.4536	9.56653
1170	329	-20.2005	48.4905	334.66	0.42	0.37	1	31	2012	1031	N	VIIRS	n	1	296	2.89	D	0	Madagascar lowland forests	Jan	3	42.4536	9.56653
1171	330	-20.1883	48.5213	345.67	0.42	0.37	1	31	2012	1031	N	VIIRS	n	1	296	8.61	D	0	Madagascar lowland forests	Jan	3	42.4536	9.56653
1172	331	-20.1955	48.4773	330.05	0.42	0.37	1	31	2012	1031	N	VIIRS	n	1	299	54.86	D	0	Madagascar lowland forests	Jan	3	42.4536	9.56653
1173	332	-20.1772	48.5027	333.73	0.42	0.37	1	31	2012	1031	N	VIIRS	n	1	295	6.36	D	0	Madagascar lowland forests	Jan	3	42.4536	9.56653
1174	333	-20.1696	48.5054	333.77	0.42	0.37	1	31	2012	1031	N	VIIRS	n	1	294	3.3	D	0	Madagascar lowland forests	Jan	3	42.4536	9.56653
1175	334	-20.1709	48.4974	332.37	0.42	0.37	1	31	2012	1031	N	VIIRS	n	1	292	1.23	D	0	Madagascar lowland forests	Jan	3	42.4536	9.56653
1176	335	-20.1508	48.5763	332.56	0.42	0.38	1	31	2012	1031	N	VIIRS	n	1	291	2.42	D	0	Madagascar lowland forests	Jan	3	42.4536	9.56653
1177	336	-20.1197	48.5706	343.92	0.42	0.38	1	31	2012	1031	N	VIIRS	n	1	295	5.87	D	0	Madagascar lowland forests	Jan	3	42.4536	9.56653
1178	337	-20.0114	48.5713	334.06	0.42	0.38	1	31	2012	1031	N	VIIRS	n	1	292	2.33	D	0	Madagascar lowland forests	Jan	3	42.4536	9.56653
1179	338	-20.0335	48.567	342.3	0.42	0.38	1	31	2012	1031	N	VIIRS	n	1	292	8.06	D	0	Madagascar lowland forests	Jan	3	42.4536	9.56653
1180	339	-20.0375	48.543	333.74	0.42	0.38	1	31	2012	1031	N	VIIRS	n	1	292	2.55	D	0	Madagascar lowland forests	Jan	3	42.4536	9.56653
1181	340	-20.0278	48.537	338.07	0.42	0.38	1	31	2012	1031	N	VIIRS	n	1	293	4.74	D	0	Madagascar lowland forests	Jan	3	42.4536	9.56653
1182	341	-20.0118	48.5258	339.44	0.42	0.38	1	31	2012	1031	N	VIIRS	n	1	293	5.2	D	0	Madagascar lowland forests	Jan	3	42.4536	9.56653
1183	342	-20.0172	48.4936	331.7	0.42	0.37	1	31	2012	1031	N	VIIRS	n	1	292	2.91	D	0	Madagascar lowland forests	Jan	3	42.4536	9.56653
1184	343	-20.1885	48.5419	331.01	0.42	0.37	1	31	2012	1031	N	VIIRS	n	1	296	1.79	D	0	Madagascar lowland forests	Jan	3	42.4536	9.56653
1185	344	-20.1829	48.5327	334.87	0.42	0.37	1	31	2012	1031	N	VIIRS	n	1	295	5.97	D	0	Madagascar lowland forests	Jan	3	42.4536	9.56653
1186	345	-20.1795	48.5321	334.21	0.42	0.37	1	31	2012	1031	N	VIIRS	n	1	294	5.36	D	0	Madagascar lowland forests	Jan	3	42.4536	9.56653
1187	346	-20.404	48.3753	333.25	0.41	0.37	1	31	2012	1031	N	VIIRS	n	1	298	2.21	D	0	Madagascar lowland forests	Jan	3	42.4536	9.56653
1188	347	-20.3823	48.3999	334.16	0.41	0.37	1	31	2012	1031	N	VIIRS	n	1	298	2.1	D	0	Madagascar lowland forests	Jan	3	42.4536	9.56653
1189	348	-20.3822	48.3795	334.7	0.41	0.37	1	31	2012	1031	N	VIIRS	n	1	296	1.94	D	0	Madagascar lowland forests	Jan	3	42.4536	9.56653
1190	349	-20.3652	48.3968	335.84	0.41	0.37	1	31	2012	1031	N	VIIRS	n	1	297	2.53	D	0	Madagascar lowland forests	Jan	3	42.4536	9.56653
1191	350	-20.3501	48.4884	344.36	0.41	0.37	1	31	2012	1031	N	VIIRS	n	1	298	16.63	D	0	Madagascar lowland forests	Jan	3	42.4536	9.56653
1192	351	-20.3351	48.5145	331.38	0.42	0.37	1	31	2012	1031	N	VIIRS	n	1	297	1.92	D	0	Madagascar lowland forests	Jan	3	42.4536	9.56653
1193	352	-20.8333	48.2916	333.55	0.41	0.37	1	31	2012	1031	N	VIIRS	n	1	298	2.62	D	0	Madagascar lowland forests	Jan	3	42.4536	9.56653
1194	353	-20.7896	48.2794	331.93	0.41	0.37	1	31	2012	1031	N	VIIRS	n	1	297	6.4	D	0	Madagascar lowland forests	Jan	3	42.4536	9.56653
1195	354	-20.7903	48.2755	331.38	0.41	0.37	1	31	2012	1031	N	VIIRS	n	1	299	7.58	D	0	Madagascar lowland forests	Jan	3	42.4536	9.56653
1196	355	-20.791	48.2754	330.46	0.41	0.37	1	31	2012	1031	N	VIIRS	n	1	298	7.28	D	0	Madagascar lowland forests	Jan	3	42.4536	9.56653
1197	356	-20.7919	48.3729	344.47	0.41	0.37	1	31	2012	1031	N	VIIRS	n	1	298	4.54	D	0	Madagascar lowland forests	Jan	3	42.4536	9.56653
1198	357	-19.9771	48.3797	333.41	0.41	0.37	1	31	2012	1031	N	VIIRS	n	1	288	3.38	D	0	Madagascar lowland forests	Jan	3	42.4536	9.56653
1199	358	-20.9779	48.1335	330.67	0.4	0.37	1	31	2012	1031	N	VIIRS	n	1	298	3.2	D	0	Madagascar lowland forests	Jan	3	42.4536	9.56653
1200	359	-20.5111	48.2329	337.06	0.41	0.37	1	31	2012	1031	N	VIIRS	n	1	297	3.18	D	0	Madagascar lowland forests	Jan	3	42.4536	9.56653
1201	360	-20.5053	48.2038	330.79	0.41	0.37	1	31	2012	1031	N	VIIRS	n	1	297	2.8	D	0	Madagascar lowland forests	Jan	3	42.4536	9.56653
1202	361	-20.5077	48.2322	336.07	0.41	0.37	1	31	2012	1031	N	VIIRS	n	1	295	3.18	D	0	Madagascar lowland forests	Jan	3	42.4536	9.56653
1203	362	-19.8789	48.6723	334.85	0.42	0.38	1	31	2012	1031	N	VIIRS	n	1	289	3.08	D	0	Madagascar lowland forests	Jan	3	42.4536	9.56653
1204	363	-20.5348	48.3466	331.7	0.41	0.37	1	31	2012	1031	N	VIIRS	n	1	299	2.77	D	0	Madagascar lowland forests	Jan	3	42.4536	9.56653
1205	364	-20.5417	48.3478	333.54	0.41	0.37	1	31	2012	1031	N	VIIRS	n	1	298	2.82	D	0	Madagascar lowland forests	Jan	3	42.4536	9.56653
1206	365	-20.4202	48.4931	331.73	0.41	0.37	1	31	2012	1031	N	VIIRS	n	1	299	1.92	D	0	Madagascar lowland forests	Jan	3	42.4536	9.56653
1207	366	-20.2549	48.4094	335.4	0.41	0.37	1	31	2012	1031	N	VIIRS	n	1	291	3.75	D	0	Madagascar lowland forests	Jan	3	42.4536	9.56653
1208	367	-20.3001	48.4582	330.34	0.41	0.37	1	31	2012	1031	N	VIIRS	n	1	294	1.7	D	0	Madagascar lowland forests	Jan	3	42.4536	9.56653
1209	368	-20.3702	48.3448	340.59	0.41	0.37	1	31	2012	1031	N	VIIRS	n	1	296	5.5	D	0	Madagascar lowland forests	Jan	3	42.4536	9.56653
1210	369	-20.5847	48.4006	335.77	0.41	0.37	1	31	2012	1031	N	VIIRS	n	1	300	4.77	D	0	Madagascar lowland forests	Jan	3	42.4536	9.56653
1211	370	-20.2641	48.4398	337.94	0.41	0.37	1	31	2012	1031	N	VIIRS	n	1	296	28.21	D	0	Madagascar lowland forests	Jan	3	42.4536	9.56653
1212	371	-20.3265	48.4264	336.63	0.41	0.37	1	31	2012	1031	N	VIIRS	n	1	302	53.61	D	0	Madagascar lowland forests	Jan	3	42.4536	9.56653
1213	372	-20.9472	48.2801	334.5	0.41	0.37	1	31	2012	1031	N	VIIRS	n	1	298	2.75	D	0	Madagascar lowland forests	Jan	3	42.4536	9.56653
1214	373	-20.0714	48.6407	333.22	0.42	0.38	1	31	2012	1031	N	VIIRS	n	1	293	2.48	D	0	Madagascar lowland forests	Jan	3	42.4536	9.56653
1215	374	-19.9199	48.6841	335.39	0.42	0.38	1	31	2012	1031	N	VIIRS	n	1	293	3.74	D	0	Madagascar lowland forests	Jan	3	42.4536	9.56653
1216	375	-20.4456	48.3586	332.76	0.41	0.37	1	31	2012	1031	N	VIIRS	n	1	300	3.67	D	0	Madagascar lowland forests	Jan	3	42.4536	9.56653
1217	376	-21.4817	47.6461	336.51	0.39	0.36	1	31	2012	1031	N	VIIRS	n	1	301	18.25	D	0	Madagascar lowland forests	Jan	3	42.4536	9.56653
1218	377	-20.3029	48.4628	331.73	0.41	0.37	1	31	2012	1031	N	VIIRS	n	1	294	2.88	D	0	Madagascar lowland forests	Jan	3	42.4536	9.56653
1219	378	-21.618	47.7294	333.02	0.39	0.36	1	31	2012	1031	N	VIIRS	n	1	298	2.19	D	0	Madagascar lowland forests	Jan	3	42.4536	9.56653
1220	379	-20.2802	48.4712	346.36	0.41	0.37	1	31	2012	1031	N	VIIRS	n	1	294	6.31	D	0	Madagascar lowland forests	Jan	3	42.4536	9.56653
1221	380	-20.2767	48.4706	334.88	0.41	0.37	1	31	2012	1031	N	VIIRS	n	1	295	4.18	D	0	Madagascar lowland forests	Jan	3	42.4536	9.56653
1222	381	-20.5573	48.3956	333.34	0.41	0.37	1	31	2012	1031	N	VIIRS	n	1	300	4.22	D	0	Madagascar lowland forests	Jan	3	42.4536	9.56653
1223	382	-20.058	48.6133	332.47	0.42	0.38	1	31	2012	1031	N	VIIRS	n	1	296	2.93	D	0	Madagascar lowland forests	Jan	3	42.4536	9.56653
1224	383	-21.4823	47.6423	332.02	0.39	0.36	1	31	2012	1031	N	VIIRS	n	1	296	6.06	D	0	Madagascar lowland forests	Jan	3	42.4536	9.56653
1225	384	-20.2897	48.3912	333	0.41	0.37	1	31	2012	1031	N	VIIRS	n	1	294	3.49	D	0	Madagascar lowland forests	Jan	3	42.4536	9.56653
1226	385	-20.5381	48.4573	344.69	0.41	0.37	1	31	2012	1031	N	VIIRS	n	1	300	8.47	D	0	Madagascar lowland forests	Jan	3	42.4536	9.56653
1227	386	-20.4481	48.3429	337.42	0.41	0.37	1	31	2012	1031	N	VIIRS	n	1	298	2.93	D	0	Madagascar lowland forests	Jan	3	42.4536	9.56653
1228	387	-20.2757	48.4338	334.14	0.41	0.37	1	31	2012	1031	N	VIIRS	n	1	292	2.36	D	0	Madagascar lowland forests	Jan	3	42.4536	9.56653
1229	388	-20.3177	48.437	342.1	0.41	0.37	1	31	2012	1031	N	VIIRS	n	1	299	11.14	D	0	Madagascar lowland forests	Jan	3	42.4536	9.56653
1230	389	-20.0917	48.4293	337.2	0.42	0.37	1	31	2012	1031	N	VIIRS	n	1	289	2.64	D	0	Madagascar lowland forests	Jan	3	42.4536	9.56653
1231	390	-20.0027	48.4952	332.79	0.42	0.37	1	31	2012	1031	N	VIIRS	n	1	293	3.13	D	0	Madagascar lowland forests	Jan	3	42.4536	9.56653
1232	391	-21.3737	47.7746	332.4	0.39	0.36	1	31	2012	1031	N	VIIRS	n	1	297	2.98	D	0	Madagascar lowland forests	Jan	3	42.4536	9.56653
1233	392	-20.4499	48.4124	331.5	0.41	0.37	1	31	2012	1031	N	VIIRS	n	1	299	2.68	D	0	Madagascar lowland forests	Jan	3	42.4536	9.56653
1234	393	-20.0108	48.4676	332.22	0.42	0.37	1	31	2012	1031	N	VIIRS	n	1	293	4.63	D	0	Madagascar lowland forests	Jan	3	42.4536	9.56653
1235	394	-21.3819	47.7447	337.04	0.39	0.36	1	31	2012	1031	N	VIIRS	n	1	295	3.88	D	0	Madagascar lowland forests	Jan	3	42.4536	9.56653
1236	395	-20.2601	48.2921	341.43	0.41	0.37	1	31	2012	1031	N	VIIRS	n	1	298	4.53	D	0	Madagascar lowland forests	Jan	3	42.4536	9.56653
1237	396	-20.5905	48.4301	333.06	0.41	0.37	1	31	2012	1031	N	VIIRS	n	1	299	2.98	D	0	Madagascar lowland forests	Jan	3	42.4536	9.56653
1238	397	-20.6417	48.4192	338.3	0.41	0.37	1	31	2012	1031	N	VIIRS	n	1	302	13.34	D	0	Madagascar lowland forests	Jan	3	42.4536	9.56653
1239	398	-21.0515	48.1312	351.16	0.4	0.37	1	31	2012	1031	N	VIIRS	n	1	299	5.14	D	0	Madagascar lowland forests	Jan	3	42.4536	9.56653
1240	399	-20.2533	48.4625	330.45	0.41	0.37	1	31	2012	1031	N	VIIRS	n	1	296	3.54	D	0	Madagascar lowland forests	Jan	3	42.4536	9.56653
1241	400	-20.5138	48.4324	331.05	0.41	0.37	1	31	2012	1031	N	VIIRS	n	1	300	2.03	D	0	Madagascar lowland forests	Jan	3	42.4536	9.56653
1242	401	-19.8601	48.677	334.26	0.42	0.38	1	31	2012	1031	N	VIIRS	n	1	291	5.63	D	0	Madagascar lowland forests	Jan	3	42.4536	9.56653
1243	402	-20.3465	48.4671	344.74	0.41	0.37	1	31	2012	1031	N	VIIRS	n	1	296	6.87	D	0	Madagascar lowland forests	Jan	3	42.4536	9.56653
1244	403	-20.3683	48.4423	344.67	0.41	0.37	1	31	2012	1031	N	VIIRS	n	1	296	5.27	D	0	Madagascar lowland forests	Jan	3	42.4536	9.56653
1245	404	-20.2979	48.3845	332.12	0.41	0.37	1	31	2012	1031	N	VIIRS	n	1	294	2.8	D	0	Madagascar lowland forests	Jan	3	42.4536	9.56653
1246	405	-20.3224	48.3644	333.83	0.41	0.37	1	31	2012	1031	N	VIIRS	n	1	297	5.37	D	0	Madagascar lowland forests	Jan	3	42.4536	9.56653
1247	406	-20.3342	48.3791	332.78	0.41	0.37	1	31	2012	1031	N	VIIRS	n	1	296	1.58	D	0	Madagascar lowland forests	Jan	3	42.4536	9.56653
1248	407	-20.3207	48.3969	332.13	0.41	0.37	1	31	2012	1031	N	VIIRS	n	1	297	2.29	D	0	Madagascar lowland forests	Jan	3	42.4536	9.56653
1249	408	-20.5552	48.3951	335.65	0.41	0.37	1	31	2012	1031	N	VIIRS	n	1	300	4.19	D	0	Madagascar lowland forests	Jan	3	42.4536	9.56653
1250	409	-20.3334	48.4606	330.92	0.41	0.37	1	31	2012	1031	N	VIIRS	n	1	296	2.26	D	0	Madagascar lowland forests	Jan	3	42.4536	9.56653
1251	410	-20.5794	48.4118	339.83	0.41	0.37	1	31	2012	1031	N	VIIRS	n	1	300	2.59	D	0	Madagascar lowland forests	Jan	3	42.4536	9.56653
1252	411	-20.3245	48.4714	347.03	0.41	0.37	1	31	2012	1031	N	VIIRS	n	1	300	11.08	D	0	Madagascar lowland forests	Jan	3	42.4536	9.56653
1253	412	-20.2492	48.4658	336.05	0.41	0.37	1	31	2012	1031	N	VIIRS	n	1	297	2.91	D	0	Madagascar lowland forests	Jan	3	42.4536	9.56653
1254	413	-20.726	48.308	330.85	0.41	0.37	1	31	2012	1031	N	VIIRS	n	1	298	1.92	D	0	Madagascar lowland forests	Jan	3	42.4536	9.56653
1255	414	-20.5861	48.3278	331.23	0.41	0.37	1	31	2012	1031	N	VIIRS	n	1	298	2.91	D	0	Madagascar lowland forests	Jan	3	42.4536	9.56653
1256	415	-19.9842	48.6915	346.36	0.42	0.38	1	31	2012	1031	N	VIIRS	n	1	295	5.64	D	0	Madagascar lowland forests	Jan	3	42.4536	9.56653
1257	416	-20.3334	48.4276	335.04	0.41	0.37	1	31	2012	1031	N	VIIRS	n	1	294	4.01	D	0	Madagascar lowland forests	Jan	3	42.4536	9.56653
1258	417	-20.323	48.3604	333.67	0.41	0.37	1	31	2012	1031	N	VIIRS	n	1	296	3.09	D	0	Madagascar lowland forests	Jan	3	42.4536	9.56653
1259	418	-20.5477	48.3978	335.76	0.41	0.37	1	31	2012	1031	N	VIIRS	n	1	301	12.3	D	0	Madagascar lowland forests	Jan	3	42.4536	9.56653
1260	419	-20.2436	48.4565	331.7	0.41	0.37	1	31	2012	1031	N	VIIRS	n	1	296	2.27	D	0	Madagascar lowland forests	Jan	3	42.4536	9.56653
1261	420	-19.8768	48.6845	336.27	0.42	0.38	1	31	2012	1031	N	VIIRS	n	1	291	3.61	D	0	Madagascar lowland forests	Jan	3	42.4536	9.56653
1262	421	-20.1228	48.6377	334.09	0.42	0.38	1	31	2012	1031	N	VIIRS	n	1	294	2.42	D	0	Madagascar lowland forests	Jan	3	42.4536	9.56653
1263	422	-21.075	48.2233	335.71	0.4	0.37	1	31	2012	1031	N	VIIRS	n	1	299	3.43	D	0	Madagascar lowland forests	Jan	3	42.4536	9.56653
1264	423	-20.0251	48.6614	332.24	0.42	0.38	1	31	2012	1031	N	VIIRS	n	1	295	2.18	D	0	Madagascar lowland forests	Jan	3	42.4536	9.56653
1265	424	-20.2891	48.3952	333.29	0.41	0.37	1	31	2012	1031	N	VIIRS	n	1	293	3.49	D	0	Madagascar lowland forests	Jan	3	42.4536	9.56653
1266	425	-20.2888	48.4403	332.32	0.41	0.37	1	31	2012	1031	N	VIIRS	n	1	294	2.81	D	0	Madagascar lowland forests	Jan	3	42.4536	9.56653
1267	426	-21.4019	47.6394	339.61	0.39	0.36	1	31	2012	1031	N	VIIRS	n	1	296	7.64	D	0	Madagascar lowland forests	Jan	3	42.4536	9.56653
1268	427	-19.9662	48.5551	338.68	0.42	0.38	1	31	2012	1031	N	VIIRS	n	1	288	3.44	D	0	Madagascar lowland forests	Jan	3	42.4536	9.56653
1269	428	-20.6828	48.3568	333.65	0.41	0.37	1	31	2012	1031	N	VIIRS	n	1	298	5.69	D	0	Madagascar lowland forests	Jan	3	42.4536	9.56653
1270	429	-20.283	48.4105	331.06	0.41	0.37	1	31	2012	1031	N	VIIRS	n	1	294	1.92	D	0	Madagascar lowland forests	Jan	3	42.4536	9.56653
1271	430	-20.6233	48.359	334.79	0.41	0.37	1	31	2012	1031	N	VIIRS	n	1	299	3.32	D	0	Madagascar lowland forests	Jan	3	42.4536	9.56653
1272	431	-20.6323	48.3687	331.19	0.41	0.37	1	31	2012	1031	N	VIIRS	n	1	300	2.22	D	0	Madagascar lowland forests	Jan	3	42.4536	9.56653
1273	432	-20.6835	48.3529	330	0.41	0.37	1	31	2012	1031	N	VIIRS	n	1	298	4.33	D	0	Madagascar lowland forests	Jan	3	42.4536	9.56653
1274	433	-21.0405	48.0695	338.62	0.4	0.37	1	31	2012	1031	N	VIIRS	n	1	299	5.01	D	0	Madagascar lowland forests	Jan	3	42.4536	9.56653
1275	434	-21.0406	48.0693	338.64	0.4	0.37	1	31	2012	1031	N	VIIRS	n	1	299	6.24	D	0	Madagascar lowland forests	Jan	3	42.4536	9.56653
1276	435	-21.0487	48.1267	334.64	0.4	0.37	1	31	2012	1031	N	VIIRS	n	1	298	5.31	D	0	Madagascar lowland forests	Jan	3	42.4536	9.56653
1277	436	-21.0475	48.1344	340.34	0.4	0.37	1	31	2012	1031	N	VIIRS	n	1	300	8.79	D	0	Madagascar lowland forests	Jan	3	42.4536	9.56653
1278	437	-21.0481	48.1305	341.77	0.4	0.37	1	31	2012	1031	N	VIIRS	n	1	301	5.31	D	0	Madagascar lowland forests	Jan	3	42.4536	9.56653
1279	438	-20.3352	48.428	332.71	0.41	0.37	1	31	2012	1031	N	VIIRS	n	1	294	4.07	D	0	Madagascar lowland forests	Jan	3	42.4536	9.56653
1280	439	-20.3262	48.4716	345.43	0.41	0.37	1	31	2012	1031	N	VIIRS	n	1	300	11.41	D	0	Madagascar lowland forests	Jan	3	42.4536	9.56653
1281	440	-20.5222	48.3809	330.37	0.41	0.37	1	31	2012	1031	N	VIIRS	n	1	299	2.38	D	0	Madagascar lowland forests	Jan	3	42.4536	9.56653
1282	441	-20.5216	48.3849	333.04	0.41	0.37	1	31	2012	1031	N	VIIRS	n	1	299	4.07	D	0	Madagascar lowland forests	Jan	3	42.4536	9.56653
1283	442	-20.484	48.3983	347.47	0.41	0.37	1	31	2012	1031	N	VIIRS	n	1	302	23.79	D	0	Madagascar lowland forests	Jan	3	42.4536	9.56653
1284	443	-20.6132	48.3125	334.84	0.41	0.37	1	31	2012	1031	N	VIIRS	n	1	298	5.18	D	0	Madagascar lowland forests	Jan	3	42.4536	9.56653
1285	445	-21.1856	48.0801	330.87	0.4	0.37	1	31	2012	1031	N	VIIRS	n	1	298	2.28	D	0	Madagascar lowland forests	Jan	3	42.4536	9.56653
1286	446	-21.318	47.6401	332.55	0.39	0.36	1	31	2012	1031	N	VIIRS	n	1	296	2.72	D	0	Madagascar lowland forests	Jan	3	42.4536	9.56653
1287	447	-21.1946	47.6256	333.96	0.39	0.36	1	31	2012	1031	N	VIIRS	n	1	289	3.29	D	0	Madagascar lowland forests	Jan	3	42.4536	9.56653
1288	449	-16.9437	49.8638	334.89	0.52	0.41	1	31	2012	1032	N	VIIRS	n	1	298	3.01	D	3	Madagascar lowland forests	Jan	3	42.4536	9.56653
1289	450	-16.9412	49.8653	333.74	0.52	0.41	1	31	2012	1032	N	VIIRS	n	1	298	3.88	D	3	Madagascar lowland forests	Jan	3	42.4536	9.56653
1290	451	-19.5386	48.6993	333.56	0.43	0.38	1	31	2012	1032	N	VIIRS	n	1	297	2.03	D	0	Madagascar lowland forests	Jan	3	42.4536	9.56653
1291	452	-19.4798	48.8122	345.76	0.43	0.38	1	31	2012	1032	N	VIIRS	n	1	301	9.78	D	0	Madagascar lowland forests	Jan	3	42.4536	9.56653
1292	453	-19.7778	48.759	337.67	0.43	0.38	1	31	2012	1032	N	VIIRS	n	1	292	3.11	D	0	Madagascar lowland forests	Jan	3	42.4536	9.56653
1293	454	-19.7743	48.7584	332.32	0.43	0.38	1	31	2012	1032	N	VIIRS	n	1	291	3.12	D	0	Madagascar lowland forests	Jan	3	42.4536	9.56653
1294	456	-17.8129	49.2577	334.49	0.47	0.4	1	31	2012	1032	N	VIIRS	n	1	298	7.07	D	0	Madagascar lowland forests	Jan	3	42.4536	9.56653
1295	457	-17.8145	49.2541	335.38	0.47	0.4	1	31	2012	1032	N	VIIRS	n	1	298	4.59	D	0	Madagascar lowland forests	Jan	3	42.4536	9.56653
1296	458	-17.6906	49.2112	339.7	0.47	0.4	1	31	2012	1032	N	VIIRS	n	1	297	3.75	D	0	Madagascar lowland forests	Jan	3	42.4536	9.56653
1297	459	-17.5532	49.3622	334.88	0.48	0.4	1	31	2012	1032	N	VIIRS	n	1	298	4.29	D	0	Madagascar lowland forests	Jan	3	42.4536	9.56653
1298	460	-17.4591	49.3897	341.15	0.48	0.4	1	31	2012	1032	N	VIIRS	n	1	298	4	D	0	Madagascar lowland forests	Jan	3	42.4536	9.56653
1299	461	-15.9249	50.1918	332.14	0.56	0.43	1	31	2012	1032	N	VIIRS	n	1	297	7.54	D	0	Madagascar lowland forests	Jan	3	42.4536	9.56653
1300	462	-18.0202	49.1849	343.32	0.47	0.39	1	31	2012	1032	N	VIIRS	n	1	298	8.4	D	0	Madagascar lowland forests	Jan	3	42.4536	9.56653
1301	463	-18.1344	49.2592	336.92	0.47	0.39	1	31	2012	1032	N	VIIRS	n	1	300	4.07	D	0	Madagascar lowland forests	Jan	3	42.4536	9.56653
1302	464	-15.9602	50.1768	332.74	0.56	0.43	1	31	2012	1032	N	VIIRS	n	1	298	1.95	D	0	Madagascar lowland forests	Jan	3	42.4536	9.56653
1303	465	-18.068	49.3639	332.78	0.47	0.4	1	31	2012	1032	N	VIIRS	n	1	298	3.68	D	0	Madagascar lowland forests	Jan	3	42.4536	9.56653
1304	466	-18.1308	49.2585	341.75	0.47	0.39	1	31	2012	1032	N	VIIRS	n	1	300	4.07	D	0	Madagascar lowland forests	Jan	3	42.4536	9.56653
1305	467	-18.1315	49.2558	334.56	0.47	0.4	1	31	2012	1032	N	VIIRS	n	1	300	4.07	D	0	Madagascar lowland forests	Jan	3	42.4536	9.56653
1306	468	-18.1308	49.2375	334.83	0.47	0.39	1	31	2012	1032	N	VIIRS	n	1	301	29.11	D	0	Madagascar lowland forests	Jan	3	42.4536	9.56653
1307	469	-17.8788	49.3355	334.18	0.47	0.4	1	31	2012	1032	N	VIIRS	n	1	297	3.03	D	0	Madagascar lowland forests	Jan	3	42.4536	9.56653
1308	470	-15.9219	50.1858	341.44	0.56	0.43	1	31	2012	1032	N	VIIRS	n	1	298	8.83	D	0	Madagascar lowland forests	Jan	3	42.4536	9.56653
1309	471	-17.9053	49.1788	336	0.47	0.39	1	31	2012	1032	N	VIIRS	n	1	298	2.49	D	0	Madagascar lowland forests	Jan	3	42.4536	9.56653
1310	473	-18.4669	48.3636	343.08	0.43	0.38	1	31	2012	1032	N	VIIRS	n	1	304	6.89	D	0	Madagascar lowland forests	Jan	3	42.4536	9.56653
1311	478	-19.0161	48.7756	346.88	0.44	0.38	1	31	2012	1032	N	VIIRS	n	1	301	9.65	D	0	Madagascar lowland forests	Jan	3	42.4536	9.56653
1312	480	-19.156	48.7621	332.48	0.43	0.38	1	31	2012	1032	N	VIIRS	n	1	297	1.87	D	0	Madagascar lowland forests	Jan	3	42.4536	9.56653
1313	481	-19.7706	48.6943	346.86	0.43	0.38	1	31	2012	1032	N	VIIRS	n	1	292	8.63	D	0	Madagascar lowland forests	Jan	3	42.4536	9.56653
1314	482	-19.7595	48.6964	330.85	0.43	0.38	1	31	2012	1032	N	VIIRS	n	1	292	1.33	D	0	Madagascar lowland forests	Jan	3	42.4536	9.56653
1315	483	-18.6776	48.8133	344.28	0.44	0.38	1	31	2012	1032	N	VIIRS	n	1	299	8.22	D	0	Madagascar lowland forests	Jan	3	42.4536	9.56653
1316	484	-18.9726	48.8026	334.03	0.44	0.38	1	31	2012	1032	N	VIIRS	n	1	300	6.03	D	0	Madagascar lowland forests	Jan	3	42.4536	9.56653
1317	485	-18.9717	48.8022	337.26	0.44	0.38	1	31	2012	1032	N	VIIRS	n	1	299	4.84	D	0	Madagascar lowland forests	Jan	3	42.4536	9.56653
1318	486	-18.4417	48.3426	338.19	0.43	0.38	1	31	2012	1032	N	VIIRS	n	1	305	4.4	D	0	Madagascar lowland forests	Jan	3	42.4536	9.56653
1319	487	-19.071	48.7512	335.1	0.43	0.38	1	31	2012	1032	N	VIIRS	n	1	297	2.87	D	0	Madagascar lowland forests	Jan	3	42.4536	9.56653
1320	488	-19.8012	48.6832	344.22	0.43	0.38	1	31	2012	1032	N	VIIRS	n	1	292	8.12	D	0	Madagascar lowland forests	Jan	3	42.4536	9.56653
1321	490	-19.306	48.662	334.21	0.43	0.38	1	31	2012	1032	N	VIIRS	n	1	297	2.25	D	0	Madagascar lowland forests	Jan	3	42.4536	9.56653
1322	491	-18.9519	48.7084	333.41	0.43	0.38	1	31	2012	1032	N	VIIRS	n	1	299	4.55	D	0	Madagascar lowland forests	Jan	3	42.4536	9.56653
1323	492	-19.2698	48.7062	334.8	0.43	0.38	1	31	2012	1032	N	VIIRS	n	1	295	3.41	D	0	Madagascar lowland forests	Jan	3	42.4536	9.56653
1324	493	-19.0808	48.7993	333.23	0.44	0.38	1	31	2012	1032	N	VIIRS	n	1	298	2.05	D	0	Madagascar lowland forests	Jan	3	42.4536	9.56653
1325	494	-19.0811	48.7999	330.26	0.44	0.38	1	31	2012	1032	N	VIIRS	n	1	298	1.42	D	0	Madagascar lowland forests	Jan	3	42.4536	9.56653
1326	496	-19.7977	48.6826	341.45	0.43	0.38	1	31	2012	1032	N	VIIRS	n	1	292	8.12	D	0	Madagascar lowland forests	Jan	3	42.4536	9.56653
1327	497	-19.8596	48.677	335.23	0.42	0.38	1	31	2012	1032	N	VIIRS	n	1	291	5.65	D	0	Madagascar lowland forests	Jan	3	42.4536	9.56653
1328	499	-19.2458	48.6551	331.16	0.43	0.38	1	31	2012	1032	N	VIIRS	n	1	296	2.57	D	0	Madagascar lowland forests	Jan	3	42.4536	9.56653
1329	501	-19.1139	48.9488	345.34	0.44	0.38	1	31	2012	1032	N	VIIRS	n	1	300	5.68	D	0	Madagascar lowland forests	Jan	3	42.4536	9.56653
1330	502	-18.6237	49.0447	339.85	0.45	0.39	1	31	2012	1032	N	VIIRS	n	1	301	4.18	D	0	Madagascar lowland forests	Jan	3	42.4536	9.56653
1331	503	-18.6201	49.044	347.77	0.45	0.39	1	31	2012	1032	N	VIIRS	n	1	301	12.82	D	0	Madagascar lowland forests	Jan	3	42.4536	9.56653
1332	504	-18.584	49.0744	340.68	0.45	0.39	1	31	2012	1032	N	VIIRS	n	1	299	7.07	D	0	Madagascar lowland forests	Jan	3	42.4536	9.56653
1333	505	-18.5804	49.0737	336.7	0.45	0.39	1	31	2012	1032	N	VIIRS	n	1	299	3.32	D	0	Madagascar lowland forests	Jan	3	42.4536	9.56653
1334	506	-18.5352	49.0787	336.27	0.45	0.39	1	31	2012	1032	N	VIIRS	n	1	301	4.24	D	0	Madagascar lowland forests	Jan	3	42.4536	9.56653
1335	507	-18.5193	49.107	337.27	0.46	0.39	1	31	2012	1032	N	VIIRS	n	1	302	8.17	D	0	Madagascar lowland forests	Jan	3	42.4536	9.56653
1336	508	-19.3399	48.8937	331.56	0.44	0.38	1	31	2012	1032	N	VIIRS	n	1	297	2.78	D	0	Madagascar lowland forests	Jan	3	42.4536	9.56653
1337	509	-18.8822	48.9288	336.26	0.44	0.39	1	31	2012	1032	N	VIIRS	n	1	300	11.99	D	0	Madagascar lowland forests	Jan	3	42.4536	9.56653
1338	510	-19.024	48.9025	332.69	0.44	0.38	1	31	2012	1032	N	VIIRS	n	1	302	2.18	D	0	Madagascar lowland forests	Jan	3	42.4536	9.56653
1339	511	-18.7045	48.8928	338.61	0.44	0.39	1	31	2012	1032	N	VIIRS	n	1	301	25.5	D	0	Madagascar lowland forests	Jan	3	42.4536	9.56653
1340	512	-18.6604	48.8937	346.75	0.44	0.39	1	31	2012	1032	N	VIIRS	n	1	300	5.73	D	0	Madagascar lowland forests	Jan	3	42.4536	9.56653
1341	513	-19.3892	48.8598	335.63	0.44	0.38	1	31	2012	1032	N	VIIRS	n	1	297	12.01	D	0	Madagascar lowland forests	Jan	3	42.4536	9.56653
1342	514	-18.8533	48.8407	334.6	0.44	0.38	1	31	2012	1032	N	VIIRS	n	1	300	1.56	D	0	Madagascar lowland forests	Jan	3	42.4536	9.56653
1343	515	-18.8541	48.8415	332.65	0.44	0.38	1	31	2012	1032	N	VIIRS	n	1	300	1.77	D	0	Madagascar lowland forests	Jan	3	42.4536	9.56653
1344	516	-18.3732	49.2197	352.01	0.46	0.39	1	31	2012	1032	N	VIIRS	n	1	302	17.07	D	0	Madagascar lowland forests	Jan	3	42.4536	9.56653
1345	517	-18.2942	49.2427	342.56	0.46	0.39	1	31	2012	1032	N	VIIRS	n	1	301	4.75	D	0	Madagascar lowland forests	Jan	3	42.4536	9.56653
1346	518	-19.1388	48.9969	335.35	0.44	0.39	1	31	2012	1032	N	VIIRS	n	1	298	3.21	D	0	Madagascar lowland forests	Jan	3	42.4536	9.56653
1347	519	-15.3095	49.746	331.25	0.54	0.42	1	31	2012	1033	N	VIIRS	n	1	297	2.6	D	0	Madagascar lowland forests	Jan	3	42.4536	9.56653
1348	520	-15.8519	50.2242	344.5	0.56	0.43	1	31	2012	1033	N	VIIRS	n	1	297	13.07	D	0	Madagascar lowland forests	Jan	3	42.4536	9.56653
1349	522	-15.7907	50.2457	339.35	0.57	0.43	1	31	2012	1033	N	VIIRS	n	1	296	8.76	D	0	Madagascar lowland forests	Jan	3	42.4536	9.56653
1350	523	-15.9226	50.1937	337.14	0.56	0.43	1	31	2012	1033	N	VIIRS	n	1	299	5.01	D	0	Madagascar lowland forests	Jan	3	42.4536	9.56653
1351	524	-15.9196	50.1876	340.53	0.56	0.43	1	31	2012	1033	N	VIIRS	n	1	298	11.07	D	0	Madagascar lowland forests	Jan	3	42.4536	9.56653
1352	525	-14.2575	50.0968	330.4	0.39	0.44	1	31	2012	1033	N	VIIRS	n	1	296	1.05	D	0	Madagascar lowland forests	Jan	3	42.4536	9.56653
1353	526	-15.8736	50.2173	332.55	0.56	0.43	1	31	2012	1033	N	VIIRS	n	1	295	5.35	D	0	Madagascar lowland forests	Jan	3	42.4536	9.56653
1354	527	-15.0834	50.2571	332.33	0.39	0.44	1	31	2012	1033	N	VIIRS	n	1	295	2.68	D	0	Madagascar lowland forests	Jan	3	42.4536	9.56653
1355	528	-15.8773	50.1962	336.02	0.56	0.43	1	31	2012	1033	N	VIIRS	n	1	296	5.4	D	0	Madagascar lowland forests	Jan	3	42.4536	9.56653
1356	529	-15.6194	50.3846	335.21	0.39	0.44	1	31	2012	1033	N	VIIRS	n	1	294	2.24	D	0	Madagascar lowland forests	Jan	3	42.4536	9.56653
1357	530	-15.2939	50.3868	330.62	0.39	0.44	1	31	2012	1033	N	VIIRS	n	1	289	1.96	D	0	Madagascar lowland forests	Jan	3	42.4536	9.56653
1358	531	-15.6882	50.298	332.96	0.57	0.43	1	31	2012	1033	N	VIIRS	n	1	295	4.45	D	0	Madagascar lowland forests	Jan	3	42.4536	9.56653
1359	532	-15.6895	50.2956	330.93	0.57	0.43	1	31	2012	1033	N	VIIRS	n	1	294	4.73	D	0	Madagascar lowland forests	Jan	3	42.4536	9.56653
1360	533	-15.7066	50.3387	350.78	0.38	0.43	1	31	2012	1033	N	VIIRS	n	1	297	5.71	D	0	Madagascar lowland forests	Jan	3	42.4536	9.56653
1361	534	-15.762	50.2815	336.66	0.57	0.43	1	31	2012	1033	N	VIIRS	n	1	296	7.01	D	0	Madagascar lowland forests	Jan	3	42.4536	9.56653
1362	535	-15.8517	50.2023	337.69	0.56	0.43	1	31	2012	1033	N	VIIRS	n	1	296	11.88	D	0	Madagascar lowland forests	Jan	3	42.4536	9.56653
1363	536	-15.8306	50.275	336.52	0.57	0.43	1	31	2012	1033	N	VIIRS	n	1	296	8.57	D	0	Madagascar lowland forests	Jan	3	42.4536	9.56653
1364	537	-14.1847	50.086	336.71	0.39	0.44	1	31	2012	1033	N	VIIRS	n	1	297	3.89	D	0	Madagascar lowland forests	Jan	3	42.4536	9.56653
1365	538	-14.1853	50.0824	336.4	0.39	0.44	1	31	2012	1033	N	VIIRS	n	1	295	1.32	D	0	Madagascar lowland forests	Jan	3	42.4536	9.56653
1366	539	-14.1806	50.0856	332.92	0.39	0.44	1	31	2012	1033	N	VIIRS	n	1	295	3.89	D	0	Madagascar lowland forests	Jan	3	42.4536	9.56653
1367	540	-15.1174	50.3725	346.67	0.39	0.44	1	31	2012	1033	N	VIIRS	n	1	296	5.14	D	0	Madagascar lowland forests	Jan	3	42.4536	9.56653
1368	541	-15.057	50.3123	348.17	0.39	0.44	1	31	2012	1033	N	VIIRS	n	1	298	39.75	D	0	Madagascar lowland forests	Jan	3	42.4536	9.56653
1369	542	-14.0564	50.1045	331.54	0.39	0.44	1	31	2012	1033	N	VIIRS	n	1	296	2.79	D	0	Madagascar lowland forests	Jan	3	42.4536	9.56653
1370	543	-14.0416	50.0455	332.51	0.39	0.44	1	31	2012	1033	N	VIIRS	n	1	295	5.78	D	0	Madagascar lowland forests	Jan	3	42.4536	9.56653
1371	544	-14.0376	50.0447	339.29	0.39	0.44	1	31	2012	1033	N	VIIRS	n	1	296	5.78	D	0	Madagascar lowland forests	Jan	3	42.4536	9.56653
1372	545	-13.9868	50.0271	334.06	0.39	0.44	1	31	2012	1033	N	VIIRS	n	1	295	2.51	D	0	Madagascar lowland forests	Jan	3	42.4536	9.56653
1373	546	-15.8262	50.2303	341.99	0.56	0.43	1	31	2012	1033	N	VIIRS	n	1	297	8.19	D	0	Madagascar lowland forests	Jan	3	42.4536	9.56653
1374	547	-15.0159	50.2622	367	0.39	0.44	1	31	2012	1033	N	VIIRS	h	1	295	6.88	D	0	Madagascar lowland forests	Jan	3	42.4536	9.56653
1375	548	-15.8395	50.2712	336.08	0.57	0.43	1	31	2012	1033	N	VIIRS	n	1	296	5.17	D	0	Madagascar lowland forests	Jan	3	42.4536	9.56653
1376	549	-15.8556	50.203	339.17	0.56	0.43	1	31	2012	1033	N	VIIRS	n	1	299	11.88	D	0	Madagascar lowland forests	Jan	3	42.4536	9.56653
1377	550	-15.2578	50.4486	334.24	0.39	0.44	1	31	2012	1033	N	VIIRS	n	1	295	6.65	D	0	Madagascar lowland forests	Jan	3	42.4536	9.56653
1378	551	-14.8362	50.2175	341.43	0.39	0.44	1	31	2012	1033	N	VIIRS	n	1	296	4.49	D	0	Madagascar lowland forests	Jan	3	42.4536	9.56653
1379	552	-14.5259	49.7521	330.2	0.55	0.43	1	31	2012	1033	N	VIIRS	n	1	295	3.02	D	0	Madagascar lowland forests	Jan	3	42.4536	9.56653
1380	558	-21.2519	47.7299	346.18	0.47	0.4	2	1	2012	1012	N	VIIRS	n	1	298	8.25	D	0	Madagascar lowland forests	Feb	3	42.4536	9.56653
1381	559	-20.9955	48.2961	335.96	0.45	0.39	2	1	2012	1012	N	VIIRS	n	1	297	3.26	D	0	Madagascar lowland forests	Feb	3	42.4536	9.56653
1382	560	-20.6104	48.2984	334.25	0.44	0.38	2	1	2012	1012	N	VIIRS	l	1	298	5.79	D	0	Madagascar lowland forests	Feb	3	42.4536	9.56653
1383	561	-20.854	47.9125	331.9	0.46	0.39	2	1	2012	1012	N	VIIRS	n	1	293	2.76	D	0	Madagascar lowland forests	Feb	3	42.4536	9.56653
1384	562	-20.9103	48.4237	334.83	0.44	0.38	2	1	2012	1012	N	VIIRS	n	1	298	2.45	D	0	Madagascar lowland forests	Feb	3	42.4536	9.56653
1385	563	-20.6141	48.2045	340.35	0.45	0.39	2	1	2012	1012	N	VIIRS	n	1	298	4.89	D	0	Madagascar lowland forests	Feb	3	42.4536	9.56653
1386	564	-20.5773	48.234	341.79	0.44	0.39	2	1	2012	1012	N	VIIRS	n	1	296	5.76	D	0	Madagascar lowland forests	Feb	3	42.4536	9.56653
1387	565	-23.1061	47.6696	330.86	0.5	0.41	2	1	2012	1012	N	VIIRS	n	1	294	3.32	D	0	Madagascar lowland forests	Feb	3	42.4536	9.56653
1388	566	-20.5159	48.3928	333.92	0.44	0.38	2	1	2012	1012	N	VIIRS	l	1	298	5.45	D	0	Madagascar lowland forests	Feb	3	42.4536	9.56653
1389	567	-20.559	48.3951	331.03	0.44	0.38	2	1	2012	1012	N	VIIRS	l	1	298	10.22	D	0	Madagascar lowland forests	Feb	3	42.4536	9.56653
1390	568	-23.2884	47.4255	332.66	0.52	0.41	2	1	2012	1012	N	VIIRS	n	1	296	1.8	D	0	Madagascar lowland forests	Feb	3	42.4536	9.56653
1391	569	-20.5501	48.3808	330.51	0.44	0.38	2	1	2012	1012	N	VIIRS	l	1	296	1.68	D	0	Madagascar lowland forests	Feb	3	42.4536	9.56653
1392	570	-20.4916	48.3849	334.39	0.44	0.38	2	1	2012	1012	N	VIIRS	n	1	298	3.02	D	0	Madagascar lowland forests	Feb	3	42.4536	9.56653
1393	571	-20.5749	48.3846	341.9	0.44	0.38	2	1	2012	1012	N	VIIRS	l	1	298	15.25	D	0	Madagascar lowland forests	Feb	3	42.4536	9.56653
1394	572	-19.8106	48.7264	343.22	0.42	0.38	2	1	2012	1013	N	VIIRS	l	1	295	6.28	D	0	Madagascar lowland forests	Feb	3	42.4536	9.56653
1395	573	-20.0214	48.6544	336.01	0.42	0.38	2	1	2012	1013	N	VIIRS	l	1	299	16.05	D	0	Madagascar lowland forests	Feb	3	42.4536	9.56653
1396	574	-20.2955	48.5902	333.5	0.43	0.38	2	1	2012	1013	N	VIIRS	l	1	298	4.76	D	0	Madagascar lowland forests	Feb	3	42.4536	9.56653
1397	575	-20.4451	48.4131	347.46	0.44	0.38	2	1	2012	1013	N	VIIRS	l	1	299	23.23	D	0	Madagascar lowland forests	Feb	3	42.4536	9.56653
1398	576	-19.6373	48.7298	345.29	0.42	0.38	2	1	2012	1013	N	VIIRS	n	1	303	50.5	D	0	Madagascar lowland forests	Feb	3	42.4536	9.56653
1399	577	-20.0238	48.6631	345.87	0.42	0.38	2	1	2012	1013	N	VIIRS	l	1	298	30.85	D	0	Madagascar lowland forests	Feb	3	42.4536	9.56653
1400	578	-20.2859	48.4492	333.93	0.43	0.38	2	1	2012	1013	N	VIIRS	n	1	296	4.47	D	0	Madagascar lowland forests	Feb	3	42.4536	9.56653
1401	580	-19.7478	48.7335	337.62	0.42	0.38	2	1	2012	1013	N	VIIRS	n	1	296	2.53	D	0	Madagascar lowland forests	Feb	3	42.4536	9.56653
1402	581	-19.8025	48.7333	337.2	0.42	0.38	2	1	2012	1013	N	VIIRS	l	1	295	4.41	D	0	Madagascar lowland forests	Feb	3	42.4536	9.56653
1403	583	-20.0312	48.6351	338.95	0.42	0.38	2	1	2012	1013	N	VIIRS	n	1	300	22.49	D	0	Madagascar lowland forests	Feb	3	42.4536	9.56653
1404	584	-20.0807	48.6385	332.86	0.42	0.38	2	1	2012	1013	N	VIIRS	l	1	298	1.92	D	0	Madagascar lowland forests	Feb	3	42.4536	9.56653
1405	585	-19.88	48.7124	333.51	0.42	0.38	2	1	2012	1013	N	VIIRS	l	1	297	1.73	D	0	Madagascar lowland forests	Feb	3	42.4536	9.56653
1406	586	-20.0204	48.6549	341.36	0.42	0.38	2	1	2012	1013	N	VIIRS	n	1	299	14.56	D	0	Madagascar lowland forests	Feb	3	42.4536	9.56653
1407	587	-18.4695	48.4276	347.53	0.42	0.38	2	1	2012	1013	N	VIIRS	n	1	298	12.3	D	0	Madagascar lowland forests	Feb	3	42.4536	9.56653
1408	588	-20.0162	48.6085	333.66	0.43	0.38	2	1	2012	1013	N	VIIRS	n	1	297	2.83	D	0	Madagascar lowland forests	Feb	3	42.4536	9.56653
1409	589	-18.9204	48.7876	334.25	0.41	0.37	2	1	2012	1013	N	VIIRS	l	1	301	25.25	D	0	Madagascar lowland forests	Feb	3	42.4536	9.56653
1410	591	-20.2626	48.5684	339.42	0.43	0.38	2	1	2012	1013	N	VIIRS	n	1	300	10.7	D	0	Madagascar lowland forests	Feb	3	42.4536	9.56653
1411	592	-19.8141	48.7269	333.16	0.42	0.38	2	1	2012	1013	N	VIIRS	l	1	297	9.92	D	0	Madagascar lowland forests	Feb	3	42.4536	9.56653
1412	593	-19.8218	48.6703	338.19	0.42	0.38	2	1	2012	1013	N	VIIRS	n	1	296	2.63	D	0	Madagascar lowland forests	Feb	3	42.4536	9.56653
1413	595	-20.4372	48.4971	335.38	0.43	0.38	2	1	2012	1013	N	VIIRS	n	1	300	3.44	D	0	Madagascar lowland forests	Feb	3	42.4536	9.56653
1414	596	-19.9041	48.6415	336.79	0.42	0.38	2	1	2012	1013	N	VIIRS	l	1	295	22.94	D	0	Madagascar lowland forests	Feb	3	42.4536	9.56653
1415	597	-20.047	48.65	337.19	0.42	0.38	2	1	2012	1013	N	VIIRS	l	1	298	9.46	D	0	Madagascar lowland forests	Feb	3	42.4536	9.56653
1416	599	-16.8639	49.6552	330.32	0.39	0.36	2	1	2012	1013	N	VIIRS	n	1	298	2.07	D	0	Madagascar lowland forests	Feb	3	42.4536	9.56653
1417	600	-19.0353	49.0281	341.75	0.41	0.37	2	1	2012	1013	N	VIIRS	n	1	300	11.68	D	0	Madagascar lowland forests	Feb	3	42.4536	9.56653
1418	601	-18.8312	49.1184	332.34	0.4	0.37	2	1	2012	1013	N	VIIRS	l	1	303	4.16	D	0	Madagascar lowland forests	Feb	3	42.4536	9.56653
1419	602	-19.4017	48.6454	342.57	0.42	0.38	2	1	2012	1013	N	VIIRS	n	1	295	4.09	D	0	Madagascar lowland forests	Feb	3	42.4536	9.56653
1420	603	-18.5039	48.0479	341.14	0.43	0.38	2	1	2012	1013	N	VIIRS	n	1	300	6.33	D	0	Madagascar lowland forests	Feb	3	42.4536	9.56653
1421	606	-19.6961	48.6968	334.54	0.42	0.38	2	1	2012	1013	N	VIIRS	n	1	298	3.23	D	0	Madagascar lowland forests	Feb	3	42.4536	9.56653
1422	607	-19.9019	48.5038	333.49	0.43	0.38	2	1	2012	1013	N	VIIRS	n	1	298	3.06	D	0	Madagascar lowland forests	Feb	3	42.4536	9.56653
1423	608	-19.7098	48.6742	344.88	0.42	0.38	2	1	2012	1013	N	VIIRS	n	1	298	14.56	D	0	Madagascar lowland forests	Feb	3	42.4536	9.56653
1424	609	-20.3092	48.5165	335.59	0.43	0.38	2	1	2012	1013	N	VIIRS	l	1	300	5.03	D	0	Madagascar lowland forests	Feb	3	42.4536	9.56653
1425	610	-20.296	48.4809	334.13	0.43	0.38	2	1	2012	1013	N	VIIRS	n	1	297	2.15	D	0	Madagascar lowland forests	Feb	3	42.4536	9.56653
1426	611	-20.2506	48.5245	334.32	0.43	0.38	2	1	2012	1013	N	VIIRS	n	1	298	2.61	D	0	Madagascar lowland forests	Feb	3	42.4536	9.56653
1427	612	-20.2503	48.5258	334.77	0.43	0.38	2	1	2012	1013	N	VIIRS	n	1	298	3.55	D	0	Madagascar lowland forests	Feb	3	42.4536	9.56653
1428	613	-20.256	48.538	335.36	0.43	0.38	2	1	2012	1013	N	VIIRS	n	1	299	4.97	D	0	Madagascar lowland forests	Feb	3	42.4536	9.56653
1429	614	-19.6134	48.6974	345.68	0.42	0.38	2	1	2012	1013	N	VIIRS	n	1	297	6.07	D	0	Madagascar lowland forests	Feb	3	42.4536	9.56653
1430	615	-20.0875	48.4846	333.73	0.43	0.38	2	1	2012	1013	N	VIIRS	n	1	298	3.85	D	0	Madagascar lowland forests	Feb	3	42.4536	9.56653
1431	616	-20.2228	48.5426	335.85	0.43	0.38	2	1	2012	1013	N	VIIRS	l	1	299	34.59	D	0	Madagascar lowland forests	Feb	3	42.4536	9.56653
1432	617	-20.4002	48.3981	333.53	0.44	0.38	2	1	2012	1013	N	VIIRS	l	1	298	7.74	D	0	Madagascar lowland forests	Feb	3	42.4536	9.56653
1433	618	-19.7359	48.7929	336.86	0.42	0.37	2	1	2012	1013	N	VIIRS	n	1	297	2.39	D	0	Madagascar lowland forests	Feb	3	42.4536	9.56653
1434	619	-20.3703	48.5124	335.01	0.43	0.38	2	1	2012	1013	N	VIIRS	n	1	299	5.06	D	0	Madagascar lowland forests	Feb	3	42.4536	9.56653
1435	620	-20.3508	48.5015	335.39	0.43	0.38	2	1	2012	1013	N	VIIRS	n	1	300	11.35	D	0	Madagascar lowland forests	Feb	3	42.4536	9.56653
1436	621	-20.3385	48.5124	335.36	0.43	0.38	2	1	2012	1013	N	VIIRS	n	1	299	4.67	D	0	Madagascar lowland forests	Feb	3	42.4536	9.56653
1437	626	-13.7933	50.1303	330.63	0.39	0.36	2	1	2012	1014	N	VIIRS	l	1	305	6.88	D	0	Madagascar lowland forests	Feb	3	42.4536	9.56653
1438	628	-13.8588	50.1041	331.17	0.39	0.36	2	1	2012	1014	N	VIIRS	n	1	299	2.52	D	0	Madagascar lowland forests	Feb	3	42.4536	9.56653
1439	629	-13.8555	50.1035	338.68	0.39	0.36	2	1	2012	1014	N	VIIRS	n	1	299	3.5	D	0	Madagascar lowland forests	Feb	3	42.4536	9.56653
1440	630	-13.7905	50.1262	330.41	0.39	0.36	2	1	2012	1014	N	VIIRS	l	1	305	3.65	D	0	Madagascar lowland forests	Feb	3	42.4536	9.56653
1441	631	-15.3754	50.4335	334.91	0.39	0.36	2	1	2012	1014	N	VIIRS	n	1	299	3.24	D	0	Madagascar lowland forests	Feb	3	42.4536	9.56653
1442	632	-15.7445	50.3211	333.16	0.38	0.36	2	1	2012	1014	N	VIIRS	n	1	301	2.12	D	0	Madagascar lowland forests	Feb	3	42.4536	9.56653
1443	633	-15.6952	50.3537	332.95	0.38	0.36	2	1	2012	1014	N	VIIRS	n	1	299	1.26	D	3	Madagascar lowland forests	Feb	3	42.4536	9.56653
1444	634	-15.7012	50.2698	334.59	0.38	0.36	2	1	2012	1014	N	VIIRS	n	1	301	7.56	D	0	Madagascar lowland forests	Feb	3	42.4536	9.56653
1445	635	-15.6741	50.3576	332.81	0.38	0.36	2	1	2012	1014	N	VIIRS	n	1	300	1.72	D	0	Madagascar lowland forests	Feb	3	42.4536	9.56653
1446	636	-15.6754	50.2879	330.16	0.38	0.36	2	1	2012	1014	N	VIIRS	n	1	300	3.01	D	0	Madagascar lowland forests	Feb	3	42.4536	9.56653
1447	637	-15.8406	50.1973	332.84	0.38	0.36	2	1	2012	1014	N	VIIRS	n	1	302	3.36	D	0	Madagascar lowland forests	Feb	3	42.4536	9.56653
1448	638	-14.5549	50.0766	346.34	0.38	0.36	2	1	2012	1014	N	VIIRS	n	1	300	8.96	D	0	Madagascar lowland forests	Feb	3	42.4536	9.56653
1449	639	-15.9301	50.1643	340.2	0.38	0.36	2	1	2012	1014	N	VIIRS	n	1	302	3.88	D	0	Madagascar lowland forests	Feb	3	42.4536	9.56653
1450	640	-14.5688	50.1412	339.97	0.39	0.36	2	1	2012	1014	N	VIIRS	n	1	299	10.18	D	0	Madagascar lowland forests	Feb	3	42.4536	9.56653
1451	642	-15.6605	50.3408	339.34	0.38	0.36	2	1	2012	1014	N	VIIRS	n	1	298	2.72	D	0	Madagascar lowland forests	Feb	3	42.4536	9.56653
1452	643	-15.8843	50.1565	341.53	0.38	0.36	2	1	2012	1014	N	VIIRS	n	1	301	6.35	D	0	Madagascar lowland forests	Feb	3	42.4536	9.56653
1453	644	-15.9285	50.1972	336.91	0.38	0.36	2	1	2012	1014	N	VIIRS	n	1	300	4.08	D	0	Madagascar lowland forests	Feb	3	42.4536	9.56653
1454	645	-14.1099	50.1574	331.6	0.39	0.36	2	1	2012	1014	N	VIIRS	l	1	306	2.85	D	3	Madagascar lowland forests	Feb	3	42.4536	9.56653
1455	646	-14.1066	50.1568	335.08	0.39	0.36	2	1	2012	1014	N	VIIRS	l	1	307	2.85	D	3	Madagascar lowland forests	Feb	3	42.4536	9.56653
1456	647	-14.1033	50.1563	334.66	0.39	0.36	2	1	2012	1014	N	VIIRS	l	1	307	7.56	D	3	Madagascar lowland forests	Feb	3	42.4536	9.56653
1457	648	-14.0961	50.1588	331.86	0.39	0.36	2	1	2012	1014	N	VIIRS	l	1	306	4.98	D	3	Madagascar lowland forests	Feb	3	42.4536	9.56653
1458	649	-14.1026	50.0278	334.44	0.39	0.36	2	1	2012	1014	N	VIIRS	n	1	296	4.03	D	0	Madagascar lowland forests	Feb	3	42.4536	9.56653
1459	650	-15.8058	50.269	340.75	0.38	0.36	2	1	2012	1014	N	VIIRS	n	1	302	15.17	D	0	Madagascar lowland forests	Feb	3	42.4536	9.56653
1460	651	-15.2569	50.4579	330.09	0.39	0.36	2	1	2012	1014	N	VIIRS	l	1	305	2.38	D	0	Madagascar lowland forests	Feb	3	42.4536	9.56653
1461	652	-15.9268	50.1859	337.93	0.38	0.36	2	1	2012	1014	N	VIIRS	n	1	302	34.86	D	0	Madagascar lowland forests	Feb	3	42.4536	9.56653
1462	653	-15.6316	50.3066	339.55	0.38	0.36	2	1	2012	1014	N	VIIRS	n	1	298	6.92	D	0	Madagascar lowland forests	Feb	3	42.4536	9.56653
1463	654	-15.5204	50.3726	340.57	0.39	0.36	2	1	2012	1014	N	VIIRS	n	1	297	23.3	D	0	Madagascar lowland forests	Feb	3	42.4536	9.56653
1464	655	-15.521	50.369	339.11	0.39	0.36	2	1	2012	1014	N	VIIRS	n	1	302	23.3	D	0	Madagascar lowland forests	Feb	3	42.4536	9.56653
1465	656	-15.4026	50.4342	335.9	0.39	0.36	2	1	2012	1014	N	VIIRS	n	1	300	2.58	D	0	Madagascar lowland forests	Feb	3	42.4536	9.56653
1466	657	-15.7882	50.2803	334.28	0.38	0.36	2	1	2012	1014	N	VIIRS	n	1	300	3.65	D	0	Madagascar lowland forests	Feb	3	42.4536	9.56653
1467	658	-14.3741	50.1124	333.01	0.39	0.36	2	1	2012	1014	N	VIIRS	n	1	298	4.18	D	0	Madagascar lowland forests	Feb	3	42.4536	9.56653
1468	659	-15.481	50.4068	332.55	0.39	0.36	2	1	2012	1014	N	VIIRS	n	1	298	5.15	D	0	Madagascar lowland forests	Feb	3	42.4536	9.56653
1469	660	-15.843	50.2714	336.78	0.38	0.36	2	1	2012	1014	N	VIIRS	n	1	306	22.52	D	0	Madagascar lowland forests	Feb	3	42.4536	9.56653
1470	661	-15.8396	50.2708	336.22	0.38	0.36	2	1	2012	1014	N	VIIRS	n	1	299	22.52	D	0	Madagascar lowland forests	Feb	3	42.4536	9.56653
1471	662	-15.9723	50.2006	331.33	0.38	0.36	2	1	2012	1014	N	VIIRS	n	1	302	2.04	D	0	Madagascar lowland forests	Feb	3	42.4536	9.56653
1472	663	-15.2564	50.4615	330.72	0.39	0.36	2	1	2012	1014	N	VIIRS	l	1	305	2.38	D	0	Madagascar lowland forests	Feb	3	42.4536	9.56653
1473	664	-15.2597	50.462	330.91	0.39	0.36	2	1	2012	1014	N	VIIRS	l	1	306	2.38	D	0	Madagascar lowland forests	Feb	3	42.4536	9.56653
1474	665	-15.8656	50.2124	335.83	0.38	0.36	2	1	2012	1014	N	VIIRS	n	1	303	1.97	D	0	Madagascar lowland forests	Feb	3	42.4536	9.56653
1475	666	-15.8732	50.1399	344.23	0.38	0.36	2	1	2012	1014	N	VIIRS	n	1	301	5.21	D	0	Madagascar lowland forests	Feb	3	42.4536	9.56653
1476	667	-15.9124	50.1909	338.61	0.38	0.36	2	1	2012	1014	N	VIIRS	n	1	305	26.3	D	0	Madagascar lowland forests	Feb	3	42.4536	9.56653
1477	668	-15.6726	50.2837	334.38	0.38	0.36	2	1	2012	1014	N	VIIRS	n	1	299	2.53	D	0	Madagascar lowland forests	Feb	3	42.4536	9.56653
1478	669	-14.5927	50.1414	336.41	0.39	0.36	2	1	2012	1014	N	VIIRS	n	1	298	6.09	D	0	Madagascar lowland forests	Feb	3	42.4536	9.56653
1479	670	-15.2625	50.4662	330.5	0.39	0.36	2	1	2012	1014	N	VIIRS	l	1	305	6.69	D	0	Madagascar lowland forests	Feb	3	42.4536	9.56653
1480	671	-21.5434	47.7186	333.2	0.61	0.71	2	3	2012	934	N	VIIRS	n	1	298	3.64	D	0	Madagascar lowland forests	Feb	3	42.4536	9.56653
1481	672	-21.8271	47.6623	339.07	0.62	0.71	2	3	2012	934	N	VIIRS	n	1	296	5.93	D	0	Madagascar lowland forests	Feb	3	42.4536	9.56653
1482	673	-21.823	47.6609	333.65	0.62	0.71	2	3	2012	934	N	VIIRS	n	1	296	4.74	D	0	Madagascar lowland forests	Feb	3	42.4536	9.56653
1483	674	-21.5474	47.7205	337.15	0.61	0.71	2	3	2012	934	N	VIIRS	n	1	299	4.32	D	0	Madagascar lowland forests	Feb	3	42.4536	9.56653
1484	675	-19.8968	48.6337	337.67	0.51	0.66	2	3	2012	935	N	VIIRS	n	1	291	6.99	D	0	Madagascar lowland forests	Feb	3	42.4536	9.56653
1485	676	-19.9008	48.6367	337.9	0.51	0.66	2	3	2012	935	N	VIIRS	n	1	292	6.18	D	0	Madagascar lowland forests	Feb	3	42.4536	9.56653
1486	677	-19.9248	48.7197	329.46	0.5	0.66	2	3	2012	935	N	VIIRS	n	1	293	3.19	D	0	Madagascar lowland forests	Feb	3	42.4536	9.56653
1487	680	-21.0239	48.3249	338.91	0.55	0.68	2	3	2012	935	N	VIIRS	n	1	299	5.25	D	0	Madagascar lowland forests	Feb	3	42.4536	9.56653
1488	684	-23.6537	47.4248	331.38	0.43	0.62	2	3	2012	1114	N	VIIRS	n	1	296	2.26	D	0	Madagascar lowland forests	Feb	3	42.4536	9.56653
1489	688	-20.4077	48.4916	332.72	0.59	0.7	2	3	2012	1115	N	VIIRS	n	1	295	4.6	D	0	Madagascar lowland forests	Feb	3	42.4536	9.56653
1490	689	-20.4028	48.4872	351.35	0.59	0.7	2	3	2012	1115	N	VIIRS	n	1	295	6.12	D	0	Madagascar lowland forests	Feb	3	42.4536	9.56653
1491	690	-19.8478	48.5978	343.79	0.61	0.71	2	3	2012	1115	N	VIIRS	n	1	291	9.35	D	0	Madagascar lowland forests	Feb	3	42.4536	9.56653
1492	691	-19.844	48.599	341.99	0.62	0.71	2	3	2012	1115	N	VIIRS	n	1	289	9.35	D	0	Madagascar lowland forests	Feb	3	42.4536	9.56653
1493	692	-20.8153	48.1077	334.99	0.55	0.68	2	3	2012	1115	N	VIIRS	n	1	298	3.55	D	0	Madagascar lowland forests	Feb	3	42.4536	9.56653
1494	693	-21.1363	48.3313	339.49	0.56	0.69	2	3	2012	1115	N	VIIRS	n	1	297	5.19	D	0	Madagascar lowland forests	Feb	3	42.4536	9.56653
1495	694	-21.3595	47.9719	347.66	0.52	0.67	2	3	2012	1115	N	VIIRS	n	1	299	6.04	D	0	Madagascar lowland forests	Feb	3	42.4536	9.56653
1496	695	-21.3611	47.9743	333.18	0.52	0.67	2	3	2012	1115	N	VIIRS	n	1	299	6.12	D	0	Madagascar lowland forests	Feb	3	42.4536	9.56653
1497	696	-20.6003	48.364	337.56	0.57	0.69	2	3	2012	1115	N	VIIRS	n	1	296	3.63	D	0	Madagascar lowland forests	Feb	3	42.4536	9.56653
1498	697	-20.3139	48.347	331.91	0.58	0.7	2	3	2012	1115	N	VIIRS	n	1	290	1.56	D	0	Madagascar lowland forests	Feb	3	42.4536	9.56653
1499	700	-20.128	48.6502	331.31	0.61	0.71	2	3	2012	1115	N	VIIRS	n	1	293	3.06	D	0	Madagascar lowland forests	Feb	3	42.4536	9.56653
1500	706	-22.1993	47.6574	302.9	0.5	0.49	2	3	2012	2227	N	VIIRS	n	1	292	0.36	N	0	Madagascar lowland forests	Feb	3	42.4536	9.56653
1501	707	-21.8862	48.0358	307.49	0.52	0.5	2	3	2012	2227	N	VIIRS	n	1	292	0.8	N	0	Madagascar lowland forests	Feb	3	42.4536	9.56653
1502	708	-24.934	46.9258	334.99	0.4	0.44	2	4	2012	1055	N	VIIRS	n	1	296	2.87	D	0	Madagascar lowland forests	Feb	3	42.4536	9.56653
1503	710	-21.2361	48.072	333.92	0.55	0.51	2	4	2012	1056	N	VIIRS	n	1	298	3.67	D	0	Madagascar lowland forests	Feb	3	42.4536	9.56653
1504	713	-21.0632	47.6832	341.25	0.52	0.5	2	4	2012	1056	N	VIIRS	n	1	298	7.37	D	0	Madagascar lowland forests	Feb	3	42.4536	9.56653
1505	714	-21.0234	47.8087	330.28	0.53	0.5	2	4	2012	1056	N	VIIRS	n	1	300	3.4	D	0	Madagascar lowland forests	Feb	3	42.4536	9.56653
1506	717	-21.3012	48.0951	346	0.55	0.51	2	4	2012	1056	N	VIIRS	n	1	297	12	D	0	Madagascar lowland forests	Feb	3	42.4536	9.56653
1507	718	-20.4014	47.5255	349.86	0.52	0.5	2	4	2012	1056	N	VIIRS	n	1	302	8.39	D	0	Madagascar lowland forests	Feb	3	42.4536	9.56653
1508	723	-20.323	47.63	333.83	0.53	0.5	2	4	2012	1056	N	VIIRS	n	1	295	4.87	D	0	Madagascar lowland forests	Feb	3	42.4536	9.56653
1509	724	-21.3059	48.0962	342.03	0.55	0.51	2	4	2012	1056	N	VIIRS	n	1	299	11.21	D	0	Madagascar lowland forests	Feb	3	42.4536	9.56653
1510	728	-21.4017	47.9587	334.84	0.53	0.5	2	4	2012	1056	N	VIIRS	n	1	298	3.7	D	0	Madagascar lowland forests	Feb	3	42.4536	9.56653
1511	729	-23.7244	47.5907	341	0.46	0.47	2	4	2012	1056	N	VIIRS	n	1	299	10.62	D	3	Madagascar lowland forests	Feb	3	42.4536	9.56653
1512	730	-22.9383	47.3243	332.67	0.46	0.47	2	4	2012	1056	N	VIIRS	n	1	299	0.24	D	0	Madagascar lowland forests	Feb	3	42.4536	9.56653
1513	731	-21.7718	47.5424	336.83	0.49	0.49	2	4	2012	1056	N	VIIRS	n	1	300	2.8	D	0	Madagascar lowland forests	Feb	3	42.4536	9.56653
1514	732	-21.4006	47.964	335.06	0.53	0.5	2	4	2012	1056	N	VIIRS	n	1	300	6.05	D	0	Madagascar lowland forests	Feb	3	42.4536	9.56653
1515	733	-20.4927	48.3999	337.5	0.59	0.53	2	4	2012	1056	N	VIIRS	n	1	296	3.83	D	0	Madagascar lowland forests	Feb	3	42.4536	9.56653
1516	735	-23.7297	47.5871	341.48	0.46	0.47	2	4	2012	1056	N	VIIRS	n	1	300	4.07	D	0	Madagascar lowland forests	Feb	3	42.4536	9.56653
1517	737	-21.8657	48.0157	367	0.53	0.5	2	4	2012	1056	N	VIIRS	h	1	299	19.98	D	0	Madagascar lowland forests	Feb	3	42.4536	9.56653
1518	741	-23.1224	47.5891	343.27	0.47	0.48	2	4	2012	1056	N	VIIRS	n	1	299	5.05	D	0	Madagascar lowland forests	Feb	3	42.4536	9.56653
1519	746	-20.4121	48.289	338.49	0.58	0.52	2	4	2012	1056	N	VIIRS	n	1	294	3.34	D	0	Madagascar lowland forests	Feb	3	42.4536	9.56653
1520	747	-20.2614	48.4683	340.99	0.6	0.53	2	4	2012	1056	N	VIIRS	n	1	296	5.21	D	0	Madagascar lowland forests	Feb	3	42.4536	9.56653
1521	749	-23.7253	47.5862	367	0.46	0.47	2	4	2012	1056	N	VIIRS	h	1	301	16.73	D	0	Madagascar lowland forests	Feb	3	42.4536	9.56653
1522	750	-23.7018	47.4776	336.89	0.45	0.47	2	4	2012	1056	N	VIIRS	n	1	299	3.82	D	0	Madagascar lowland forests	Feb	3	42.4536	9.56653
1523	751	-21.3485	48.2492	331.84	0.56	0.51	2	4	2012	1056	N	VIIRS	n	1	300	4.82	D	0	Madagascar lowland forests	Feb	3	42.4536	9.56653
1524	752	-21.3407	48.2155	330.27	0.55	0.51	2	4	2012	1056	N	VIIRS	n	1	297	3.3	D	0	Madagascar lowland forests	Feb	3	42.4536	9.56653
1525	753	-20.8596	48.3482	336.46	0.58	0.52	2	4	2012	1056	N	VIIRS	n	1	297	5.28	D	0	Madagascar lowland forests	Feb	3	42.4536	9.56653
1526	754	-20.777	48.2677	330.15	0.57	0.52	2	4	2012	1056	N	VIIRS	n	1	296	2.01	D	0	Madagascar lowland forests	Feb	3	42.4536	9.56653
1527	755	-20.547	48.2327	340.87	0.58	0.52	2	4	2012	1056	N	VIIRS	n	1	297	5.1	D	0	Madagascar lowland forests	Feb	3	42.4536	9.56653
1528	756	-20.0318	48.5787	333.32	0.62	0.54	2	4	2012	1057	N	VIIRS	n	1	297	3.03	D	0	Madagascar lowland forests	Feb	3	42.4536	9.56653
1529	766	-19.991	48.6297	339.89	0.62	0.54	2	4	2012	1057	N	VIIRS	n	1	297	8.58	D	0	Madagascar lowland forests	Feb	3	42.4536	9.56653
1530	767	-19.476	48.7213	330.31	0.32	0.55	2	4	2012	1057	N	VIIRS	n	1	293	1.88	D	0	Madagascar lowland forests	Feb	3	42.4536	9.56653
1531	768	-19.9612	48.6192	337.76	0.62	0.54	2	4	2012	1057	N	VIIRS	n	1	297	4.23	D	0	Madagascar lowland forests	Feb	3	42.4536	9.56653
1532	769	-19.6244	48.7566	330.05	0.32	0.55	2	4	2012	1057	N	VIIRS	n	1	297	2.4	D	0	Madagascar lowland forests	Feb	3	42.4536	9.56653
1533	770	-19.9909	48.6263	340.04	0.62	0.54	2	4	2012	1057	N	VIIRS	n	1	296	11.9	D	0	Madagascar lowland forests	Feb	3	42.4536	9.56653
1534	771	-19.6227	48.755	333.82	0.32	0.55	2	4	2012	1057	N	VIIRS	n	1	297	1.19	D	0	Madagascar lowland forests	Feb	3	42.4536	9.56653
1535	773	-19.9575	48.6158	340.64	0.62	0.54	2	4	2012	1057	N	VIIRS	n	1	296	6.66	D	0	Madagascar lowland forests	Feb	3	42.4536	9.56653
1536	778	-21.8506	47.9929	314.12	0.43	0.38	2	4	2012	2208	N	VIIRS	n	1	293	2.49	N	0	Madagascar lowland forests	Feb	3	42.4536	9.56653
1537	779	-21.8511	47.991	313.78	0.43	0.38	2	4	2012	2208	N	VIIRS	n	1	293	2.32	N	0	Madagascar lowland forests	Feb	3	42.4536	9.56653
1538	780	-20.9789	48.3246	322.82	0.44	0.38	2	4	2012	2208	N	VIIRS	n	1	293	2.23	N	0	Madagascar lowland forests	Feb	3	42.4536	9.56653
1539	781	-20.9795	48.3289	304.87	0.44	0.38	2	4	2012	2208	N	VIIRS	n	1	293	0.65	N	0	Madagascar lowland forests	Feb	3	42.4536	9.56653
1540	783	-22.3586	47.7213	304.53	0.43	0.38	2	4	2012	2209	N	VIIRS	n	1	293	0.88	N	0	Madagascar lowland forests	Feb	3	42.4536	9.56653
1541	787	-23.3865	47.5945	339.84	0.41	0.37	2	5	2012	1037	N	VIIRS	n	1	296	2.88	D	0	Madagascar lowland forests	Feb	3	42.4536	9.56653
1542	788	-22.0662	47.455	331.06	0.42	0.38	2	5	2012	1037	N	VIIRS	n	1	301	1.87	D	0	Madagascar lowland forests	Feb	3	42.4536	9.56653
1543	791	-21.7085	48.1359	335.51	0.45	0.39	2	5	2012	1037	N	VIIRS	n	1	302	2.04	D	0	Madagascar lowland forests	Feb	3	42.4536	9.56653
1544	793	-22.3276	47.5087	330.77	0.42	0.38	2	5	2012	1037	N	VIIRS	n	1	299	3.77	D	0	Madagascar lowland forests	Feb	3	42.4536	9.56653
1545	794	-21.5868	47.8347	330.36	0.44	0.38	2	5	2012	1037	N	VIIRS	l	1	301	4.25	D	0	Madagascar lowland forests	Feb	3	42.4536	9.56653
1546	796	-21.0713	48.4007	331.48	0.47	0.39	2	5	2012	1037	N	VIIRS	l	1	303	3.09	D	3	Madagascar lowland forests	Feb	3	42.4536	9.56653
1547	797	-21.5338	48.2113	346.52	0.45	0.39	2	5	2012	1037	N	VIIRS	n	1	306	6.85	D	0	Madagascar lowland forests	Feb	3	42.4536	9.56653
1548	798	-21.4362	47.8459	331.53	0.44	0.38	2	5	2012	1037	N	VIIRS	n	1	299	2.44	D	0	Madagascar lowland forests	Feb	3	42.4536	9.56653
1549	801	-21.5649	47.8138	330.72	0.44	0.38	2	5	2012	1037	N	VIIRS	n	1	300	1.87	D	0	Madagascar lowland forests	Feb	3	42.4536	9.56653
1550	802	-21.059	48.2553	335.09	0.46	0.39	2	5	2012	1037	N	VIIRS	n	1	302	3.62	D	0	Madagascar lowland forests	Feb	3	42.4536	9.56653
1551	803	-22.4887	47.5003	332.05	0.42	0.37	2	5	2012	1037	N	VIIRS	n	1	298	2.62	D	0	Madagascar lowland forests	Feb	3	42.4536	9.56653
1552	805	-20.4495	48.4646	332.82	0.48	0.4	2	5	2012	1038	N	VIIRS	n	1	302	2.97	D	0	Madagascar lowland forests	Feb	3	42.4536	9.56653
1553	806	-20.3087	48.3318	340.25	0.47	0.4	2	5	2012	1038	N	VIIRS	n	1	300	3.85	D	0	Madagascar lowland forests	Feb	3	42.4536	9.56653
1554	807	-20.0023	48.6685	334.18	0.49	0.41	2	5	2012	1038	N	VIIRS	n	1	300	8.65	D	0	Madagascar lowland forests	Feb	3	42.4536	9.56653
1555	808	-20.3124	48.3325	336.37	0.47	0.4	2	5	2012	1038	N	VIIRS	n	1	301	3.85	D	0	Madagascar lowland forests	Feb	3	42.4536	9.56653
1556	809	-20.1273	48.3459	332.38	0.48	0.4	2	5	2012	1038	N	VIIRS	n	1	298	2.93	D	0	Madagascar lowland forests	Feb	3	42.4536	9.56653
1557	810	-18.7925	48.8263	343.94	0.52	0.42	2	5	2012	1038	N	VIIRS	n	1	298	9.19	D	0	Madagascar lowland forests	Feb	3	42.4536	9.56653
1558	811	-19.6472	48.8137	330.12	0.51	0.41	2	5	2012	1038	N	VIIRS	n	1	298	1.3	D	0	Madagascar lowland forests	Feb	3	42.4536	9.56653
1559	812	-19.6439	48.7225	334.01	0.5	0.41	2	5	2012	1038	N	VIIRS	n	1	299	4.05	D	0	Madagascar lowland forests	Feb	3	42.4536	9.56653
1560	814	-20.5798	48.3849	330.49	0.47	0.4	2	5	2012	1038	N	VIIRS	n	1	300	2.67	D	0	Madagascar lowland forests	Feb	3	42.4536	9.56653
1561	815	-19.9924	48.6371	344.96	0.49	0.4	2	5	2012	1038	N	VIIRS	n	1	296	13.51	D	0	Madagascar lowland forests	Feb	3	42.4536	9.56653
1562	816	-19.3961	48.7904	333.36	0.51	0.41	2	5	2012	1038	N	VIIRS	n	1	297	1.97	D	0	Madagascar lowland forests	Feb	3	42.4536	9.56653
1563	817	-19.6448	48.7196	332.92	0.5	0.41	2	5	2012	1038	N	VIIRS	n	1	298	3.9	D	0	Madagascar lowland forests	Feb	3	42.4536	9.56653
1564	818	-20.308	48.3362	332.21	0.47	0.4	2	5	2012	1038	N	VIIRS	n	1	302	5.33	D	0	Madagascar lowland forests	Feb	3	42.4536	9.56653
1565	821	-20.5517	48.3995	333.59	0.47	0.4	2	5	2012	1038	N	VIIRS	n	1	300	2.12	D	0	Madagascar lowland forests	Feb	3	42.4536	9.56653
1566	822	-20.1918	48.5579	332.76	0.49	0.4	2	5	2012	1038	N	VIIRS	n	1	297	1.43	D	0	Madagascar lowland forests	Feb	3	42.4536	9.56653
1567	823	-20.3616	48.3916	334.17	0.47	0.4	2	5	2012	1038	N	VIIRS	n	1	302	3.73	D	0	Madagascar lowland forests	Feb	3	42.4536	9.56653
1568	824	-19.6878	48.7164	334.24	0.5	0.41	2	5	2012	1038	N	VIIRS	n	1	298	6.57	D	0	Madagascar lowland forests	Feb	3	42.4536	9.56653
1569	825	-19.6841	48.7155	340.22	0.5	0.41	2	5	2012	1038	N	VIIRS	n	1	297	6.57	D	0	Madagascar lowland forests	Feb	3	42.4536	9.56653
1570	826	-20.0488	48.3826	334.76	0.48	0.4	2	5	2012	1038	N	VIIRS	n	1	300	4.75	D	0	Madagascar lowland forests	Feb	3	42.4536	9.56653
1571	838	-18.8329	47.8678	333.28	0.47	0.4	2	5	2012	1038	N	VIIRS	n	1	298	1.57	D	0	Madagascar lowland forests	Feb	3	42.4536	9.56653
1572	839	-20.3234	47.6123	334.16	0.44	0.38	2	5	2012	1038	N	VIIRS	n	1	300	5.76	D	0	Madagascar lowland forests	Feb	3	42.4536	9.56653
1573	845	-21.1566	47.3806	335.48	0.42	0.38	2	5	2012	1038	N	VIIRS	n	1	301	3.87	D	0	Madagascar lowland forests	Feb	3	42.4536	9.56653
1574	851	-14.1787	50.0651	336.15	0.49	0.49	2	5	2012	1039	N	VIIRS	n	1	294	4.15	D	3	Madagascar lowland forests	Feb	3	42.4536	9.56653
1575	855	-14.179	50.0374	338.51	0.49	0.48	2	5	2012	1039	N	VIIRS	n	1	291	4.89	D	0	Madagascar lowland forests	Feb	3	42.4536	9.56653
1576	857	-15.7061	50.3397	339.07	0.48	0.48	2	5	2012	1039	N	VIIRS	n	1	293	4.85	D	0	Madagascar lowland forests	Feb	3	42.4536	9.56653
1577	858	-21.3331	48.263	311.33	0.41	0.37	2	5	2012	2149	N	VIIRS	n	1	291	1.21	N	0	Madagascar lowland forests	Feb	3	42.4536	9.56653
1578	859	-20.8666	48.3557	307.42	0.41	0.37	2	5	2012	2149	N	VIIRS	n	1	291	0.95	N	0	Madagascar lowland forests	Feb	3	42.4536	9.56653
1579	860	-20.8672	48.3597	308.86	0.41	0.37	2	5	2012	2149	N	VIIRS	n	1	291	0.79	N	0	Madagascar lowland forests	Feb	3	42.4536	9.56653
1580	863	-21.558	48.2054	307.52	0.41	0.37	2	5	2012	2149	N	VIIRS	n	1	292	1.73	N	0	Madagascar lowland forests	Feb	3	42.4536	9.56653
1581	864	-21.5593	48.2134	321.04	0.41	0.37	2	5	2012	2149	N	VIIRS	n	1	292	2.71	N	0	Madagascar lowland forests	Feb	3	42.4536	9.56653
1582	865	-21.5959	48.157	314.01	0.41	0.37	2	5	2012	2149	N	VIIRS	n	1	292	2.11	N	0	Madagascar lowland forests	Feb	3	42.4536	9.56653
1583	866	-20.4166	48.1637	310.48	0.42	0.38	2	5	2012	2149	N	VIIRS	n	1	291	0.83	N	0	Madagascar lowland forests	Feb	3	42.4536	9.56653
1584	867	-21.5977	48.1577	305.02	0.41	0.37	2	5	2012	2150	N	VIIRS	n	1	292	1.92	N	0	Madagascar lowland forests	Feb	3	42.4536	9.56653
1585	870	-21.0638	48.3496	311.61	0.46	0.47	2	6	2012	2131	N	VIIRS	n	1	290	1.36	N	0	Madagascar lowland forests	Feb	3	42.4536	9.56653
1586	871	-22.5264	47.7718	337.17	0.49	0.48	2	7	2012	959	N	VIIRS	n	1	293	2.39	D	0	Madagascar lowland forests	Feb	3	42.4536	9.56653
1587	872	-24.9279	46.9256	331.42	0.59	0.53	2	7	2012	959	N	VIIRS	n	1	296	4.32	D	0	Madagascar lowland forests	Feb	3	42.4536	9.56653
1588	873	-23.1966	47.7315	341.18	0.5	0.49	2	7	2012	959	N	VIIRS	n	1	296	13.15	D	0	Madagascar lowland forests	Feb	3	42.4536	9.56653
1589	874	-21.0716	48.2773	345.69	0.44	0.46	2	7	2012	1000	N	VIIRS	n	1	299	8.6	D	0	Madagascar lowland forests	Feb	3	42.4536	9.56653
1590	875	-21.4617	47.8912	352.53	0.47	0.47	2	7	2012	1000	N	VIIRS	n	1	295	12.79	D	0	Madagascar lowland forests	Feb	3	42.4536	9.56653
1591	876	-21.4622	47.8867	339.55	0.47	0.47	2	7	2012	1000	N	VIIRS	n	1	294	9.86	D	0	Madagascar lowland forests	Feb	3	42.4536	9.56653
1592	877	-20.1512	48.6967	353.34	0.4	0.44	2	7	2012	1000	N	VIIRS	n	1	303	6.08	D	0	Madagascar lowland forests	Feb	3	42.4536	9.56653
1593	878	-21.0759	48.2778	341.29	0.44	0.46	2	7	2012	1000	N	VIIRS	n	1	298	8.6	D	0	Madagascar lowland forests	Feb	3	42.4536	9.56653
1594	879	-21.0764	48.2735	332.47	0.44	0.46	2	7	2012	1000	N	VIIRS	n	1	296	8.6	D	0	Madagascar lowland forests	Feb	3	42.4536	9.56653
1595	880	-21.4661	47.8918	341.53	0.47	0.47	2	7	2012	1000	N	VIIRS	n	1	299	12.79	D	0	Madagascar lowland forests	Feb	3	42.4536	9.56653
1596	881	-21.5742	47.6792	340.41	0.48	0.48	2	7	2012	1000	N	VIIRS	n	1	297	6.14	D	0	Madagascar lowland forests	Feb	3	42.4536	9.56653
1597	883	-20.6347	48.2886	339.53	0.43	0.46	2	7	2012	1000	N	VIIRS	n	1	298	3.92	D	0	Madagascar lowland forests	Feb	3	42.4536	9.56653
1598	885	-19.4897	48.8281	354.05	0.39	0.44	2	7	2012	1000	N	VIIRS	n	1	300	17.32	D	0	Madagascar lowland forests	Feb	3	42.4536	9.56653
1599	886	-19.8234	48.7543	347.4	0.39	0.44	2	7	2012	1000	N	VIIRS	n	1	300	4.8	D	0	Madagascar lowland forests	Feb	3	42.4536	9.56653
1600	887	-20.8792	48.3564	345.67	0.43	0.46	2	7	2012	1000	N	VIIRS	n	1	299	4.47	D	0	Madagascar lowland forests	Feb	3	42.4536	9.56653
1601	888	-17.4793	49.3912	330.88	0.51	0.41	2	7	2012	1001	N	VIIRS	n	1	300	3.12	D	0	Madagascar lowland forests	Feb	3	42.4536	9.56653
1602	889	-15.9582	49.1209	336.89	0.51	0.41	2	7	2012	1001	N	VIIRS	n	1	298	3.71	D	0	Madagascar lowland forests	Feb	3	42.4536	9.56653
1603	890	-17.4801	49.3936	332.75	0.51	0.41	2	7	2012	1001	N	VIIRS	n	1	300	3.79	D	0	Madagascar lowland forests	Feb	3	42.4536	9.56653
1604	892	-15.9286	50.1626	331.68	0.45	0.39	2	7	2012	1001	N	VIIRS	n	1	300	3.88	D	0	Madagascar lowland forests	Feb	3	42.4536	9.56653
1605	904	-14.7259	50.2207	325.18	0.56	0.69	2	9	2012	924	N	VIIRS	n	1	285	2.3	D	3	Madagascar lowland forests	Feb	3	42.4536	9.56653
1606	905	-14.7261	50.221	325.34	0.57	0.69	2	9	2012	924	N	VIIRS	n	1	285	3.06	D	3	Madagascar lowland forests	Feb	3	42.4536	9.56653
1607	909	-21.584	48.2235	341.6	0.34	0.56	2	9	2012	1102	N	VIIRS	n	1	296	4.36	D	0	Madagascar lowland forests	Feb	3	42.4536	9.56653
1608	911	-21.509	48.0388	336.62	0.34	0.56	2	9	2012	1102	N	VIIRS	n	1	296	3.09	D	0	Madagascar lowland forests	Feb	3	42.4536	9.56653
1609	912	-21.5752	48.2141	352.14	0.34	0.56	2	9	2012	1102	N	VIIRS	n	1	296	4.65	D	0	Madagascar lowland forests	Feb	3	42.4536	9.56653
1610	915	-20.2011	48.599	367	0.39	0.59	2	9	2012	1103	N	VIIRS	h	1	291	8.83	D	0	Madagascar lowland forests	Feb	3	42.4536	9.56653
1611	918	-21.5646	48.2099	303.69	0.52	0.41	2	9	2012	2215	N	VIIRS	n	1	292	0.5	N	0	Madagascar lowland forests	Feb	3	42.4536	9.56653
1612	919	-21.5569	48.2111	309.99	0.52	0.41	2	9	2012	2215	N	VIIRS	n	1	292	1.21	N	0	Madagascar lowland forests	Feb	3	42.4536	9.56653
1613	924	-22.4565	47.7692	341.79	0.5	0.41	2	10	2012	1043	N	VIIRS	n	1	302	10.19	D	0	Madagascar lowland forests	Feb	3	42.4536	9.56653
1614	925	-22.5213	47.7556	334.78	0.49	0.41	2	10	2012	1043	N	VIIRS	n	1	301	3.13	D	0	Madagascar lowland forests	Feb	3	42.4536	9.56653
1615	926	-22.5353	47.7635	333.56	0.49	0.41	2	10	2012	1043	N	VIIRS	n	1	301	1.79	D	0	Madagascar lowland forests	Feb	3	42.4536	9.56653
1616	928	-24.5584	47.2124	330.26	0.44	0.38	2	10	2012	1043	N	VIIRS	n	1	299	1.86	D	0	Madagascar lowland forests	Feb	3	42.4536	9.56653
1617	929	-24.5268	47.276	334.5	0.44	0.39	2	10	2012	1043	N	VIIRS	n	1	304	1.36	D	3	Madagascar lowland forests	Feb	3	42.4536	9.56653
1618	930	-24.5233	47.2753	337.46	0.44	0.39	2	10	2012	1043	N	VIIRS	n	1	303	3.42	D	0	Madagascar lowland forests	Feb	3	42.4536	9.56653
1619	934	-22.9828	47.42	330.53	0.47	0.4	2	10	2012	1043	N	VIIRS	l	1	301	2.66	D	0	Madagascar lowland forests	Feb	3	42.4536	9.56653
1620	936	-23.9052	47.4968	334.76	0.46	0.39	2	10	2012	1043	N	VIIRS	n	1	303	5.38	D	0	Madagascar lowland forests	Feb	3	42.4536	9.56653
1621	937	-23.906	47.4922	356.12	0.46	0.39	2	10	2012	1043	N	VIIRS	n	1	308	24.8	D	0	Madagascar lowland forests	Feb	3	42.4536	9.56653
1622	938	-23.1262	47.6883	332.43	0.48	0.4	2	10	2012	1043	N	VIIRS	n	1	301	1.63	D	0	Madagascar lowland forests	Feb	3	42.4536	9.56653
1623	940	-23.9068	47.4877	330.99	0.46	0.39	2	10	2012	1043	N	VIIRS	l	1	306	24.8	D	0	Madagascar lowland forests	Feb	3	42.4536	9.56653
1624	941	-21.5731	48.0067	330.68	0.52	0.42	2	10	2012	1044	N	VIIRS	n	1	301	2.94	D	0	Madagascar lowland forests	Feb	3	42.4536	9.56653
1625	942	-21.382	47.7727	334.87	0.51	0.41	2	10	2012	1044	N	VIIRS	n	1	297	3.61	D	0	Madagascar lowland forests	Feb	3	42.4536	9.56653
1626	943	-21.2244	48.092	345.86	0.54	0.42	2	10	2012	1044	N	VIIRS	n	1	302	10.91	D	0	Madagascar lowland forests	Feb	3	42.4536	9.56653
1627	944	-21.1083	48.2452	335.19	0.55	0.43	2	10	2012	1044	N	VIIRS	n	1	300	4.68	D	0	Madagascar lowland forests	Feb	3	42.4536	9.56653
1628	946	-20.459	48.402	337.88	0.57	0.43	2	10	2012	1044	N	VIIRS	n	1	299	8.86	D	0	Madagascar lowland forests	Feb	3	42.4536	9.56653
1629	947	-20.455	48.4012	335.95	0.57	0.43	2	10	2012	1044	N	VIIRS	n	1	297	8.86	D	0	Madagascar lowland forests	Feb	3	42.4536	9.56653
1630	948	-21.7224	48.1175	342.75	0.53	0.42	2	10	2012	1044	N	VIIRS	n	1	302	3.2	D	0	Madagascar lowland forests	Feb	3	42.4536	9.56653
1631	953	-20.2705	48.4268	336.02	0.39	0.44	2	10	2012	1044	N	VIIRS	n	1	296	3.3	D	0	Madagascar lowland forests	Feb	3	42.4536	9.56653
1632	954	-19.4359	48.7822	340.33	0.42	0.45	2	10	2012	1044	N	VIIRS	n	1	295	7.7	D	0	Madagascar lowland forests	Feb	3	42.4536	9.56653
1633	956	-19.5188	48.8283	342.04	0.42	0.45	2	10	2012	1044	N	VIIRS	n	1	296	5.43	D	3	Madagascar lowland forests	Feb	3	42.4536	9.56653
1634	966	-20.8554	48.2156	309.23	0.39	0.36	2	10	2012	2156	N	VIIRS	n	1	292	0.77	N	0	Madagascar lowland forests	Feb	3	42.4536	9.56653
1635	969	-23.2395	47.6371	341.88	0.39	0.36	2	11	2012	1024	N	VIIRS	n	1	306	18.89	D	0	Madagascar lowland forests	Feb	3	42.4536	9.56653
1636	970	-23.5365	47.4655	335.18	0.39	0.36	2	11	2012	1024	N	VIIRS	l	1	303	4.71	D	0	Madagascar lowland forests	Feb	3	42.4536	9.56653
1637	971	-23.7806	47.3628	331.5	0.4	0.37	2	11	2012	1024	N	VIIRS	l	1	302	2.86	D	0	Madagascar lowland forests	Feb	3	42.4536	9.56653
1638	984	-19.3874	48.6946	337.96	0.39	0.36	2	11	2012	1025	N	VIIRS	n	1	297	5.34	D	0	Madagascar lowland forests	Feb	3	42.4536	9.56653
1639	985	-20.3297	48.4437	330.64	0.39	0.36	2	11	2012	1025	N	VIIRS	n	1	299	1.49	D	0	Madagascar lowland forests	Feb	3	42.4536	9.56653
1640	986	-20.3163	48.4414	337.12	0.39	0.36	2	11	2012	1025	N	VIIRS	n	1	305	15.06	D	0	Madagascar lowland forests	Feb	3	42.4536	9.56653
1641	991	-21.6651	48.0596	339.2	0.38	0.36	2	11	2012	1025	N	VIIRS	n	1	300	1.58	D	0	Madagascar lowland forests	Feb	3	42.4536	9.56653
1642	992	-21.1269	48.0691	334.27	0.38	0.36	2	11	2012	1025	N	VIIRS	n	1	300	2.42	D	0	Madagascar lowland forests	Feb	3	42.4536	9.56653
1643	993	-21.1147	48.284	330.44	0.38	0.36	2	11	2012	1025	N	VIIRS	n	1	300	1.05	D	0	Madagascar lowland forests	Feb	3	42.4536	9.56653
1644	994	-21.4987	48.1985	336.19	0.38	0.36	2	11	2012	1025	N	VIIRS	n	1	300	2.34	D	0	Madagascar lowland forests	Feb	3	42.4536	9.56653
1645	996	-21.3573	47.6554	343.05	0.39	0.36	2	11	2012	1025	N	VIIRS	n	1	302	11.9	D	0	Madagascar lowland forests	Feb	3	42.4536	9.56653
1646	997	-20.313	48.4408	334.61	0.39	0.36	2	11	2012	1025	N	VIIRS	n	1	299	4.67	D	0	Madagascar lowland forests	Feb	3	42.4536	9.56653
1647	998	-20.3169	48.4377	332.81	0.39	0.36	2	11	2012	1025	N	VIIRS	n	1	299	15.06	D	0	Madagascar lowland forests	Feb	3	42.4536	9.56653
1648	999	-21.3118	47.7546	337.08	0.39	0.36	2	11	2012	1025	N	VIIRS	n	1	303	3.4	D	0	Madagascar lowland forests	Feb	3	42.4536	9.56653
1649	1000	-19.9984	48.5876	335.52	0.39	0.36	2	11	2012	1025	N	VIIRS	n	1	297	3.22	D	0	Madagascar lowland forests	Feb	3	42.4536	9.56653
1650	1002	-21.7055	48.147	333.06	0.38	0.36	2	11	2012	1025	N	VIIRS	l	1	305	0.99	D	0	Madagascar lowland forests	Feb	3	42.4536	9.56653
1651	1012	-18.701	48.972	332.98	0.4	0.37	2	11	2012	1026	N	VIIRS	n	1	295	3.04	D	0	Madagascar lowland forests	Feb	3	42.4536	9.56653
1652	1014	-15.7339	50.327	331.92	0.47	0.4	2	11	2012	1026	N	VIIRS	n	1	293	2.16	D	0	Madagascar lowland forests	Feb	3	42.4536	9.56653
1653	1018	-14.1057	50.156	330.59	0.49	0.4	2	11	2012	1027	N	VIIRS	l	1	302	5.75	D	3	Madagascar lowland forests	Feb	3	42.4536	9.56653
1654	1019	-15.1069	49.2835	338.37	0.43	0.38	2	11	2012	1027	N	VIIRS	n	1	301	3.63	D	0	Madagascar lowland forests	Feb	3	42.4536	9.56653
1655	1020	-15.1063	49.2875	338.74	0.44	0.38	2	11	2012	1027	N	VIIRS	n	1	301	3.63	D	0	Madagascar lowland forests	Feb	3	42.4536	9.56653
1656	1021	-15.1027	49.2869	343.4	0.44	0.38	2	11	2012	1027	N	VIIRS	n	1	300	3.63	D	0	Madagascar lowland forests	Feb	3	42.4536	9.56653
1657	1022	-15.1034	49.2829	334.37	0.43	0.38	2	11	2012	1027	N	VIIRS	n	1	302	3.63	D	0	Madagascar lowland forests	Feb	3	42.4536	9.56653
1658	1029	-23.9352	47.4896	330.87	0.42	0.45	2	12	2012	1005	N	VIIRS	n	1	302	2.55	D	0	Madagascar lowland forests	Feb	3	42.4536	9.56653
1659	1040	-20.1439	48.7012	331.37	0.49	0.4	2	12	2012	1006	N	VIIRS	n	1	301	3.06	D	0	Madagascar lowland forests	Feb	3	42.4536	9.56653
1660	1041	-20.7385	48.4293	330.27	0.51	0.41	2	12	2012	1006	N	VIIRS	l	1	304	4.75	D	0	Madagascar lowland forests	Feb	3	42.4536	9.56653
1661	1043	-23.2189	47.5848	335.52	0.41	0.45	2	12	2012	1006	N	VIIRS	n	1	303	3.36	D	0	Madagascar lowland forests	Feb	3	42.4536	9.56653
1662	1045	-21.9865	47.7101	341.31	0.39	0.44	2	12	2012	1006	N	VIIRS	n	1	300	3.11	D	0	Madagascar lowland forests	Feb	3	42.4536	9.56653
1663	1046	-21.637	47.6365	348.77	0.39	0.44	2	12	2012	1006	N	VIIRS	n	1	305	9.91	D	0	Madagascar lowland forests	Feb	3	42.4536	9.56653
1664	1047	-19.9627	48.1675	334.64	0.52	0.42	2	12	2012	1006	N	VIIRS	n	1	300	3.71	D	0	Madagascar lowland forests	Feb	3	42.4536	9.56653
1665	1052	-18.889	48.9166	336	0.47	0.39	2	12	2012	1007	N	VIIRS	n	1	298	6.17	D	0	Madagascar lowland forests	Feb	3	42.4536	9.56653
1666	1053	-19.2374	48.8621	339.09	0.47	0.4	2	12	2012	1007	N	VIIRS	n	1	299	5.67	D	0	Madagascar lowland forests	Feb	3	42.4536	9.56653
1667	1054	-19.5	48.8412	344.25	0.48	0.4	2	12	2012	1007	N	VIIRS	n	1	300	12.09	D	0	Madagascar lowland forests	Feb	3	42.4536	9.56653
1668	1058	-17.7053	49.4839	334.3	0.43	0.38	2	12	2012	1007	N	VIIRS	n	1	300	3.03	D	0	Madagascar lowland forests	Feb	3	42.4536	9.56653
1669	1059	-17.7088	49.4845	345.25	0.43	0.38	2	12	2012	1007	N	VIIRS	n	1	303	7.29	D	0	Madagascar lowland forests	Feb	3	42.4536	9.56653
1670	1060	-21.5285	47.9418	306.83	0.38	0.58	2	12	2012	2118	N	VIIRS	n	1	290	0.87	N	0	Madagascar lowland forests	Feb	3	42.4536	9.56653
1671	1064	-22.1074	48.0297	367	0.37	0.58	2	13	2012	947	N	VIIRS	h	1	290	10.69	D	3	Madagascar lowland forests	Feb	3	42.4536	9.56653
1672	1069	-15.7018	50.3311	332.49	0.39	0.59	2	15	2012	1051	N	VIIRS	n	1	288	2.93	D	0	Madagascar lowland forests	Feb	3	42.4536	9.56653
1673	1070	-16.8358	49.7506	329.34	0.34	0.56	2	15	2012	1051	N	VIIRS	n	1	289	1.75	D	0	Madagascar lowland forests	Feb	3	42.4536	9.56653
1674	1071	-14.1665	50.0517	334.15	0.4	0.6	2	15	2012	1052	N	VIIRS	n	1	291	3.09	D	0	Madagascar lowland forests	Feb	3	42.4536	9.56653
1675	1072	-14.1658	50.0553	332.72	0.4	0.6	2	15	2012	1052	N	VIIRS	n	1	291	3.09	D	0	Madagascar lowland forests	Feb	3	42.4536	9.56653
1676	1073	-14.1954	50.1089	337.65	0.4	0.6	2	15	2012	1052	N	VIIRS	n	1	291	3.1	D	0	Madagascar lowland forests	Feb	3	42.4536	9.56653
1677	1074	-14.1943	50.1094	340.02	0.4	0.6	2	15	2012	1052	N	VIIRS	n	1	291	3.03	D	0	Madagascar lowland forests	Feb	3	42.4536	9.56653
1678	1075	-21.5775	48.0083	331.2	0.4	0.37	2	16	2012	1031	N	VIIRS	n	1	295	2.8	D	0	Madagascar lowland forests	Feb	3	42.4536	9.56653
1679	1076	-20.3492	48.49	338.34	0.42	0.37	2	16	2012	1031	N	VIIRS	n	1	294	7.22	D	0	Madagascar lowland forests	Feb	3	42.4536	9.56653
1680	1083	-21.9412	48.0599	333.69	0.46	0.39	2	17	2012	1012	N	VIIRS	n	1	298	3.68	D	0	Madagascar lowland forests	Feb	3	42.4536	9.56653
1681	1084	-20.579	48.3714	331.94	0.44	0.38	2	17	2012	1013	N	VIIRS	n	1	298	1.56	D	0	Madagascar lowland forests	Feb	3	42.4536	9.56653
1682	1086	-19.1091	48.7466	333.62	0.41	0.37	2	17	2012	1013	N	VIIRS	l	1	301	5.96	D	0	Madagascar lowland forests	Feb	3	42.4536	9.56653
1683	1087	-19.049	49.0234	330.1	0.4	0.37	2	17	2012	1013	N	VIIRS	l	1	302	3.65	D	0	Madagascar lowland forests	Feb	3	42.4536	9.56653
1684	1088	-18.9152	48.9393	337.84	0.41	0.37	2	17	2012	1013	N	VIIRS	n	1	302	3.57	D	0	Madagascar lowland forests	Feb	3	42.4536	9.56653
1685	1089	-18.8566	48.8591	341.08	0.41	0.37	2	17	2012	1013	N	VIIRS	n	1	302	6.48	D	0	Madagascar lowland forests	Feb	3	42.4536	9.56653
1686	1090	-18.5753	49.1988	334.9	0.4	0.37	2	17	2012	1013	N	VIIRS	l	1	303	18.94	D	0	Madagascar lowland forests	Feb	3	42.4536	9.56653
1687	1091	-19.1231	48.9201	342.85	0.41	0.37	2	17	2012	1013	N	VIIRS	n	1	302	4.96	D	0	Madagascar lowland forests	Feb	3	42.4536	9.56653
1688	1092	-19.3942	48.7408	338.48	0.41	0.37	2	17	2012	1013	N	VIIRS	l	1	300	7.61	D	0	Madagascar lowland forests	Feb	3	42.4536	9.56653
1689	1095	-16.7228	49.7137	340.74	0.39	0.36	2	17	2012	1014	N	VIIRS	n	1	305	6.64	D	0	Madagascar lowland forests	Feb	3	42.4536	9.56653
1690	1098	-19.2661	48.6449	303.49	0.59	0.7	2	18	2012	2105	N	VIIRS	n	1	290	0.71	N	0	Madagascar lowland forests	Feb	3	42.4536	9.56653
1691	1099	-19.2645	48.6452	303.63	0.59	0.7	2	18	2012	2105	N	VIIRS	n	1	290	0.91	N	0	Madagascar lowland forests	Feb	3	42.4536	9.56653
1692	1100	-18.5121	49.2192	305.49	0.58	0.69	2	18	2012	2245	N	VIIRS	n	1	290	0.86	N	0	Madagascar lowland forests	Feb	3	42.4536	9.56653
1693	1101	-18.694	48.9996	303.32	0.56	0.69	2	18	2012	2245	N	VIIRS	n	1	290	0.77	N	0	Madagascar lowland forests	Feb	3	42.4536	9.56653
1694	1102	-18.502	49.2175	338.05	0.45	0.63	2	19	2012	935	N	VIIRS	n	1	298	5.42	D	0	Madagascar lowland forests	Feb	3	42.4536	9.56653
1695	1103	-18.5039	49.2181	344.85	0.45	0.63	2	19	2012	935	N	VIIRS	n	1	298	6.36	D	0	Madagascar lowland forests	Feb	3	42.4536	9.56653
1696	1104	-18.1828	49.1983	330.74	0.45	0.63	2	19	2012	935	N	VIIRS	n	1	296	1.89	D	0	Madagascar lowland forests	Feb	3	42.4536	9.56653
1697	1105	-18.9725	48.9327	331.34	0.47	0.64	2	19	2012	935	N	VIIRS	n	1	296	2.72	D	0	Madagascar lowland forests	Feb	3	42.4536	9.56653
1698	1106	-19.0756	48.6771	330.77	0.49	0.65	2	19	2012	935	N	VIIRS	n	1	296	2.78	D	0	Madagascar lowland forests	Feb	3	42.4536	9.56653
1699	1107	-18.4548	48.8559	348.85	0.47	0.64	2	19	2012	935	N	VIIRS	n	1	293	4.5	D	0	Madagascar lowland forests	Feb	3	42.4536	9.56653
1700	1108	-18.4581	48.8576	332.51	0.47	0.64	2	19	2012	935	N	VIIRS	n	1	294	5.25	D	0	Madagascar lowland forests	Feb	3	42.4536	9.56653
1701	1109	-19.0784	48.8586	330.61	0.48	0.65	2	19	2012	935	N	VIIRS	n	1	296	3.46	D	0	Madagascar lowland forests	Feb	3	42.4536	9.56653
1702	1110	-19.0518	48.953	349.45	0.47	0.64	2	19	2012	935	N	VIIRS	n	1	297	6.03	D	0	Madagascar lowland forests	Feb	3	42.4536	9.56653
1703	1111	-19.1445	48.7385	334.77	0.49	0.65	2	19	2012	935	N	VIIRS	n	1	295	3.12	D	0	Madagascar lowland forests	Feb	3	42.4536	9.56653
1704	1112	-19.2449	48.849	337.55	0.48	0.65	2	19	2012	935	N	VIIRS	n	1	296	3.78	D	0	Madagascar lowland forests	Feb	3	42.4536	9.56653
1705	1113	-19.4907	48.7944	336.02	0.49	0.65	2	19	2012	935	N	VIIRS	n	1	296	5.29	D	0	Madagascar lowland forests	Feb	3	42.4536	9.56653
1706	1114	-19.4916	48.7927	349.63	0.49	0.65	2	19	2012	935	N	VIIRS	n	1	296	7.27	D	0	Madagascar lowland forests	Feb	3	42.4536	9.56653
1707	1115	-19.0553	48.9548	367	0.47	0.64	2	19	2012	935	N	VIIRS	h	1	298	8.74	D	0	Madagascar lowland forests	Feb	3	42.4536	9.56653
1708	1116	-19.0452	49.0598	341.19	0.47	0.64	2	19	2012	935	N	VIIRS	n	1	297	5.57	D	3	Madagascar lowland forests	Feb	3	42.4536	9.56653
1709	1117	-19.7218	48.5519	348.95	0.51	0.66	2	19	2012	935	N	VIIRS	n	1	293	7.22	D	0	Madagascar lowland forests	Feb	3	42.4536	9.56653
1710	1118	-21.5676	48.0135	331.18	0.58	0.69	2	19	2012	935	N	VIIRS	n	1	298	6.99	D	0	Madagascar lowland forests	Feb	3	42.4536	9.56653
1711	1119	-21.5662	48.016	329.57	0.58	0.69	2	19	2012	935	N	VIIRS	n	1	298	5.73	D	0	Madagascar lowland forests	Feb	3	42.4536	9.56653
1712	1120	-19.7167	48.5509	338.09	0.51	0.66	2	19	2012	935	N	VIIRS	n	1	292	8.05	D	0	Madagascar lowland forests	Feb	3	42.4536	9.56653
1713	1121	-15.9258	50.1969	332.78	0.36	0.57	2	19	2012	936	N	VIIRS	n	1	297	3.19	D	0	Madagascar lowland forests	Feb	3	42.4536	9.56653
1714	1122	-18.1777	49.1986	339.8	0.45	0.63	2	19	2012	936	N	VIIRS	n	1	297	5.96	D	0	Madagascar lowland forests	Feb	3	42.4536	9.56653
1715	1123	-14.9103	50.2253	330.18	0.35	0.57	2	19	2012	936	N	VIIRS	n	1	296	1.8	D	0	Madagascar lowland forests	Feb	3	42.4536	9.56653
1716	1124	-21.2024	48.0976	334.13	0.54	0.68	2	19	2012	1115	N	VIIRS	n	1	296	5.2	D	0	Madagascar lowland forests	Feb	3	42.4536	9.56653
1717	1125	-21.3029	48.1049	336.41	0.54	0.68	2	19	2012	1115	N	VIIRS	n	1	295	3.8	D	0	Madagascar lowland forests	Feb	3	42.4536	9.56653
1718	1131	-19.1271	49.0259	331.83	0.68	0.74	2	19	2012	1116	N	VIIRS	n	1	292	2.46	D	3	Madagascar lowland forests	Feb	3	42.4536	9.56653
1719	1132	-18.6526	48.9941	334.59	0.69	0.75	2	19	2012	1116	N	VIIRS	n	1	284	6.07	D	0	Madagascar lowland forests	Feb	3	42.4536	9.56653
1720	1134	-18.1457	49.2055	299.7	0.56	0.52	2	19	2012	2226	N	VIIRS	n	1	285	1.37	N	0	Madagascar lowland forests	Feb	3	42.4536	9.56653
1721	1135	-18.1462	49.2019	299.16	0.56	0.51	2	19	2012	2226	N	VIIRS	n	1	285	1.95	N	0	Madagascar lowland forests	Feb	3	42.4536	9.56653
1722	1136	-19.2777	48.8676	303.92	0.55	0.51	2	19	2012	2227	N	VIIRS	n	1	289	1.25	N	0	Madagascar lowland forests	Feb	3	42.4536	9.56653
1723	1137	-19.2773	48.8687	306.79	0.55	0.51	2	19	2012	2227	N	VIIRS	n	1	289	1.58	N	0	Madagascar lowland forests	Feb	3	42.4536	9.56653
1724	1140	-18.4888	49.1572	331.97	0.36	0.58	2	20	2012	1057	N	VIIRS	n	1	287	4.38	D	0	Madagascar lowland forests	Feb	3	42.4536	9.56653
1725	1141	-18.4861	49.1579	335.23	0.36	0.58	2	20	2012	1057	N	VIIRS	n	1	287	4.21	D	0	Madagascar lowland forests	Feb	3	42.4536	9.56653
1726	1143	-16.8162	49.4491	333.42	0.41	0.61	2	20	2012	1057	N	VIIRS	n	1	291	1.93	D	0	Madagascar lowland forests	Feb	3	42.4536	9.56653
1727	1144	-23.5875	47.4309	336.14	0.41	0.37	2	21	2012	1037	N	VIIRS	n	1	304	4.12	D	0	Madagascar lowland forests	Feb	3	42.4536	9.56653
1728	1146	-23.4034	47.6174	330.91	0.41	0.37	2	21	2012	1037	N	VIIRS	n	1	300	1.59	D	0	Madagascar lowland forests	Feb	3	42.4536	9.56653
1729	1149	-22.7215	47.1516	330.89	0.41	0.37	2	21	2012	1037	N	VIIRS	l	1	301	3.45	D	0	Madagascar lowland forests	Feb	3	42.4536	9.56653
1730	1169	-18.0612	49.2122	330.6	0.57	0.43	2	21	2012	1038	N	VIIRS	n	1	281	5.15	D	0	Madagascar lowland forests	Feb	3	42.4536	9.56653
1731	1172	-18.8691	48.9473	332.07	0.53	0.42	2	21	2012	1038	N	VIIRS	n	1	295	3.96	D	0	Madagascar lowland forests	Feb	3	42.4536	9.56653
1732	1173	-18.6706	49.0706	335.9	0.55	0.42	2	21	2012	1038	N	VIIRS	n	1	294	4.63	D	0	Madagascar lowland forests	Feb	3	42.4536	9.56653
1733	1182	-14.4851	50.1238	339.07	0.49	0.49	2	21	2012	1039	N	VIIRS	n	1	297	4.31	D	0	Madagascar lowland forests	Feb	3	42.4536	9.56653
1734	1187	-19.0281	48.8917	305.61	0.41	0.37	2	21	2012	2149	N	VIIRS	n	1	285	1.21	N	0	Madagascar lowland forests	Feb	3	42.4536	9.56653
1735	1188	-21.7507	47.9494	316.53	0.41	0.37	2	21	2012	2150	N	VIIRS	n	1	293	1.54	N	0	Madagascar lowland forests	Feb	3	42.4536	9.56653
1736	1189	-21.5835	48.0538	311.88	0.41	0.37	2	21	2012	2150	N	VIIRS	n	1	293	0.64	N	0	Madagascar lowland forests	Feb	3	42.4536	9.56653
1737	1190	-21.563	47.9958	309.9	0.41	0.37	2	21	2012	2150	N	VIIRS	n	1	293	1.08	N	0	Madagascar lowland forests	Feb	3	42.4536	9.56653
1738	1196	-20.5149	48.4745	330.32	0.39	0.36	2	22	2012	1019	N	VIIRS	n	1	297	1.65	D	0	Madagascar lowland forests	Feb	3	42.4536	9.56653
1739	1197	-19.6997	48.6681	332.99	0.39	0.36	2	22	2012	1019	N	VIIRS	n	1	299	2.67	D	0	Madagascar lowland forests	Feb	3	42.4536	9.56653
1740	1198	-18.8952	49.0829	347.25	0.38	0.36	2	22	2012	1019	N	VIIRS	n	1	301	5.57	D	0	Madagascar lowland forests	Feb	3	42.4536	9.56653
1741	1199	-19.081	48.9227	347.31	0.38	0.36	2	22	2012	1019	N	VIIRS	n	1	303	5.13	D	0	Madagascar lowland forests	Feb	3	42.4536	9.56653
1742	1200	-19.0491	49.0491	335.25	0.38	0.36	2	22	2012	1019	N	VIIRS	n	1	301	2.78	D	0	Madagascar lowland forests	Feb	3	42.4536	9.56653
1743	1201	-19.0858	48.6686	334.72	0.39	0.36	2	22	2012	1019	N	VIIRS	n	1	302	4.11	D	0	Madagascar lowland forests	Feb	3	42.4536	9.56653
1744	1202	-19.049	48.869	334.61	0.38	0.36	2	22	2012	1019	N	VIIRS	n	1	303	5.11	D	0	Madagascar lowland forests	Feb	3	42.4536	9.56653
1745	1203	-19.0324	48.8887	351.77	0.38	0.36	2	22	2012	1019	N	VIIRS	n	1	304	9.11	D	0	Madagascar lowland forests	Feb	3	42.4536	9.56653
1746	1204	-19.0291	48.8882	340.07	0.38	0.36	2	22	2012	1019	N	VIIRS	n	1	305	4.52	D	0	Madagascar lowland forests	Feb	3	42.4536	9.56653
1747	1205	-19.0296	48.8845	341.06	0.38	0.36	2	22	2012	1019	N	VIIRS	n	1	303	4.52	D	0	Madagascar lowland forests	Feb	3	42.4536	9.56653
1748	1206	-19.0263	48.884	339.73	0.38	0.36	2	22	2012	1019	N	VIIRS	n	1	302	4.52	D	0	Madagascar lowland forests	Feb	3	42.4536	9.56653
1749	1207	-18.9948	49.0475	332.07	0.38	0.36	2	22	2012	1019	N	VIIRS	n	1	302	1.92	D	0	Madagascar lowland forests	Feb	3	42.4536	9.56653
1750	1208	-19.0837	48.9269	347.11	0.38	0.36	2	22	2012	1019	N	VIIRS	n	1	304	5.13	D	0	Madagascar lowland forests	Feb	3	42.4536	9.56653
1751	1209	-19.1377	48.7255	331.5	0.39	0.36	2	22	2012	1019	N	VIIRS	n	1	299	1.02	D	0	Madagascar lowland forests	Feb	3	42.4536	9.56653
1752	1210	-18.9915	49.047	355.03	0.38	0.36	2	22	2012	1019	N	VIIRS	n	1	303	13.52	D	0	Madagascar lowland forests	Feb	3	42.4536	9.56653
1753	1211	-18.9479	49.0504	347.36	0.38	0.36	2	22	2012	1019	N	VIIRS	n	1	302	6.31	D	0	Madagascar lowland forests	Feb	3	42.4536	9.56653
1754	1212	-18.9445	49.0499	336.21	0.38	0.36	2	22	2012	1019	N	VIIRS	n	1	300	6.23	D	0	Madagascar lowland forests	Feb	3	42.4536	9.56653
1755	1213	-18.9605	48.8988	355.36	0.38	0.36	2	22	2012	1019	N	VIIRS	n	1	302	13.73	D	0	Madagascar lowland forests	Feb	3	42.4536	9.56653
1756	1214	-18.9572	48.8983	344.47	0.38	0.36	2	22	2012	1019	N	VIIRS	n	1	305	13.73	D	0	Madagascar lowland forests	Feb	3	42.4536	9.56653
1757	1215	-18.9577	48.8946	330.87	0.38	0.36	2	22	2012	1019	N	VIIRS	n	1	299	13.73	D	0	Madagascar lowland forests	Feb	3	42.4536	9.56653
1758	1216	-18.9411	48.8693	352.17	0.38	0.36	2	22	2012	1019	N	VIIRS	n	1	302	5.43	D	0	Madagascar lowland forests	Feb	3	42.4536	9.56653
1759	1217	-18.9378	48.8688	350.58	0.38	0.36	2	22	2012	1019	N	VIIRS	n	1	302	9.03	D	0	Madagascar lowland forests	Feb	3	42.4536	9.56653
1760	1218	-19.0804	48.9264	348.28	0.38	0.36	2	22	2012	1019	N	VIIRS	n	1	303	5.13	D	0	Madagascar lowland forests	Feb	3	42.4536	9.56653
1761	1219	-18.9116	48.7933	330.02	0.38	0.36	2	22	2012	1019	N	VIIRS	n	1	300	1.6	D	0	Madagascar lowland forests	Feb	3	42.4536	9.56653
1762	1220	-18.829	49.1202	336.34	0.38	0.36	2	22	2012	1019	N	VIIRS	n	1	302	4.88	D	0	Madagascar lowland forests	Feb	3	42.4536	9.56653
1763	1221	-18.8213	49.1264	336.75	0.38	0.36	2	22	2012	1019	N	VIIRS	n	1	303	21.37	D	0	Madagascar lowland forests	Feb	3	42.4536	9.56653
1764	1222	-18.867	48.8006	332.43	0.38	0.36	2	22	2012	1019	N	VIIRS	n	1	299	2.76	D	0	Madagascar lowland forests	Feb	3	42.4536	9.56653
1765	1223	-18.8178	48.9011	336.91	0.38	0.36	2	22	2012	1019	N	VIIRS	n	1	302	2.79	D	0	Madagascar lowland forests	Feb	3	42.4536	9.56653
1766	1224	-18.7515	48.9194	347.88	0.38	0.36	2	22	2012	1019	N	VIIRS	n	1	301	4.63	D	0	Madagascar lowland forests	Feb	3	42.4536	9.56653
1767	1225	-18.7027	48.9488	339.85	0.38	0.36	2	22	2012	1019	N	VIIRS	n	1	303	5.45	D	0	Madagascar lowland forests	Feb	3	42.4536	9.56653
1768	1226	-18.7005	48.9409	345.28	0.38	0.36	2	22	2012	1019	N	VIIRS	n	1	301	12	D	0	Madagascar lowland forests	Feb	3	42.4536	9.56653
1769	1227	-18.5888	49.1209	333.98	0.38	0.36	2	22	2012	1019	N	VIIRS	n	1	299	2.26	D	0	Madagascar lowland forests	Feb	3	42.4536	9.56653
1770	1228	-18.5811	49.0373	342.48	0.38	0.36	2	22	2012	1019	N	VIIRS	n	1	299	4.86	D	0	Madagascar lowland forests	Feb	3	42.4536	9.56653
1771	1229	-18.4726	49.2431	344.66	0.38	0.36	2	22	2012	1019	N	VIIRS	n	1	303	4.35	D	0	Madagascar lowland forests	Feb	3	42.4536	9.56653
1772	1230	-18.197	49.1401	334.27	0.38	0.36	2	22	2012	1019	N	VIIRS	n	1	294	6.53	D	0	Madagascar lowland forests	Feb	3	42.4536	9.56653
1773	1232	-19.1082	48.9685	334.22	0.38	0.36	2	22	2012	1019	N	VIIRS	n	1	301	1.24	D	0	Madagascar lowland forests	Feb	3	42.4536	9.56653
1774	1233	-19.1561	48.7398	340.2	0.39	0.36	2	22	2012	1019	N	VIIRS	n	1	301	2.74	D	0	Madagascar lowland forests	Feb	3	42.4536	9.56653
1775	1234	-19.1555	48.7435	330.32	0.39	0.36	2	22	2012	1019	N	VIIRS	l	1	301	2.74	D	0	Madagascar lowland forests	Feb	3	42.4536	9.56653
1776	1235	-19.2064	48.654	343.68	0.39	0.36	2	22	2012	1019	N	VIIRS	n	1	298	1.87	D	0	Madagascar lowland forests	Feb	3	42.4536	9.56653
1777	1236	-19.2098	48.6545	339.71	0.39	0.36	2	22	2012	1019	N	VIIRS	n	1	300	2.4	D	0	Madagascar lowland forests	Feb	3	42.4536	9.56653
1778	1237	-19.2142	48.6477	333.21	0.39	0.36	2	22	2012	1019	N	VIIRS	n	1	300	2.67	D	0	Madagascar lowland forests	Feb	3	42.4536	9.56653
1779	1238	-19.2459	48.8829	346.72	0.38	0.36	2	22	2012	1019	N	VIIRS	n	1	303	12.18	D	0	Madagascar lowland forests	Feb	3	42.4536	9.56653
1780	1239	-19.2492	48.8835	341.96	0.38	0.36	2	22	2012	1019	N	VIIRS	n	1	303	6.6	D	0	Madagascar lowland forests	Feb	3	42.4536	9.56653
1781	1240	-19.2809	48.9	338.31	0.38	0.36	2	22	2012	1019	N	VIIRS	n	1	302	4.67	D	0	Madagascar lowland forests	Feb	3	42.4536	9.56653
1782	1241	-19.287	48.9273	332.68	0.38	0.36	2	22	2012	1019	N	VIIRS	n	1	300	3.76	D	0	Madagascar lowland forests	Feb	3	42.4536	9.56653
1783	1242	-19.5526	48.5724	334.42	0.39	0.36	2	22	2012	1019	N	VIIRS	n	1	301	5.86	D	0	Madagascar lowland forests	Feb	3	42.4536	9.56653
1784	1243	-19.4736	48.782	341.33	0.39	0.36	2	22	2012	1019	N	VIIRS	n	1	303	15.64	D	0	Madagascar lowland forests	Feb	3	42.4536	9.56653
1785	1244	-19.4034	48.7134	348.32	0.39	0.36	2	22	2012	1019	N	VIIRS	n	1	301	4.83	D	0	Madagascar lowland forests	Feb	3	42.4536	9.56653
1786	1245	-19.3575	48.7926	348.21	0.39	0.36	2	22	2012	1019	N	VIIRS	n	1	301	4.3	D	0	Madagascar lowland forests	Feb	3	42.4536	9.56653
1787	1246	-19.3232	48.8848	344.5	0.38	0.36	2	22	2012	1019	N	VIIRS	n	1	302	4.51	D	0	Madagascar lowland forests	Feb	3	42.4536	9.56653
1788	1247	-19.3199	48.8842	348.61	0.38	0.36	2	22	2012	1019	N	VIIRS	n	1	307	22.21	D	0	Madagascar lowland forests	Feb	3	42.4536	9.56653
1789	1248	-19.3083	48.9387	338.94	0.38	0.36	2	22	2012	1019	N	VIIRS	n	1	302	2.16	D	0	Madagascar lowland forests	Feb	3	42.4536	9.56653
1790	1249	-19.3165	48.8837	333.28	0.38	0.36	2	22	2012	1019	N	VIIRS	n	1	299	22.21	D	0	Madagascar lowland forests	Feb	3	42.4536	9.56653
1791	1250	-19.2994	48.9072	330.18	0.38	0.36	2	22	2012	1019	N	VIIRS	l	1	303	1.27	D	0	Madagascar lowland forests	Feb	3	42.4536	9.56653
1792	1251	-19.306	48.8857	346.57	0.38	0.36	2	22	2012	1019	N	VIIRS	n	1	302	8.78	D	0	Madagascar lowland forests	Feb	3	42.4536	9.56653
1793	1252	-19.0843	48.9232	335.03	0.38	0.36	2	22	2012	1019	N	VIIRS	n	1	304	5.13	D	0	Madagascar lowland forests	Feb	3	42.4536	9.56653
1794	1253	-14.6288	50.076	332.6	0.41	0.37	2	22	2012	1020	N	VIIRS	n	1	291	2.98	D	0	Madagascar lowland forests	Feb	3	42.4536	9.56653
1795	1255	-20.5847	48.3963	331.76	0.42	0.45	2	23	2012	1000	N	VIIRS	n	1	294	2.09	D	0	Madagascar lowland forests	Feb	3	42.4536	9.56653
1796	1256	-21.1702	48.2786	334.96	0.43	0.46	2	23	2012	1000	N	VIIRS	n	1	296	2.92	D	0	Madagascar lowland forests	Feb	3	42.4536	9.56653
1797	1259	-19.695	48.741	340.59	0.39	0.44	2	23	2012	1000	N	VIIRS	n	1	295	2.5	D	0	Madagascar lowland forests	Feb	3	42.4536	9.56653
1798	1260	-19.0402	49.0492	333.17	0.55	0.43	2	23	2012	1000	N	VIIRS	n	1	296	5.56	D	0	Madagascar lowland forests	Feb	3	42.4536	9.56653
1799	1261	-18.9723	48.7933	332.57	0.57	0.43	2	23	2012	1000	N	VIIRS	n	1	295	3.53	D	0	Madagascar lowland forests	Feb	3	42.4536	9.56653
1800	1262	-19.2239	48.8528	332.98	0.57	0.43	2	23	2012	1000	N	VIIRS	n	1	294	2.32	D	0	Madagascar lowland forests	Feb	3	42.4536	9.56653
1801	1263	-18.9712	48.7961	338.57	0.57	0.43	2	23	2012	1000	N	VIIRS	n	1	295	6.51	D	0	Madagascar lowland forests	Feb	3	42.4536	9.56653
1802	1264	-19.0003	48.8959	353.66	0.56	0.43	2	23	2012	1000	N	VIIRS	n	1	296	11.77	D	0	Madagascar lowland forests	Feb	3	42.4536	9.56653
1803	1265	-19.0137	48.8538	331.56	0.57	0.43	2	23	2012	1000	N	VIIRS	n	1	296	3.11	D	0	Madagascar lowland forests	Feb	3	42.4536	9.56653
1804	1266	-19.0473	48.749	334.73	0.38	0.43	2	23	2012	1000	N	VIIRS	n	1	296	4.06	D	0	Madagascar lowland forests	Feb	3	42.4536	9.56653
1805	1267	-19.0106	49.0383	333.35	0.55	0.43	2	23	2012	1000	N	VIIRS	n	1	296	4.09	D	0	Madagascar lowland forests	Feb	3	42.4536	9.56653
1806	1268	-18.9956	48.9006	334.34	0.56	0.43	2	23	2012	1000	N	VIIRS	n	1	296	8.32	D	0	Madagascar lowland forests	Feb	3	42.4536	9.56653
1807	1269	-19.0145	49.0388	333.45	0.55	0.43	2	23	2012	1000	N	VIIRS	n	1	297	4.09	D	0	Madagascar lowland forests	Feb	3	42.4536	9.56653
1808	1270	-19.0592	48.7839	335.45	0.57	0.43	2	23	2012	1000	N	VIIRS	n	1	294	6.21	D	0	Madagascar lowland forests	Feb	3	42.4536	9.56653
1809	1271	-18.9963	48.8954	342.19	0.56	0.43	2	23	2012	1000	N	VIIRS	n	1	297	11.77	D	0	Madagascar lowland forests	Feb	3	42.4536	9.56653
1810	1272	-18.9923	48.8947	345.96	0.56	0.43	2	23	2012	1000	N	VIIRS	n	1	295	8.9	D	0	Madagascar lowland forests	Feb	3	42.4536	9.56653
1811	1273	-19.0296	49.0464	331.35	0.55	0.43	2	23	2012	1000	N	VIIRS	n	1	296	5.71	D	0	Madagascar lowland forests	Feb	3	42.4536	9.56653
1812	1274	-19.0408	49.0532	355.99	0.55	0.43	2	23	2012	1000	N	VIIRS	n	1	300	20.15	D	0	Madagascar lowland forests	Feb	3	42.4536	9.56653
1813	1275	-18.9716	48.7986	332.15	0.57	0.43	2	23	2012	1000	N	VIIRS	n	1	295	3.61	D	0	Madagascar lowland forests	Feb	3	42.4536	9.56653
1814	1276	-19.0448	49.0537	336.24	0.55	0.43	2	23	2012	1000	N	VIIRS	n	1	298	20.15	D	0	Madagascar lowland forests	Feb	3	42.4536	9.56653
1815	1277	-19.0395	49.0545	348.46	0.55	0.43	2	23	2012	1000	N	VIIRS	n	1	299	20.79	D	0	Madagascar lowland forests	Feb	3	42.4536	9.56653
1816	1278	-19.0289	49.0423	333.58	0.55	0.43	2	23	2012	1000	N	VIIRS	n	1	296	3.34	D	0	Madagascar lowland forests	Feb	3	42.4536	9.56653
1817	1279	-19.0797	49.0223	334.64	0.56	0.43	2	23	2012	1000	N	VIIRS	n	1	296	3.28	D	0	Madagascar lowland forests	Feb	3	42.4536	9.56653
1818	1280	-19.0435	49.055	343.59	0.55	0.43	2	23	2012	1000	N	VIIRS	n	1	298	8.43	D	0	Madagascar lowland forests	Feb	3	42.4536	9.56653
1819	1282	-18.7543	48.9225	333.38	0.56	0.43	2	23	2012	1001	N	VIIRS	n	1	291	4.42	D	0	Madagascar lowland forests	Feb	3	42.4536	9.56653
1820	1283	-18.6732	49.0377	333.61	0.55	0.43	2	23	2012	1001	N	VIIRS	n	1	296	4.25	D	0	Madagascar lowland forests	Feb	3	42.4536	9.56653
1821	1284	-17.7561	49.4316	333.84	0.51	0.41	2	23	2012	1001	N	VIIRS	n	1	286	12.38	D	0	Madagascar lowland forests	Feb	3	42.4536	9.56653
1822	1287	-24.4839	47.2578	340.13	0.54	0.68	2	24	2012	940	N	VIIRS	n	1	293	4.82	D	0	Madagascar lowland forests	Feb	3	42.4536	9.56653
1823	1288	-22.4525	47.3085	337.74	0.52	0.67	2	24	2012	941	N	VIIRS	n	1	288	4.58	D	0	Madagascar lowland forests	Feb	3	42.4536	9.56653
1824	1290	-19.5069	48.8104	335.7	0.38	0.59	2	24	2012	941	N	VIIRS	n	1	295	4.22	D	0	Madagascar lowland forests	Feb	3	42.4536	9.56653
1825	1292	-19.1316	48.9964	332.38	0.37	0.58	2	24	2012	942	N	VIIRS	n	1	294	2.56	D	0	Madagascar lowland forests	Feb	3	42.4536	9.56653
1826	1293	-19.0281	49.0467	351.77	0.37	0.58	2	24	2012	942	N	VIIRS	n	1	296	20.5	D	0	Madagascar lowland forests	Feb	3	42.4536	9.56653
1827	1294	-19.0366	48.9606	345.75	0.37	0.58	2	24	2012	942	N	VIIRS	n	1	291	3.91	D	0	Madagascar lowland forests	Feb	3	42.4536	9.56653
1828	1295	-19.0227	49.0461	367	0.37	0.58	2	24	2012	942	N	VIIRS	h	1	290	20.5	D	0	Madagascar lowland forests	Feb	3	42.4536	9.56653
1829	1296	-19.0278	49.0502	333.02	0.37	0.58	2	24	2012	942	N	VIIRS	n	1	291	29.94	D	0	Madagascar lowland forests	Feb	3	42.4536	9.56653
1830	1297	-19.0421	48.9612	353.19	0.37	0.58	2	24	2012	942	N	VIIRS	n	1	293	8.78	D	0	Madagascar lowland forests	Feb	3	42.4536	9.56653
1831	1298	-19.0417	48.9648	367	0.37	0.58	2	24	2012	942	N	VIIRS	h	1	294	13.41	D	0	Madagascar lowland forests	Feb	3	42.4536	9.56653
1832	1299	-19.0557	48.8792	344.13	0.38	0.58	2	24	2012	942	N	VIIRS	n	1	292	5.37	D	0	Madagascar lowland forests	Feb	3	42.4536	9.56653
1833	1300	-19.0554	48.8827	348.41	0.38	0.58	2	24	2012	942	N	VIIRS	n	1	293	5.37	D	0	Madagascar lowland forests	Feb	3	42.4536	9.56653
1834	1301	-19.1335	48.9972	331.23	0.37	0.58	2	24	2012	942	N	VIIRS	n	1	294	2.12	D	0	Madagascar lowland forests	Feb	3	42.4536	9.56653
1835	1312	-19.0276	49.0504	299.86	0.36	0.57	2	24	2012	2233	N	VIIRS	n	1	274	0.4	N	0	Madagascar lowland forests	Feb	3	42.4536	9.56653
1836	1320	-20.7383	48.0589	331.21	0.35	0.57	2	25	2012	1103	N	VIIRS	n	1	296	2.17	D	0	Madagascar lowland forests	Feb	3	42.4536	9.56653
1837	1321	-21.2937	48.1016	336.42	0.35	0.56	2	25	2012	1103	N	VIIRS	n	1	298	3.22	D	0	Madagascar lowland forests	Feb	3	42.4536	9.56653
1838	1354	-14.5187	50.1025	340.75	0.43	0.46	2	29	2012	949	N	VIIRS	n	1	275	3.46	D	0	Madagascar lowland forests	Feb	3	42.4536	9.56653
1839	1371	-24.7701	47.0929	337.2	0.35	0.57	3	5	2012	953	N	VIIRS	n	1	295	2.43	D	0	Madagascar lowland forests	Mar	3	42.4536	9.56653
1840	1372	-24.7726	47.0921	342.65	0.35	0.57	3	5	2012	953	N	VIIRS	n	1	295	3.16	D	0	Madagascar lowland forests	Mar	3	42.4536	9.56653
1841	1398	-20.3463	48.5453	333.81	0.51	0.66	3	6	2012	935	N	VIIRS	n	1	290	3.22	D	0	Madagascar lowland forests	Mar	3	42.4536	9.56653
1842	1435	-22.8545	47.8183	339.1	0.5	0.49	3	7	2012	1056	N	VIIRS	n	1	301	3.79	D	0	Madagascar lowland forests	Mar	3	42.4536	9.56653
1843	1439	-21.0756	48.0878	330.18	0.56	0.51	3	7	2012	1056	N	VIIRS	n	1	300	3.1	D	0	Madagascar lowland forests	Mar	3	42.4536	9.56653
1844	1441	-22.9862	47.5665	333.14	0.48	0.48	3	7	2012	1056	N	VIIRS	n	1	301	4.86	D	0	Madagascar lowland forests	Mar	3	42.4536	9.56653
1845	1454	-19.059	48.9346	343.26	0.35	0.56	3	7	2012	1057	N	VIIRS	n	1	299	4.4	D	0	Madagascar lowland forests	Mar	3	42.4536	9.56653
1846	1455	-19.149	48.9436	335.35	0.34	0.56	3	7	2012	1057	N	VIIRS	n	1	298	3.42	D	0	Madagascar lowland forests	Mar	3	42.4536	9.56653
1847	1456	-19.2493	48.9058	334.31	0.34	0.56	3	7	2012	1057	N	VIIRS	n	1	298	3.23	D	0	Madagascar lowland forests	Mar	3	42.4536	9.56653
1848	1470	-19.4972	48.8084	330.21	0.33	0.55	3	7	2012	1057	N	VIIRS	n	1	298	1.61	D	0	Madagascar lowland forests	Mar	3	42.4536	9.56653
1849	1472	-17.933	49.3099	330.78	0.38	0.59	3	7	2012	1057	N	VIIRS	n	1	294	2.65	D	0	Madagascar lowland forests	Mar	3	42.4536	9.56653
1850	1478	-18.9446	48.9057	302.86	0.45	0.39	3	7	2012	2208	N	VIIRS	n	1	293	0.46	N	0	Madagascar lowland forests	Mar	3	42.4536	9.56653
1851	1491	-22.389	47.4635	337.05	0.42	0.38	3	8	2012	1037	N	VIIRS	n	1	303	3.56	D	0	Madagascar lowland forests	Mar	3	42.4536	9.56653
1852	1492	-23.0716	47.6138	335.31	0.42	0.38	3	8	2012	1037	N	VIIRS	n	1	301	3.72	D	0	Madagascar lowland forests	Mar	3	42.4536	9.56653
1853	1493	-22.4915	47.4577	333.68	0.42	0.38	3	8	2012	1037	N	VIIRS	n	1	303	4.5	D	0	Madagascar lowland forests	Mar	3	42.4536	9.56653
1854	1504	-22.7018	47.3137	330.18	0.41	0.37	3	8	2012	1037	N	VIIRS	n	1	303	2.43	D	0	Madagascar lowland forests	Mar	3	42.4536	9.56653
1855	1523	-18.3298	48.347	336.53	0.51	0.41	3	8	2012	1038	N	VIIRS	n	1	305	4.39	D	0	Madagascar lowland forests	Mar	3	42.4536	9.56653
1856	1524	-18.3261	48.3463	331.87	0.51	0.41	3	8	2012	1038	N	VIIRS	l	1	303	4.39	D	0	Madagascar lowland forests	Mar	3	42.4536	9.56653
1857	1525	-18.3267	48.3487	338.02	0.51	0.41	3	8	2012	1038	N	VIIRS	n	1	306	6.66	D	0	Madagascar lowland forests	Mar	3	42.4536	9.56653
1858	1526	-18.3275	48.344	333.31	0.51	0.41	3	8	2012	1038	N	VIIRS	n	1	303	3.81	D	0	Madagascar lowland forests	Mar	3	42.4536	9.56653
1859	1527	-19.1267	48.6917	351.99	0.52	0.41	3	8	2012	1038	N	VIIRS	n	1	292	15.31	D	0	Madagascar lowland forests	Mar	3	42.4536	9.56653
1860	1528	-19.1291	48.6893	340.07	0.52	0.41	3	8	2012	1038	N	VIIRS	n	1	296	8.86	D	0	Madagascar lowland forests	Mar	3	42.4536	9.56653
1861	1529	-20.3067	48.4322	331.01	0.48	0.4	3	8	2012	1038	N	VIIRS	n	1	301	3.02	D	0	Madagascar lowland forests	Mar	3	42.4536	9.56653
1862	1531	-19.1281	48.6947	337.73	0.52	0.41	3	8	2012	1038	N	VIIRS	n	1	292	8.86	D	0	Madagascar lowland forests	Mar	3	42.4536	9.56653
1863	1533	-19.0292	48.6958	333.25	0.52	0.41	3	8	2012	1038	N	VIIRS	n	1	303	4.89	D	0	Madagascar lowland forests	Mar	3	42.4536	9.56653
1864	1534	-19.0608	48.6635	332.62	0.52	0.41	3	8	2012	1038	N	VIIRS	n	1	301	3.61	D	0	Madagascar lowland forests	Mar	3	42.4536	9.56653
1865	1535	-19.0308	48.6991	339.07	0.52	0.41	3	8	2012	1038	N	VIIRS	n	1	303	3.41	D	0	Madagascar lowland forests	Mar	3	42.4536	9.56653
1866	1536	-19.0443	48.6455	340.49	0.51	0.41	3	8	2012	1038	N	VIIRS	n	1	302	4.71	D	0	Madagascar lowland forests	Mar	3	42.4536	9.56653
1867	1537	-19.1062	48.7189	346.04	0.52	0.41	3	8	2012	1038	N	VIIRS	n	1	302	8.82	D	0	Madagascar lowland forests	Mar	3	42.4536	9.56653
1868	1538	-19.0503	49.0595	341.74	0.54	0.42	3	8	2012	1038	N	VIIRS	n	1	303	6.19	D	0	Madagascar lowland forests	Mar	3	42.4536	9.56653
1869	1540	-18.8096	49.1028	332.71	0.55	0.43	3	8	2012	1038	N	VIIRS	n	1	301	2.57	D	0	Madagascar lowland forests	Mar	3	42.4536	9.56653
1870	1541	-18.2013	49.0486	330.73	0.56	0.43	3	8	2012	1038	N	VIIRS	n	1	299	2.21	D	0	Madagascar lowland forests	Mar	3	42.4536	9.56653
1871	1547	-18.2001	49.0449	332.12	0.56	0.43	3	8	2012	1038	N	VIIRS	n	1	301	3.53	D	0	Madagascar lowland forests	Mar	3	42.4536	9.56653
1872	1548	-18.5334	49.0709	334.16	0.55	0.43	3	8	2012	1038	N	VIIRS	n	1	299	3.99	D	0	Madagascar lowland forests	Mar	3	42.4536	9.56653
1873	1549	-21.273	47.5882	341.42	0.43	0.38	3	8	2012	1038	N	VIIRS	n	1	301	14.72	D	0	Madagascar lowland forests	Mar	3	42.4536	9.56653
1874	1550	-21.2765	47.5888	341.56	0.43	0.38	3	8	2012	1038	N	VIIRS	n	1	305	14.72	D	0	Madagascar lowland forests	Mar	3	42.4536	9.56653
1875	1551	-21.2755	47.5918	333.27	0.43	0.38	3	8	2012	1038	N	VIIRS	l	1	305	27.61	D	0	Madagascar lowland forests	Mar	3	42.4536	9.56653
1876	1560	-21.2019	47.1233	336.51	0.42	0.38	3	8	2012	1038	N	VIIRS	n	1	307	5.7	D	0	Madagascar lowland forests	Mar	3	42.4536	9.56653
1877	1580	-20.6575	47.6134	332.55	0.44	0.38	3	8	2012	1038	N	VIIRS	n	1	300	4.7	D	0	Madagascar lowland forests	Mar	3	42.4536	9.56653
1878	1583	-18.7544	47.8724	346.71	0.48	0.4	3	8	2012	1038	N	VIIRS	n	1	306	17.57	D	0	Madagascar lowland forests	Mar	3	42.4536	9.56653
1879	1591	-17.9252	49.3378	335.13	0.39	0.44	3	8	2012	1038	N	VIIRS	n	1	298	3.26	D	0	Madagascar lowland forests	Mar	3	42.4536	9.56653
1880	1601	-18.5305	49.0722	303.85	0.4	0.37	3	8	2012	2149	N	VIIRS	n	1	293	0.54	N	0	Madagascar lowland forests	Mar	3	42.4536	9.56653
1881	1602	-19.0527	49.0581	315.91	0.4	0.37	3	8	2012	2149	N	VIIRS	n	1	294	1.36	N	3	Madagascar lowland forests	Mar	3	42.4536	9.56653
1882	1617	-24.217	47.2318	333.01	0.45	0.39	3	9	2012	1018	N	VIIRS	n	1	302	7.26	D	0	Madagascar lowland forests	Mar	3	42.4536	9.56653
1883	1623	-22.6424	47.6108	332.33	0.42	0.38	3	9	2012	1018	N	VIIRS	l	1	303	4.18	D	0	Madagascar lowland forests	Mar	3	42.4536	9.56653
1884	1624	-19.0393	48.8097	330.12	0.38	0.36	3	9	2012	1019	N	VIIRS	n	1	303	1.97	D	0	Madagascar lowland forests	Mar	3	42.4536	9.56653
1885	1625	-19.1071	48.7387	334.26	0.38	0.36	3	9	2012	1019	N	VIIRS	n	1	303	2.33	D	0	Madagascar lowland forests	Mar	3	42.4536	9.56653
1886	1626	-19.131	48.7614	339.98	0.38	0.36	3	9	2012	1019	N	VIIRS	n	1	304	5.66	D	0	Madagascar lowland forests	Mar	3	42.4536	9.56653
1887	1627	-18.8386	48.7307	331.26	0.38	0.36	3	9	2012	1019	N	VIIRS	l	1	302	2.97	D	0	Madagascar lowland forests	Mar	3	42.4536	9.56653
1888	1628	-19.9577	48.1375	332.2	0.39	0.36	3	9	2012	1019	N	VIIRS	n	1	302	3.33	D	0	Madagascar lowland forests	Mar	3	42.4536	9.56653
1889	1629	-19.3568	48.8327	337.3	0.38	0.36	3	9	2012	1019	N	VIIRS	n	1	301	4.25	D	0	Madagascar lowland forests	Mar	3	42.4536	9.56653
1890	1630	-18.749	48.8134	343.71	0.38	0.36	3	9	2012	1019	N	VIIRS	n	1	303	3.55	D	0	Madagascar lowland forests	Mar	3	42.4536	9.56653
1891	1631	-19.1304	48.7651	334.39	0.38	0.36	3	9	2012	1019	N	VIIRS	n	1	304	8.43	D	0	Madagascar lowland forests	Mar	3	42.4536	9.56653
1892	1632	-18.4793	48.6934	334.66	0.38	0.36	3	9	2012	1019	N	VIIRS	n	1	299	5.32	D	0	Madagascar lowland forests	Mar	3	42.4536	9.56653
1893	1633	-19.5607	48.4629	343.79	0.39	0.36	3	9	2012	1019	N	VIIRS	n	1	303	4.34	D	0	Madagascar lowland forests	Mar	3	42.4536	9.56653
1894	1634	-20.2258	48.5684	339.5	0.39	0.36	3	9	2012	1019	N	VIIRS	n	1	302	5.31	D	0	Madagascar lowland forests	Mar	3	42.4536	9.56653
1895	1635	-20.2225	48.5678	346.42	0.39	0.36	3	9	2012	1019	N	VIIRS	n	1	309	43.77	D	0	Madagascar lowland forests	Mar	3	42.4536	9.56653
1896	1636	-19.2308	48.5859	340.82	0.39	0.36	3	9	2012	1019	N	VIIRS	n	1	303	3.71	D	0	Madagascar lowland forests	Mar	3	42.4536	9.56653
1897	1637	-20.196	48.655	330.34	0.39	0.36	3	9	2012	1019	N	VIIRS	n	1	299	2.14	D	0	Madagascar lowland forests	Mar	3	42.4536	9.56653
1898	1638	-19.1021	48.7266	346.91	0.39	0.36	3	9	2012	1019	N	VIIRS	n	1	303	4.88	D	0	Madagascar lowland forests	Mar	3	42.4536	9.56653
1899	1639	-19.987	48.1961	332.14	0.39	0.36	3	9	2012	1019	N	VIIRS	n	1	305	2.3	D	0	Madagascar lowland forests	Mar	3	42.4536	9.56653
1900	1640	-18.9181	48.7404	337.22	0.38	0.36	3	9	2012	1019	N	VIIRS	n	1	303	2.95	D	0	Madagascar lowland forests	Mar	3	42.4536	9.56653
1901	1641	-21.2733	48.1811	330.69	0.4	0.37	3	9	2012	1019	N	VIIRS	n	1	301	2.25	D	0	Madagascar lowland forests	Mar	3	42.4536	9.56653
1902	1642	-18.929	48.6672	332.76	0.39	0.36	3	9	2012	1019	N	VIIRS	n	1	301	2.51	D	0	Madagascar lowland forests	Mar	3	42.4536	9.56653
1903	1643	-19.138	48.6686	337.52	0.39	0.36	3	9	2012	1019	N	VIIRS	n	1	302	4.98	D	0	Madagascar lowland forests	Mar	3	42.4536	9.56653
1904	1644	-19.751	48.7667	332.27	0.39	0.36	3	9	2012	1019	N	VIIRS	n	1	300	3.21	D	3	Madagascar lowland forests	Mar	3	42.4536	9.56653
1905	1645	-19.0164	48.6895	331.6	0.39	0.36	3	9	2012	1019	N	VIIRS	l	1	303	3.72	D	0	Madagascar lowland forests	Mar	3	42.4536	9.56653
1906	1647	-19.0359	48.719	334.4	0.38	0.36	3	9	2012	1019	N	VIIRS	n	1	302	1.89	D	0	Madagascar lowland forests	Mar	3	42.4536	9.56653
1907	1648	-19.1132	47.9371	331.4	0.39	0.36	3	9	2012	1019	N	VIIRS	n	1	299	4.18	D	0	Madagascar lowland forests	Mar	3	42.4536	9.56653
1908	1651	-20.9042	47.2777	330.52	0.42	0.38	3	9	2012	1019	N	VIIRS	n	1	304	1.42	D	0	Madagascar lowland forests	Mar	3	42.4536	9.56653
1909	1653	-20.5954	47.1738	344.27	0.42	0.38	3	9	2012	1019	N	VIIRS	n	1	311	5.94	D	0	Madagascar lowland forests	Mar	3	42.4536	9.56653
1910	1676	-20.5808	47.6965	332.71	0.41	0.37	3	9	2012	1019	N	VIIRS	n	1	302	5.39	D	0	Madagascar lowland forests	Mar	3	42.4536	9.56653
1911	1677	-20.6517	47.6837	336.04	0.41	0.37	3	9	2012	1019	N	VIIRS	n	1	302	2.77	D	0	Madagascar lowland forests	Mar	3	42.4536	9.56653
1912	1678	-19.138	47.956	333.57	0.39	0.36	3	9	2012	1019	N	VIIRS	n	1	302	4.89	D	0	Madagascar lowland forests	Mar	3	42.4536	9.56653
1913	1681	-20.938	47.4008	330.4	0.42	0.37	3	9	2012	1019	N	VIIRS	n	1	301	1.86	D	0	Madagascar lowland forests	Mar	3	42.4536	9.56653
1914	1697	-18.7739	47.9168	334.44	0.39	0.36	3	9	2012	1019	N	VIIRS	n	1	302	14	D	0	Madagascar lowland forests	Mar	3	42.4536	9.56653
1915	1698	-18.7706	47.9163	334.96	0.39	0.36	3	9	2012	1019	N	VIIRS	n	1	300	14	D	0	Madagascar lowland forests	Mar	3	42.4536	9.56653
1916	1700	-21.0854	47.7385	330.28	0.41	0.37	3	9	2012	1019	N	VIIRS	n	1	302	1.87	D	0	Madagascar lowland forests	Mar	3	42.4536	9.56653
1917	1705	-19.7151	48.6477	333.65	0.39	0.36	3	9	2012	1019	N	VIIRS	n	1	303	3.33	D	0	Madagascar lowland forests	Mar	3	42.4536	9.56653
1918	1707	-19.3049	48.7299	337.3	0.39	0.36	3	9	2012	1019	N	VIIRS	n	1	301	4.37	D	0	Madagascar lowland forests	Mar	3	42.4536	9.56653
1919	1708	-18.8606	48.8508	351.4	0.38	0.36	3	9	2012	1019	N	VIIRS	n	1	304	4.25	D	0	Madagascar lowland forests	Mar	3	42.4536	9.56653
1920	1709	-18.7922	48.8804	330.83	0.38	0.36	3	9	2012	1019	N	VIIRS	n	1	301	1.65	D	0	Madagascar lowland forests	Mar	3	42.4536	9.56653
1921	1710	-19.1432	48.8161	333.5	0.38	0.36	3	9	2012	1019	N	VIIRS	n	1	303	2.25	D	0	Madagascar lowland forests	Mar	3	42.4536	9.56653
1922	1711	-18.616	49.1956	342.12	0.38	0.36	3	9	2012	1019	N	VIIRS	n	1	302	6.08	D	0	Madagascar lowland forests	Mar	3	42.4536	9.56653
1923	1712	-19.1815	48.9838	333.38	0.38	0.36	3	9	2012	1019	N	VIIRS	n	1	303	10.17	D	0	Madagascar lowland forests	Mar	3	42.4536	9.56653
1924	1713	-18.8639	48.8514	341.06	0.38	0.36	3	9	2012	1019	N	VIIRS	n	1	303	4.25	D	0	Madagascar lowland forests	Mar	3	42.4536	9.56653
1925	1714	-19.1367	48.86	339.46	0.38	0.36	3	9	2012	1019	N	VIIRS	n	1	301	4.44	D	0	Madagascar lowland forests	Mar	3	42.4536	9.56653
1926	1715	-19.181	48.9874	333.76	0.38	0.36	3	9	2012	1019	N	VIIRS	n	1	303	10.17	D	0	Madagascar lowland forests	Mar	3	42.4536	9.56653
1927	1716	-19.2835	48.8729	346.88	0.38	0.36	3	9	2012	1019	N	VIIRS	n	1	301	4.41	D	0	Madagascar lowland forests	Mar	3	42.4536	9.56653
1928	1717	-19.1854	48.9806	335.69	0.38	0.36	3	9	2012	1019	N	VIIRS	n	1	302	1.79	D	0	Madagascar lowland forests	Mar	3	42.4536	9.56653
1929	1718	-19.1871	48.9922	333.17	0.38	0.36	3	9	2012	1019	N	VIIRS	n	1	303	4.38	D	0	Madagascar lowland forests	Mar	3	42.4536	9.56653
1930	1719	-19.1865	48.9959	334.89	0.38	0.36	3	9	2012	1019	N	VIIRS	n	1	304	4.38	D	0	Madagascar lowland forests	Mar	3	42.4536	9.56653
1931	1720	-19.0885	48.9308	331.81	0.38	0.36	3	9	2012	1019	N	VIIRS	l	1	303	1.82	D	0	Madagascar lowland forests	Mar	3	42.4536	9.56653
1932	1721	-19.0553	49.0603	334.99	0.38	0.36	3	9	2012	1019	N	VIIRS	n	1	303	3.35	D	3	Madagascar lowland forests	Mar	3	42.4536	9.56653
1933	1722	-19.0525	49.0561	349.18	0.38	0.36	3	9	2012	1019	N	VIIRS	n	1	306	8.86	D	3	Madagascar lowland forests	Mar	3	42.4536	9.56653
1934	1723	-19.0506	48.9616	335.99	0.38	0.36	3	9	2012	1019	N	VIIRS	n	1	305	5.09	D	0	Madagascar lowland forests	Mar	3	42.4536	9.56653
1935	1724	-18.7939	49.0941	338.16	0.38	0.36	3	9	2012	1019	N	VIIRS	n	1	302	4.87	D	0	Madagascar lowland forests	Mar	3	42.4536	9.56653
1936	1725	-19.3009	48.9551	335.51	0.38	0.36	3	9	2012	1019	N	VIIRS	l	1	306	4.25	D	0	Madagascar lowland forests	Mar	3	42.4536	9.56653
1937	1726	-19.5404	48.8903	334.88	0.38	0.36	3	9	2012	1019	N	VIIRS	n	1	304	2.62	D	3	Madagascar lowland forests	Mar	3	42.4536	9.56653
1938	1727	-19.034	49.0489	334.25	0.38	0.36	3	9	2012	1019	N	VIIRS	n	1	302	2.2	D	0	Madagascar lowland forests	Mar	3	42.4536	9.56653
1939	1728	-19.0306	49.0483	342.21	0.38	0.36	3	9	2012	1019	N	VIIRS	n	1	302	3.44	D	0	Madagascar lowland forests	Mar	3	42.4536	9.56653
1940	1729	-18.6257	48.9349	338.68	0.38	0.36	3	9	2012	1019	N	VIIRS	n	1	301	3.13	D	0	Madagascar lowland forests	Mar	3	42.4536	9.56653
1941	1730	-20.8762	47.593	330.18	0.41	0.37	3	9	2012	1019	N	VIIRS	n	1	303	2.11	D	0	Madagascar lowland forests	Mar	3	42.4536	9.56653
1942	1731	-20.9377	47.3517	330.43	0.42	0.37	3	9	2012	1019	N	VIIRS	n	1	301	2.05	D	0	Madagascar lowland forests	Mar	3	42.4536	9.56653
1943	1732	-20.7573	47.3543	331.82	0.42	0.37	3	9	2012	1019	N	VIIRS	n	1	302	1.76	D	0	Madagascar lowland forests	Mar	3	42.4536	9.56653
1944	1733	-20.8327	47.587	333.01	0.41	0.37	3	9	2012	1019	N	VIIRS	n	1	303	2.06	D	0	Madagascar lowland forests	Mar	3	42.4536	9.56653
1945	1736	-21.2203	47.5699	333.22	0.41	0.37	3	9	2012	1019	N	VIIRS	n	1	302	2.88	D	0	Madagascar lowland forests	Mar	3	42.4536	9.56653
1946	1737	-18.973	47.9143	344.82	0.39	0.36	3	9	2012	1019	N	VIIRS	n	1	302	9.34	D	0	Madagascar lowland forests	Mar	3	42.4536	9.56653
1947	1738	-20.3029	47.5953	345.63	0.41	0.37	3	9	2012	1019	N	VIIRS	n	1	308	18.27	D	0	Madagascar lowland forests	Mar	3	42.4536	9.56653
1948	1739	-21.1923	47.9945	335.12	0.4	0.37	3	9	2012	1019	N	VIIRS	n	1	305	2.29	D	0	Madagascar lowland forests	Mar	3	42.4536	9.56653
1949	1742	-18.4755	48.0355	334.99	0.39	0.36	3	9	2012	1020	N	VIIRS	n	1	301	4.26	D	0	Madagascar lowland forests	Mar	3	42.4536	9.56653
1950	1750	-17.4471	49.3927	339.33	0.39	0.36	3	9	2012	1020	N	VIIRS	n	1	297	4.14	D	0	Madagascar lowland forests	Mar	3	42.4536	9.56653
1951	1751	-18.0461	49.2295	342.12	0.39	0.36	3	9	2012	1020	N	VIIRS	n	1	302	6.09	D	0	Madagascar lowland forests	Mar	3	42.4536	9.56653
1952	1752	-18.0441	49.2285	339.17	0.39	0.36	3	9	2012	1020	N	VIIRS	n	1	300	3.15	D	0	Madagascar lowland forests	Mar	3	42.4536	9.56653
1953	1765	-18.3673	49.1677	333.93	0.38	0.36	3	9	2012	1020	N	VIIRS	n	1	300	5.01	D	0	Madagascar lowland forests	Mar	3	42.4536	9.56653
1954	1766	-18.2678	48.9114	331.46	0.38	0.36	3	9	2012	1020	N	VIIRS	n	1	299	2.33	D	0	Madagascar lowland forests	Mar	3	42.4536	9.56653
1955	1781	-14.4332	49.5645	327.96	0.4	0.37	3	9	2012	1021	N	VIIRS	n	1	284	1.52	D	0	Madagascar lowland forests	Mar	3	42.4536	9.56653
1956	1787	-19.0282	49.0502	305.52	0.45	0.47	3	9	2012	2130	N	VIIRS	n	1	290	1.62	N	0	Madagascar lowland forests	Mar	3	42.4536	9.56653
1957	1800	-19.4966	48.868	325.56	0.38	0.59	3	11	2012	941	N	VIIRS	n	1	294	2.19	D	0	Madagascar lowland forests	Mar	3	42.4536	9.56653
1958	1802	-19.1936	48.9001	334.87	0.37	0.58	3	11	2012	942	N	VIIRS	n	1	294	4.7	D	0	Madagascar lowland forests	Mar	3	42.4536	9.56653
1959	1804	-18.8259	49.1289	340.62	0.36	0.57	3	11	2012	942	N	VIIRS	n	1	296	3.72	D	0	Madagascar lowland forests	Mar	3	42.4536	9.56653
1960	1805	-19.1881	48.8996	342.82	0.37	0.58	3	11	2012	942	N	VIIRS	n	1	294	7.13	D	0	Madagascar lowland forests	Mar	3	42.4536	9.56653
1961	1823	-19.4229	48.8421	326.28	0.77	0.77	3	12	2012	923	N	VIIRS	n	1	290	3.66	D	0	Madagascar lowland forests	Mar	3	42.4536	9.56653
1962	1824	-18.8303	49.1248	327.54	0.73	0.76	3	12	2012	923	N	VIIRS	n	1	290	4.39	D	0	Madagascar lowland forests	Mar	3	42.4536	9.56653
1963	1826	-20.7103	47.7915	340.75	0.34	0.56	3	12	2012	1103	N	VIIRS	n	1	292	3.66	D	0	Madagascar lowland forests	Mar	3	42.4536	9.56653
1964	1837	-20.7049	47.7915	336.92	0.34	0.56	3	12	2012	1103	N	VIIRS	n	1	293	3.66	D	0	Madagascar lowland forests	Mar	3	42.4536	9.56653
1965	1840	-18.8306	49.1301	346.26	0.45	0.63	3	12	2012	1103	N	VIIRS	n	1	293	5.34	D	0	Madagascar lowland forests	Mar	3	42.4536	9.56653
1966	1841	-18.8267	49.1287	349.92	0.45	0.63	3	12	2012	1103	N	VIIRS	n	1	291	6.09	D	0	Madagascar lowland forests	Mar	3	42.4536	9.56653
1967	1842	-18.8538	49.1357	331.77	0.45	0.63	3	12	2012	1103	N	VIIRS	n	1	293	4.7	D	0	Madagascar lowland forests	Mar	3	42.4536	9.56653
1968	1843	-20.8744	47.5767	333.23	0.33	0.55	3	12	2012	1103	N	VIIRS	n	1	294	1.95	D	0	Madagascar lowland forests	Mar	3	42.4536	9.56653
1969	1844	-20.5315	47.9713	329.84	0.35	0.57	3	12	2012	1103	N	VIIRS	n	1	289	1.41	D	0	Madagascar lowland forests	Mar	3	42.4536	9.56653
1970	1847	-21.3813	48.2581	334.84	0.35	0.57	3	12	2012	1103	N	VIIRS	n	1	293	1.1	D	0	Madagascar lowland forests	Mar	3	42.4536	9.56653
1971	1848	-21.3829	48.2596	339.62	0.36	0.57	3	12	2012	1103	N	VIIRS	n	1	292	1.93	D	0	Madagascar lowland forests	Mar	3	42.4536	9.56653
1972	1855	-22.9443	47.7594	336.05	0.49	0.41	3	13	2012	1043	N	VIIRS	n	1	298	4.69	D	0	Madagascar lowland forests	Mar	3	42.4536	9.56653
1973	1884	-21.2599	47.6597	332.48	0.52	0.41	3	13	2012	1044	N	VIIRS	n	1	294	4.22	D	0	Madagascar lowland forests	Mar	3	42.4536	9.56653
1974	1886	-18.8305	49.1211	341.61	0.45	0.47	3	13	2012	1044	N	VIIRS	n	1	297	7.28	D	0	Madagascar lowland forests	Mar	3	42.4536	9.56653
1975	1887	-18.8297	49.1254	341.01	0.45	0.47	3	13	2012	1044	N	VIIRS	n	1	298	7.28	D	0	Madagascar lowland forests	Mar	3	42.4536	9.56653
1976	1888	-18.8349	49.122	340.23	0.45	0.47	3	13	2012	1044	N	VIIRS	n	1	297	10.65	D	0	Madagascar lowland forests	Mar	3	42.4536	9.56653
1977	1889	-18.834	49.1263	367	0.45	0.47	3	13	2012	1044	N	VIIRS	h	1	299	10.65	D	0	Madagascar lowland forests	Mar	3	42.4536	9.56653
1978	1890	-18.8289	49.1298	341.39	0.46	0.47	3	13	2012	1044	N	VIIRS	n	1	298	4.38	D	0	Madagascar lowland forests	Mar	3	42.4536	9.56653
1979	1891	-22.5286	47.7417	333.13	0.5	0.41	3	13	2012	1044	N	VIIRS	n	1	296	2.67	D	0	Madagascar lowland forests	Mar	3	42.4536	9.56653
1980	1892	-22.5557	47.4396	334.83	0.48	0.4	3	13	2012	1044	N	VIIRS	n	1	298	5.8	D	0	Madagascar lowland forests	Mar	3	42.4536	9.56653
1981	1898	-17.9276	49.4161	333.91	0.49	0.49	3	13	2012	1045	N	VIIRS	n	1	295	3.27	D	0	Madagascar lowland forests	Mar	3	42.4536	9.56653
1982	1899	-17.9263	49.4166	342.91	0.49	0.49	3	13	2012	1045	N	VIIRS	n	1	295	6.23	D	0	Madagascar lowland forests	Mar	3	42.4536	9.56653
1983	1917	-18.8311	49.1324	307.98	0.38	0.36	3	13	2012	2155	N	VIIRS	n	1	292	1.34	N	0	Madagascar lowland forests	Mar	3	42.4536	9.56653
1984	1918	-18.8278	49.133	321.46	0.38	0.36	3	13	2012	2155	N	VIIRS	n	1	293	1.32	N	0	Madagascar lowland forests	Mar	3	42.4536	9.56653
1985	1919	-18.8305	49.1288	306.88	0.38	0.36	3	13	2012	2155	N	VIIRS	n	1	292	2.71	N	0	Madagascar lowland forests	Mar	3	42.4536	9.56653
1986	1920	-18.8338	49.1282	346.28	0.38	0.36	3	13	2012	2155	N	VIIRS	n	1	294	2.71	N	0	Madagascar lowland forests	Mar	3	42.4536	9.56653
1987	1929	-21.2581	48.1212	332.24	0.38	0.36	3	14	2012	1025	N	VIIRS	n	1	301	2.08	D	0	Madagascar lowland forests	Mar	3	42.4536	9.56653
1988	1930	-21.2553	47.671	339.15	0.38	0.36	3	14	2012	1025	N	VIIRS	n	1	297	14.32	D	0	Madagascar lowland forests	Mar	3	42.4536	9.56653
1989	1931	-20.3549	48.5694	347.36	0.39	0.36	3	14	2012	1025	N	VIIRS	n	1	303	5.99	D	0	Madagascar lowland forests	Mar	3	42.4536	9.56653
1990	1932	-20.3543	48.5731	336.34	0.39	0.36	3	14	2012	1025	N	VIIRS	n	1	304	4.44	D	0	Madagascar lowland forests	Mar	3	42.4536	9.56653
1991	1933	-21.6799	48.1909	334.88	0.38	0.36	3	14	2012	1025	N	VIIRS	n	1	301	1.95	D	0	Madagascar lowland forests	Mar	3	42.4536	9.56653
1992	1935	-18.2858	48.4341	333.6	0.39	0.36	3	14	2012	1026	N	VIIRS	n	1	294	2.92	D	0	Madagascar lowland forests	Mar	3	42.4536	9.56653
1993	1936	-17.0082	48.6754	332.78	0.4	0.37	3	14	2012	1026	N	VIIRS	n	1	298	2.25	D	0	Madagascar lowland forests	Mar	3	42.4536	9.56653
1994	1937	-18.8802	48.9336	336.92	0.4	0.37	3	14	2012	1026	N	VIIRS	n	1	295	4.27	D	0	Madagascar lowland forests	Mar	3	42.4536	9.56653
1995	1938	-18.8309	49.1331	349.05	0.4	0.37	3	14	2012	1026	N	VIIRS	n	1	298	5.05	D	0	Madagascar lowland forests	Mar	3	42.4536	9.56653
1996	1939	-18.8361	49.1222	333.67	0.4	0.37	3	14	2012	1026	N	VIIRS	n	1	295	2.04	D	0	Madagascar lowland forests	Mar	3	42.4536	9.56653
1997	1940	-18.8349	49.1299	333.09	0.4	0.37	3	14	2012	1026	N	VIIRS	n	1	295	5.41	D	0	Madagascar lowland forests	Mar	3	42.4536	9.56653
1998	1941	-18.8275	49.1325	334.21	0.4	0.37	3	14	2012	1026	N	VIIRS	n	1	297	1.79	D	0	Madagascar lowland forests	Mar	3	42.4536	9.56653
[truncated: 327,219+ more rows]
