# Supplementary material for: The burning island: Spatiotemporal patterns of fire occurrence in Madagascar
Source: PLoS One. 2022 Mar 31;17(3):e0263313. doi: 10.1371/journal.pone.0263313 (PMC8970516; doi:10.1371/journal.pone.0263313)
Supplement: S3 Data — (ZIP) [file pone.0263313.s004.zip › Data_2017_VIIRS_Mada/Data_2017_VIIRS_Mada.xlsx]

## Sheet: 2017_viirs_Eco
FID	FID_1	latitude	longitude	bright_ti4	scan	track	month	day	year	acq_time	satellite	instrument	confidence	version	bright_ti5	frp	daynight	type	ECO_NAME	month	OBJECTID	Shape_Leng	Shape_Area
0	109	-19.6038	44.5589	343.64	0.38	0.36	1	1	2017	1039	N	VIIRS	n	1	304.36	3.94	D	0	Madagascar dry deciduous forests	Jan	1	79.095	13.1493
1	112	-19.9208	45.4611	338.01	0.39	0.36	1	1	2017	1039	N	VIIRS	n	1	301.2	6.15	D	0	Madagascar dry deciduous forests	Jan	1	79.095	13.1493
2	232	-13.0147	49.5766	331.61	0.49	0.48	1	1	2017	1041	N	VIIRS	n	1	292.95	3.92	D	0	Madagascar dry deciduous forests	Jan	1	79.095	13.1493
3	233	-13	49.4116	338.43	0.48	0.48	1	1	2017	1041	N	VIIRS	n	1	300.32	6.67	D	0	Madagascar dry deciduous forests	Jan	1	79.095	13.1493
4	234	-12.9899	49.435	334.74	0.48	0.48	1	1	2017	1041	N	VIIRS	n	1	295.98	6.58	D	0	Madagascar dry deciduous forests	Jan	1	79.095	13.1493
5	235	-12.991	49.4369	335.05	0.48	0.48	1	1	2017	1041	N	VIIRS	n	1	293.34	1.45	D	0	Madagascar dry deciduous forests	Jan	1	79.095	13.1493
6	236	-13.0586	49.5633	344.67	0.49	0.48	1	1	2017	1041	N	VIIRS	n	1	298.77	9.25	D	0	Madagascar dry deciduous forests	Jan	1	79.095	13.1493
7	237	-12.9955	49.4372	349.12	0.48	0.48	1	1	2017	1041	N	VIIRS	n	1	293.22	1.45	D	0	Madagascar dry deciduous forests	Jan	1	79.095	13.1493
8	240	-12.9535	49.4677	337.87	0.48	0.48	1	1	2017	1041	N	VIIRS	n	1	301.48	7.8	D	0	Madagascar dry deciduous forests	Jan	1	79.095	13.1493
9	241	-12.9864	49.4366	338.19	0.48	0.48	1	1	2017	1041	N	VIIRS	n	1	296.32	3.37	D	0	Madagascar dry deciduous forests	Jan	1	79.095	13.1493
10	242	-12.9527	49.4722	367	0.48	0.48	1	1	2017	1041	N	VIIRS	h	1	298.02	7.8	D	0	Madagascar dry deciduous forests	Jan	1	79.095	13.1493
11	252	-20.1223	45.3698	334.49	0.49	0.4	1	2	2017	1020	N	VIIRS	l	1	305.18	6.96	D	0	Madagascar dry deciduous forests	Jan	1	79.095	13.1493
12	253	-19.6379	45.0535	330.87	0.51	0.41	1	2	2017	1020	N	VIIRS	l	1	301.29	7.32	D	0	Madagascar dry deciduous forests	Jan	1	79.095	13.1493
13	388	-15.7708	48.6249	336.54	0.38	0.36	1	2	2017	1021	N	VIIRS	n	1	304.97	3.43	D	0	Madagascar dry deciduous forests	Jan	1	79.095	13.1493
14	554	-13.1966	49.2064	339.29	0.4	0.37	1	2	2017	1022	N	VIIRS	n	1	292.57	5.6	D	0	Madagascar dry deciduous forests	Jan	1	79.095	13.1493
15	571	-15.3009	48.0281	337.3	0.38	0.36	1	2	2017	1022	N	VIIRS	n	1	302.71	1.85	D	0	Madagascar dry deciduous forests	Jan	1	79.095	13.1493
16	577	-15.4435	47.9781	334.38	0.38	0.36	1	2	2017	1022	N	VIIRS	n	1	297.66	1.07	D	0	Madagascar dry deciduous forests	Jan	1	79.095	13.1493
17	637	-16.7903	45.2376	330.68	0.59	0.53	1	3	2017	1002	N	VIIRS	n	1	293.41	3.47	D	0	Madagascar dry deciduous forests	Jan	1	79.095	13.1493
18	638	-16.7881	45.2353	330.7	0.59	0.53	1	3	2017	1002	N	VIIRS	n	1	292.72	7.22	D	0	Madagascar dry deciduous forests	Jan	1	79.095	13.1493
19	654	-13.3898	49.4449	338.11	0.45	0.39	1	3	2017	1003	N	VIIRS	l	1	299.93	8.13	D	0	Madagascar dry deciduous forests	Jan	1	79.095	13.1493
20	655	-15.2972	48.3973	336.49	0.54	0.42	1	3	2017	1003	N	VIIRS	n	1	297.01	4.21	D	0	Madagascar dry deciduous forests	Jan	1	79.095	13.1493
21	656	-13.3945	49.4371	333.33	0.45	0.39	1	3	2017	1003	N	VIIRS	l	1	297.4	6.56	D	0	Madagascar dry deciduous forests	Jan	1	79.095	13.1493
22	657	-13.394	49.4413	353.51	0.45	0.39	1	3	2017	1003	N	VIIRS	n	1	300.33	6.56	D	0	Madagascar dry deciduous forests	Jan	1	79.095	13.1493
23	696	-16.0106	48.0651	341.7	0.44	0.63	1	5	2017	1105	N	VIIRS	n	1	284.13	4.47	D	0	Madagascar dry deciduous forests	Jan	1	79.095	13.1493
24	714	-16.7249	47.0611	332.3	0.37	0.58	1	5	2017	1105	N	VIIRS	n	1	292	2.08	D	0	Madagascar dry deciduous forests	Jan	1	79.095	13.1493
25	715	-16.0266	47.1407	342.67	0.39	0.59	1	5	2017	1105	N	VIIRS	n	1	281.04	5.54	D	0	Madagascar dry deciduous forests	Jan	1	79.095	13.1493
26	749	-16.047	47.9257	336.91	0.43	0.46	1	6	2017	1046	N	VIIRS	n	1	298.33	6.54	D	0	Madagascar dry deciduous forests	Jan	1	79.095	13.1493
27	750	-15.7177	48.0464	336.7	0.44	0.46	1	6	2017	1046	N	VIIRS	n	1	295.67	6.17	D	0	Madagascar dry deciduous forests	Jan	1	79.095	13.1493
28	753	-16.0463	47.9297	341.36	0.43	0.46	1	6	2017	1046	N	VIIRS	n	1	299.12	8.73	D	0	Madagascar dry deciduous forests	Jan	1	79.095	13.1493
29	764	-17.3047	44.9541	334.79	0.43	0.38	1	6	2017	1046	N	VIIRS	n	1	294.58	5.18	D	0	Madagascar dry deciduous forests	Jan	1	79.095	13.1493
30	766	-17.2	46.0826	333.34	0.49	0.4	1	6	2017	1046	N	VIIRS	n	1	297.75	3.29	D	0	Madagascar dry deciduous forests	Jan	1	79.095	13.1493
31	767	-16.948	45.8643	336.27	0.48	0.4	1	6	2017	1046	N	VIIRS	n	1	299.62	3.42	D	0	Madagascar dry deciduous forests	Jan	1	79.095	13.1493
32	768	-15.584	46.8885	335.26	0.57	0.43	1	6	2017	1047	N	VIIRS	n	1	296.81	2.33	D	0	Madagascar dry deciduous forests	Jan	1	79.095	13.1493
33	876	-16.7068	45.4084	338.66	0.4	0.37	1	7	2017	1027	N	VIIRS	l	1	302.29	7.57	D	0	Madagascar dry deciduous forests	Jan	1	79.095	13.1493
34	881	-15.4769	47.6935	330.06	0.39	0.36	1	7	2017	1028	N	VIIRS	n	1	296.95	1.22	D	3	Madagascar dry deciduous forests	Jan	1	79.095	13.1493
35	886	-15.451	47.7268	331.45	0.39	0.36	1	7	2017	1028	N	VIIRS	n	1	295.09	1.93	D	0	Madagascar dry deciduous forests	Jan	1	79.095	13.1493
36	887	-15.9534	48.3923	345.15	0.4	0.37	1	7	2017	1028	N	VIIRS	n	1	299.43	11.76	D	0	Madagascar dry deciduous forests	Jan	1	79.095	13.1493
37	888	-15.7053	48.0846	330.78	0.4	0.37	1	7	2017	1028	N	VIIRS	n	1	295.24	2.03	D	0	Madagascar dry deciduous forests	Jan	1	79.095	13.1493
38	889	-15.6225	47.5081	346.44	0.39	0.36	1	7	2017	1028	N	VIIRS	n	1	298.04	2.89	D	0	Madagascar dry deciduous forests	Jan	1	79.095	13.1493
39	890	-15.5117	48.1165	334.86	0.4	0.37	1	7	2017	1028	N	VIIRS	n	1	296.37	3.91	D	0	Madagascar dry deciduous forests	Jan	1	79.095	13.1493
40	1222	-17.6094	46.8575	330.54	0.57	0.43	1	8	2017	1008	N	VIIRS	l	1	301.78	1.62	D	0	Madagascar dry deciduous forests	Jan	1	79.095	13.1493
41	1223	-17.6083	46.8551	332.84	0.57	0.43	1	8	2017	1008	N	VIIRS	n	1	302.41	2.58	D	0	Madagascar dry deciduous forests	Jan	1	79.095	13.1493
42	1228	-16.9937	46.6753	335.23	0.57	0.43	1	8	2017	1009	N	VIIRS	n	1	304.6	2.68	D	0	Madagascar dry deciduous forests	Jan	1	79.095	13.1493
43	1231	-15.6139	48.0929	335.16	0.46	0.39	1	8	2017	1009	N	VIIRS	n	1	302.39	1.93	D	0	Madagascar dry deciduous forests	Jan	1	79.095	13.1493
44	1234	-15.8984	48.1266	334.02	0.47	0.39	1	8	2017	1009	N	VIIRS	n	1	303.64	1.67	D	0	Madagascar dry deciduous forests	Jan	1	79.095	13.1493
45	1235	-16.02	48.592	341.43	0.45	0.39	1	8	2017	1009	N	VIIRS	n	1	309.34	6.11	D	0	Madagascar dry deciduous forests	Jan	1	79.095	13.1493
46	1244	-15.8713	48.0241	332.53	0.47	0.4	1	8	2017	1009	N	VIIRS	n	1	304.87	1.6	D	0	Madagascar dry deciduous forests	Jan	1	79.095	13.1493
47	1245	-16.3704	45.5827	338.04	0.44	0.46	1	8	2017	1009	N	VIIRS	n	1	295.95	6.16	D	0	Madagascar dry deciduous forests	Jan	1	79.095	13.1493
48	1246	-16.3681	45.5829	333.65	0.44	0.46	1	8	2017	1009	N	VIIRS	n	1	296.11	3.93	D	0	Madagascar dry deciduous forests	Jan	1	79.095	13.1493
49	1248	-16.2605	44.5568	333.09	0.51	0.49	1	8	2017	1009	N	VIIRS	n	1	296.62	4.72	D	0	Madagascar dry deciduous forests	Jan	1	79.095	13.1493
50	1249	-15.6514	47.9488	333.43	0.47	0.4	1	8	2017	1009	N	VIIRS	l	1	304.19	4.1	D	0	Madagascar dry deciduous forests	Jan	1	79.095	13.1493
51	1250	-16.7633	47.3545	335.88	0.52	0.42	1	8	2017	1009	N	VIIRS	n	1	303.67	2.58	D	0	Madagascar dry deciduous forests	Jan	1	79.095	13.1493
52	1420	-15.319	48.1637	341.64	0.58	0.52	1	9	2017	950	N	VIIRS	n	1	299.63	4.05	D	0	Madagascar dry deciduous forests	Jan	1	79.095	13.1493
53	1433	-14.5019	48.0398	342.85	0.58	0.52	1	9	2017	950	N	VIIRS	n	1	296.72	5.74	D	0	Madagascar dry deciduous forests	Jan	1	79.095	13.1493
54	1458	-16.6013	46.8348	337.29	0.37	0.58	1	9	2017	950	N	VIIRS	n	1	295.46	2.82	D	0	Madagascar dry deciduous forests	Jan	1	79.095	13.1493
55	1462	-16.5976	46.8352	330.3	0.37	0.58	1	9	2017	950	N	VIIRS	n	1	294.69	1.1	D	0	Madagascar dry deciduous forests	Jan	1	79.095	13.1493
56	1463	-16.5386	47.0052	342.5	0.36	0.57	1	9	2017	950	N	VIIRS	n	1	295.28	3.22	D	0	Madagascar dry deciduous forests	Jan	1	79.095	13.1493
57	1530	-16.0065	48.5656	332.47	0.58	0.7	1	10	2017	931	N	VIIRS	n	1	293.35	5.11	D	0	Madagascar dry deciduous forests	Jan	1	79.095	13.1493
58	1779	-15.8926	45.9346	346.54	0.41	0.61	1	10	2017	1112	N	VIIRS	n	1	288.36	5.36	D	0	Madagascar dry deciduous forests	Jan	1	79.095	13.1493
59	1950	-18.6598	44.8565	334.99	0.49	0.4	1	11	2017	1052	N	VIIRS	n	1	295.93	5.49	D	0	Madagascar dry deciduous forests	Jan	1	79.095	13.1493
60	1986	-15.2097	48.0706	342.14	0.57	0.52	1	11	2017	1053	N	VIIRS	n	1	298.32	20.71	D	0	Madagascar dry deciduous forests	Jan	1	79.095	13.1493
61	1987	-15.1527	48.1595	337.01	0.58	0.52	1	11	2017	1053	N	VIIRS	n	1	298.67	9.18	D	0	Madagascar dry deciduous forests	Jan	1	79.095	13.1493
62	2013	-14.3905	48.1218	332.62	0.6	0.53	1	11	2017	1053	N	VIIRS	n	1	290.65	5.06	D	0	Madagascar dry deciduous forests	Jan	1	79.095	13.1493
63	2056	-13.2148	49.3676	331.23	0.38	0.59	1	11	2017	1053	N	VIIRS	n	1	293.5	3.08	D	0	Madagascar dry deciduous forests	Jan	1	79.095	13.1493
64	2154	-13.0148	49.5708	306.1	0.39	0.36	1	11	2017	2201	N	VIIRS	n	1	290.8	0.37	N	0	Madagascar dry deciduous forests	Jan	1	79.095	13.1493
65	2158	-15.4223	47.9751	304.99	0.38	0.36	1	11	2017	2202	N	VIIRS	n	1	286.77	0.65	N	0	Madagascar dry deciduous forests	Jan	1	79.095	13.1493
66	2169	-15.4256	47.9746	300.37	0.38	0.36	1	11	2017	2202	N	VIIRS	n	1	288.49	0.65	N	0	Madagascar dry deciduous forests	Jan	1	79.095	13.1493
67	2310	-18.2385	45.1185	334.31	0.39	0.36	1	12	2017	1033	N	VIIRS	n	1	303.02	4.57	D	0	Madagascar dry deciduous forests	Jan	1	79.095	13.1493
68	2314	-18.8882	45.105	333.68	0.39	0.36	1	12	2017	1033	N	VIIRS	n	1	300.9	2.33	D	0	Madagascar dry deciduous forests	Jan	1	79.095	13.1493
69	2316	-15.7934	48.5735	337.2	0.47	0.4	1	12	2017	1034	N	VIIRS	n	1	299.5	3.6	D	0	Madagascar dry deciduous forests	Jan	1	79.095	13.1493
70	2324	-16.7159	45.5457	338.41	0.38	0.36	1	12	2017	1034	N	VIIRS	n	1	303.19	3.47	D	0	Madagascar dry deciduous forests	Jan	1	79.095	13.1493
71	2332	-13.6427	49.6073	338.45	0.57	0.43	1	12	2017	1034	N	VIIRS	n	1	303.09	6.69	D	0	Madagascar dry deciduous forests	Jan	1	79.095	13.1493
72	2334	-16.6711	46.6839	338.16	0.4	0.37	1	12	2017	1034	N	VIIRS	n	1	301.7	4.44	D	0	Madagascar dry deciduous forests	Jan	1	79.095	13.1493
73	2339	-15.0188	48.1812	336.82	0.46	0.39	1	12	2017	1034	N	VIIRS	n	1	300.23	2.67	D	0	Madagascar dry deciduous forests	Jan	1	79.095	13.1493
74	2347	-16.8043	46.131	331.55	0.39	0.36	1	12	2017	1034	N	VIIRS	l	1	302.48	1.85	D	0	Madagascar dry deciduous forests	Jan	1	79.095	13.1493
75	2447	-15.8744	48.2809	342.25	0.4	0.37	1	13	2017	1015	N	VIIRS	n	1	299.91	3.98	D	0	Madagascar dry deciduous forests	Jan	1	79.095	13.1493
76	2448	-16.9841	45.6528	336.77	0.53	0.42	1	13	2017	1015	N	VIIRS	n	1	304	7.81	D	0	Madagascar dry deciduous forests	Jan	1	79.095	13.1493
77	2460	-14.8436	48.4031	345.82	0.4	0.37	1	13	2017	1015	N	VIIRS	n	1	302.94	6.28	D	0	Madagascar dry deciduous forests	Jan	1	79.095	13.1493
78	2467	-15.966	48.101	331.36	0.41	0.37	1	13	2017	1015	N	VIIRS	n	1	303.14	3.01	D	0	Madagascar dry deciduous forests	Jan	1	79.095	13.1493
79	2468	-15.2178	48.1532	331.95	0.4	0.37	1	13	2017	1015	N	VIIRS	l	1	301.18	2.68	D	0	Madagascar dry deciduous forests	Jan	1	79.095	13.1493
80	2469	-17.2178	46.4053	335.38	0.49	0.4	1	13	2017	1015	N	VIIRS	l	1	305.66	6.46	D	0	Madagascar dry deciduous forests	Jan	1	79.095	13.1493
81	2471	-17.3134	47.0376	333.7	0.46	0.39	1	13	2017	1015	N	VIIRS	l	1	300.77	2.6	D	0	Madagascar dry deciduous forests	Jan	1	79.095	13.1493
82	2578	-15.1171	48.2996	340.97	0.45	0.47	1	14	2017	956	N	VIIRS	n	1	298.35	7.05	D	0	Madagascar dry deciduous forests	Jan	1	79.095	13.1493
83	2579	-17.132	46.5459	333.24	0.62	0.54	1	14	2017	956	N	VIIRS	n	1	296.08	3.06	D	0	Madagascar dry deciduous forests	Jan	1	79.095	13.1493
84	2580	-14.9289	48.3049	333.8	0.45	0.47	1	14	2017	956	N	VIIRS	n	1	296.67	4.85	D	0	Madagascar dry deciduous forests	Jan	1	79.095	13.1493
85	2606	-17.4062	47.2042	330.95	0.57	0.52	1	14	2017	956	N	VIIRS	l	1	302.67	8.9	D	0	Madagascar dry deciduous forests	Jan	1	79.095	13.1493
86	2607	-16.2034	47.1008	332.23	0.55	0.51	1	14	2017	956	N	VIIRS	l	1	307.15	18.87	D	0	Madagascar dry deciduous forests	Jan	1	79.095	13.1493
87	2609	-16.1898	47.0937	333.99	0.56	0.51	1	14	2017	956	N	VIIRS	l	1	306.76	9.39	D	0	Madagascar dry deciduous forests	Jan	1	79.095	13.1493
88	2611	-16.1945	47.0943	333.38	0.56	0.51	1	14	2017	956	N	VIIRS	l	1	307.33	9.39	D	0	Madagascar dry deciduous forests	Jan	1	79.095	13.1493
89	2627	-15.3559	48.2057	335.6	0.46	0.47	1	14	2017	956	N	VIIRS	n	1	304.19	5.49	D	0	Madagascar dry deciduous forests	Jan	1	79.095	13.1493
90	2642	-12.1108	49.1574	331.78	0.55	0.42	1	14	2017	957	N	VIIRS	n	1	300.92	4.99	D	0	Madagascar dry deciduous forests	Jan	1	79.095	13.1493
91	2691	-15.9336	47.928	302.18	0.45	0.63	1	14	2017	2246	N	VIIRS	n	1	288.65	0.59	N	0	Madagascar dry deciduous forests	Jan	1	79.095	13.1493
92	2692	-15.936	47.9292	302.71	0.45	0.63	1	14	2017	2246	N	VIIRS	n	1	288.37	0.73	N	0	Madagascar dry deciduous forests	Jan	1	79.095	13.1493
93	2793	-12.1328	49.2278	332.83	0.37	0.58	1	15	2017	938	N	VIIRS	n	1	296.05	3.72	D	0	Madagascar dry deciduous forests	Jan	1	79.095	13.1493
94	2794	-12.1332	49.2243	339.46	0.37	0.58	1	15	2017	938	N	VIIRS	n	1	296.9	3.6	D	0	Madagascar dry deciduous forests	Jan	1	79.095	13.1493
95	2798	-12.9631	49.6333	330.53	0.35	0.57	1	15	2017	938	N	VIIRS	n	1	297.55	3.94	D	0	Madagascar dry deciduous forests	Jan	1	79.095	13.1493
96	2799	-12.9599	49.6307	339.06	0.35	0.57	1	15	2017	938	N	VIIRS	n	1	296.94	5.96	D	0	Madagascar dry deciduous forests	Jan	1	79.095	13.1493
97	2800	-12.4501	49.2786	332.8	0.37	0.58	1	15	2017	938	N	VIIRS	n	1	295.58	1.99	D	0	Madagascar dry deciduous forests	Jan	1	79.095	13.1493
98	2803	-13.2583	49.4798	347.05	0.37	0.58	1	15	2017	938	N	VIIRS	n	1	300.77	8.65	D	0	Madagascar dry deciduous forests	Jan	1	79.095	13.1493
99	2986	-15.8177	48.1403	340.16	0.36	0.57	1	16	2017	1059	N	VIIRS	n	1	301.52	4.13	D	0	Madagascar dry deciduous forests	Jan	1	79.095	13.1493
100	2989	-15.8199	48.1385	340.3	0.36	0.57	1	16	2017	1059	N	VIIRS	n	1	301.18	4.99	D	0	Madagascar dry deciduous forests	Jan	1	79.095	13.1493
101	2990	-14.8389	47.4067	367	0.33	0.56	1	16	2017	1059	N	VIIRS	h	1	299.06	7.87	D	0	Madagascar dry deciduous forests	Jan	1	79.095	13.1493
102	2991	-16.2689	47.5657	335.58	0.32	0.55	1	16	2017	1059	N	VIIRS	n	1	297.33	1.84	D	0	Madagascar dry deciduous forests	Jan	1	79.095	13.1493
103	3295	-19.0989	45.3527	336.87	0.39	0.36	1	17	2017	1039	N	VIIRS	n	1	301.11	3.37	D	0	Madagascar dry deciduous forests	Jan	1	79.095	13.1493
104	3296	-19.1017	45.357	337.22	0.39	0.36	1	17	2017	1039	N	VIIRS	n	1	301.31	3.67	D	0	Madagascar dry deciduous forests	Jan	1	79.095	13.1493
105	3298	-16.9914	46.6448	339.13	0.44	0.38	1	17	2017	1040	N	VIIRS	n	1	304.86	4.67	D	0	Madagascar dry deciduous forests	Jan	1	79.095	13.1493
106	3299	-15.9682	46.7921	335.98	0.46	0.39	1	17	2017	1040	N	VIIRS	n	1	303.59	5.23	D	0	Madagascar dry deciduous forests	Jan	1	79.095	13.1493
107	3300	-14.7233	47.4811	337.4	0.52	0.41	1	17	2017	1040	N	VIIRS	n	1	299.39	5.09	D	0	Madagascar dry deciduous forests	Jan	1	79.095	13.1493
108	3320	-17.6141	45.1624	330.45	0.39	0.37	1	17	2017	1040	N	VIIRS	n	1	299.66	4.25	D	0	Madagascar dry deciduous forests	Jan	1	79.095	13.1493
109	3322	-16.5369	47.1213	335.4	0.47	0.4	1	17	2017	1040	N	VIIRS	n	1	299.53	3.04	D	0	Madagascar dry deciduous forests	Jan	1	79.095	13.1493
110	3323	-17.3949	47.2613	340.85	0.46	0.39	1	17	2017	1040	N	VIIRS	n	1	296.94	7.36	D	0	Madagascar dry deciduous forests	Jan	1	79.095	13.1493
111	3324	-18.2802	44.989	331.25	0.39	0.36	1	17	2017	1040	N	VIIRS	l	1	303.57	1.14	D	0	Madagascar dry deciduous forests	Jan	1	79.095	13.1493
112	3325	-16.27	47.1064	334.96	0.47	0.4	1	17	2017	1040	N	VIIRS	n	1	294.74	4.48	D	0	Madagascar dry deciduous forests	Jan	1	79.095	13.1493
113	3555	-15.9091	47.9788	336.91	0.38	0.36	1	18	2017	1021	N	VIIRS	n	1	300.56	9.1	D	0	Madagascar dry deciduous forests	Jan	1	79.095	13.1493
114	3556	-17.1477	46.9238	338.39	0.4	0.37	1	18	2017	1021	N	VIIRS	l	1	302.97	5.82	D	0	Madagascar dry deciduous forests	Jan	1	79.095	13.1493
115	3558	-15.9125	47.9793	347.33	0.38	0.36	1	18	2017	1021	N	VIIRS	n	1	304.74	9.1	D	0	Madagascar dry deciduous forests	Jan	1	79.095	13.1493
116	3566	-12.9957	49.2789	342.36	0.4	0.37	1	18	2017	1022	N	VIIRS	n	1	290.51	2.79	D	0	Madagascar dry deciduous forests	Jan	1	79.095	13.1493
117	3615	-19.8643	46.1006	339.34	0.57	0.52	1	19	2017	1001	N	VIIRS	n	1	296.36	5.12	D	0	Madagascar dry deciduous forests	Jan	1	79.095	13.1493
118	4030	-18.6878	45.4148	331.09	0.53	0.5	1	21	2017	1104	N	VIIRS	n	1	296.53	1.15	D	0	Madagascar dry deciduous forests	Jan	1	79.095	13.1493
119	4078	-19.9296	45.4562	330.16	0.51	0.49	1	21	2017	1104	N	VIIRS	n	1	297.7	1.4	D	0	Madagascar dry deciduous forests	Jan	1	79.095	13.1493
120	4084	-14.7956	48.0424	345.74	0.46	0.64	1	21	2017	1105	N	VIIRS	n	1	295.57	5.13	D	0	Madagascar dry deciduous forests	Jan	1	79.095	13.1493
121	4092	-16.1784	46.8262	336.19	0.37	0.58	1	21	2017	1105	N	VIIRS	n	1	299.09	6.41	D	0	Madagascar dry deciduous forests	Jan	1	79.095	13.1493
122	4093	-16.1818	46.8247	330.75	0.36	0.58	1	21	2017	1105	N	VIIRS	n	1	297.11	4.59	D	0	Madagascar dry deciduous forests	Jan	1	79.095	13.1493
123	4094	-15.8925	46.0518	330.55	0.33	0.55	1	21	2017	1105	N	VIIRS	n	1	294.9	2.78	D	0	Madagascar dry deciduous forests	Jan	1	79.095	13.1493
124	4095	-16.1231	45.1541	331.35	0.57	0.52	1	21	2017	1105	N	VIIRS	n	1	295.01	5.76	D	0	Madagascar dry deciduous forests	Jan	1	79.095	13.1493
125	4362	-18.7208	45.2607	331.49	0.43	0.38	1	22	2017	1046	N	VIIRS	n	1	298.3	1.08	D	3	Madagascar dry deciduous forests	Jan	1	79.095	13.1493
126	4364	-18.6378	45.0234	341.15	0.42	0.38	1	22	2017	1046	N	VIIRS	n	1	302.91	7.75	D	0	Madagascar dry deciduous forests	Jan	1	79.095	13.1493
127	4365	-18.6371	45.0274	338.69	0.42	0.38	1	22	2017	1046	N	VIIRS	n	1	302.43	2.95	D	0	Madagascar dry deciduous forests	Jan	1	79.095	13.1493
128	4422	-15.8966	48.4785	310.89	0.4	0.37	1	22	2017	2155	N	VIIRS	n	1	292.4	1.01	N	0	Madagascar dry deciduous forests	Jan	1	79.095	13.1493
129	4430	-15.7118	48.632	303.01	0.39	0.37	1	22	2017	2155	N	VIIRS	n	1	289.44	0.59	N	0	Madagascar dry deciduous forests	Jan	1	79.095	13.1493
130	4535	-20.8898	45.6229	341.52	0.42	0.38	1	23	2017	1026	N	VIIRS	n	1	314.11	4.63	D	0	Madagascar dry deciduous forests	Jan	1	79.095	13.1493
131	4608	-15.9843	47.9147	335.53	0.39	0.36	1	23	2017	1027	N	VIIRS	n	1	302.25	1.12	D	0	Madagascar dry deciduous forests	Jan	1	79.095	13.1493
132	4609	-17.2487	46.1915	338.76	0.39	0.36	1	23	2017	1027	N	VIIRS	l	1	309.3	4.92	D	0	Madagascar dry deciduous forests	Jan	1	79.095	13.1493
133	4610	-15.9801	47.5237	348.61	0.39	0.36	1	23	2017	1027	N	VIIRS	n	1	309.27	6.93	D	0	Madagascar dry deciduous forests	Jan	1	79.095	13.1493
134	4611	-15.8552	48.379	344.34	0.4	0.37	1	23	2017	1027	N	VIIRS	n	1	310.25	23.59	D	0	Madagascar dry deciduous forests	Jan	1	79.095	13.1493
135	4612	-15.8546	48.3828	341.54	0.4	0.37	1	23	2017	1027	N	VIIRS	n	1	307.14	19.39	D	0	Madagascar dry deciduous forests	Jan	1	79.095	13.1493
136	4613	-19.7614	45.1375	337.7	0.43	0.38	1	23	2017	1027	N	VIIRS	l	1	309.65	4.89	D	0	Madagascar dry deciduous forests	Jan	1	79.095	13.1493
137	4614	-19.4303	45.682	338.26	0.41	0.37	1	23	2017	1027	N	VIIRS	n	1	308.78	3.16	D	0	Madagascar dry deciduous forests	Jan	1	79.095	13.1493
138	4615	-19.7614	45.1371	334.78	0.43	0.38	1	23	2017	1027	N	VIIRS	l	1	309.61	4.6	D	0	Madagascar dry deciduous forests	Jan	1	79.095	13.1493
139	4616	-17.9695	45.4654	340.49	0.41	0.37	1	23	2017	1027	N	VIIRS	n	1	307.19	5.71	D	0	Madagascar dry deciduous forests	Jan	1	79.095	13.1493
140	4631	-13.4995	49.2446	345.35	0.45	0.39	1	23	2017	1028	N	VIIRS	n	1	301.99	6.15	D	0	Madagascar dry deciduous forests	Jan	1	79.095	13.1493
141	4632	-15.5628	48.5515	338.81	0.41	0.37	1	23	2017	1028	N	VIIRS	n	1	306.9	2.98	D	0	Madagascar dry deciduous forests	Jan	1	79.095	13.1493
142	4633	-12.7879	49.4413	332.48	0.47	0.4	1	23	2017	1028	N	VIIRS	n	1	299.34	6.56	D	0	Madagascar dry deciduous forests	Jan	1	79.095	13.1493
143	4634	-12.7908	49.4463	332.62	0.47	0.4	1	23	2017	1028	N	VIIRS	n	1	300.14	2.59	D	0	Madagascar dry deciduous forests	Jan	1	79.095	13.1493
144	4635	-14.9136	47.4261	330.73	0.39	0.36	1	23	2017	1028	N	VIIRS	l	1	303.17	2.89	D	0	Madagascar dry deciduous forests	Jan	1	79.095	13.1493
145	4636	-15.3006	48.3976	342.26	0.41	0.37	1	23	2017	1028	N	VIIRS	n	1	309.54	8.36	D	0	Madagascar dry deciduous forests	Jan	1	79.095	13.1493
146	4637	-15.5927	48.034	332.68	0.4	0.37	1	23	2017	1028	N	VIIRS	n	1	302.53	2.21	D	0	Madagascar dry deciduous forests	Jan	1	79.095	13.1493
147	4766	-16.74	46.6379	335.98	0.57	0.43	1	24	2017	1008	N	VIIRS	l	1	308.82	3.33	D	0	Madagascar dry deciduous forests	Jan	1	79.095	13.1493
148	4771	-17.3623	46.3691	348.2	0.4	0.44	1	24	2017	1008	N	VIIRS	n	1	306.35	7.24	D	0	Madagascar dry deciduous forests	Jan	1	79.095	13.1493
149	4794	-16.8602	46.9437	334.69	0.55	0.43	1	24	2017	1008	N	VIIRS	l	1	307.18	4.66	D	0	Madagascar dry deciduous forests	Jan	1	79.095	13.1493
150	4796	-17.5875	46.3457	333.24	0.41	0.45	1	24	2017	1008	N	VIIRS	l	1	306.74	2.23	D	0	Madagascar dry deciduous forests	Jan	1	79.095	13.1493
151	4803	-15.6217	47.8158	333.67	0.48	0.4	1	24	2017	1009	N	VIIRS	n	1	300.28	4.23	D	0	Madagascar dry deciduous forests	Jan	1	79.095	13.1493
152	4805	-15.289	47.8321	332.24	0.48	0.4	1	24	2017	1009	N	VIIRS	l	1	302.21	3.8	D	0	Madagascar dry deciduous forests	Jan	1	79.095	13.1493
153	4806	-15.1915	48.166	338.85	0.46	0.39	1	24	2017	1009	N	VIIRS	l	1	304.26	6.52	D	0	Madagascar dry deciduous forests	Jan	1	79.095	13.1493
154	4807	-14.4019	48.0502	334.28	0.45	0.39	1	24	2017	1009	N	VIIRS	l	1	299.84	5.19	D	0	Madagascar dry deciduous forests	Jan	1	79.095	13.1493
155	874	-19.4593	47.1223	346.64	0.39	0.36	1	7	2017	1027	N	VIIRS	n	1	302.82	10.76	D	0	Madagascar ericoid thickets	Jan	2	3.48836	0.108619
156	875	-19.4559	47.1217	337.36	0.39	0.36	1	7	2017	1027	N	VIIRS	n	1	300.5	10.76	D	0	Madagascar ericoid thickets	Jan	2	3.48836	0.108619
157	0	-22.5421	47.7332	331.19	0.43	0.38	1	1	2017	1038	N	VIIRS	l	1	303.21	4.51	D	0	Madagascar lowland forests	Jan	3	42.4536	9.56653
158	1	-22.1654	47.9501	338.59	0.44	0.38	1	1	2017	1038	N	VIIRS	n	1	303.41	5.87	D	0	Madagascar lowland forests	Jan	3	42.4536	9.56653
159	2	-22.1627	47.9231	332.67	0.44	0.38	1	1	2017	1038	N	VIIRS	l	1	303.9	2.88	D	0	Madagascar lowland forests	Jan	3	42.4536	9.56653
160	3	-22.1414	47.941	339.87	0.44	0.38	1	1	2017	1038	N	VIIRS	n	1	302.34	11.84	D	0	Madagascar lowland forests	Jan	3	42.4536	9.56653
161	4	-22.2012	47.8471	350.24	0.44	0.38	1	1	2017	1038	N	VIIRS	n	1	303.48	124.86	D	0	Madagascar lowland forests	Jan	3	42.4536	9.56653
162	5	-22.197	47.8507	343.87	0.44	0.38	1	1	2017	1038	N	VIIRS	n	1	302.06	9.77	D	0	Madagascar lowland forests	Jan	3	42.4536	9.56653
163	6	-22.6292	47.2336	335.67	0.41	0.37	1	1	2017	1038	N	VIIRS	n	1	294.89	2.79	D	0	Madagascar lowland forests	Jan	3	42.4536	9.56653
164	7	-22.1984	47.8422	330.02	0.44	0.38	1	1	2017	1038	N	VIIRS	l	1	301.55	124.86	D	0	Madagascar lowland forests	Jan	3	42.4536	9.56653
165	8	-22.4348	47.8557	348.83	0.43	0.38	1	1	2017	1038	N	VIIRS	n	1	303.64	11.08	D	0	Madagascar lowland forests	Jan	3	42.4536	9.56653
166	9	-22.3916	47.9173	350.86	0.44	0.38	1	1	2017	1038	N	VIIRS	n	1	307.96	32.33	D	0	Madagascar lowland forests	Jan	3	42.4536	9.56653
167	10	-22.3924	47.9131	335.29	0.44	0.38	1	1	2017	1038	N	VIIRS	l	1	307.43	32.33	D	0	Madagascar lowland forests	Jan	3	42.4536	9.56653
168	11	-22.3881	47.9166	352.9	0.44	0.38	1	1	2017	1038	N	VIIRS	n	1	302.65	32.33	D	0	Madagascar lowland forests	Jan	3	42.4536	9.56653
169	12	-22.3927	47.3527	334.52	0.42	0.37	1	1	2017	1038	N	VIIRS	n	1	298.49	7.02	D	0	Madagascar lowland forests	Jan	3	42.4536	9.56653
170	13	-23.1089	47.7374	339.66	0.42	0.38	1	1	2017	1038	N	VIIRS	n	1	304.86	12.4	D	0	Madagascar lowland forests	Jan	3	42.4536	9.56653
171	14	-23.1096	47.7332	341.65	0.42	0.38	1	1	2017	1038	N	VIIRS	n	1	301.26	5.93	D	0	Madagascar lowland forests	Jan	3	42.4536	9.56653
172	18	-23.0391	47.6986	335.06	0.42	0.38	1	1	2017	1038	N	VIIRS	l	1	305.41	2.82	D	0	Madagascar lowland forests	Jan	3	42.4536	9.56653
173	24	-21.4936	48.0923	338.05	0.45	0.39	1	1	2017	1039	N	VIIRS	n	1	303.62	4.45	D	0	Madagascar lowland forests	Jan	3	42.4536	9.56653
174	25	-21.5519	47.8174	342.64	0.44	0.38	1	1	2017	1039	N	VIIRS	n	1	302.57	3.94	D	0	Madagascar lowland forests	Jan	3	42.4536	9.56653
175	26	-19.0552	48.3196	333.78	0.5	0.41	1	1	2017	1039	N	VIIRS	n	1	298.17	9.27	D	0	Madagascar lowland forests	Jan	3	42.4536	9.56653
176	27	-21.9477	48.0827	335.6	0.45	0.39	1	1	2017	1039	N	VIIRS	n	1	301.49	2.76	D	3	Madagascar lowland forests	Jan	3	42.4536	9.56653
177	28	-18.6063	48.4247	333.53	0.51	0.41	1	1	2017	1039	N	VIIRS	n	1	300.02	7	D	0	Madagascar lowland forests	Jan	3	42.4536	9.56653
178	29	-21.6081	48.2283	345.11	0.46	0.39	1	1	2017	1039	N	VIIRS	n	1	303.98	5.38	D	0	Madagascar lowland forests	Jan	3	42.4536	9.56653
179	30	-21.9484	48.0783	335.6	0.45	0.39	1	1	2017	1039	N	VIIRS	n	1	302.28	2.76	D	3	Madagascar lowland forests	Jan	3	42.4536	9.56653
180	31	-21.648	47.8884	349.66	0.44	0.39	1	1	2017	1039	N	VIIRS	n	1	303.41	13.31	D	0	Madagascar lowland forests	Jan	3	42.4536	9.56653
181	32	-18.5456	48.33	338.58	0.51	0.41	1	1	2017	1039	N	VIIRS	n	1	301.68	12.12	D	0	Madagascar lowland forests	Jan	3	42.4536	9.56653
182	33	-21.8095	48.0611	332.3	0.45	0.39	1	1	2017	1039	N	VIIRS	n	1	299.94	1.06	D	3	Madagascar lowland forests	Jan	3	42.4536	9.56653
183	34	-22.1381	47.8795	344.98	0.44	0.38	1	1	2017	1039	N	VIIRS	n	1	303.52	7.13	D	0	Madagascar lowland forests	Jan	3	42.4536	9.56653
184	35	-22.1089	47.9443	344.88	0.44	0.38	1	1	2017	1039	N	VIIRS	n	1	303.02	5.09	D	0	Madagascar lowland forests	Jan	3	42.4536	9.56653
185	36	-22.1386	47.9413	337.17	0.44	0.38	1	1	2017	1039	N	VIIRS	n	1	300.54	12.17	D	0	Madagascar lowland forests	Jan	3	42.4536	9.56653
186	37	-22.1373	47.9278	338.2	0.44	0.38	1	1	2017	1039	N	VIIRS	n	1	301.65	2.43	D	0	Madagascar lowland forests	Jan	3	42.4536	9.56653
187	38	-22.1046	47.9479	337.5	0.44	0.38	1	1	2017	1039	N	VIIRS	n	1	302.17	3.52	D	0	Madagascar lowland forests	Jan	3	42.4536	9.56653
188	39	-22.1325	47.8696	332.54	0.44	0.38	1	1	2017	1039	N	VIIRS	n	1	301.88	1.46	D	0	Madagascar lowland forests	Jan	3	42.4536	9.56653
189	40	-20.7647	48.3055	340.64	0.47	0.4	1	1	2017	1039	N	VIIRS	n	1	301.18	8.09	D	0	Madagascar lowland forests	Jan	3	42.4536	9.56653
190	41	-19.9694	48.2965	336.52	0.48	0.4	1	1	2017	1039	N	VIIRS	n	1	297.94	3.96	D	0	Madagascar lowland forests	Jan	3	42.4536	9.56653
191	42	-22.136	47.8703	346.48	0.44	0.38	1	1	2017	1039	N	VIIRS	n	1	303.07	9.44	D	0	Madagascar lowland forests	Jan	3	42.4536	9.56653
192	43	-21.4988	47.8917	337.3	0.44	0.39	1	1	2017	1039	N	VIIRS	n	1	301.47	2.44	D	0	Madagascar lowland forests	Jan	3	42.4536	9.56653
193	44	-21.4966	47.8921	340.08	0.45	0.39	1	1	2017	1039	N	VIIRS	n	1	301.53	3	D	0	Madagascar lowland forests	Jan	3	42.4536	9.56653
194	45	-21.5914	48.0884	347.56	0.45	0.39	1	1	2017	1039	N	VIIRS	n	1	303.11	5.05	D	0	Madagascar lowland forests	Jan	3	42.4536	9.56653
195	46	-21.597	47.8972	332.51	0.44	0.39	1	1	2017	1039	N	VIIRS	n	1	301.04	2.24	D	0	Madagascar lowland forests	Jan	3	42.4536	9.56653
196	47	-21.5973	47.8084	353.27	0.44	0.38	1	1	2017	1039	N	VIIRS	n	1	302.43	15.75	D	0	Madagascar lowland forests	Jan	3	42.4536	9.56653
197	48	-21.5917	47.7985	336.11	0.44	0.38	1	1	2017	1039	N	VIIRS	n	1	295.2	2.98	D	0	Madagascar lowland forests	Jan	3	42.4536	9.56653
198	49	-21.5952	47.7992	335.92	0.44	0.38	1	1	2017	1039	N	VIIRS	n	1	298.94	2.98	D	0	Madagascar lowland forests	Jan	3	42.4536	9.56653
199	50	-21.4737	47.9186	333.28	0.45	0.39	1	1	2017	1039	N	VIIRS	n	1	300.51	3.05	D	0	Madagascar lowland forests	Jan	3	42.4536	9.56653
200	51	-21.4702	47.9179	345.53	0.45	0.39	1	1	2017	1039	N	VIIRS	n	1	303.71	3.05	D	0	Madagascar lowland forests	Jan	3	42.4536	9.56653
201	52	-21.4587	47.9204	336.61	0.45	0.39	1	1	2017	1039	N	VIIRS	n	1	301.98	3.72	D	0	Madagascar lowland forests	Jan	3	42.4536	9.56653
202	53	-21.4595	47.9161	332.52	0.45	0.39	1	1	2017	1039	N	VIIRS	l	1	304.47	3.72	D	0	Madagascar lowland forests	Jan	3	42.4536	9.56653
203	54	-21.4559	47.9154	336.94	0.45	0.39	1	1	2017	1039	N	VIIRS	n	1	302.89	3.72	D	0	Madagascar lowland forests	Jan	3	42.4536	9.56653
204	55	-21.4742	48.1615	336.47	0.46	0.39	1	1	2017	1039	N	VIIRS	n	1	302.52	6.99	D	0	Madagascar lowland forests	Jan	3	42.4536	9.56653
205	56	-21.0066	48.3958	339.21	0.47	0.4	1	1	2017	1039	N	VIIRS	n	1	301.87	6.55	D	0	Madagascar lowland forests	Jan	3	42.4536	9.56653
206	57	-19.2642	48.9692	367	0.53	0.42	1	1	2017	1039	N	VIIRS	h	1	302.14	14.6	D	0	Madagascar lowland forests	Jan	3	42.4536	9.56653
207	58	-20.5594	48.3187	334.71	0.48	0.4	1	1	2017	1039	N	VIIRS	n	1	295.9	4.1	D	0	Madagascar lowland forests	Jan	3	42.4536	9.56653
208	59	-20.5604	48.3203	332.49	0.48	0.4	1	1	2017	1039	N	VIIRS	n	1	298.03	4.18	D	0	Madagascar lowland forests	Jan	3	42.4536	9.56653
209	60	-20.5382	48.0985	330.76	0.47	0.39	1	1	2017	1039	N	VIIRS	n	1	298.51	2.49	D	0	Madagascar lowland forests	Jan	3	42.4536	9.56653
210	61	-21.0861	48.1549	330.77	0.46	0.39	1	1	2017	1039	N	VIIRS	l	1	300.77	1.79	D	0	Madagascar lowland forests	Jan	3	42.4536	9.56653
211	62	-21.0825	48.1541	330.16	0.46	0.39	1	1	2017	1039	N	VIIRS	n	1	299.95	1.79	D	0	Madagascar lowland forests	Jan	3	42.4536	9.56653
212	63	-21.1106	48.2281	340.27	0.46	0.39	1	1	2017	1039	N	VIIRS	n	1	299.39	2.94	D	0	Madagascar lowland forests	Jan	3	42.4536	9.56653
213	64	-21.136	48.1682	346	0.46	0.39	1	1	2017	1039	N	VIIRS	n	1	301.82	6.25	D	0	Madagascar lowland forests	Jan	3	42.4536	9.56653
214	65	-21.1324	48.1675	334.58	0.46	0.39	1	1	2017	1039	N	VIIRS	n	1	302.16	4.13	D	0	Madagascar lowland forests	Jan	3	42.4536	9.56653
215	66	-21.1113	48.2236	335.25	0.46	0.39	1	1	2017	1039	N	VIIRS	n	1	299.38	2.94	D	0	Madagascar lowland forests	Jan	3	42.4536	9.56653
216	67	-21.1116	48.2245	335.52	0.46	0.39	1	1	2017	1039	N	VIIRS	n	1	299.86	9.46	D	0	Madagascar lowland forests	Jan	3	42.4536	9.56653
217	68	-21.1181	48.1426	345.4	0.46	0.39	1	1	2017	1039	N	VIIRS	n	1	303.29	9.8	D	0	Madagascar lowland forests	Jan	3	42.4536	9.56653
218	69	-21.1042	48.1584	331.18	0.46	0.39	1	1	2017	1039	N	VIIRS	n	1	299.53	1.75	D	0	Madagascar lowland forests	Jan	3	42.4536	9.56653
219	70	-20.6104	48.3524	333.96	0.48	0.4	1	1	2017	1039	N	VIIRS	n	1	299.45	6.04	D	0	Madagascar lowland forests	Jan	3	42.4536	9.56653
220	71	-20.606	48.3563	332.51	0.48	0.4	1	1	2017	1039	N	VIIRS	n	1	298.21	11.76	D	0	Madagascar lowland forests	Jan	3	42.4536	9.56653
221	72	-20.6068	48.3517	336.76	0.48	0.4	1	1	2017	1039	N	VIIRS	n	1	298.04	6.04	D	0	Madagascar lowland forests	Jan	3	42.4536	9.56653
222	73	-20.5481	48.3829	339.65	0.48	0.4	1	1	2017	1039	N	VIIRS	n	1	300.91	7.42	D	0	Madagascar lowland forests	Jan	3	42.4536	9.56653
223	74	-20.5494	48.3846	338.04	0.48	0.4	1	1	2017	1039	N	VIIRS	n	1	300.23	6.04	D	0	Madagascar lowland forests	Jan	3	42.4536	9.56653
224	75	-21.2982	48.2265	347.07	0.46	0.39	1	1	2017	1039	N	VIIRS	n	1	302.09	6.83	D	0	Madagascar lowland forests	Jan	3	42.4536	9.56653
225	76	-21.3218	47.9806	336.3	0.45	0.39	1	1	2017	1039	N	VIIRS	n	1	301.73	2.77	D	3	Madagascar lowland forests	Jan	3	42.4536	9.56653
226	77	-21.4117	47.9372	336.37	0.45	0.39	1	1	2017	1039	N	VIIRS	n	1	299.48	6.54	D	0	Madagascar lowland forests	Jan	3	42.4536	9.56653
227	78	-22.1001	47.5682	338.92	0.43	0.38	1	1	2017	1039	N	VIIRS	n	1	298.82	3.13	D	0	Madagascar lowland forests	Jan	3	42.4536	9.56653
228	79	-22.1231	47.5813	340.18	0.43	0.38	1	1	2017	1039	N	VIIRS	n	1	299.79	4.09	D	0	Madagascar lowland forests	Jan	3	42.4536	9.56653
229	80	-19.2633	48.9743	331.55	0.53	0.42	1	1	2017	1039	N	VIIRS	n	1	299.42	4.45	D	3	Madagascar lowland forests	Jan	3	42.4536	9.56653
230	81	-19.3502	48.9626	351.23	0.53	0.42	1	1	2017	1039	N	VIIRS	n	1	301.13	11.97	D	0	Madagascar lowland forests	Jan	3	42.4536	9.56653
231	82	-19.3491	48.9647	347.56	0.53	0.42	1	1	2017	1039	N	VIIRS	n	1	301.69	9.5	D	0	Madagascar lowland forests	Jan	3	42.4536	9.56653
232	83	-19.35	48.9596	337.1	0.53	0.42	1	1	2017	1039	N	VIIRS	n	1	300.36	9.5	D	0	Madagascar lowland forests	Jan	3	42.4536	9.56653
233	84	-20.8382	48.1172	333	0.46	0.39	1	1	2017	1039	N	VIIRS	n	1	300.29	3.96	D	0	Madagascar lowland forests	Jan	3	42.4536	9.56653
234	85	-21.3252	48.1994	335.34	0.46	0.39	1	1	2017	1039	N	VIIRS	n	1	301.25	1.86	D	0	Madagascar lowland forests	Jan	3	42.4536	9.56653
235	86	-21.3264	48.1492	335.55	0.46	0.39	1	1	2017	1039	N	VIIRS	n	1	300.34	2.88	D	0	Madagascar lowland forests	Jan	3	42.4536	9.56653
236	87	-19.0815	49.0021	332.94	0.54	0.42	1	1	2017	1039	N	VIIRS	n	1	300.37	3.93	D	0	Madagascar lowland forests	Jan	3	42.4536	9.56653
237	88	-21.4027	48.2916	342.33	0.46	0.39	1	1	2017	1039	N	VIIRS	n	1	300.28	13.87	D	0	Madagascar lowland forests	Jan	3	42.4536	9.56653
238	89	-21.3983	48.2953	341.4	0.46	0.39	1	1	2017	1039	N	VIIRS	n	1	304.15	31.12	D	0	Madagascar lowland forests	Jan	3	42.4536	9.56653
239	90	-21.3991	48.2908	334.05	0.46	0.39	1	1	2017	1039	N	VIIRS	n	1	301.97	13.87	D	0	Madagascar lowland forests	Jan	3	42.4536	9.56653
240	91	-20.3801	48.1046	338.46	0.47	0.4	1	1	2017	1039	N	VIIRS	n	1	297.16	4.35	D	0	Madagascar lowland forests	Jan	3	42.4536	9.56653
241	92	-20.8398	48.1082	333.08	0.46	0.39	1	1	2017	1039	N	VIIRS	n	1	299.05	2.86	D	0	Madagascar lowland forests	Jan	3	42.4536	9.56653
242	93	-19.6133	48.7972	339.88	0.52	0.41	1	1	2017	1039	N	VIIRS	n	1	293.2	8.21	D	0	Madagascar lowland forests	Jan	3	42.4536	9.56653
243	94	-19.6142	48.7923	349.16	0.52	0.41	1	1	2017	1039	N	VIIRS	n	1	297.36	13.58	D	0	Madagascar lowland forests	Jan	3	42.4536	9.56653
244	95	-21.3781	48.2175	337.11	0.46	0.39	1	1	2017	1039	N	VIIRS	n	1	299.55	5.76	D	0	Madagascar lowland forests	Jan	3	42.4536	9.56653
245	96	-21.3389	48.2281	332.26	0.46	0.39	1	1	2017	1039	N	VIIRS	n	1	300.58	2.52	D	0	Madagascar lowland forests	Jan	3	42.4536	9.56653
246	97	-21.3396	48.2237	348.09	0.46	0.39	1	1	2017	1039	N	VIIRS	n	1	303.24	7.03	D	0	Madagascar lowland forests	Jan	3	42.4536	9.56653
247	98	-20.8728	47.9176	341.3	0.45	0.39	1	1	2017	1039	N	VIIRS	n	1	301.12	3.4	D	0	Madagascar lowland forests	Jan	3	42.4536	9.56653
248	99	-20.6533	47.9319	335.13	0.46	0.39	1	1	2017	1039	N	VIIRS	n	1	301.67	2.99	D	0	Madagascar lowland forests	Jan	3	42.4536	9.56653
249	100	-20.5125	48.488	336.85	0.49	0.4	1	1	2017	1039	N	VIIRS	n	1	297.84	6.6	D	0	Madagascar lowland forests	Jan	3	42.4536	9.56653
250	101	-20.9095	48.4161	336.44	0.48	0.4	1	1	2017	1039	N	VIIRS	n	1	299.59	3.16	D	0	Madagascar lowland forests	Jan	3	42.4536	9.56653
251	102	-20.3808	48.102	335.77	0.47	0.4	1	1	2017	1039	N	VIIRS	n	1	299.29	4.54	D	0	Madagascar lowland forests	Jan	3	42.4536	9.56653
252	103	-21.8624	47.669	334.53	0.43	0.38	1	1	2017	1039	N	VIIRS	n	1	299.54	3.07	D	0	Madagascar lowland forests	Jan	3	42.4536	9.56653
253	104	-21.8627	47.6702	339.02	0.43	0.38	1	1	2017	1039	N	VIIRS	n	1	299.66	5.3	D	0	Madagascar lowland forests	Jan	3	42.4536	9.56653
254	113	-20.6338	48.3049	338.85	0.47	0.4	1	1	2017	1039	N	VIIRS	n	1	299.03	3.3	D	0	Madagascar lowland forests	Jan	3	42.4536	9.56653
255	114	-20.6383	48.301	337.14	0.47	0.4	1	1	2017	1039	N	VIIRS	n	1	298.92	3.72	D	0	Madagascar lowland forests	Jan	3	42.4536	9.56653
256	115	-21.1497	48.0439	348.37	0.46	0.39	1	1	2017	1039	N	VIIRS	n	1	302.01	7.3	D	0	Madagascar lowland forests	Jan	3	42.4536	9.56653
257	116	-21.149	48.0482	337.65	0.46	0.39	1	1	2017	1039	N	VIIRS	n	1	302.37	9.95	D	0	Madagascar lowland forests	Jan	3	42.4536	9.56653
258	117	-21.146	48.0469	330.61	0.46	0.39	1	1	2017	1039	N	VIIRS	n	1	300.31	2.83	D	0	Madagascar lowland forests	Jan	3	42.4536	9.56653
259	118	-21.1504	48.0433	338.04	0.46	0.39	1	1	2017	1039	N	VIIRS	n	1	302.27	2.83	D	0	Madagascar lowland forests	Jan	3	42.4536	9.56653
260	119	-21.1496	48.0476	348.42	0.46	0.39	1	1	2017	1039	N	VIIRS	n	1	302.35	10.27	D	0	Madagascar lowland forests	Jan	3	42.4536	9.56653
261	120	-18.3224	49.326	333.03	0.39	0.44	1	1	2017	1039	N	VIIRS	l	1	303.49	4.99	D	3	Madagascar lowland forests	Jan	3	42.4536	9.56653
262	122	-21.2679	47.8103	347.94	0.44	0.39	1	1	2017	1039	N	VIIRS	n	1	302.35	7.27	D	0	Madagascar lowland forests	Jan	3	42.4536	9.56653
263	123	-21.2079	47.8605	343.79	0.45	0.39	1	1	2017	1039	N	VIIRS	n	1	301.66	6.01	D	0	Madagascar lowland forests	Jan	3	42.4536	9.56653
264	124	-21.2044	47.8597	349.48	0.45	0.39	1	1	2017	1039	N	VIIRS	n	1	300.83	6.01	D	0	Madagascar lowland forests	Jan	3	42.4536	9.56653
265	125	-21.2004	47.712	338.06	0.44	0.38	1	1	2017	1039	N	VIIRS	n	1	301.1	1.92	D	0	Madagascar lowland forests	Jan	3	42.4536	9.56653
266	126	-21.3354	47.7508	334.23	0.44	0.38	1	1	2017	1039	N	VIIRS	n	1	300.16	6.46	D	0	Madagascar lowland forests	Jan	3	42.4536	9.56653
267	127	-21.1982	47.7121	336.23	0.44	0.38	1	1	2017	1039	N	VIIRS	n	1	300.53	2.78	D	0	Madagascar lowland forests	Jan	3	42.4536	9.56653
268	128	-21.1153	47.9413	348.85	0.45	0.39	1	1	2017	1039	N	VIIRS	n	1	297.9	9.79	D	0	Madagascar lowland forests	Jan	3	42.4536	9.56653
269	129	-21.1798	47.8952	333.25	0.45	0.39	1	1	2017	1039	N	VIIRS	n	1	297.12	2.53	D	0	Madagascar lowland forests	Jan	3	42.4536	9.56653
270	130	-21.343	47.6206	338.38	0.44	0.38	1	1	2017	1039	N	VIIRS	n	1	305.91	21.93	D	0	Madagascar lowland forests	Jan	3	42.4536	9.56653
271	131	-21.7089	47.5724	336.67	0.43	0.38	1	1	2017	1039	N	VIIRS	n	1	299.61	5.47	D	0	Madagascar lowland forests	Jan	3	42.4536	9.56653
272	136	-18.5629	49.2135	354.23	0.57	0.43	1	1	2017	1039	N	VIIRS	n	1	301.53	9.9	D	0	Madagascar lowland forests	Jan	3	42.4536	9.56653
273	137	-21.6885	47.6507	336.05	0.43	0.38	1	1	2017	1039	N	VIIRS	n	1	298.87	3.49	D	0	Madagascar lowland forests	Jan	3	42.4536	9.56653
274	138	-21.799	47.5326	346.78	0.43	0.38	1	1	2017	1039	N	VIIRS	n	1	296.58	7.96	D	0	Madagascar lowland forests	Jan	3	42.4536	9.56653
275	140	-18.2801	49.1914	335.61	0.57	0.43	1	1	2017	1039	N	VIIRS	n	1	298.57	10.13	D	0	Madagascar lowland forests	Jan	3	42.4536	9.56653
276	141	-22.1874	47.6279	341.8	0.43	0.38	1	1	2017	1039	N	VIIRS	n	1	301.74	6.36	D	0	Madagascar lowland forests	Jan	3	42.4536	9.56653
277	142	-19.3304	48.9346	337.76	0.53	0.42	1	1	2017	1039	N	VIIRS	n	1	297.88	7.02	D	0	Madagascar lowland forests	Jan	3	42.4536	9.56653
278	144	-19.3295	48.9397	344.5	0.53	0.42	1	1	2017	1039	N	VIIRS	n	1	299.27	7.02	D	0	Madagascar lowland forests	Jan	3	42.4536	9.56653
279	145	-19.3343	48.9354	349.4	0.53	0.42	1	1	2017	1039	N	VIIRS	n	1	303.26	48.12	D	0	Madagascar lowland forests	Jan	3	42.4536	9.56653
280	146	-19.3452	48.964	352.93	0.53	0.42	1	1	2017	1039	N	VIIRS	n	1	300.95	9.5	D	0	Madagascar lowland forests	Jan	3	42.4536	9.56653
281	148	-21.3423	47.6248	333.93	0.44	0.38	1	1	2017	1039	N	VIIRS	n	1	301.05	21.93	D	0	Madagascar lowland forests	Jan	3	42.4536	9.56653
282	150	-21.7061	47.5676	331.45	0.43	0.38	1	1	2017	1039	N	VIIRS	n	1	299.3	2.47	D	0	Madagascar lowland forests	Jan	3	42.4536	9.56653
283	151	-19.4709	48.8954	331.22	0.53	0.42	1	1	2017	1039	N	VIIRS	n	1	299.03	4.41	D	0	Madagascar lowland forests	Jan	3	42.4536	9.56653
284	154	-18.5708	49.2459	340.56	0.57	0.43	1	1	2017	1039	N	VIIRS	n	1	300.58	5.62	D	0	Madagascar lowland forests	Jan	3	42.4536	9.56653
285	155	-18.5698	49.2513	332.71	0.57	0.43	1	1	2017	1039	N	VIIRS	n	1	298.94	5.62	D	0	Madagascar lowland forests	Jan	3	42.4536	9.56653
286	157	-18.5747	49.2467	344.59	0.57	0.43	1	1	2017	1039	N	VIIRS	n	1	302.3	5.62	D	0	Madagascar lowland forests	Jan	3	42.4536	9.56653
287	158	-18.5677	49.2174	334.36	0.57	0.43	1	1	2017	1039	N	VIIRS	n	1	299.79	5.69	D	0	Madagascar lowland forests	Jan	3	42.4536	9.56653
288	159	-18.5638	49.2166	352.89	0.57	0.43	1	1	2017	1039	N	VIIRS	n	1	301.17	8.73	D	0	Madagascar lowland forests	Jan	3	42.4536	9.56653
289	160	-18.6239	49.1562	342.43	0.56	0.43	1	1	2017	1039	N	VIIRS	n	1	302.06	7.99	D	0	Madagascar lowland forests	Jan	3	42.4536	9.56653
290	161	-18.6249	49.1509	331.41	0.56	0.43	1	1	2017	1039	N	VIIRS	n	1	299.88	2.3	D	0	Madagascar lowland forests	Jan	3	42.4536	9.56653
291	162	-18.5648	49.2112	339.08	0.56	0.43	1	1	2017	1039	N	VIIRS	n	1	302.56	8.73	D	0	Madagascar lowland forests	Jan	3	42.4536	9.56653
292	165	-17.9962	49.2363	355.47	0.39	0.44	1	1	2017	1040	N	VIIRS	n	1	305.88	90.62	D	0	Madagascar lowland forests	Jan	3	42.4536	9.56653
293	166	-16.1283	49.6933	332.9	0.44	0.46	1	1	2017	1040	N	VIIRS	n	1	292.61	1.88	D	0	Madagascar lowland forests	Jan	3	42.4536	9.56653
294	167	-15.6847	50.3362	338.16	0.49	0.49	1	1	2017	1040	N	VIIRS	n	1	276.94	5.16	D	0	Madagascar lowland forests	Jan	3	42.4536	9.56653
295	168	-16.284	49.7618	343.2	0.44	0.46	1	1	2017	1040	N	VIIRS	n	1	293.51	5.27	D	0	Madagascar lowland forests	Jan	3	42.4536	9.56653
296	169	-17.9915	49.2393	352.15	0.39	0.44	1	1	2017	1040	N	VIIRS	n	1	292.34	3.83	D	0	Madagascar lowland forests	Jan	3	42.4536	9.56653
297	170	-15.6258	50.2934	331.6	0.49	0.49	1	1	2017	1040	N	VIIRS	n	1	273.37	3.95	D	0	Madagascar lowland forests	Jan	3	42.4536	9.56653
298	171	-17.9922	49.2356	356.7	0.39	0.44	1	1	2017	1040	N	VIIRS	n	1	299.62	51.26	D	0	Madagascar lowland forests	Jan	3	42.4536	9.56653
299	173	-16.286	49.7633	342.45	0.44	0.46	1	1	2017	1040	N	VIIRS	n	1	293.44	6.52	D	0	Madagascar lowland forests	Jan	3	42.4536	9.56653
300	174	-17.9949	49.2437	338.93	0.39	0.44	1	1	2017	1040	N	VIIRS	n	1	291.57	19.72	D	0	Madagascar lowland forests	Jan	3	42.4536	9.56653
301	175	-16.7513	49.5835	330.06	0.42	0.45	1	1	2017	1040	N	VIIRS	n	1	296.91	4.96	D	0	Madagascar lowland forests	Jan	3	42.4536	9.56653
302	176	-16.7554	49.5837	332.92	0.42	0.45	1	1	2017	1040	N	VIIRS	n	1	297.39	1.87	D	0	Madagascar lowland forests	Jan	3	42.4536	9.56653
303	177	-17.9868	49.2423	342.2	0.39	0.44	1	1	2017	1040	N	VIIRS	n	1	292.56	3.83	D	0	Madagascar lowland forests	Jan	3	42.4536	9.56653
304	178	-17.9875	49.2386	338.87	0.39	0.44	1	1	2017	1040	N	VIIRS	n	1	291.73	3.83	D	0	Madagascar lowland forests	Jan	3	42.4536	9.56653
305	179	-15.8612	49.5452	339.69	0.44	0.46	1	1	2017	1040	N	VIIRS	n	1	294.28	9	D	0	Madagascar lowland forests	Jan	3	42.4536	9.56653
306	181	-16.2517	49.5653	332.78	0.43	0.46	1	1	2017	1040	N	VIIRS	n	1	292.92	0.97	D	0	Madagascar lowland forests	Jan	3	42.4536	9.56653
307	182	-17.9956	49.24	354.76	0.39	0.44	1	1	2017	1040	N	VIIRS	n	1	299.11	19.72	D	0	Madagascar lowland forests	Jan	3	42.4536	9.56653
308	184	-17.9902	49.2468	332.37	0.39	0.44	1	1	2017	1040	N	VIIRS	n	1	292.08	4.03	D	0	Madagascar lowland forests	Jan	3	42.4536	9.56653
309	185	-17.9909	49.243	340.57	0.39	0.44	1	1	2017	1040	N	VIIRS	n	1	293.41	3.83	D	0	Madagascar lowland forests	Jan	3	42.4536	9.56653
310	186	-15.4046	49.4807	342.35	0.44	0.46	1	1	2017	1040	N	VIIRS	n	1	279.35	9.62	D	0	Madagascar lowland forests	Jan	3	42.4536	9.56653
311	187	-17.9002	48.5773	334.38	0.53	0.42	1	1	2017	1040	N	VIIRS	n	1	299.35	13.43	D	0	Madagascar lowland forests	Jan	3	42.4536	9.56653
312	188	-17.9036	48.5758	342.69	0.53	0.42	1	1	2017	1040	N	VIIRS	n	1	302.59	19.29	D	0	Madagascar lowland forests	Jan	3	42.4536	9.56653
313	189	-17.9041	48.578	338.21	0.53	0.42	1	1	2017	1040	N	VIIRS	n	1	301.47	13.43	D	0	Madagascar lowland forests	Jan	3	42.4536	9.56653
314	197	-18.0802	48.5327	340.8	0.53	0.42	1	1	2017	1040	N	VIIRS	l	1	313.96	20.6	D	0	Madagascar lowland forests	Jan	3	42.4536	9.56653
315	200	-17.7642	49.4571	341.16	0.4	0.44	1	1	2017	1040	N	VIIRS	n	1	299.98	3.37	D	0	Madagascar lowland forests	Jan	3	42.4536	9.56653
316	201	-17.3689	49.2926	330.91	0.4	0.44	1	1	2017	1040	N	VIIRS	n	1	297.42	1.89	D	0	Madagascar lowland forests	Jan	3	42.4536	9.56653
317	202	-17.3453	49.3981	345.22	0.4	0.44	1	1	2017	1040	N	VIIRS	n	1	299.73	9.61	D	0	Madagascar lowland forests	Jan	3	42.4536	9.56653
318	204	-18.1959	49.0102	330.65	0.56	0.43	1	1	2017	1040	N	VIIRS	n	1	297.46	4.04	D	0	Madagascar lowland forests	Jan	3	42.4536	9.56653
319	205	-18.2097	49.0243	332.57	0.56	0.43	1	1	2017	1040	N	VIIRS	n	1	299.42	10.29	D	0	Madagascar lowland forests	Jan	3	42.4536	9.56653
320	207	-15.9678	49.1727	352.29	0.41	0.45	1	1	2017	1040	N	VIIRS	n	1	299.63	38.7	D	0	Madagascar lowland forests	Jan	3	42.4536	9.56653
321	213	-16.8219	49.6233	330.01	0.42	0.46	1	1	2017	1040	N	VIIRS	n	1	297.24	1.9	D	0	Madagascar lowland forests	Jan	3	42.4536	9.56653
322	219	-15.2655	49.2211	346.35	0.43	0.46	1	1	2017	1040	N	VIIRS	n	1	294.68	8.02	D	0	Madagascar lowland forests	Jan	3	42.4536	9.56653
323	225	-16.7738	49.6251	341.27	0.43	0.46	1	1	2017	1040	N	VIIRS	n	1	299.3	8.08	D	0	Madagascar lowland forests	Jan	3	42.4536	9.56653
324	226	-16.7726	49.6081	331.34	0.42	0.46	1	1	2017	1040	N	VIIRS	n	1	297.74	2.99	D	0	Madagascar lowland forests	Jan	3	42.4536	9.56653
325	227	-16.7684	49.6071	335.57	0.42	0.46	1	1	2017	1040	N	VIIRS	n	1	297.26	2.99	D	0	Madagascar lowland forests	Jan	3	42.4536	9.56653
326	228	-15.8882	49.1328	345.22	0.41	0.45	1	1	2017	1040	N	VIIRS	n	1	299.56	5.37	D	0	Madagascar lowland forests	Jan	3	42.4536	9.56653
327	229	-15.588	49.2085	339.86	0.42	0.45	1	1	2017	1040	N	VIIRS	n	1	298.08	10.44	D	0	Madagascar lowland forests	Jan	3	42.4536	9.56653
328	238	-14.3293	50.079	334.77	0.5	0.49	1	1	2017	1041	N	VIIRS	n	1	283.67	4.64	D	0	Madagascar lowland forests	Jan	3	42.4536	9.56653
329	243	-14.3302	50.0742	329.75	0.5	0.49	1	1	2017	1041	N	VIIRS	n	1	283.61	4.64	D	0	Madagascar lowland forests	Jan	3	42.4536	9.56653
330	245	-15.5228	50.3865	302.81	0.39	0.36	1	1	2017	2149	N	VIIRS	n	1	290.49	0.46	N	0	Madagascar lowland forests	Jan	3	42.4536	9.56653
331	246	-14.8133	49.9157	308.4	0.41	0.37	1	1	2017	2149	N	VIIRS	n	1	281.85	1.71	N	0	Madagascar lowland forests	Jan	3	42.4536	9.56653
332	247	-22.8166	47.8001	330.72	0.42	0.37	1	2	2017	1019	N	VIIRS	l	1	299.35	3.66	D	0	Madagascar lowland forests	Jan	3	42.4536	9.56653
333	249	-23.2709	47.6217	341.22	0.42	0.38	1	2	2017	1019	N	VIIRS	l	1	294.39	9.79	D	0	Madagascar lowland forests	Jan	3	42.4536	9.56653
334	256	-22.6116	47.802	343.63	0.41	0.37	1	2	2017	1020	N	VIIRS	n	1	297.84	6.16	D	0	Madagascar lowland forests	Jan	3	42.4536	9.56653
335	257	-22.6197	47.795	352.94	0.41	0.37	1	2	2017	1020	N	VIIRS	n	1	303.11	20.9	D	0	Madagascar lowland forests	Jan	3	42.4536	9.56653
336	259	-22.6156	47.7985	346.85	0.41	0.37	1	2	2017	1020	N	VIIRS	n	1	298.89	20.9	D	0	Madagascar lowland forests	Jan	3	42.4536	9.56653
337	260	-22.6151	47.8026	345.17	0.41	0.37	1	2	2017	1020	N	VIIRS	n	1	301.32	11.84	D	0	Madagascar lowland forests	Jan	3	42.4536	9.56653
338	261	-22.6191	47.7991	349.93	0.41	0.37	1	2	2017	1020	N	VIIRS	n	1	298.4	20.9	D	0	Madagascar lowland forests	Jan	3	42.4536	9.56653
339	265	-19.334	48.9344	338.53	0.38	0.36	1	2	2017	1020	N	VIIRS	n	1	306.19	5.97	D	0	Madagascar lowland forests	Jan	3	42.4536	9.56653
340	266	-19.3429	48.966	341.19	0.38	0.36	1	2	2017	1020	N	VIIRS	n	1	307.89	6.56	D	0	Madagascar lowland forests	Jan	3	42.4536	9.56653
341	267	-19.3201	48.9584	334.99	0.38	0.36	1	2	2017	1020	N	VIIRS	l	1	306.7	4.12	D	0	Madagascar lowland forests	Jan	3	42.4536	9.56653
342	268	-21.9403	47.5631	332.43	0.42	0.37	1	2	2017	1020	N	VIIRS	l	1	297.73	5.02	D	0	Madagascar lowland forests	Jan	3	42.4536	9.56653
343	269	-19.1083	49.0204	331.9	0.38	0.36	1	2	2017	1020	N	VIIRS	l	1	303.84	2.54	D	0	Madagascar lowland forests	Jan	3	42.4536	9.56653
344	270	-21.9427	47.5965	333.02	0.42	0.37	1	2	2017	1020	N	VIIRS	n	1	298.21	5.28	D	0	Madagascar lowland forests	Jan	3	42.4536	9.56653
345	271	-19.3318	48.9265	344.33	0.38	0.36	1	2	2017	1020	N	VIIRS	n	1	301.01	39.36	D	0	Madagascar lowland forests	Jan	3	42.4536	9.56653
346	272	-22.5859	47.7196	333.6	0.42	0.37	1	2	2017	1020	N	VIIRS	n	1	297.35	1.42	D	0	Madagascar lowland forests	Jan	3	42.4536	9.56653
347	273	-19.3312	48.9302	352.51	0.38	0.36	1	2	2017	1020	N	VIIRS	n	1	304.09	5.97	D	0	Madagascar lowland forests	Jan	3	42.4536	9.56653
348	274	-19.4722	48.8937	330.24	0.38	0.36	1	2	2017	1020	N	VIIRS	l	1	305.16	2.89	D	0	Madagascar lowland forests	Jan	3	42.4536	9.56653
349	275	-19.3279	48.9296	336.83	0.38	0.36	1	2	2017	1020	N	VIIRS	n	1	304.48	13.01	D	0	Madagascar lowland forests	Jan	3	42.4536	9.56653
350	276	-19.3351	48.9271	347.33	0.38	0.36	1	2	2017	1020	N	VIIRS	n	1	302.16	39.36	D	0	Madagascar lowland forests	Jan	3	42.4536	9.56653
351	277	-21.7101	47.6432	332.72	0.41	0.37	1	2	2017	1020	N	VIIRS	n	1	297.44	3.69	D	0	Madagascar lowland forests	Jan	3	42.4536	9.56653
352	278	-19.3307	48.9338	344.8	0.38	0.36	1	2	2017	1020	N	VIIRS	n	1	302.86	5.97	D	0	Madagascar lowland forests	Jan	3	42.4536	9.56653
353	279	-19.3295	48.9412	344.14	0.38	0.36	1	2	2017	1020	N	VIIRS	n	1	303.83	5.38	D	0	Madagascar lowland forests	Jan	3	42.4536	9.56653
354	280	-19.3273	48.9333	334.66	0.38	0.36	1	2	2017	1020	N	VIIRS	n	1	302	13.01	D	0	Madagascar lowland forests	Jan	3	42.4536	9.56653
355	281	-21.7141	47.6397	340.15	0.41	0.37	1	2	2017	1020	N	VIIRS	n	1	295.81	3.69	D	0	Madagascar lowland forests	Jan	3	42.4536	9.56653
356	282	-19.3262	48.9406	345.38	0.38	0.36	1	2	2017	1020	N	VIIRS	n	1	308	35.01	D	0	Madagascar lowland forests	Jan	3	42.4536	9.56653
357	283	-19.3323	48.9228	352.88	0.38	0.36	1	2	2017	1020	N	VIIRS	n	1	303.72	39.36	D	0	Madagascar lowland forests	Jan	3	42.4536	9.56653
358	284	-22.206	47.5577	330.38	0.42	0.38	1	2	2017	1020	N	VIIRS	n	1	295.36	1.87	D	0	Madagascar lowland forests	Jan	3	42.4536	9.56653
359	285	-21.5279	48.0497	346.53	0.4	0.37	1	2	2017	1020	N	VIIRS	l	1	295.7	6.62	D	0	Madagascar lowland forests	Jan	3	42.4536	9.56653
360	286	-21.5194	48.0603	350.74	0.4	0.37	1	2	2017	1020	N	VIIRS	l	1	297.34	10.23	D	0	Madagascar lowland forests	Jan	3	42.4536	9.56653
361	287	-21.52	48.0564	338.66	0.4	0.37	1	2	2017	1020	N	VIIRS	l	1	293.82	5.95	D	0	Madagascar lowland forests	Jan	3	42.4536	9.56653
362	288	-21.516	48.0598	338.84	0.4	0.37	1	2	2017	1020	N	VIIRS	l	1	296.44	10.23	D	0	Madagascar lowland forests	Jan	3	42.4536	9.56653
363	289	-21.5223	48.0647	337.8	0.4	0.37	1	2	2017	1020	N	VIIRS	l	1	292.25	13.02	D	0	Madagascar lowland forests	Jan	3	42.4536	9.56653
364	290	-22.462	47.8367	340.95	0.41	0.37	1	2	2017	1020	N	VIIRS	l	1	299.88	10.67	D	0	Madagascar lowland forests	Jan	3	42.4536	9.56653
365	291	-22.4632	47.8286	332.14	0.41	0.37	1	2	2017	1020	N	VIIRS	l	1	297.98	9.98	D	0	Madagascar lowland forests	Jan	3	42.4536	9.56653
366	292	-22.4626	47.8327	354.83	0.41	0.37	1	2	2017	1020	N	VIIRS	n	1	301.92	9.98	D	0	Madagascar lowland forests	Jan	3	42.4536	9.56653
367	293	-22.1471	47.9711	332.58	0.41	0.37	1	2	2017	1020	N	VIIRS	l	1	305.14	6.11	D	0	Madagascar lowland forests	Jan	3	42.4536	9.56653
368	294	-22.1477	47.9715	333.44	0.41	0.37	1	2	2017	1020	N	VIIRS	l	1	305.54	7.74	D	0	Madagascar lowland forests	Jan	3	42.4536	9.56653
369	295	-21.8314	47.9412	349.93	0.41	0.37	1	2	2017	1020	N	VIIRS	l	1	293.97	7.26	D	0	Madagascar lowland forests	Jan	3	42.4536	9.56653
370	296	-21.7681	48.0242	336.23	0.4	0.37	1	2	2017	1020	N	VIIRS	n	1	300.32	3.31	D	0	Madagascar lowland forests	Jan	3	42.4536	9.56653
371	297	-21.6019	48.2124	335.4	0.4	0.37	1	2	2017	1020	N	VIIRS	l	1	303.86	5.67	D	0	Madagascar lowland forests	Jan	3	42.4536	9.56653
372	298	-21.6025	48.2086	351.75	0.4	0.37	1	2	2017	1020	N	VIIRS	n	1	304.23	5.67	D	0	Madagascar lowland forests	Jan	3	42.4536	9.56653
373	299	-21.603	48.2047	345.73	0.4	0.37	1	2	2017	1020	N	VIIRS	n	1	301.2	6.18	D	0	Madagascar lowland forests	Jan	3	42.4536	9.56653
374	300	-21.5991	48.208	338.55	0.4	0.37	1	2	2017	1020	N	VIIRS	n	1	300.19	5.31	D	0	Madagascar lowland forests	Jan	3	42.4536	9.56653
375	301	-22.1149	47.9053	344.76	0.41	0.37	1	2	2017	1020	N	VIIRS	n	1	302.02	6.71	D	0	Madagascar lowland forests	Jan	3	42.4536	9.56653
376	302	-21.9913	47.9949	331.18	0.41	0.37	1	2	2017	1020	N	VIIRS	l	1	299.69	1.3	D	3	Madagascar lowland forests	Jan	3	42.4536	9.56653
377	303	-22.3643	47.8139	349.78	0.41	0.37	1	2	2017	1020	N	VIIRS	n	1	302.95	12.82	D	3	Madagascar lowland forests	Jan	3	42.4536	9.56653
378	304	-22.2112	47.8634	354.49	0.41	0.37	1	2	2017	1020	N	VIIRS	n	1	302.2	15.34	D	0	Madagascar lowland forests	Jan	3	42.4536	9.56653
379	305	-22.2071	47.8423	339.44	0.41	0.37	1	2	2017	1020	N	VIIRS	l	1	301.11	7.37	D	0	Madagascar lowland forests	Jan	3	42.4536	9.56653
380	306	-22.2037	47.8418	339.22	0.41	0.37	1	2	2017	1020	N	VIIRS	l	1	301.62	6.18	D	0	Madagascar lowland forests	Jan	3	42.4536	9.56653
381	307	-21.5325	48.0663	347.32	0.4	0.37	1	2	2017	1020	N	VIIRS	l	1	294.96	12.42	D	0	Madagascar lowland forests	Jan	3	42.4536	9.56653
382	308	-22.8147	47.801	337.15	0.42	0.37	1	2	2017	1020	N	VIIRS	l	1	299.41	5.05	D	0	Madagascar lowland forests	Jan	3	42.4536	9.56653
383	309	-22.4586	47.8361	339.83	0.41	0.37	1	2	2017	1020	N	VIIRS	l	1	300.75	10.67	D	0	Madagascar lowland forests	Jan	3	42.4536	9.56653
384	310	-22.1984	47.9551	340.22	0.41	0.37	1	2	2017	1020	N	VIIRS	n	1	298.58	2.8	D	0	Madagascar lowland forests	Jan	3	42.4536	9.56653
385	311	-22.1939	47.9625	356.73	0.41	0.37	1	2	2017	1020	N	VIIRS	n	1	304.8	20.86	D	0	Madagascar lowland forests	Jan	3	42.4536	9.56653
386	312	-22.1944	47.9585	342.36	0.41	0.37	1	2	2017	1020	N	VIIRS	n	1	303.32	20.86	D	0	Madagascar lowland forests	Jan	3	42.4536	9.56653
387	313	-22.195	47.9545	347.2	0.41	0.37	1	2	2017	1020	N	VIIRS	n	1	298.79	5.17	D	0	Madagascar lowland forests	Jan	3	42.4536	9.56653
388	314	-22.1899	47.9659	348.18	0.41	0.37	1	2	2017	1020	N	VIIRS	n	1	301.01	11.44	D	0	Madagascar lowland forests	Jan	3	42.4536	9.56653
389	315	-22.1904	47.9619	346.68	0.41	0.37	1	2	2017	1020	N	VIIRS	n	1	301.63	20.86	D	0	Madagascar lowland forests	Jan	3	42.4536	9.56653
390	316	-22.3878	47.915	335.63	0.41	0.37	1	2	2017	1020	N	VIIRS	l	1	300.94	5.72	D	0	Madagascar lowland forests	Jan	3	42.4536	9.56653
391	317	-19.9057	48.7703	332.1	0.39	0.36	1	2	2017	1020	N	VIIRS	n	1	301.31	2.19	D	0	Madagascar lowland forests	Jan	3	42.4536	9.56653
392	318	-19.8763	48.7843	336.92	0.39	0.36	1	2	2017	1020	N	VIIRS	n	1	304.69	2.12	D	0	Madagascar lowland forests	Jan	3	42.4536	9.56653
393	319	-20.4738	48.241	343.79	0.39	0.36	1	2	2017	1020	N	VIIRS	n	1	297.06	9.7	D	0	Madagascar lowland forests	Jan	3	42.4536	9.56653
394	320	-20.4805	48.2422	332.8	0.39	0.36	1	2	2017	1020	N	VIIRS	n	1	295.74	4.2	D	0	Madagascar lowland forests	Jan	3	42.4536	9.56653
395	321	-20.4771	48.2416	334.13	0.39	0.36	1	2	2017	1020	N	VIIRS	n	1	296.2	9.7	D	0	Madagascar lowland forests	Jan	3	42.4536	9.56653
396	322	-20.386	48.2195	332.23	0.39	0.36	1	2	2017	1020	N	VIIRS	l	1	296.81	3.21	D	0	Madagascar lowland forests	Jan	3	42.4536	9.56653
397	323	-22.156	47.4829	333.38	0.42	0.38	1	2	2017	1020	N	VIIRS	n	1	296.72	6.12	D	0	Madagascar lowland forests	Jan	3	42.4536	9.56653
398	324	-22.1254	47.5243	333.05	0.42	0.38	1	2	2017	1020	N	VIIRS	n	1	296.84	6.87	D	0	Madagascar lowland forests	Jan	3	42.4536	9.56653
399	325	-19.2003	48.9306	334.18	0.38	0.36	1	2	2017	1020	N	VIIRS	n	1	303.38	3.57	D	0	Madagascar lowland forests	Jan	3	42.4536	9.56653
400	326	-19.8471	48.6663	334.51	0.39	0.36	1	2	2017	1020	N	VIIRS	l	1	304.85	9.54	D	0	Madagascar lowland forests	Jan	3	42.4536	9.56653
401	327	-19.8349	48.6567	333.69	0.39	0.36	1	2	2017	1020	N	VIIRS	n	1	304.87	1.65	D	0	Madagascar lowland forests	Jan	3	42.4536	9.56653
402	328	-19.8315	48.6561	336.24	0.39	0.36	1	2	2017	1020	N	VIIRS	n	1	303.37	1.65	D	0	Madagascar lowland forests	Jan	3	42.4536	9.56653
403	329	-19.2027	48.9314	346.54	0.38	0.36	1	2	2017	1020	N	VIIRS	n	1	303.87	5.79	D	0	Madagascar lowland forests	Jan	3	42.4536	9.56653
404	330	-20.3282	48.4027	345.05	0.39	0.36	1	2	2017	1020	N	VIIRS	n	1	294.31	4.54	D	0	Madagascar lowland forests	Jan	3	42.4536	9.56653
405	331	-20.505	48.4352	336.24	0.39	0.36	1	2	2017	1020	N	VIIRS	n	1	299.96	2.5	D	0	Madagascar lowland forests	Jan	3	42.4536	9.56653
406	332	-19.8011	48.7458	347.12	0.39	0.36	1	2	2017	1020	N	VIIRS	n	1	303.44	8.03	D	0	Madagascar lowland forests	Jan	3	42.4536	9.56653
407	333	-19.4649	48.8285	339.21	0.38	0.36	1	2	2017	1020	N	VIIRS	n	1	305.07	5.59	D	0	Madagascar lowland forests	Jan	3	42.4536	9.56653
408	334	-20.0069	48.7458	345.13	0.39	0.36	1	2	2017	1020	N	VIIRS	n	1	303.25	6.3	D	0	Madagascar lowland forests	Jan	3	42.4536	9.56653
409	335	-19.6111	48.823	334.37	0.38	0.36	1	2	2017	1020	N	VIIRS	l	1	304.64	4.04	D	0	Madagascar lowland forests	Jan	3	42.4536	9.56653
410	336	-19.5655	48.7853	331.31	0.39	0.36	1	2	2017	1020	N	VIIRS	n	1	301.01	1.58	D	0	Madagascar lowland forests	Jan	3	42.4536	9.56653
411	337	-20.1917	48.5521	342.2	0.39	0.36	1	2	2017	1020	N	VIIRS	n	1	295.84	42.77	D	0	Madagascar lowland forests	Jan	3	42.4536	9.56653
412	338	-20.5146	48.4868	333.35	0.39	0.36	1	2	2017	1020	N	VIIRS	l	1	303.03	5.03	D	0	Madagascar lowland forests	Jan	3	42.4536	9.56653
413	339	-20.499	48.4996	343.85	0.39	0.36	1	2	2017	1020	N	VIIRS	l	1	303.5	6.95	D	0	Madagascar lowland forests	Jan	3	42.4536	9.56653
414	340	-20.1006	48.5522	344.07	0.39	0.36	1	2	2017	1020	N	VIIRS	n	1	295.18	30.74	D	0	Madagascar lowland forests	Jan	3	42.4536	9.56653
415	341	-19.5343	48.7759	333.45	0.39	0.36	1	2	2017	1020	N	VIIRS	n	1	302.94	2.39	D	0	Madagascar lowland forests	Jan	3	42.4536	9.56653
416	342	-19.8825	48.5203	336.05	0.39	0.36	1	2	2017	1020	N	VIIRS	n	1	295.16	4.41	D	0	Madagascar lowland forests	Jan	3	42.4536	9.56653
417	343	-19.5612	48.8826	349.17	0.38	0.36	1	2	2017	1020	N	VIIRS	n	1	307.88	5	D	3	Madagascar lowland forests	Jan	3	42.4536	9.56653
418	344	-19.5617	48.8789	348.64	0.38	0.36	1	2	2017	1020	N	VIIRS	n	1	310.91	5	D	3	Madagascar lowland forests	Jan	3	42.4536	9.56653
419	345	-19.5579	48.8821	347.62	0.38	0.36	1	2	2017	1020	N	VIIRS	n	1	309.15	5.27	D	3	Madagascar lowland forests	Jan	3	42.4536	9.56653
420	346	-19.5584	48.8784	350.17	0.38	0.36	1	2	2017	1020	N	VIIRS	n	1	308.44	5.27	D	3	Madagascar lowland forests	Jan	3	42.4536	9.56653
421	347	-17.2511	49.0376	332.95	0.39	0.36	1	2	2017	1021	N	VIIRS	n	1	298.76	2.1	D	0	Madagascar lowland forests	Jan	3	42.4536	9.56653
422	348	-17.0622	48.7077	336.88	0.38	0.36	1	2	2017	1021	N	VIIRS	n	1	300.07	4.5	D	0	Madagascar lowland forests	Jan	3	42.4536	9.56653
423	349	-16.4094	49.0625	337.63	0.39	0.36	1	2	2017	1021	N	VIIRS	n	1	301.31	2.87	D	0	Madagascar lowland forests	Jan	3	42.4536	9.56653
424	350	-15.8698	50.1755	334.77	0.41	0.37	1	2	2017	1021	N	VIIRS	n	1	296.7	2.45	D	0	Madagascar lowland forests	Jan	3	42.4536	9.56653
425	351	-15.8634	50.1781	344.07	0.41	0.37	1	2	2017	1021	N	VIIRS	n	1	301.12	7.29	D	0	Madagascar lowland forests	Jan	3	42.4536	9.56653
426	352	-15.8618	50.166	330.62	0.41	0.37	1	2	2017	1021	N	VIIRS	n	1	300.02	2.67	D	0	Madagascar lowland forests	Jan	3	42.4536	9.56653
427	353	-15.8388	50.1778	332.95	0.41	0.37	1	2	2017	1021	N	VIIRS	n	1	299.49	5.6	D	0	Madagascar lowland forests	Jan	3	42.4536	9.56653
428	354	-15.8621	50.1857	344.03	0.41	0.37	1	2	2017	1021	N	VIIRS	n	1	298.1	5.09	D	0	Madagascar lowland forests	Jan	3	42.4536	9.56653
429	355	-15.4906	50.3451	331.36	0.42	0.37	1	2	2017	1021	N	VIIRS	n	1	294.57	2.2	D	0	Madagascar lowland forests	Jan	3	42.4536	9.56653
430	356	-15.3968	50.389	336.27	0.42	0.38	1	2	2017	1021	N	VIIRS	n	1	300.85	21.83	D	0	Madagascar lowland forests	Jan	3	42.4536	9.56653
431	357	-15.3921	50.3963	334.49	0.42	0.38	1	2	2017	1021	N	VIIRS	n	1	299.02	5.72	D	0	Madagascar lowland forests	Jan	3	42.4536	9.56653
432	358	-15.3927	50.3924	333.59	0.42	0.38	1	2	2017	1021	N	VIIRS	n	1	296.73	21.83	D	0	Madagascar lowland forests	Jan	3	42.4536	9.56653
433	359	-15.3933	50.3884	346.15	0.42	0.38	1	2	2017	1021	N	VIIRS	n	1	297.16	21.83	D	0	Madagascar lowland forests	Jan	3	42.4536	9.56653
434	360	-15.2418	50.3028	333.59	0.42	0.38	1	2	2017	1021	N	VIIRS	n	1	298.01	5.87	D	0	Madagascar lowland forests	Jan	3	42.4536	9.56653
435	361	-15.5841	50.3933	337.36	0.42	0.38	1	2	2017	1021	N	VIIRS	n	1	301.43	7.19	D	0	Madagascar lowland forests	Jan	3	42.4536	9.56653
436	362	-15.5848	50.3894	335.06	0.42	0.38	1	2	2017	1021	N	VIIRS	n	1	298.07	7.19	D	0	Madagascar lowland forests	Jan	3	42.4536	9.56653
437	363	-15.581	50.3686	332	0.42	0.37	1	2	2017	1021	N	VIIRS	n	1	298.81	3.24	D	0	Madagascar lowland forests	Jan	3	42.4536	9.56653
438	364	-15.575	50.3837	346.92	0.42	0.38	1	2	2017	1021	N	VIIRS	n	1	300.16	4.7	D	0	Madagascar lowland forests	Jan	3	42.4536	9.56653
439	365	-15.5687	50.3785	331.01	0.42	0.38	1	2	2017	1021	N	VIIRS	n	1	299.54	3.55	D	0	Madagascar lowland forests	Jan	3	42.4536	9.56653
440	366	-15.5647	50.3818	333.01	0.42	0.38	1	2	2017	1021	N	VIIRS	n	1	298.38	4.39	D	0	Madagascar lowland forests	Jan	3	42.4536	9.56653
441	367	-15.5653	50.3779	333.05	0.42	0.38	1	2	2017	1021	N	VIIRS	n	1	298.09	4.39	D	0	Madagascar lowland forests	Jan	3	42.4536	9.56653
442	368	-15.5437	50.3581	332.55	0.42	0.37	1	2	2017	1021	N	VIIRS	n	1	298.01	2.04	D	0	Madagascar lowland forests	Jan	3	42.4536	9.56653
443	369	-15.4757	50.4149	347.64	0.42	0.38	1	2	2017	1021	N	VIIRS	n	1	298.26	17.69	D	0	Madagascar lowland forests	Jan	3	42.4536	9.56653
444	370	-15.4663	50.3852	336.61	0.42	0.38	1	2	2017	1021	N	VIIRS	n	1	299.45	7.31	D	0	Madagascar lowland forests	Jan	3	42.4536	9.56653
445	371	-15.4357	50.4202	335.97	0.42	0.38	1	2	2017	1021	N	VIIRS	n	1	301.56	12.13	D	0	Madagascar lowland forests	Jan	3	42.4536	9.56653
446	372	-15.4364	50.4163	339.14	0.42	0.38	1	2	2017	1021	N	VIIRS	n	1	295.68	5.78	D	0	Madagascar lowland forests	Jan	3	42.4536	9.56653
447	373	-15.4389	50.4006	333.82	0.42	0.38	1	2	2017	1021	N	VIIRS	n	1	298.76	5.63	D	0	Madagascar lowland forests	Jan	3	42.4536	9.56653
448	374	-15.4408	50.3889	334.22	0.42	0.38	1	2	2017	1021	N	VIIRS	n	1	297.48	3.37	D	0	Madagascar lowland forests	Jan	3	42.4536	9.56653
449	375	-15.4342	50.4078	330.05	0.42	0.38	1	2	2017	1021	N	VIIRS	n	1	295.04	7.03	D	0	Madagascar lowland forests	Jan	3	42.4536	9.56653
450	376	-15.4348	50.4039	336.82	0.42	0.38	1	2	2017	1021	N	VIIRS	n	1	298.94	7.03	D	0	Madagascar lowland forests	Jan	3	42.4536	9.56653
451	377	-15.4074	50.4193	338.52	0.42	0.38	1	2	2017	1021	N	VIIRS	n	1	299.39	45.69	D	0	Madagascar lowland forests	Jan	3	42.4536	9.56653
452	378	-15.4811	50.3594	345.28	0.42	0.38	1	2	2017	1021	N	VIIRS	n	1	298.31	8.53	D	0	Madagascar lowland forests	Jan	3	42.4536	9.56653
453	379	-15.4792	50.4156	353.04	0.42	0.38	1	2	2017	1021	N	VIIRS	n	1	305.02	17.69	D	0	Madagascar lowland forests	Jan	3	42.4536	9.56653
454	380	-16.0072	49.0866	335.12	0.39	0.36	1	2	2017	1021	N	VIIRS	n	1	300.57	6.94	D	0	Madagascar lowland forests	Jan	3	42.4536	9.56653
455	381	-15.2788	49.5059	339.35	0.4	0.37	1	2	2017	1021	N	VIIRS	n	1	298.87	6.14	D	0	Madagascar lowland forests	Jan	3	42.4536	9.56653
456	382	-18.9093	48.9976	336.19	0.38	0.36	1	2	2017	1021	N	VIIRS	n	1	304.73	2.07	D	0	Madagascar lowland forests	Jan	3	42.4536	9.56653
457	383	-18.8938	49.01	344.74	0.38	0.36	1	2	2017	1021	N	VIIRS	n	1	308.04	5.54	D	0	Madagascar lowland forests	Jan	3	42.4536	9.56653
458	384	-16.2036	49.0607	332.78	0.39	0.36	1	2	2017	1021	N	VIIRS	n	1	301.26	4.69	D	0	Madagascar lowland forests	Jan	3	42.4536	9.56653
459	385	-17.0428	48.7009	346.09	0.38	0.36	1	2	2017	1021	N	VIIRS	n	1	308.52	20.48	D	0	Madagascar lowland forests	Jan	3	42.4536	9.56653
460	386	-16.516	48.9611	336.49	0.39	0.36	1	2	2017	1021	N	VIIRS	n	1	306.77	5.28	D	0	Madagascar lowland forests	Jan	3	42.4536	9.56653
461	387	-16.5165	48.9574	330.85	0.39	0.36	1	2	2017	1021	N	VIIRS	n	1	302.92	2.62	D	0	Madagascar lowland forests	Jan	3	42.4536	9.56653
462	391	-17.0434	48.6973	344.98	0.38	0.36	1	2	2017	1021	N	VIIRS	n	1	310.29	10.82	D	0	Madagascar lowland forests	Jan	3	42.4536	9.56653
463	392	-17.6763	49.4169	337.37	0.39	0.36	1	2	2017	1021	N	VIIRS	n	1	302.27	5.56	D	0	Madagascar lowland forests	Jan	3	42.4536	9.56653
464	393	-17.1277	49.4208	335.55	0.39	0.36	1	2	2017	1021	N	VIIRS	n	1	300.62	11.96	D	0	Madagascar lowland forests	Jan	3	42.4536	9.56653
465	394	-17.4901	49.3771	335.98	0.39	0.36	1	2	2017	1021	N	VIIRS	n	1	303.89	2.5	D	0	Madagascar lowland forests	Jan	3	42.4536	9.56653
466	395	-17.4286	49.2881	347.36	0.39	0.36	1	2	2017	1021	N	VIIRS	n	1	302.23	5.85	D	0	Madagascar lowland forests	Jan	3	42.4536	9.56653
467	396	-17.3408	49.2879	332.8	0.39	0.36	1	2	2017	1021	N	VIIRS	n	1	300.79	2.08	D	0	Madagascar lowland forests	Jan	3	42.4536	9.56653
468	397	-16.7383	49.4744	333.41	0.39	0.36	1	2	2017	1021	N	VIIRS	n	1	298.86	2.73	D	0	Madagascar lowland forests	Jan	3	42.4536	9.56653
469	398	-18.8196	48.8553	343.73	0.38	0.36	1	2	2017	1021	N	VIIRS	n	1	300.35	4.66	D	0	Madagascar lowland forests	Jan	3	42.4536	9.56653
470	399	-18.9775	48.9527	333.45	0.38	0.36	1	2	2017	1021	N	VIIRS	n	1	303.38	1.53	D	0	Madagascar lowland forests	Jan	3	42.4536	9.56653
471	400	-18.9736	48.9558	335.56	0.38	0.36	1	2	2017	1021	N	VIIRS	l	1	306.11	3.07	D	0	Madagascar lowland forests	Jan	3	42.4536	9.56653
472	401	-18.3157	49.3236	354.95	0.39	0.36	1	2	2017	1021	N	VIIRS	n	1	307.13	12.27	D	3	Madagascar lowland forests	Jan	3	42.4536	9.56653
473	402	-15.9427	50.2036	332.51	0.41	0.37	1	2	2017	1021	N	VIIRS	n	1	302	2.55	D	0	Madagascar lowland forests	Jan	3	42.4536	9.56653
474	403	-15.9489	50.2087	333.38	0.41	0.37	1	2	2017	1021	N	VIIRS	n	1	299.84	1.78	D	0	Madagascar lowland forests	Jan	3	42.4536	9.56653
475	404	-16.8542	49.9167	335.5	0.4	0.37	1	2	2017	1021	N	VIIRS	n	1	301.42	4.55	D	3	Madagascar lowland forests	Jan	3	42.4536	9.56653
476	405	-16.9126	49.9038	334.53	0.4	0.37	1	2	2017	1021	N	VIIRS	n	1	302.64	1.65	D	0	Madagascar lowland forests	Jan	3	42.4536	9.56653
477	406	-16.8268	49.6525	330.24	0.39	0.36	1	2	2017	1021	N	VIIRS	l	1	300.26	2.45	D	0	Madagascar lowland forests	Jan	3	42.4536	9.56653
478	407	-17.6377	49.3128	338.66	0.39	0.36	1	2	2017	1021	N	VIIRS	n	1	300.99	5.69	D	0	Madagascar lowland forests	Jan	3	42.4536	9.56653
479	408	-18.3151	49.3272	347.72	0.39	0.36	1	2	2017	1021	N	VIIRS	n	1	308.29	8.35	D	0	Madagascar lowland forests	Jan	3	42.4536	9.56653
480	409	-18.3185	49.3278	342.76	0.39	0.36	1	2	2017	1021	N	VIIRS	n	1	311.75	5.85	D	0	Madagascar lowland forests	Jan	3	42.4536	9.56653
481	410	-15.3275	50.3772	331.11	0.42	0.38	1	2	2017	1021	N	VIIRS	n	1	292.95	1.4	D	0	Madagascar lowland forests	Jan	3	42.4536	9.56653
482	411	-18.3324	49.3264	339.25	0.39	0.36	1	2	2017	1021	N	VIIRS	l	1	312.08	6.29	D	0	Madagascar lowland forests	Jan	3	42.4536	9.56653
483	412	-16.9383	49.3804	330.35	0.39	0.36	1	2	2017	1021	N	VIIRS	l	1	300.88	2.03	D	0	Madagascar lowland forests	Jan	3	42.4536	9.56653
484	413	-17.7902	49.4668	341.78	0.39	0.36	1	2	2017	1021	N	VIIRS	n	1	305.32	4.43	D	0	Madagascar lowland forests	Jan	3	42.4536	9.56653
485	414	-15.9008	50.114	345.23	0.41	0.37	1	2	2017	1021	N	VIIRS	n	1	297.22	23.63	D	0	Madagascar lowland forests	Jan	3	42.4536	9.56653
486	415	-15.566	49.2962	333.91	0.39	0.36	1	2	2017	1021	N	VIIRS	n	1	297.49	10.57	D	0	Madagascar lowland forests	Jan	3	42.4536	9.56653
487	416	-16.9215	49.4001	333.27	0.39	0.36	1	2	2017	1021	N	VIIRS	n	1	299.92	1.11	D	0	Madagascar lowland forests	Jan	3	42.4536	9.56653
488	417	-15.2191	49.6413	339.03	0.4	0.37	1	2	2017	1021	N	VIIRS	n	1	299.41	5.43	D	0	Madagascar lowland forests	Jan	3	42.4536	9.56653
489	418	-18.3318	49.33	340.09	0.39	0.36	1	2	2017	1021	N	VIIRS	l	1	311.35	11.9	D	0	Madagascar lowland forests	Jan	3	42.4536	9.56653
490	419	-15.2243	49.6306	346.94	0.4	0.37	1	2	2017	1021	N	VIIRS	n	1	298.89	10.38	D	0	Madagascar lowland forests	Jan	3	42.4536	9.56653
491	420	-15.9433	50.1998	336.34	0.41	0.37	1	2	2017	1021	N	VIIRS	n	1	301.72	4.33	D	0	Madagascar lowland forests	Jan	3	42.4536	9.56653
492	421	-15.9173	50.1207	336.88	0.41	0.37	1	2	2017	1021	N	VIIRS	n	1	298.01	12.61	D	0	Madagascar lowland forests	Jan	3	42.4536	9.56653
493	422	-15.4207	49.5989	330.87	0.4	0.37	1	2	2017	1021	N	VIIRS	n	1	298.78	20.43	D	0	Madagascar lowland forests	Jan	3	42.4536	9.56653
494	423	-15.8682	50.2503	332.61	0.41	0.37	1	2	2017	1021	N	VIIRS	n	1	300.98	1.29	D	0	Madagascar lowland forests	Jan	3	42.4536	9.56653
495	424	-17.8629	49.3436	333.94	0.39	0.36	1	2	2017	1021	N	VIIRS	n	1	301.97	26.05	D	0	Madagascar lowland forests	Jan	3	42.4536	9.56653
496	425	-18.3285	49.3295	345.28	0.39	0.36	1	2	2017	1021	N	VIIRS	n	1	313.36	12.51	D	0	Madagascar lowland forests	Jan	3	42.4536	9.56653
497	426	-17.7698	49.3995	332.45	0.39	0.36	1	2	2017	1021	N	VIIRS	n	1	303.56	1.56	D	0	Madagascar lowland forests	Jan	3	42.4536	9.56653
498	427	-15.9358	50.2025	343.85	0.41	0.37	1	2	2017	1021	N	VIIRS	n	1	303.62	18.08	D	0	Madagascar lowland forests	Jan	3	42.4536	9.56653
499	428	-15.8417	50.1153	340.27	0.41	0.37	1	2	2017	1021	N	VIIRS	n	1	298.41	18.41	D	0	Madagascar lowland forests	Jan	3	42.4536	9.56653
500	429	-15.2395	50.23	331.12	0.42	0.37	1	2	2017	1021	N	VIIRS	n	1	291.67	1.72	D	0	Madagascar lowland forests	Jan	3	42.4536	9.56653
501	430	-15.9196	50.1722	333.95	0.41	0.37	1	2	2017	1021	N	VIIRS	n	1	299.63	1.64	D	0	Madagascar lowland forests	Jan	3	42.4536	9.56653
502	431	-16.8468	49.7662	348.62	0.4	0.37	1	2	2017	1021	N	VIIRS	n	1	308.5	9.24	D	0	Madagascar lowland forests	Jan	3	42.4536	9.56653
503	432	-16.8462	49.7699	338.98	0.4	0.37	1	2	2017	1021	N	VIIRS	n	1	308.2	13.22	D	0	Madagascar lowland forests	Jan	3	42.4536	9.56653
504	433	-15.8731	50.1167	337.31	0.41	0.37	1	2	2017	1021	N	VIIRS	n	1	297.41	5.32	D	0	Madagascar lowland forests	Jan	3	42.4536	9.56653
505	434	-15.903	50.1222	334.09	0.41	0.37	1	2	2017	1021	N	VIIRS	n	1	298.54	2.83	D	0	Madagascar lowland forests	Jan	3	42.4536	9.56653
506	435	-15.8433	50.1274	332.74	0.41	0.37	1	2	2017	1021	N	VIIRS	n	1	296.75	3.35	D	0	Madagascar lowland forests	Jan	3	42.4536	9.56653
507	436	-15.9043	50.1146	339.92	0.41	0.37	1	2	2017	1021	N	VIIRS	n	1	303	23.63	D	0	Madagascar lowland forests	Jan	3	42.4536	9.56653
508	437	-16.9209	49.5358	348.03	0.39	0.36	1	2	2017	1021	N	VIIRS	n	1	303.22	7.13	D	0	Madagascar lowland forests	Jan	3	42.4536	9.56653
509	438	-15.2646	49.8376	333.17	0.4	0.37	1	2	2017	1021	N	VIIRS	n	1	298.37	2.18	D	0	Madagascar lowland forests	Jan	3	42.4536	9.56653
510	439	-15.2566	49.8441	330.86	0.41	0.37	1	2	2017	1021	N	VIIRS	n	1	297.81	1.39	D	0	Madagascar lowland forests	Jan	3	42.4536	9.56653
511	440	-15.8832	50.2449	346.43	0.41	0.37	1	2	2017	1021	N	VIIRS	n	1	303.01	7.46	D	0	Madagascar lowland forests	Jan	3	42.4536	9.56653
512	441	-15.708	50.2508	335.31	0.41	0.37	1	2	2017	1021	N	VIIRS	n	1	296.28	4.63	D	0	Madagascar lowland forests	Jan	3	42.4536	9.56653
513	442	-16.0613	49.2344	331.43	0.39	0.36	1	2	2017	1021	N	VIIRS	n	1	303.62	2.63	D	0	Madagascar lowland forests	Jan	3	42.4536	9.56653
514	443	-15.7049	50.2702	347.43	0.41	0.37	1	2	2017	1021	N	VIIRS	n	1	301.04	8.6	D	0	Madagascar lowland forests	Jan	3	42.4536	9.56653
515	444	-15.7084	50.2708	332.06	0.41	0.37	1	2	2017	1021	N	VIIRS	n	1	298.62	1.82	D	0	Madagascar lowland forests	Jan	3	42.4536	9.56653
516	445	-17.6357	49.1997	333.49	0.39	0.36	1	2	2017	1021	N	VIIRS	n	1	300.13	2.91	D	0	Madagascar lowland forests	Jan	3	42.4536	9.56653
517	446	-15.6865	50.3189	344.37	0.42	0.37	1	2	2017	1021	N	VIIRS	n	1	299.5	6.59	D	0	Madagascar lowland forests	Jan	3	42.4536	9.56653
518	447	-16.895	49.3279	332.59	0.39	0.36	1	2	2017	1021	N	VIIRS	n	1	300.66	3.61	D	0	Madagascar lowland forests	Jan	3	42.4536	9.56653
519	448	-17.4277	49.228	333.34	0.39	0.36	1	2	2017	1021	N	VIIRS	n	1	301.18	2.27	D	0	Madagascar lowland forests	Jan	3	42.4536	9.56653
520	449	-17.3798	49.257	334.13	0.39	0.36	1	2	2017	1021	N	VIIRS	n	1	302.22	3.76	D	0	Madagascar lowland forests	Jan	3	42.4536	9.56653
521	450	-15.6161	50.3265	339.36	0.42	0.37	1	2	2017	1021	N	VIIRS	n	1	298.36	4.22	D	0	Madagascar lowland forests	Jan	3	42.4536	9.56653
522	451	-15.6215	50.3595	347.03	0.42	0.37	1	2	2017	1021	N	VIIRS	n	1	300.16	18.74	D	0	Madagascar lowland forests	Jan	3	42.4536	9.56653
523	452	-15.6231	50.3599	345.91	0.42	0.37	1	2	2017	1021	N	VIIRS	n	1	301.31	17.18	D	0	Madagascar lowland forests	Jan	3	42.4536	9.56653
524	453	-15.645	50.3558	335.74	0.42	0.37	1	2	2017	1021	N	VIIRS	n	1	303.06	44.91	D	0	Madagascar lowland forests	Jan	3	42.4536	9.56653
525	454	-17.6206	49.2309	336.35	0.39	0.36	1	2	2017	1021	N	VIIRS	n	1	302.42	10.1	D	0	Madagascar lowland forests	Jan	3	42.4536	9.56653
526	455	-15.7912	50.2328	334.65	0.41	0.37	1	2	2017	1021	N	VIIRS	n	1	300.2	3.17	D	0	Madagascar lowland forests	Jan	3	42.4536	9.56653
527	456	-16.7449	49.5968	333.59	0.39	0.36	1	2	2017	1021	N	VIIRS	n	1	298.81	3.22	D	0	Madagascar lowland forests	Jan	3	42.4536	9.56653
528	457	-16.7443	49.6005	333.11	0.39	0.36	1	2	2017	1021	N	VIIRS	n	1	300.1	3.48	D	0	Madagascar lowland forests	Jan	3	42.4536	9.56653
529	458	-16.7731	49.5487	336.56	0.39	0.36	1	2	2017	1021	N	VIIRS	n	1	299.71	3.88	D	0	Madagascar lowland forests	Jan	3	42.4536	9.56653
530	459	-17.9543	49.2165	342.75	0.39	0.36	1	2	2017	1021	N	VIIRS	n	1	304.46	28.06	D	0	Madagascar lowland forests	Jan	3	42.4536	9.56653
531	460	-17.9387	49.2738	330.95	0.39	0.36	1	2	2017	1021	N	VIIRS	n	1	299.7	3.17	D	0	Madagascar lowland forests	Jan	3	42.4536	9.56653
532	461	-16.1869	49.615	335.24	0.4	0.37	1	2	2017	1021	N	VIIRS	n	1	298.57	2.34	D	0	Madagascar lowland forests	Jan	3	42.4536	9.56653
533	462	-17.1656	49.2432	333.23	0.39	0.36	1	2	2017	1021	N	VIIRS	n	1	300.84	4.46	D	0	Madagascar lowland forests	Jan	3	42.4536	9.56653
534	463	-15.6974	50.2292	334.18	0.41	0.37	1	2	2017	1021	N	VIIRS	n	1	299.58	42.1	D	0	Madagascar lowland forests	Jan	3	42.4536	9.56653
535	464	-15.6824	50.2347	336.67	0.41	0.37	1	2	2017	1021	N	VIIRS	n	1	299.02	4.01	D	0	Madagascar lowland forests	Jan	3	42.4536	9.56653
536	465	-16.4524	49.6103	334.25	0.39	0.36	1	2	2017	1021	N	VIIRS	n	1	300.94	3.81	D	0	Madagascar lowland forests	Jan	3	42.4536	9.56653
537	466	-15.6783	50.2379	333.81	0.41	0.37	1	2	2017	1021	N	VIIRS	n	1	297.35	8.44	D	0	Madagascar lowland forests	Jan	3	42.4536	9.56653
538	467	-15.679	50.2341	341.36	0.41	0.37	1	2	2017	1021	N	VIIRS	n	1	295.14	4.01	D	0	Madagascar lowland forests	Jan	3	42.4536	9.56653
539	468	-18.412	49.0738	335.41	0.38	0.36	1	2	2017	1021	N	VIIRS	n	1	302.61	2.13	D	0	Madagascar lowland forests	Jan	3	42.4536	9.56653
540	469	-15.6321	49.5197	333.42	0.4	0.37	1	2	2017	1021	N	VIIRS	n	1	298.74	3.52	D	0	Madagascar lowland forests	Jan	3	42.4536	9.56653
541	470	-15.6162	49.5553	349.73	0.4	0.37	1	2	2017	1021	N	VIIRS	n	1	298.32	31.74	D	0	Madagascar lowland forests	Jan	3	42.4536	9.56653
542	471	-15.6128	49.5547	336.18	0.4	0.37	1	2	2017	1021	N	VIIRS	n	1	302.46	31.74	D	0	Madagascar lowland forests	Jan	3	42.4536	9.56653
543	472	-15.5296	50.3356	335.93	0.42	0.37	1	2	2017	1021	N	VIIRS	n	1	293.39	2.5	D	0	Madagascar lowland forests	Jan	3	42.4536	9.56653
544	473	-15.5854	50.3412	331.23	0.42	0.37	1	2	2017	1021	N	VIIRS	n	1	297.51	5.59	D	0	Madagascar lowland forests	Jan	3	42.4536	9.56653
545	474	-15.5908	50.33	332	0.42	0.37	1	2	2017	1021	N	VIIRS	n	1	296.76	22.52	D	0	Madagascar lowland forests	Jan	3	42.4536	9.56653
546	475	-15.5901	50.334	343.14	0.42	0.37	1	2	2017	1021	N	VIIRS	n	1	299.34	17.49	D	0	Madagascar lowland forests	Jan	3	42.4536	9.56653
547	476	-15.5942	50.3306	336.5	0.42	0.37	1	2	2017	1021	N	VIIRS	n	1	302.63	22.52	D	0	Madagascar lowland forests	Jan	3	42.4536	9.56653
548	477	-15.5977	50.3312	337.55	0.42	0.37	1	2	2017	1021	N	VIIRS	n	1	301.67	54.84	D	0	Madagascar lowland forests	Jan	3	42.4536	9.56653
549	478	-15.5998	50.3397	347.32	0.42	0.37	1	2	2017	1021	N	VIIRS	n	1	297.24	21.89	D	0	Madagascar lowland forests	Jan	3	42.4536	9.56653
550	479	-15.6033	50.3403	335.17	0.42	0.37	1	2	2017	1021	N	VIIRS	n	1	300.41	6.4	D	0	Madagascar lowland forests	Jan	3	42.4536	9.56653
551	480	-17.1801	49.2158	331.53	0.39	0.36	1	2	2017	1021	N	VIIRS	n	1	299.05	1.98	D	0	Madagascar lowland forests	Jan	3	42.4536	9.56653
552	481	-17.1902	49.1725	333.19	0.39	0.36	1	2	2017	1021	N	VIIRS	n	1	298.45	2.25	D	0	Madagascar lowland forests	Jan	3	42.4536	9.56653
553	482	-17.2653	49.1443	330.85	0.39	0.36	1	2	2017	1021	N	VIIRS	n	1	297.15	1.95	D	0	Madagascar lowland forests	Jan	3	42.4536	9.56653
554	483	-16.252	49.6183	330.35	0.4	0.37	1	2	2017	1021	N	VIIRS	n	1	300.09	2.41	D	0	Madagascar lowland forests	Jan	3	42.4536	9.56653
555	484	-16.937	49.4328	332.53	0.39	0.36	1	2	2017	1021	N	VIIRS	n	1	300.43	2.52	D	0	Madagascar lowland forests	Jan	3	42.4536	9.56653
556	485	-15.4071	50.3467	336.05	0.42	0.38	1	2	2017	1021	N	VIIRS	n	1	295.75	10.82	D	0	Madagascar lowland forests	Jan	3	42.4536	9.56653
557	486	-15.6126	50.2382	344.88	0.41	0.37	1	2	2017	1021	N	VIIRS	n	1	300.32	13.49	D	0	Madagascar lowland forests	Jan	3	42.4536	9.56653
558	487	-15.6136	50.2983	336	0.42	0.37	1	2	2017	1021	N	VIIRS	n	1	297.09	3.81	D	0	Madagascar lowland forests	Jan	3	42.4536	9.56653
559	488	-15.6236	50.28	338.54	0.41	0.37	1	2	2017	1021	N	VIIRS	n	1	299.23	4.86	D	0	Madagascar lowland forests	Jan	3	42.4536	9.56653
560	489	-15.6283	50.2728	337.12	0.41	0.37	1	2	2017	1021	N	VIIRS	n	1	302.62	38.96	D	0	Madagascar lowland forests	Jan	3	42.4536	9.56653
561	490	-15.627	50.2806	335.8	0.41	0.37	1	2	2017	1021	N	VIIRS	n	1	299.63	7.63	D	0	Madagascar lowland forests	Jan	3	42.4536	9.56653
562	491	-15.6333	50.2855	339.58	0.41	0.37	1	2	2017	1021	N	VIIRS	n	1	301.64	23.42	D	0	Madagascar lowland forests	Jan	3	42.4536	9.56653
563	492	-15.5725	50.3993	330.99	0.42	0.38	1	2	2017	1021	N	VIIRS	n	1	298.77	2.45	D	0	Madagascar lowland forests	Jan	3	42.4536	9.56653
564	493	-15.569	50.3986	339.23	0.42	0.38	1	2	2017	1021	N	VIIRS	n	1	298.96	3.31	D	0	Madagascar lowland forests	Jan	3	42.4536	9.56653
565	494	-18.5594	49.2117	338.99	0.38	0.36	1	2	2017	1021	N	VIIRS	n	1	306.31	6	D	0	Madagascar lowland forests	Jan	3	42.4536	9.56653
566	495	-18.5633	49.2086	343.75	0.38	0.36	1	2	2017	1021	N	VIIRS	n	1	311.27	18.48	D	0	Madagascar lowland forests	Jan	3	42.4536	9.56653
567	496	-18.5627	49.2123	344.47	0.38	0.36	1	2	2017	1021	N	VIIRS	n	1	313.32	6	D	0	Madagascar lowland forests	Jan	3	42.4536	9.56653
568	497	-18.5649	49.2201	340.8	0.38	0.36	1	2	2017	1021	N	VIIRS	n	1	307.47	5.82	D	0	Madagascar lowland forests	Jan	3	42.4536	9.56653
569	498	-15.7504	50.2067	331.8	0.41	0.37	1	2	2017	1021	N	VIIRS	n	1	298.18	7.17	D	0	Madagascar lowland forests	Jan	3	42.4536	9.56653
570	499	-16.1415	49.5464	339.88	0.39	0.37	1	2	2017	1021	N	VIIRS	n	1	299.88	4.08	D	0	Madagascar lowland forests	Jan	3	42.4536	9.56653
571	500	-17.6508	49.0565	332.04	0.38	0.36	1	2	2017	1021	N	VIIRS	n	1	295.24	3.52	D	0	Madagascar lowland forests	Jan	3	42.4536	9.56653
572	501	-15.7498	50.2106	332.87	0.41	0.37	1	2	2017	1021	N	VIIRS	n	1	297.47	6.52	D	0	Madagascar lowland forests	Jan	3	42.4536	9.56653
573	502	-15.7612	50.2434	343.32	0.41	0.37	1	2	2017	1021	N	VIIRS	n	1	298.05	9.75	D	0	Madagascar lowland forests	Jan	3	42.4536	9.56653
574	503	-15.7628	50.2556	335.8	0.41	0.37	1	2	2017	1021	N	VIIRS	n	1	299.02	25.37	D	0	Madagascar lowland forests	Jan	3	42.4536	9.56653
575	504	-15.7668	50.2524	301.3	0.41	0.37	1	2	2017	1021	N	VIIRS	l	1	302.34	25.37	D	0	Madagascar lowland forests	Jan	3	42.4536	9.56653
576	505	-15.7731	50.2139	339.78	0.41	0.37	1	2	2017	1021	N	VIIRS	n	1	298.96	10.87	D	0	Madagascar lowland forests	Jan	3	42.4536	9.56653
577	506	-15.7681	50.2446	343.09	0.41	0.37	1	2	2017	1021	N	VIIRS	n	1	311.32	108.08	D	0	Madagascar lowland forests	Jan	3	42.4536	9.56653
578	507	-15.7662	50.2562	336.89	0.41	0.37	1	2	2017	1021	N	VIIRS	n	1	305.08	25.37	D	0	Madagascar lowland forests	Jan	3	42.4536	9.56653
579	508	-15.7715	50.2452	337.52	0.41	0.37	1	2	2017	1021	N	VIIRS	n	1	302.48	22.04	D	0	Madagascar lowland forests	Jan	3	42.4536	9.56653
580	509	-15.7815	50.2272	332.75	0.41	0.37	1	2	2017	1021	N	VIIRS	n	1	297.32	16.82	D	0	Madagascar lowland forests	Jan	3	42.4536	9.56653
581	510	-18.5671	49.2505	352.23	0.38	0.36	1	2	2017	1021	N	VIIRS	n	1	310.31	22.2	D	0	Madagascar lowland forests	Jan	3	42.4536	9.56653
582	511	-18.5677	49.2469	341.73	0.38	0.36	1	2	2017	1021	N	VIIRS	l	1	313.06	7.77	D	0	Madagascar lowland forests	Jan	3	42.4536	9.56653
583	512	-15.7771	50.2542	335.29	0.41	0.37	1	2	2017	1021	N	VIIRS	n	1	301.84	6.72	D	0	Madagascar lowland forests	Jan	3	42.4536	9.56653
584	513	-15.8193	50.321	335.01	0.41	0.37	1	2	2017	1021	N	VIIRS	l	1	308.49	7.34	D	3	Madagascar lowland forests	Jan	3	42.4536	9.56653
585	514	-15.7849	50.2278	333.99	0.41	0.37	1	2	2017	1021	N	VIIRS	n	1	302.59	16.82	D	0	Madagascar lowland forests	Jan	3	42.4536	9.56653
586	515	-15.784	50.2554	335.48	0.41	0.37	1	2	2017	1021	N	VIIRS	n	1	302.31	18.98	D	0	Madagascar lowland forests	Jan	3	42.4536	9.56653
587	516	-15.4141	50.4003	337.91	0.42	0.38	1	2	2017	1021	N	VIIRS	n	1	298.94	10.18	D	0	Madagascar lowland forests	Jan	3	42.4536	9.56653
588	517	-15.9271	49.5773	339.79	0.4	0.37	1	2	2017	1021	N	VIIRS	n	1	302.36	23.18	D	0	Madagascar lowland forests	Jan	3	42.4536	9.56653
589	518	-15.9331	49.5174	337.43	0.39	0.37	1	2	2017	1021	N	VIIRS	n	1	298.71	4.53	D	0	Madagascar lowland forests	Jan	3	42.4536	9.56653
590	519	-15.2468	50.3601	333.36	0.42	0.38	1	2	2017	1021	N	VIIRS	n	1	292.67	1.45	D	0	Madagascar lowland forests	Jan	3	42.4536	9.56653
591	520	-15.5732	50.3071	333.66	0.42	0.37	1	2	2017	1021	N	VIIRS	n	1	295.37	2.88	D	0	Madagascar lowland forests	Jan	3	42.4536	9.56653
592	521	-15.5879	50.2818	332.93	0.41	0.37	1	2	2017	1021	N	VIIRS	n	1	296.77	4.03	D	0	Madagascar lowland forests	Jan	3	42.4536	9.56653
593	522	-15.5873	50.2857	333.05	0.42	0.37	1	2	2017	1021	N	VIIRS	n	1	297.87	8.3	D	0	Madagascar lowland forests	Jan	3	42.4536	9.56653
594	523	-15.5998	50.2518	336.35	0.41	0.37	1	2	2017	1021	N	VIIRS	n	1	297.41	5.18	D	0	Madagascar lowland forests	Jan	3	42.4536	9.56653
595	524	-16.9176	49.5353	341.43	0.39	0.36	1	2	2017	1021	N	VIIRS	n	1	302.76	28.07	D	0	Madagascar lowland forests	Jan	3	42.4536	9.56653
596	525	-15.9829	49.3974	332.76	0.39	0.36	1	2	2017	1021	N	VIIRS	n	1	299.85	22.58	D	0	Madagascar lowland forests	Jan	3	42.4536	9.56653
597	526	-15.7002	50.2774	346.45	0.41	0.37	1	2	2017	1021	N	VIIRS	n	1	301.26	9.1	D	0	Madagascar lowland forests	Jan	3	42.4536	9.56653
598	527	-15.6999	50.2575	346.36	0.41	0.37	1	2	2017	1021	N	VIIRS	n	1	300.33	9.13	D	0	Madagascar lowland forests	Jan	3	42.4536	9.56653
599	528	-15.6774	50.2656	334.61	0.41	0.37	1	2	2017	1021	N	VIIRS	n	1	300.55	42.4	D	0	Madagascar lowland forests	Jan	3	42.4536	9.56653
600	529	-15.6812	50.2424	334.42	0.41	0.37	1	2	2017	1021	N	VIIRS	n	1	300.08	8.44	D	0	Madagascar lowland forests	Jan	3	42.4536	9.56653
601	530	-15.6677	50.3037	331.9	0.41	0.37	1	2	2017	1021	N	VIIRS	n	1	296.39	1.32	D	0	Madagascar lowland forests	Jan	3	42.4536	9.56653
602	531	-15.6777	50.2418	336.89	0.41	0.37	1	2	2017	1021	N	VIIRS	n	1	294.92	8.44	D	0	Madagascar lowland forests	Jan	3	42.4536	9.56653
603	532	-15.6561	50.3097	337.97	0.42	0.37	1	2	2017	1021	N	VIIRS	n	1	299.35	7.87	D	0	Madagascar lowland forests	Jan	3	42.4536	9.56653
604	533	-15.6546	50.2973	335.52	0.41	0.37	1	2	2017	1021	N	VIIRS	n	1	297.88	2.16	D	0	Madagascar lowland forests	Jan	3	42.4536	9.56653
605	534	-17.1748	49.0729	344.4	0.39	0.36	1	2	2017	1021	N	VIIRS	n	1	298.97	8.22	D	0	Madagascar lowland forests	Jan	3	42.4536	9.56653
606	535	-16.1768	49.7435	339.24	0.4	0.37	1	2	2017	1021	N	VIIRS	n	1	300.52	3.94	D	0	Madagascar lowland forests	Jan	3	42.4536	9.56653
607	536	-16.2556	49.7715	334.29	0.4	0.37	1	2	2017	1021	N	VIIRS	n	1	299.14	3.3	D	0	Madagascar lowland forests	Jan	3	42.4536	9.56653
608	537	-17.2638	49.0658	332.51	0.39	0.36	1	2	2017	1021	N	VIIRS	n	1	298.34	8.88	D	0	Madagascar lowland forests	Jan	3	42.4536	9.56653
609	538	-15.3742	49.5414	334.69	0.4	0.37	1	2	2017	1021	N	VIIRS	n	1	299.96	5.38	D	0	Madagascar lowland forests	Jan	3	42.4536	9.56653
610	539	-15.4382	49.4645	335.28	0.4	0.37	1	2	2017	1021	N	VIIRS	n	1	300.92	13.29	D	0	Madagascar lowland forests	Jan	3	42.4536	9.56653
611	540	-15.4179	49.5946	333.05	0.4	0.37	1	2	2017	1021	N	VIIRS	n	1	297.22	20.43	D	0	Madagascar lowland forests	Jan	3	42.4536	9.56653
612	541	-15.3166	49.9043	331.89	0.41	0.37	1	2	2017	1021	N	VIIRS	n	1	296.27	1.69	D	0	Madagascar lowland forests	Jan	3	42.4536	9.56653
613	542	-14.5719	49.9115	336.21	0.41	0.37	1	2	2017	1022	N	VIIRS	n	1	299.85	5.42	D	0	Madagascar lowland forests	Jan	3	42.4536	9.56653
614	543	-14.8338	50.2137	331.31	0.42	0.38	1	2	2017	1022	N	VIIRS	n	1	298.39	1.65	D	0	Madagascar lowland forests	Jan	3	42.4536	9.56653
615	544	-14.6862	50.1292	343.04	0.42	0.37	1	2	2017	1022	N	VIIRS	n	1	300.62	6.93	D	0	Madagascar lowland forests	Jan	3	42.4536	9.56653
616	545	-14.6876	50.1295	340.71	0.42	0.37	1	2	2017	1022	N	VIIRS	n	1	301.42	7.17	D	0	Madagascar lowland forests	Jan	3	42.4536	9.56653
617	546	-14.4921	50.0127	338.19	0.41	0.37	1	2	2017	1022	N	VIIRS	n	1	295.5	3.73	D	0	Madagascar lowland forests	Jan	3	42.4536	9.56653
618	547	-14.4949	49.9735	341.26	0.41	0.37	1	2	2017	1022	N	VIIRS	n	1	297.86	5.79	D	0	Madagascar lowland forests	Jan	3	42.4536	9.56653
619	548	-14.496	49.9737	346.72	0.41	0.37	1	2	2017	1022	N	VIIRS	n	1	298.55	6.88	D	0	Madagascar lowland forests	Jan	3	42.4536	9.56653
620	549	-14.4538	49.9504	333.54	0.41	0.37	1	2	2017	1022	N	VIIRS	n	1	297.76	4.65	D	0	Madagascar lowland forests	Jan	3	42.4536	9.56653
621	552	-14.5372	50.0401	334.01	0.42	0.37	1	2	2017	1022	N	VIIRS	n	1	297.59	5.8	D	0	Madagascar lowland forests	Jan	3	42.4536	9.56653
622	553	-14.8807	50.0981	333.14	0.41	0.37	1	2	2017	1022	N	VIIRS	n	1	296.95	2.98	D	0	Madagascar lowland forests	Jan	3	42.4536	9.56653
623	555	-14.2269	49.949	333.29	0.41	0.37	1	2	2017	1022	N	VIIRS	n	1	297.13	3.62	D	3	Madagascar lowland forests	Jan	3	42.4536	9.56653
624	556	-14.9435	49.9655	340.56	0.41	0.37	1	2	2017	1022	N	VIIRS	n	1	295.68	3.11	D	0	Madagascar lowland forests	Jan	3	42.4536	9.56653
625	557	-13.8163	50.1198	333.48	0.42	0.38	1	2	2017	1022	N	VIIRS	n	1	297.21	2.71	D	0	Madagascar lowland forests	Jan	3	42.4536	9.56653
626	558	-14.5944	50.0701	336.04	0.42	0.37	1	2	2017	1022	N	VIIRS	n	1	298.8	5.64	D	0	Madagascar lowland forests	Jan	3	42.4536	9.56653
627	559	-14.992	50.2446	330.53	0.42	0.38	1	2	2017	1022	N	VIIRS	n	1	293.81	1.23	D	0	Madagascar lowland forests	Jan	3	42.4536	9.56653
628	560	-14.9748	50.1656	336.78	0.42	0.37	1	2	2017	1022	N	VIIRS	n	1	298.46	7.91	D	0	Madagascar lowland forests	Jan	3	42.4536	9.56653
629	561	-15.1148	49.7464	343.41	0.4	0.37	1	2	2017	1022	N	VIIRS	n	1	299.72	16.18	D	0	Madagascar lowland forests	Jan	3	42.4536	9.56653
630	562	-15.1182	49.747	336.5	0.4	0.37	1	2	2017	1022	N	VIIRS	n	1	301.08	16.18	D	0	Madagascar lowland forests	Jan	3	42.4536	9.56653
631	563	-15.1763	49.7101	335.01	0.4	0.37	1	2	2017	1022	N	VIIRS	n	1	304.29	44.42	D	0	Madagascar lowland forests	Jan	3	42.4536	9.56653
632	564	-14.7618	49.9678	339.15	0.41	0.37	1	2	2017	1022	N	VIIRS	n	1	300.55	3.75	D	0	Madagascar lowland forests	Jan	3	42.4536	9.56653
633	565	-14.9607	50.1871	338.63	0.42	0.37	1	2	2017	1022	N	VIIRS	n	1	299.25	5.05	D	0	Madagascar lowland forests	Jan	3	42.4536	9.56653
634	568	-14.8122	49.9167	348.38	0.41	0.37	1	2	2017	1022	N	VIIRS	n	1	298.99	6.91	D	0	Madagascar lowland forests	Jan	3	42.4536	9.56653
635	569	-14.8156	49.9173	335.56	0.41	0.37	1	2	2017	1022	N	VIIRS	n	1	298.57	6.91	D	0	Madagascar lowland forests	Jan	3	42.4536	9.56653
636	570	-13.817	50.1159	330.72	0.42	0.38	1	2	2017	1022	N	VIIRS	n	1	297.1	2.71	D	0	Madagascar lowland forests	Jan	3	42.4536	9.56653
637	573	-14.6914	50.1621	334.9	0.42	0.38	1	2	2017	1022	N	VIIRS	n	1	300.17	2.78	D	0	Madagascar lowland forests	Jan	3	42.4536	9.56653
638	574	-15.0739	50.111	333.74	0.41	0.37	1	2	2017	1022	N	VIIRS	n	1	295.13	2.62	D	0	Madagascar lowland forests	Jan	3	42.4536	9.56653
639	575	-14.6908	50.166	334.49	0.42	0.38	1	2	2017	1022	N	VIIRS	n	1	300.3	3.52	D	0	Madagascar lowland forests	Jan	3	42.4536	9.56653
640	576	-14.8602	49.8308	337.12	0.41	0.37	1	2	2017	1022	N	VIIRS	n	1	301.9	4.06	D	0	Madagascar lowland forests	Jan	3	42.4536	9.56653
641	579	-17.7863	49.3846	320.99	0.45	0.47	1	2	2017	2131	N	VIIRS	n	1	289.26	1.94	N	0	Madagascar lowland forests	Jan	3	42.4536	9.56653
642	584	-18.5201	49.1788	318.83	0.45	0.47	1	2	2017	2131	N	VIIRS	n	1	288.57	2.22	N	0	Madagascar lowland forests	Jan	3	42.4536	9.56653
643	585	-18.5221	49.1801	314.59	0.45	0.47	1	2	2017	2131	N	VIIRS	n	1	288.22	1.82	N	0	Madagascar lowland forests	Jan	3	42.4536	9.56653
644	587	-20.8989	47.8596	340.49	0.45	0.47	1	3	2017	1001	N	VIIRS	n	1	290.54	14.17	D	0	Madagascar lowland forests	Jan	3	42.4536	9.56653
645	588	-23.1236	47.4125	340.96	0.51	0.49	1	3	2017	1001	N	VIIRS	n	1	287.48	10.53	D	0	Madagascar lowland forests	Jan	3	42.4536	9.56653
646	589	-21.8161	47.5645	339.01	0.48	0.48	1	3	2017	1001	N	VIIRS	n	1	294.6	6	D	0	Madagascar lowland forests	Jan	3	42.4536	9.56653
647	590	-21.9316	47.5677	332.5	0.48	0.48	1	3	2017	1001	N	VIIRS	n	1	294.79	5.65	D	0	Madagascar lowland forests	Jan	3	42.4536	9.56653
648	592	-21.4877	48.0373	348.16	0.45	0.47	1	3	2017	1001	N	VIIRS	n	1	294.97	7.11	D	0	Madagascar lowland forests	Jan	3	42.4536	9.56653
649	593	-21.4867	48.0381	349.5	0.45	0.47	1	3	2017	1001	N	VIIRS	n	1	294.46	6.45	D	0	Madagascar lowland forests	Jan	3	42.4536	9.56653
650	594	-22.5473	47.735	330.97	0.48	0.48	1	3	2017	1001	N	VIIRS	n	1	294.08	3.23	D	0	Madagascar lowland forests	Jan	3	42.4536	9.56653
651	595	-21.6829	47.8037	330.53	0.46	0.47	1	3	2017	1001	N	VIIRS	n	1	283.5	2.84	D	0	Madagascar lowland forests	Jan	3	42.4536	9.56653
652	596	-21.6706	48.1777	341.72	0.44	0.46	1	3	2017	1001	N	VIIRS	n	1	298.81	11.34	D	0	Madagascar lowland forests	Jan	3	42.4536	9.56653
653	597	-21.1946	48.2626	332.18	0.43	0.46	1	3	2017	1001	N	VIIRS	n	1	296.46	2.65	D	0	Madagascar lowland forests	Jan	3	42.4536	9.56653
654	598	-20.5003	48.3186	337.7	0.42	0.45	1	3	2017	1001	N	VIIRS	n	1	293.91	4.14	D	0	Madagascar lowland forests	Jan	3	42.4536	9.56653
655	599	-20.4998	48.3191	332.88	0.42	0.45	1	3	2017	1001	N	VIIRS	n	1	293.79	4.07	D	0	Madagascar lowland forests	Jan	3	42.4536	9.56653
656	600	-20.6006	48.3719	330.4	0.42	0.45	1	3	2017	1001	N	VIIRS	n	1	296.31	0.9	D	0	Madagascar lowland forests	Jan	3	42.4536	9.56653
657	601	-20.4791	48.3489	346.31	0.42	0.45	1	3	2017	1001	N	VIIRS	n	1	296.99	5.48	D	0	Madagascar lowland forests	Jan	3	42.4536	9.56653
658	602	-21.3217	48.3071	352.1	0.43	0.46	1	3	2017	1001	N	VIIRS	n	1	299.35	33.65	D	3	Madagascar lowland forests	Jan	3	42.4536	9.56653
659	603	-20.1038	48.2025	349.18	0.42	0.45	1	3	2017	1001	N	VIIRS	n	1	291.82	8.84	D	0	Madagascar lowland forests	Jan	3	42.4536	9.56653
660	604	-20.2448	48.3769	335.56	0.41	0.45	1	3	2017	1001	N	VIIRS	n	1	291.34	3.45	D	0	Madagascar lowland forests	Jan	3	42.4536	9.56653
661	605	-20.306	48.5825	343	0.4	0.44	1	3	2017	1001	N	VIIRS	n	1	292.31	6.19	D	0	Madagascar lowland forests	Jan	3	42.4536	9.56653
662	606	-20.3019	48.582	332.23	0.4	0.44	1	3	2017	1001	N	VIIRS	n	1	291.1	4.65	D	0	Madagascar lowland forests	Jan	3	42.4536	9.56653
663	607	-19.953	48.3495	329.79	0.41	0.45	1	3	2017	1001	N	VIIRS	n	1	293.33	2.62	D	0	Madagascar lowland forests	Jan	3	42.4536	9.56653
664	608	-21.3894	48.1608	338.79	0.44	0.46	1	3	2017	1001	N	VIIRS	n	1	297.24	13.15	D	0	Madagascar lowland forests	Jan	3	42.4536	9.56653
665	609	-21.3846	48.1644	341.5	0.44	0.46	1	3	2017	1001	N	VIIRS	n	1	298.32	10.4	D	0	Madagascar lowland forests	Jan	3	42.4536	9.56653
666	610	-21.3851	48.1602	355.05	0.44	0.46	1	3	2017	1001	N	VIIRS	n	1	298.81	10.4	D	0	Madagascar lowland forests	Jan	3	42.4536	9.56653
667	611	-21.3899	48.1565	352.72	0.44	0.46	1	3	2017	1001	N	VIIRS	n	1	300.52	36.65	D	0	Madagascar lowland forests	Jan	3	42.4536	9.56653
668	612	-21.3856	48.1559	333.69	0.44	0.46	1	3	2017	1001	N	VIIRS	n	1	298.5	4.65	D	0	Madagascar lowland forests	Jan	3	42.4536	9.56653
669	613	-20.4537	48.2761	341.07	0.42	0.45	1	3	2017	1001	N	VIIRS	n	1	288.04	7.52	D	0	Madagascar lowland forests	Jan	3	42.4536	9.56653
670	614	-20.4689	48.2921	352.41	0.42	0.45	1	3	2017	1001	N	VIIRS	n	1	292.62	8.6	D	0	Madagascar lowland forests	Jan	3	42.4536	9.56653
671	615	-20.4579	48.2769	335.69	0.42	0.45	1	3	2017	1001	N	VIIRS	n	1	288.88	3.44	D	0	Madagascar lowland forests	Jan	3	42.4536	9.56653
672	616	-21.2213	48.0327	340.49	0.44	0.46	1	3	2017	1001	N	VIIRS	n	1	293.94	4.95	D	0	Madagascar lowland forests	Jan	3	42.4536	9.56653
673	617	-20.7137	48.176	339.64	0.43	0.46	1	3	2017	1001	N	VIIRS	n	1	292.2	3.48	D	0	Madagascar lowland forests	Jan	3	42.4536	9.56653
674	618	-20.0169	48.3876	333.99	0.41	0.45	1	3	2017	1001	N	VIIRS	n	1	290.3	2.6	D	0	Madagascar lowland forests	Jan	3	42.4536	9.56653
675	619	-21.9369	47.6821	345.47	0.48	0.48	1	3	2017	1001	N	VIIRS	n	1	291.87	9.04	D	0	Madagascar lowland forests	Jan	3	42.4536	9.56653
676	620	-18.6047	48.4282	334.97	0.39	0.44	1	3	2017	1002	N	VIIRS	n	1	294.84	2.65	D	0	Madagascar lowland forests	Jan	3	42.4536	9.56653
677	625	-17.1493	48.6984	332.2	0.54	0.42	1	3	2017	1002	N	VIIRS	n	1	299.45	6.4	D	0	Madagascar lowland forests	Jan	3	42.4536	9.56653
678	626	-17.1369	48.7021	353.35	0.54	0.42	1	3	2017	1002	N	VIIRS	n	1	295.68	18.71	D	0	Madagascar lowland forests	Jan	3	42.4536	9.56653
679	627	-16.0402	49.0676	341.13	0.5	0.41	1	3	2017	1002	N	VIIRS	n	1	301.24	9.31	D	0	Madagascar lowland forests	Jan	3	42.4536	9.56653
680	628	-17.1379	48.6993	340.95	0.54	0.42	1	3	2017	1002	N	VIIRS	n	1	295.39	9.38	D	0	Madagascar lowland forests	Jan	3	42.4536	9.56653
681	629	-17.1372	48.7046	331.08	0.54	0.42	1	3	2017	1002	N	VIIRS	n	1	291.99	9.38	D	0	Madagascar lowland forests	Jan	3	42.4536	9.56653
682	634	-16.5227	48.9611	333.24	0.52	0.41	1	3	2017	1002	N	VIIRS	n	1	296.56	4.81	D	0	Madagascar lowland forests	Jan	3	42.4536	9.56653
683	646	-14.7415	50.0288	339.73	0.44	0.38	1	3	2017	1003	N	VIIRS	l	1	292.39	10.64	D	0	Madagascar lowland forests	Jan	3	42.4536	9.56653
684	647	-15.5535	49.4929	331.47	0.47	0.4	1	3	2017	1003	N	VIIRS	l	1	295.47	13.24	D	0	Madagascar lowland forests	Jan	3	42.4536	9.56653
685	648	-14.6802	50.1078	335.83	0.44	0.38	1	3	2017	1003	N	VIIRS	n	1	298.03	4.12	D	0	Madagascar lowland forests	Jan	3	42.4536	9.56653
686	649	-14.2812	50.1619	332.68	0.43	0.38	1	3	2017	1003	N	VIIRS	l	1	297.79	4.14	D	0	Madagascar lowland forests	Jan	3	42.4536	9.56653
687	650	-14.7873	50.1396	330.57	0.44	0.38	1	3	2017	1003	N	VIIRS	n	1	301.01	27.16	D	0	Madagascar lowland forests	Jan	3	42.4536	9.56653
688	651	-14.2344	50.1347	333.02	0.43	0.38	1	3	2017	1003	N	VIIRS	n	1	300.11	2.09	D	0	Madagascar lowland forests	Jan	3	42.4536	9.56653
689	652	-15.2156	49.7149	335.03	0.46	0.39	1	3	2017	1003	N	VIIRS	n	1	295.69	5.65	D	0	Madagascar lowland forests	Jan	3	42.4536	9.56653
690	653	-14.7838	50.1391	337	0.44	0.38	1	3	2017	1003	N	VIIRS	n	1	294.56	27.16	D	0	Madagascar lowland forests	Jan	3	42.4536	9.56653
691	658	-14.7867	50.1385	333.86	0.44	0.38	1	3	2017	1003	N	VIIRS	n	1	301.51	40.5	D	0	Madagascar lowland forests	Jan	3	42.4536	9.56653
692	659	-14.2302	50.0891	332.11	0.43	0.38	1	3	2017	1003	N	VIIRS	n	1	300.06	2.19	D	0	Madagascar lowland forests	Jan	3	42.4536	9.56653
693	660	-14.6082	50.0804	331.57	0.44	0.38	1	3	2017	1003	N	VIIRS	n	1	299.29	2.65	D	0	Madagascar lowland forests	Jan	3	42.4536	9.56653
694	661	-15.303	49.5889	333.25	0.47	0.39	1	3	2017	1003	N	VIIRS	n	1	295.09	4.97	D	0	Madagascar lowland forests	Jan	3	42.4536	9.56653
695	663	-15.5687	49.2961	330.33	0.48	0.4	1	3	2017	1003	N	VIIRS	n	1	292.92	3.64	D	0	Madagascar lowland forests	Jan	3	42.4536	9.56653
696	664	-14.68	50.1071	337.38	0.44	0.38	1	3	2017	1003	N	VIIRS	n	1	297.71	4.5	D	0	Madagascar lowland forests	Jan	3	42.4536	9.56653
697	665	-14.7163	50.0794	333.43	0.44	0.38	1	3	2017	1003	N	VIIRS	n	1	294.39	2.93	D	0	Madagascar lowland forests	Jan	3	42.4536	9.56653
698	666	-21.1997	48.1563	301.61	0.46	0.63	1	3	2017	2113	N	VIIRS	n	1	262.91	2.02	N	0	Madagascar lowland forests	Jan	3	42.4536	9.56653
699	667	-21.2018	48.1547	300.28	0.46	0.63	1	3	2017	2113	N	VIIRS	n	1	262.42	1.94	N	0	Madagascar lowland forests	Jan	3	42.4536	9.56653
700	668	-21.1236	48.1207	340.82	0.44	0.62	1	4	2017	942	N	VIIRS	n	1	288.67	5.39	D	0	Madagascar lowland forests	Jan	3	42.4536	9.56653
701	669	-21.7247	48.1167	342.24	0.44	0.63	1	4	2017	942	N	VIIRS	n	1	288.6	8.33	D	0	Madagascar lowland forests	Jan	3	42.4536	9.56653
702	670	-21.7251	48.1123	329	0.45	0.63	1	4	2017	942	N	VIIRS	n	1	288.26	6.03	D	0	Madagascar lowland forests	Jan	3	42.4536	9.56653
703	671	-21.7189	48.1163	349.81	0.44	0.63	1	4	2017	942	N	VIIRS	n	1	289.16	8.33	D	0	Madagascar lowland forests	Jan	3	42.4536	9.56653
704	672	-21.0283	48.202	335.73	0.43	0.62	1	4	2017	942	N	VIIRS	n	1	290.07	4.41	D	0	Madagascar lowland forests	Jan	3	42.4536	9.56653
705	673	-21.1388	48.2113	330.91	0.43	0.62	1	4	2017	942	N	VIIRS	n	1	285.27	2.82	D	0	Madagascar lowland forests	Jan	3	42.4536	9.56653
706	674	-21.1386	48.212	334.5	0.43	0.62	1	4	2017	942	N	VIIRS	n	1	285.92	3	D	0	Madagascar lowland forests	Jan	3	42.4536	9.56653
707	675	-21.3119	48.2964	329.4	0.43	0.62	1	4	2017	942	N	VIIRS	n	1	285.16	2.38	D	0	Madagascar lowland forests	Jan	3	42.4536	9.56653
708	676	-19.8895	48.7954	328.59	0.38	0.59	1	4	2017	943	N	VIIRS	n	1	290.61	2.11	D	0	Madagascar lowland forests	Jan	3	42.4536	9.56653
709	677	-19.8704	48.7631	336.09	0.39	0.59	1	4	2017	943	N	VIIRS	n	1	290.34	4.19	D	0	Madagascar lowland forests	Jan	3	42.4536	9.56653
710	678	-19.8371	48.7024	330.59	0.39	0.59	1	4	2017	943	N	VIIRS	n	1	290.78	2.1	D	0	Madagascar lowland forests	Jan	3	42.4536	9.56653
711	679	-19.8376	48.7024	337.74	0.39	0.59	1	4	2017	943	N	VIIRS	n	1	290.91	3.67	D	0	Madagascar lowland forests	Jan	3	42.4536	9.56653
712	680	-17.1277	49.4972	332.44	0.32	0.55	1	4	2017	943	N	VIIRS	n	1	289.03	3.94	D	3	Madagascar lowland forests	Jan	3	42.4536	9.56653
713	687	-17.0283	49.5039	328.73	0.65	0.73	1	5	2017	924	N	VIIRS	n	1	279.94	4.52	D	0	Madagascar lowland forests	Jan	3	42.4536	9.56653
714	688	-14.9113	50.1199	328.61	0.56	0.69	1	5	2017	925	N	VIIRS	n	1	284.66	4.43	D	0	Madagascar lowland forests	Jan	3	42.4536	9.56653
715	689	-15.8541	50.1861	327.06	0.57	0.69	1	5	2017	925	N	VIIRS	n	1	288.9	3.14	D	0	Madagascar lowland forests	Jan	3	42.4536	9.56653
716	690	-15.8538	50.1864	327.28	0.57	0.69	1	5	2017	925	N	VIIRS	n	1	288.94	2.85	D	0	Madagascar lowland forests	Jan	3	42.4536	9.56653
717	691	-21.069	48.0818	330.41	0.35	0.57	1	5	2017	1104	N	VIIRS	n	1	293.2	2.5	D	0	Madagascar lowland forests	Jan	3	42.4536	9.56653
718	692	-18.9418	48.3466	330.71	0.41	0.6	1	5	2017	1104	N	VIIRS	n	1	292.56	16.16	D	0	Madagascar lowland forests	Jan	3	42.4536	9.56653
719	693	-18.9426	48.3428	354.88	0.41	0.6	1	5	2017	1104	N	VIIRS	n	1	299.62	16.16	D	0	Madagascar lowland forests	Jan	3	42.4536	9.56653
720	694	-18.9854	48.9286	332.48	0.44	0.62	1	5	2017	1104	N	VIIRS	n	1	292.39	4.36	D	0	Madagascar lowland forests	Jan	3	42.4536	9.56653
721	695	-20.9781	48.0949	367	0.36	0.57	1	5	2017	1104	N	VIIRS	h	1	290.95	11.5	D	0	Madagascar lowland forests	Jan	3	42.4536	9.56653
722	698	-16.486	49.8181	331.92	0.56	0.69	1	5	2017	1105	N	VIIRS	n	1	289.91	8.75	D	0	Madagascar lowland forests	Jan	3	42.4536	9.56653
723	699	-16.4635	49.8247	336.85	0.56	0.69	1	5	2017	1105	N	VIIRS	n	1	289.55	6.85	D	0	Madagascar lowland forests	Jan	3	42.4536	9.56653
724	700	-16.4912	49.8192	340.09	0.56	0.69	1	5	2017	1105	N	VIIRS	n	1	289.13	9.33	D	0	Madagascar lowland forests	Jan	3	42.4536	9.56653
725	705	-15.6531	49.6253	329.72	0.56	0.69	1	5	2017	1105	N	VIIRS	n	1	286.96	3.26	D	0	Madagascar lowland forests	Jan	3	42.4536	9.56653
726	713	-17.6197	49.2923	331.21	0.49	0.65	1	5	2017	1105	N	VIIRS	n	1	288.94	3.95	D	0	Madagascar lowland forests	Jan	3	42.4536	9.56653
727	720	-18.6033	48.4251	296.65	0.5	0.41	1	5	2017	2215	N	VIIRS	n	1	283.43	0.95	N	0	Madagascar lowland forests	Jan	3	42.4536	9.56653
728	728	-21.5055	47.7265	341.75	0.52	0.41	1	6	2017	1045	N	VIIRS	n	1	293.33	17.46	D	0	Madagascar lowland forests	Jan	3	42.4536	9.56653
729	729	-21.5677	47.7761	338.21	0.52	0.41	1	6	2017	1045	N	VIIRS	n	1	292.33	5.76	D	0	Madagascar lowland forests	Jan	3	42.4536	9.56653
730	730	-21.5093	47.7272	339.49	0.52	0.41	1	6	2017	1045	N	VIIRS	n	1	291.81	14.02	D	0	Madagascar lowland forests	Jan	3	42.4536	9.56653
731	731	-21.5872	47.7328	340.51	0.52	0.41	1	6	2017	1045	N	VIIRS	n	1	294.15	6.34	D	0	Madagascar lowland forests	Jan	3	42.4536	9.56653
732	732	-21.5851	47.7352	334.44	0.52	0.41	1	6	2017	1045	N	VIIRS	n	1	294.74	9.04	D	0	Madagascar lowland forests	Jan	3	42.4536	9.56653
733	733	-21.4884	47.7333	348.07	0.52	0.41	1	6	2017	1045	N	VIIRS	n	1	290.76	8.07	D	0	Madagascar lowland forests	Jan	3	42.4536	9.56653
734	734	-20.5348	48.1705	338	0.56	0.43	1	6	2017	1045	N	VIIRS	n	1	286.64	2.01	D	0	Madagascar lowland forests	Jan	3	42.4536	9.56653
735	735	-20.4211	48.4002	340.86	0.39	0.44	1	6	2017	1045	N	VIIRS	n	1	296.76	1.74	D	0	Madagascar lowland forests	Jan	3	42.4536	9.56653
736	736	-20.4055	48.4164	332.84	0.39	0.44	1	6	2017	1045	N	VIIRS	n	1	296.65	2.24	D	0	Madagascar lowland forests	Jan	3	42.4536	9.56653
737	737	-20.5437	48.4584	335.87	0.39	0.44	1	6	2017	1045	N	VIIRS	n	1	295.12	2.82	D	0	Madagascar lowland forests	Jan	3	42.4536	9.56653
738	738	-22.2818	47.5963	333.6	0.5	0.41	1	6	2017	1045	N	VIIRS	n	1	296.44	6.17	D	0	Madagascar lowland forests	Jan	3	42.4536	9.56653
739	739	-22.2781	47.5956	334.49	0.5	0.41	1	6	2017	1045	N	VIIRS	n	1	296.97	6.17	D	0	Madagascar lowland forests	Jan	3	42.4536	9.56653
740	740	-20.5876	48.4474	331.29	0.39	0.44	1	6	2017	1045	N	VIIRS	n	1	297.21	1.56	D	0	Madagascar lowland forests	Jan	3	42.4536	9.56653
741	741	-20.5874	48.4479	333.31	0.39	0.44	1	6	2017	1045	N	VIIRS	n	1	297.33	3.6	D	0	Madagascar lowland forests	Jan	3	42.4536	9.56653
742	742	-19.5181	48.7934	330.43	0.42	0.46	1	6	2017	1045	N	VIIRS	n	1	293.41	2.07	D	0	Madagascar lowland forests	Jan	3	42.4536	9.56653
743	743	-20.3846	48.4835	334.82	0.39	0.44	1	6	2017	1045	N	VIIRS	n	1	297.92	3.06	D	0	Madagascar lowland forests	Jan	3	42.4536	9.56653
744	747	-22.1716	47.6252	344.99	0.5	0.41	1	6	2017	1045	N	VIIRS	n	1	296.54	7.56	D	0	Madagascar lowland forests	Jan	3	42.4536	9.56653
745	748	-22.2154	47.6195	335.06	0.5	0.41	1	6	2017	1045	N	VIIRS	n	1	296.93	3.47	D	0	Madagascar lowland forests	Jan	3	42.4536	9.56653
746	752	-18.4997	49.2585	340.21	0.47	0.48	1	6	2017	1046	N	VIIRS	n	1	294.7	4.78	D	3	Madagascar lowland forests	Jan	3	42.4536	9.56653
747	754	-17.0857	48.6844	336.17	0.46	0.47	1	6	2017	1046	N	VIIRS	n	1	295.89	6.75	D	0	Madagascar lowland forests	Jan	3	42.4536	9.56653
748	761	-18.3852	48.3482	335.04	0.42	0.45	1	6	2017	1046	N	VIIRS	n	1	295.65	3.83	D	0	Madagascar lowland forests	Jan	3	42.4536	9.56653
749	769	-21.7468	48.1825	313.17	0.38	0.36	1	6	2017	2157	N	VIIRS	n	1	291.51	0.85	N	3	Madagascar lowland forests	Jan	3	42.4536	9.56653
750	770	-21.7502	48.1819	331.33	0.38	0.36	1	6	2017	2157	N	VIIRS	n	1	292.52	3.32	N	3	Madagascar lowland forests	Jan	3	42.4536	9.56653
751	771	-21.6931	48.0811	328.29	0.38	0.36	1	6	2017	2157	N	VIIRS	n	1	291.71	2.21	N	0	Madagascar lowland forests	Jan	3	42.4536	9.56653
752	772	-22.1519	47.908	306.45	0.38	0.36	1	6	2017	2157	N	VIIRS	n	1	286.67	1.53	N	0	Madagascar lowland forests	Jan	3	42.4536	9.56653
753	773	-21.5172	48.2076	312.54	0.38	0.36	1	6	2017	2157	N	VIIRS	n	1	291.75	1.07	N	0	Madagascar lowland forests	Jan	3	42.4536	9.56653
754	774	-22.2921	47.5924	312.15	0.39	0.36	1	6	2017	2157	N	VIIRS	n	1	291.05	0.62	N	0	Madagascar lowland forests	Jan	3	42.4536	9.56653
755	775	-22.306	47.5937	309.87	0.39	0.36	1	6	2017	2157	N	VIIRS	n	1	290.71	0.46	N	0	Madagascar lowland forests	Jan	3	42.4536	9.56653
756	776	-21.7588	47.8157	302.1	0.39	0.36	1	6	2017	2157	N	VIIRS	n	1	281.55	0.94	N	0	Madagascar lowland forests	Jan	3	42.4536	9.56653
757	777	-21.1386	47.9575	308.43	0.39	0.36	1	6	2017	2157	N	VIIRS	n	1	287.34	0.58	N	0	Madagascar lowland forests	Jan	3	42.4536	9.56653
758	778	-21.0703	47.8319	302.01	0.39	0.36	1	6	2017	2157	N	VIIRS	n	1	288.09	0.4	N	0	Madagascar lowland forests	Jan	3	42.4536	9.56653
759	779	-23.8973	47.4479	333.8	0.39	0.36	1	7	2017	1025	N	VIIRS	n	1	298.48	2.72	D	0	Madagascar lowland forests	Jan	3	42.4536	9.56653
760	780	-23.8647	47.506	337.14	0.39	0.36	1	7	2017	1025	N	VIIRS	l	1	300.38	22.6	D	0	Madagascar lowland forests	Jan	3	42.4536	9.56653
761	781	-23.8608	47.4855	331.39	0.39	0.36	1	7	2017	1025	N	VIIRS	l	1	298.29	2.79	D	0	Madagascar lowland forests	Jan	3	42.4536	9.56653
762	782	-23.8417	47.4981	343.09	0.39	0.36	1	7	2017	1025	N	VIIRS	n	1	298.66	4.19	D	0	Madagascar lowland forests	Jan	3	42.4536	9.56653
763	783	-23.8428	47.4904	335.92	0.39	0.36	1	7	2017	1025	N	VIIRS	n	1	298.25	3.96	D	0	Madagascar lowland forests	Jan	3	42.4536	9.56653
764	784	-23.8434	47.4865	332.8	0.39	0.36	1	7	2017	1025	N	VIIRS	l	1	297.74	3.96	D	0	Madagascar lowland forests	Jan	3	42.4536	9.56653
765	785	-23.8366	47.4854	347.75	0.39	0.36	1	7	2017	1025	N	VIIRS	n	1	297.68	5.82	D	0	Madagascar lowland forests	Jan	3	42.4536	9.56653
766	786	-23.8855	47.4817	338.18	0.39	0.36	1	7	2017	1025	N	VIIRS	n	1	300.12	10.01	D	0	Madagascar lowland forests	Jan	3	42.4536	9.56653
767	787	-22.9911	47.5788	346.54	0.39	0.36	1	7	2017	1026	N	VIIRS	n	1	302.34	4.58	D	0	Madagascar lowland forests	Jan	3	42.4536	9.56653
768	788	-21.8489	48.1111	331.74	0.38	0.36	1	7	2017	1026	N	VIIRS	l	1	304.2	2.36	D	0	Madagascar lowland forests	Jan	3	42.4536	9.56653
769	789	-21.8241	48.0724	332.3	0.38	0.36	1	7	2017	1026	N	VIIRS	n	1	300.03	1.2	D	0	Madagascar lowland forests	Jan	3	42.4536	9.56653
770	790	-21.6538	47.7678	336.76	0.38	0.36	1	7	2017	1026	N	VIIRS	n	1	303.32	5.42	D	0	Madagascar lowland forests	Jan	3	42.4536	9.56653
771	791	-21.551	47.7997	335.99	0.38	0.36	1	7	2017	1026	N	VIIRS	n	1	296.75	7.33	D	0	Madagascar lowland forests	Jan	3	42.4536	9.56653
772	792	-21.6544	47.7641	331.98	0.38	0.36	1	7	2017	1026	N	VIIRS	n	1	299.38	3.38	D	0	Madagascar lowland forests	Jan	3	42.4536	9.56653
773	793	-21.4439	48.2238	336.95	0.38	0.36	1	7	2017	1026	N	VIIRS	n	1	301.93	2.54	D	0	Madagascar lowland forests	Jan	3	42.4536	9.56653
774	794	-21.4186	48.2996	343.02	0.38	0.36	1	7	2017	1026	N	VIIRS	n	1	300.94	2.88	D	3	Madagascar lowland forests	Jan	3	42.4536	9.56653
775	795	-21.5574	48.1866	336.77	0.38	0.36	1	7	2017	1026	N	VIIRS	n	1	301.43	2.25	D	0	Madagascar lowland forests	Jan	3	42.4536	9.56653
776	796	-21.5541	48.186	330.36	0.38	0.36	1	7	2017	1026	N	VIIRS	l	1	303.25	2.63	D	0	Madagascar lowland forests	Jan	3	42.4536	9.56653
777	797	-21.6661	47.7316	330.87	0.38	0.36	1	7	2017	1026	N	VIIRS	n	1	297.53	2.64	D	0	Madagascar lowland forests	Jan	3	42.4536	9.56653
778	798	-21.899	47.6868	338.01	0.39	0.36	1	7	2017	1026	N	VIIRS	n	1	301.9	3.35	D	0	Madagascar lowland forests	Jan	3	42.4536	9.56653
779	799	-21.8995	47.7291	337.5	0.39	0.36	1	7	2017	1026	N	VIIRS	n	1	300.7	2.65	D	0	Madagascar lowland forests	Jan	3	42.4536	9.56653
780	800	-22.1535	47.4488	331.53	0.39	0.36	1	7	2017	1026	N	VIIRS	n	1	297.51	1.72	D	0	Madagascar lowland forests	Jan	3	42.4536	9.56653
781	801	-22.0826	47.972	337.34	0.38	0.36	1	7	2017	1026	N	VIIRS	n	1	303.23	2.96	D	0	Madagascar lowland forests	Jan	3	42.4536	9.56653
782	802	-21.524	48.2267	336.41	0.38	0.36	1	7	2017	1026	N	VIIRS	n	1	302.32	3.52	D	0	Madagascar lowland forests	Jan	3	42.4536	9.56653
783	803	-21.6159	47.8452	348.31	0.38	0.36	1	7	2017	1026	N	VIIRS	n	1	300.95	6.21	D	0	Madagascar lowland forests	Jan	3	42.4536	9.56653
784	804	-22.4391	47.8913	339.29	0.39	0.36	1	7	2017	1026	N	VIIRS	n	1	302.38	4.93	D	0	Madagascar lowland forests	Jan	3	42.4536	9.56653
785	805	-21.9705	47.9525	330.85	0.38	0.36	1	7	2017	1026	N	VIIRS	n	1	300.09	1.71	D	0	Madagascar lowland forests	Jan	3	42.4536	9.56653
786	806	-21.4879	48.2395	336.57	0.38	0.36	1	7	2017	1026	N	VIIRS	n	1	303.71	4.23	D	0	Madagascar lowland forests	Jan	3	42.4536	9.56653
787	807	-21.4884	48.2358	347.65	0.38	0.36	1	7	2017	1026	N	VIIRS	n	1	302.93	4.23	D	0	Madagascar lowland forests	Jan	3	42.4536	9.56653
788	808	-21.4669	48.1977	330.53	0.38	0.36	1	7	2017	1026	N	VIIRS	l	1	301.19	1.14	D	0	Madagascar lowland forests	Jan	3	42.4536	9.56653
789	809	-21.4573	48.238	331.94	0.38	0.36	1	7	2017	1026	N	VIIRS	n	1	301.84	2.17	D	0	Madagascar lowland forests	Jan	3	42.4536	9.56653
790	810	-21.4444	48.2201	337.28	0.38	0.36	1	7	2017	1026	N	VIIRS	n	1	302.87	2.54	D	0	Madagascar lowland forests	Jan	3	42.4536	9.56653
791	811	-20.7202	48.3559	333.12	0.39	0.36	1	7	2017	1026	N	VIIRS	n	1	296.61	1.25	D	0	Madagascar lowland forests	Jan	3	42.4536	9.56653
792	812	-20.7169	48.3553	340.28	0.39	0.36	1	7	2017	1026	N	VIIRS	n	1	300.28	11.35	D	0	Madagascar lowland forests	Jan	3	42.4536	9.56653
793	813	-22.0901	47.6697	338.86	0.39	0.36	1	7	2017	1026	N	VIIRS	n	1	302.45	6.57	D	0	Madagascar lowland forests	Jan	3	42.4536	9.56653
794	814	-22.0862	47.6729	343.59	0.39	0.36	1	7	2017	1026	N	VIIRS	n	1	301.94	6.68	D	0	Madagascar lowland forests	Jan	3	42.4536	9.56653
795	815	-22.0868	47.6692	348.81	0.39	0.36	1	7	2017	1026	N	VIIRS	n	1	302.34	6.57	D	0	Madagascar lowland forests	Jan	3	42.4536	9.56653
796	816	-21.1185	48.2967	337.54	0.38	0.36	1	7	2017	1026	N	VIIRS	n	1	293.43	4.42	D	0	Madagascar lowland forests	Jan	3	42.4536	9.56653
797	817	-21.1129	48.311	351.78	0.38	0.36	1	7	2017	1026	N	VIIRS	n	1	306.55	60.62	D	0	Madagascar lowland forests	Jan	3	42.4536	9.56653
798	818	-21.3047	48.3139	333.62	0.38	0.36	1	7	2017	1026	N	VIIRS	n	1	303.22	3.77	D	0	Madagascar lowland forests	Jan	3	42.4536	9.56653
799	819	-22.2965	47.3484	330.99	0.39	0.36	1	7	2017	1026	N	VIIRS	n	1	295.34	1.06	D	0	Madagascar lowland forests	Jan	3	42.4536	9.56653
800	820	-22.1953	47.5139	332.51	0.39	0.36	1	7	2017	1026	N	VIIRS	n	1	297.64	2.57	D	0	Madagascar lowland forests	Jan	3	42.4536	9.56653
801	821	-22.1836	47.5003	338.02	0.39	0.36	1	7	2017	1026	N	VIIRS	n	1	297.44	6.57	D	0	Madagascar lowland forests	Jan	3	42.4536	9.56653
802	822	-22.1753	47.5105	336.69	0.39	0.36	1	7	2017	1026	N	VIIRS	n	1	299.61	6.82	D	0	Madagascar lowland forests	Jan	3	42.4536	9.56653
803	823	-22.6648	47.5472	330.7	0.39	0.36	1	7	2017	1026	N	VIIRS	l	1	301.29	4.01	D	0	Madagascar lowland forests	Jan	3	42.4536	9.56653
804	824	-22.6654	47.5434	351.36	0.39	0.36	1	7	2017	1026	N	VIIRS	l	1	304.65	26.36	D	0	Madagascar lowland forests	Jan	3	42.4536	9.56653
805	825	-22.4793	47.5038	330.41	0.39	0.36	1	7	2017	1026	N	VIIRS	n	1	298.62	1.82	D	0	Madagascar lowland forests	Jan	3	42.4536	9.56653
806	826	-23.1391	47.7487	330.04	0.39	0.36	1	7	2017	1026	N	VIIRS	l	1	302.81	2.61	D	0	Madagascar lowland forests	Jan	3	42.4536	9.56653
807	827	-20.4863	48.2921	339.04	0.39	0.36	1	7	2017	1026	N	VIIRS	n	1	290.69	4.15	D	0	Madagascar lowland forests	Jan	3	42.4536	9.56653
808	828	-21.407	48.2861	367	0.38	0.36	1	7	2017	1026	N	VIIRS	l	1	327.41	116.87	D	3	Madagascar lowland forests	Jan	3	42.4536	9.56653
809	829	-21.4031	48.2893	342.47	0.38	0.36	1	7	2017	1026	N	VIIRS	n	1	300.86	10.19	D	0	Madagascar lowland forests	Jan	3	42.4536	9.56653
810	830	-21.4037	48.2855	342.45	0.38	0.36	1	7	2017	1026	N	VIIRS	n	1	314.55	26.79	D	0	Madagascar lowland forests	Jan	3	42.4536	9.56653
811	831	-21.3998	48.2887	338.89	0.38	0.36	1	7	2017	1026	N	VIIRS	n	1	301.13	10.19	D	0	Madagascar lowland forests	Jan	3	42.4536	9.56653
812	832	-21.4003	48.285	340.95	0.38	0.36	1	7	2017	1026	N	VIIRS	n	1	304.03	26.79	D	0	Madagascar lowland forests	Jan	3	42.4536	9.56653
813	833	-22.0575	47.4596	333.96	0.39	0.36	1	7	2017	1026	N	VIIRS	n	1	301.02	3.42	D	0	Madagascar lowland forests	Jan	3	42.4536	9.56653
814	834	-21.3894	48.2449	335.54	0.38	0.36	1	7	2017	1026	N	VIIRS	n	1	301.7	2.67	D	0	Madagascar lowland forests	Jan	3	42.4536	9.56653
815	835	-20.8573	48.4109	332.45	0.39	0.36	1	7	2017	1026	N	VIIRS	n	1	301.5	2.31	D	0	Madagascar lowland forests	Jan	3	42.4536	9.56653
816	836	-20.8534	48.414	337.1	0.39	0.36	1	7	2017	1026	N	VIIRS	n	1	301.61	4.4	D	0	Madagascar lowland forests	Jan	3	42.4536	9.56653
817	837	-20.854	48.4103	335.45	0.39	0.36	1	7	2017	1026	N	VIIRS	n	1	303.02	2.31	D	0	Madagascar lowland forests	Jan	3	42.4536	9.56653
818	838	-21.9118	47.6237	343.52	0.39	0.36	1	7	2017	1026	N	VIIRS	n	1	293.86	10.17	D	0	Madagascar lowland forests	Jan	3	42.4536	9.56653
819	842	-23.7068	47.3447	330.9	0.39	0.37	1	7	2017	1026	N	VIIRS	n	1	297.44	1.92	D	0	Madagascar lowland forests	Jan	3	42.4536	9.56653
820	843	-21.106	48.0201	346.84	0.38	0.36	1	7	2017	1026	N	VIIRS	n	1	297.13	6.77	D	0	Madagascar lowland forests	Jan	3	42.4536	9.56653
821	844	-21.3349	47.8233	333.8	0.38	0.36	1	7	2017	1026	N	VIIRS	n	1	293.33	1.99	D	0	Madagascar lowland forests	Jan	3	42.4536	9.56653
822	846	-21.4165	47.8413	348.08	0.38	0.36	1	7	2017	1026	N	VIIRS	n	1	295.75	5.57	D	0	Madagascar lowland forests	Jan	3	42.4536	9.56653
823	847	-21.4275	47.9271	330.32	0.38	0.36	1	7	2017	1026	N	VIIRS	n	1	297.68	2.57	D	0	Madagascar lowland forests	Jan	3	42.4536	9.56653
824	848	-21.4308	47.9277	342.59	0.38	0.36	1	7	2017	1026	N	VIIRS	n	1	300.54	2.57	D	0	Madagascar lowland forests	Jan	3	42.4536	9.56653
825	849	-21.2147	47.8372	344.95	0.38	0.36	1	7	2017	1026	N	VIIRS	n	1	299.43	5.98	D	0	Madagascar lowland forests	Jan	3	42.4536	9.56653
826	850	-21.1908	47.7757	332.61	0.38	0.36	1	7	2017	1026	N	VIIRS	n	1	296.94	9.67	D	0	Madagascar lowland forests	Jan	3	42.4536	9.56653
827	851	-23.2895	47.6568	332.59	0.39	0.36	1	7	2017	1026	N	VIIRS	n	1	302.48	3.44	D	0	Madagascar lowland forests	Jan	3	42.4536	9.56653
828	852	-20.8986	47.8507	334.09	0.38	0.36	1	7	2017	1026	N	VIIRS	n	1	300.07	4.44	D	0	Madagascar lowland forests	Jan	3	42.4536	9.56653
829	853	-21.1597	47.8237	346.3	0.38	0.36	1	7	2017	1026	N	VIIRS	n	1	296.07	3.47	D	0	Madagascar lowland forests	Jan	3	42.4536	9.56653
830	854	-23.6494	47.3589	343.73	0.39	0.36	1	7	2017	1026	N	VIIRS	n	1	300.35	16.61	D	0	Madagascar lowland forests	Jan	3	42.4536	9.56653
831	856	-23.4749	47.6453	341.96	0.39	0.36	1	7	2017	1026	N	VIIRS	n	1	300.39	5.21	D	3	Madagascar lowland forests	Jan	3	42.4536	9.56653
832	857	-21.0691	47.7546	335.58	0.38	0.36	1	7	2017	1026	N	VIIRS	n	1	295.92	2.77	D	0	Madagascar lowland forests	Jan	3	42.4536	9.56653
833	858	-21.6933	47.6175	337.91	0.39	0.36	1	7	2017	1026	N	VIIRS	n	1	299.78	4.89	D	0	Madagascar lowland forests	Jan	3	42.4536	9.56653
834	859	-21.9056	47.5034	331.03	0.39	0.36	1	7	2017	1026	N	VIIRS	n	1	300.4	1.97	D	0	Madagascar lowland forests	Jan	3	42.4536	9.56653
835	860	-21.685	47.6505	345.07	0.39	0.36	1	7	2017	1026	N	VIIRS	n	1	294.9	6.01	D	0	Madagascar lowland forests	Jan	3	42.4536	9.56653
836	861	-22.2286	47.5772	334.18	0.39	0.36	1	7	2017	1026	N	VIIRS	n	1	300.45	22.01	D	0	Madagascar lowland forests	Jan	3	42.4536	9.56653
837	862	-21.355	47.6666	337.36	0.38	0.36	1	7	2017	1026	N	VIIRS	n	1	297.17	6.76	D	0	Madagascar lowland forests	Jan	3	42.4536	9.56653
838	864	-22.7504	47.7011	338.68	0.39	0.36	1	7	2017	1026	N	VIIRS	n	1	300.83	4.77	D	0	Madagascar lowland forests	Jan	3	42.4536	9.56653
839	865	-23.0318	47.7689	336.32	0.39	0.36	1	7	2017	1026	N	VIIRS	n	1	301.35	1.61	D	0	Madagascar lowland forests	Jan	3	42.4536	9.56653
840	866	-21.9296	47.5497	332.15	0.39	0.36	1	7	2017	1026	N	VIIRS	n	1	296.64	7.57	D	0	Madagascar lowland forests	Jan	3	42.4536	9.56653
841	871	-18.5965	48.2991	331.07	0.39	0.36	1	7	2017	1027	N	VIIRS	n	1	294.65	6.35	D	0	Madagascar lowland forests	Jan	3	42.4536	9.56653
842	872	-18.5971	48.2954	344.01	0.39	0.36	1	7	2017	1027	N	VIIRS	n	1	299	16.98	D	0	Madagascar lowland forests	Jan	3	42.4536	9.56653
843	897	-21.6476	47.7853	322.23	0.39	0.44	1	7	2017	2138	N	VIIRS	n	1	290.21	1.08	N	0	Madagascar lowland forests	Jan	3	42.4536	9.56653
844	898	-21.6835	47.8432	325.94	0.38	0.44	1	7	2017	2138	N	VIIRS	n	1	290.86	1.74	N	0	Madagascar lowland forests	Jan	3	42.4536	9.56653
845	899	-21.7189	47.8546	313.77	0.38	0.43	1	7	2017	2138	N	VIIRS	n	1	290.27	1.07	N	0	Madagascar lowland forests	Jan	3	42.4536	9.56653
846	900	-21.7199	47.855	313.85	0.38	0.43	1	7	2017	2138	N	VIIRS	n	1	290.28	1.03	N	0	Madagascar lowland forests	Jan	3	42.4536	9.56653
847	901	-21.7471	48.1833	303.73	0.55	0.43	1	7	2017	2138	N	VIIRS	n	1	291.36	1.72	N	3	Madagascar lowland forests	Jan	3	42.4536	9.56653
848	902	-21.8267	47.6937	302.32	0.39	0.44	1	7	2017	2138	N	VIIRS	n	1	289.66	1.02	N	0	Madagascar lowland forests	Jan	3	42.4536	9.56653
849	903	-21.8141	47.7154	333.04	0.39	0.44	1	7	2017	2138	N	VIIRS	n	1	290.72	3.45	N	0	Madagascar lowland forests	Jan	3	42.4536	9.56653
850	904	-22.3201	47.6937	306.55	0.38	0.43	1	7	2017	2138	N	VIIRS	n	1	291.37	0.58	N	0	Madagascar lowland forests	Jan	3	42.4536	9.56653
851	905	-22.3241	47.6928	308.63	0.38	0.43	1	7	2017	2138	N	VIIRS	n	1	290.79	0.58	N	0	Madagascar lowland forests	Jan	3	42.4536	9.56653
852	906	-21.9975	47.7334	322	0.39	0.44	1	7	2017	2138	N	VIIRS	n	1	290.2	1.36	N	0	Madagascar lowland forests	Jan	3	42.4536	9.56653
853	907	-22.0015	47.7325	324.95	0.39	0.44	1	7	2017	2138	N	VIIRS	n	1	290.57	2.16	N	0	Madagascar lowland forests	Jan	3	42.4536	9.56653
854	908	-21.6062	47.8759	315.6	0.38	0.43	1	7	2017	2138	N	VIIRS	n	1	290.28	1.6	N	0	Madagascar lowland forests	Jan	3	42.4536	9.56653
855	909	-21.8989	47.8542	329.46	0.57	0.43	1	7	2017	2138	N	VIIRS	n	1	291.49	3.72	N	0	Madagascar lowland forests	Jan	3	42.4536	9.56653
856	910	-21.9029	47.8533	327.89	0.57	0.43	1	7	2017	2138	N	VIIRS	n	1	290.99	3.72	N	0	Madagascar lowland forests	Jan	3	42.4536	9.56653
857	911	-20.837	48.2081	339.84	0.57	0.43	1	7	2017	2138	N	VIIRS	n	1	291.79	11.67	N	0	Madagascar lowland forests	Jan	3	42.4536	9.56653
858	912	-20.8331	48.2088	333.21	0.57	0.43	1	7	2017	2138	N	VIIRS	n	1	292.4	8.47	N	0	Madagascar lowland forests	Jan	3	42.4536	9.56653
859	913	-21.0967	48.3231	311.22	0.55	0.43	1	7	2017	2138	N	VIIRS	n	1	288.86	1.5	N	0	Madagascar lowland forests	Jan	3	42.4536	9.56653
860	914	-21.4075	48.284	319.25	0.55	0.43	1	7	2017	2138	N	VIIRS	n	1	293.42	4.13	N	0	Madagascar lowland forests	Jan	3	42.4536	9.56653
861	915	-21.4114	48.2831	314.33	0.55	0.43	1	7	2017	2138	N	VIIRS	n	1	291.71	2.83	N	3	Madagascar lowland forests	Jan	3	42.4536	9.56653
862	916	-21.1192	47.9305	301.46	0.39	0.44	1	7	2017	2138	N	VIIRS	n	1	289.48	0.36	N	0	Madagascar lowland forests	Jan	3	42.4536	9.56653
863	917	-21.0896	47.994	305.73	0.39	0.44	1	7	2017	2138	N	VIIRS	n	1	284.77	0.92	N	0	Madagascar lowland forests	Jan	3	42.4536	9.56653
864	918	-20.8989	48.047	303.94	0.39	0.44	1	7	2017	2138	N	VIIRS	n	1	288.92	0.37	N	0	Madagascar lowland forests	Jan	3	42.4536	9.56653
865	919	-21.0889	47.9936	302.77	0.39	0.44	1	7	2017	2138	N	VIIRS	n	1	284.59	1	N	0	Madagascar lowland forests	Jan	3	42.4536	9.56653
866	920	-24.3647	47.1996	303.19	0.57	0.43	1	7	2017	2139	N	VIIRS	n	1	289.58	0.45	N	0	Madagascar lowland forests	Jan	3	42.4536	9.56653
867	921	-24.3612	47.2603	337.78	0.43	0.46	1	8	2017	1006	N	VIIRS	n	1	298.94	2.1	D	0	Madagascar lowland forests	Jan	3	42.4536	9.56653
868	922	-24.3739	47.1078	337.74	0.44	0.46	1	8	2017	1006	N	VIIRS	n	1	295.47	3.93	D	0	Madagascar lowland forests	Jan	3	42.4536	9.56653
869	923	-24.1823	47.3292	338.34	0.43	0.46	1	8	2017	1007	N	VIIRS	n	1	297.36	3.16	D	0	Madagascar lowland forests	Jan	3	42.4536	9.56653
870	924	-24.1944	47.1569	338.98	0.44	0.46	1	8	2017	1007	N	VIIRS	n	1	295.12	5.47	D	0	Madagascar lowland forests	Jan	3	42.4536	9.56653
871	925	-24.192	47.1604	337.94	0.44	0.46	1	8	2017	1007	N	VIIRS	n	1	294.5	4.43	D	0	Madagascar lowland forests	Jan	3	42.4536	9.56653
872	926	-21.5769	47.8065	343.68	0.56	0.43	1	8	2017	1007	N	VIIRS	n	1	307.51	3.9	D	0	Madagascar lowland forests	Jan	3	42.4536	9.56653
873	927	-21.5729	47.8057	330.82	0.56	0.43	1	8	2017	1007	N	VIIRS	l	1	304.9	3.9	D	0	Madagascar lowland forests	Jan	3	42.4536	9.56653
874	928	-21.5412	47.8342	332.11	0.56	0.43	1	8	2017	1007	N	VIIRS	l	1	306.12	4.6	D	0	Madagascar lowland forests	Jan	3	42.4536	9.56653
875	929	-21.6415	47.7431	334.16	0.57	0.43	1	8	2017	1007	N	VIIRS	n	1	303.36	10.01	D	0	Madagascar lowland forests	Jan	3	42.4536	9.56653
876	930	-22.1672	47.8848	339.4	0.56	0.43	1	8	2017	1007	N	VIIRS	n	1	305.15	47.51	D	0	Madagascar lowland forests	Jan	3	42.4536	9.56653
877	931	-22.1483	47.9715	338.17	0.56	0.43	1	8	2017	1007	N	VIIRS	n	1	307.76	7.38	D	0	Madagascar lowland forests	Jan	3	42.4536	9.56653
878	932	-21.8188	48.0403	344.36	0.55	0.42	1	8	2017	1007	N	VIIRS	n	1	303.19	23.06	D	0	Madagascar lowland forests	Jan	3	42.4536	9.56653
879	933	-21.4608	48.1398	337.07	0.54	0.42	1	8	2017	1007	N	VIIRS	n	1	302.54	3.21	D	0	Madagascar lowland forests	Jan	3	42.4536	9.56653
880	934	-21.7507	48.171	332.33	0.54	0.42	1	8	2017	1007	N	VIIRS	n	1	300.45	3.01	D	3	Madagascar lowland forests	Jan	3	42.4536	9.56653
881	935	-21.7448	48.1862	331.45	0.54	0.42	1	8	2017	1007	N	VIIRS	l	1	302.84	3.61	D	3	Madagascar lowland forests	Jan	3	42.4536	9.56653
882	936	-21.8417	47.6896	333.77	0.57	0.43	1	8	2017	1007	N	VIIRS	n	1	301.94	5.12	D	0	Madagascar lowland forests	Jan	3	42.4536	9.56653
883	937	-21.5576	48.2245	333.97	0.53	0.42	1	8	2017	1007	N	VIIRS	l	1	304.65	4.75	D	0	Madagascar lowland forests	Jan	3	42.4536	9.56653
884	938	-22.5735	47.6901	343.39	0.39	0.44	1	8	2017	1007	N	VIIRS	n	1	301.92	4.79	D	0	Madagascar lowland forests	Jan	3	42.4536	9.56653
885	939	-22.574	47.6863	330.1	0.39	0.44	1	8	2017	1007	N	VIIRS	l	1	301.79	2.7	D	0	Madagascar lowland forests	Jan	3	42.4536	9.56653
886	940	-21.5531	48.2291	337.39	0.53	0.42	1	8	2017	1007	N	VIIRS	n	1	305.25	4.75	D	0	Madagascar lowland forests	Jan	3	42.4536	9.56653
887	941	-21.5537	48.224	341.36	0.53	0.42	1	8	2017	1007	N	VIIRS	n	1	307.77	4.75	D	0	Madagascar lowland forests	Jan	3	42.4536	9.56653
888	942	-21.5433	48.212	367	0.53	0.42	1	8	2017	1007	N	VIIRS	h	1	306.03	17.83	D	0	Madagascar lowland forests	Jan	3	42.4536	9.56653
889	943	-22.3221	47.6947	333.78	0.39	0.44	1	8	2017	1007	N	VIIRS	n	1	303.48	2.47	D	0	Madagascar lowland forests	Jan	3	42.4536	9.56653
890	944	-21.705	47.7641	334.13	0.57	0.43	1	8	2017	1007	N	VIIRS	l	1	304.7	4.7	D	0	Madagascar lowland forests	Jan	3	42.4536	9.56653
891	945	-21.6734	48.0559	336.57	0.54	0.42	1	8	2017	1007	N	VIIRS	n	1	301.09	9.22	D	0	Madagascar lowland forests	Jan	3	42.4536	9.56653
892	946	-22.0268	47.6909	341.8	0.38	0.43	1	8	2017	1007	N	VIIRS	n	1	303.39	4.46	D	0	Madagascar lowland forests	Jan	3	42.4536	9.56653
893	947	-21.7487	47.888	345.01	0.56	0.43	1	8	2017	1007	N	VIIRS	n	1	304	19.63	D	0	Madagascar lowland forests	Jan	3	42.4536	9.56653
894	948	-22.0872	47.4617	330.46	0.4	0.44	1	8	2017	1007	N	VIIRS	n	1	299.32	1.8	D	0	Madagascar lowland forests	Jan	3	42.4536	9.56653
895	949	-22.2769	47.4183	333.17	0.4	0.44	1	8	2017	1007	N	VIIRS	n	1	300.19	0.85	D	0	Madagascar lowland forests	Jan	3	42.4536	9.56653
896	950	-22.2618	47.4403	332.81	0.4	0.44	1	8	2017	1007	N	VIIRS	n	1	300.38	1.3	D	0	Madagascar lowland forests	Jan	3	42.4536	9.56653
897	951	-21.7447	47.8874	354.04	0.56	0.43	1	8	2017	1007	N	VIIRS	n	1	302.85	19.63	D	0	Madagascar lowland forests	Jan	3	42.4536	9.56653
898	952	-21.7462	47.891	334.6	0.56	0.43	1	8	2017	1007	N	VIIRS	n	1	302.44	9.25	D	0	Madagascar lowland forests	Jan	3	42.4536	9.56653
899	953	-21.7468	47.8856	342.62	0.56	0.43	1	8	2017	1007	N	VIIRS	n	1	304.46	31.86	D	0	Madagascar lowland forests	Jan	3	42.4536	9.56653
900	954	-22.1112	47.9442	332.9	0.56	0.43	1	8	2017	1007	N	VIIRS	l	1	304.18	4.63	D	0	Madagascar lowland forests	Jan	3	42.4536	9.56653
901	955	-22.1039	47.9041	347.21	0.56	0.43	1	8	2017	1007	N	VIIRS	n	1	303.22	12.99	D	0	Madagascar lowland forests	Jan	3	42.4536	9.56653
902	956	-22.2903	47.8611	339.43	0.57	0.43	1	8	2017	1007	N	VIIRS	n	1	301.92	7.07	D	0	Madagascar lowland forests	Jan	3	42.4536	9.56653
903	957	-22.2889	47.8382	331.68	0.57	0.43	1	8	2017	1007	N	VIIRS	l	1	303.74	4.63	D	0	Madagascar lowland forests	Jan	3	42.4536	9.56653
904	958	-22.29	47.8588	337.35	0.57	0.43	1	8	2017	1007	N	VIIRS	n	1	301.93	6.43	D	0	Madagascar lowland forests	Jan	3	42.4536	9.56653
905	959	-22.2927	47.8365	335.52	0.57	0.43	1	8	2017	1007	N	VIIRS	n	1	303.04	3.23	D	0	Madagascar lowland forests	Jan	3	42.4536	9.56653
906	960	-21.5029	47.8978	330.58	0.55	0.43	1	8	2017	1007	N	VIIRS	l	1	302.1	2.28	D	0	Madagascar lowland forests	Jan	3	42.4536	9.56653
907	961	-21.4996	47.8919	333.73	0.55	0.43	1	8	2017	1007	N	VIIRS	n	1	302.71	2.63	D	0	Madagascar lowland forests	Jan	3	42.4536	9.56653
908	962	-21.4654	48.1352	353.27	0.54	0.42	1	8	2017	1007	N	VIIRS	n	1	303.93	31.66	D	0	Madagascar lowland forests	Jan	3	42.4536	9.56653
909	963	-21.466	48.1301	354.52	0.54	0.42	1	8	2017	1007	N	VIIRS	n	1	308.63	31.66	D	0	Madagascar lowland forests	Jan	3	42.4536	9.56653
910	964	-21.4615	48.1347	343.61	0.54	0.42	1	8	2017	1007	N	VIIRS	n	1	304.22	5.06	D	0	Madagascar lowland forests	Jan	3	42.4536	9.56653
911	965	-21.4621	48.1295	339.98	0.54	0.42	1	8	2017	1007	N	VIIRS	n	1	303.08	5.06	D	0	Madagascar lowland forests	Jan	3	42.4536	9.56653
912	966	-21.4165	48.1123	348.92	0.54	0.42	1	8	2017	1007	N	VIIRS	n	1	305.3	10.3	D	0	Madagascar lowland forests	Jan	3	42.4536	9.56653
913	967	-21.4172	48.1072	334.97	0.54	0.42	1	8	2017	1007	N	VIIRS	n	1	301.86	3.25	D	0	Madagascar lowland forests	Jan	3	42.4536	9.56653
914	968	-21.4222	48.0657	338.77	0.54	0.42	1	8	2017	1007	N	VIIRS	n	1	301.52	5.29	D	0	Madagascar lowland forests	Jan	3	42.4536	9.56653
915	969	-21.4261	48.0663	335.2	0.54	0.42	1	8	2017	1007	N	VIIRS	n	1	302.9	5.34	D	0	Madagascar lowland forests	Jan	3	42.4536	9.56653
916	970	-21.4268	48.0611	344.31	0.54	0.42	1	8	2017	1007	N	VIIRS	n	1	303.11	5.34	D	0	Madagascar lowland forests	Jan	3	42.4536	9.56653
917	971	-22.788	47.7883	332.6	0.39	0.44	1	8	2017	1007	N	VIIRS	n	1	301.96	3.32	D	0	Madagascar lowland forests	Jan	3	42.4536	9.56653
918	972	-22.7885	47.7845	334.52	0.39	0.44	1	8	2017	1007	N	VIIRS	n	1	300.78	2.88	D	0	Madagascar lowland forests	Jan	3	42.4536	9.56653
919	973	-21.6773	48.0238	333.89	0.55	0.42	1	8	2017	1007	N	VIIRS	n	1	302.87	4.37	D	0	Madagascar lowland forests	Jan	3	42.4536	9.56653
920	974	-21.6121	48.1332	344.39	0.54	0.42	1	8	2017	1007	N	VIIRS	n	1	308.08	29.08	D	0	Madagascar lowland forests	Jan	3	42.4536	9.56653
921	975	-21.6076	48.1379	340.82	0.54	0.42	1	8	2017	1007	N	VIIRS	n	1	303.88	29.08	D	0	Madagascar lowland forests	Jan	3	42.4536	9.56653
922	976	-21.6082	48.1327	343.12	0.54	0.42	1	8	2017	1007	N	VIIRS	n	1	307.88	29.08	D	0	Madagascar lowland forests	Jan	3	42.4536	9.56653
923	977	-21.613	48.1316	342.21	0.54	0.42	1	8	2017	1007	N	VIIRS	n	1	305.74	9.25	D	0	Madagascar lowland forests	Jan	3	42.4536	9.56653
924	978	-21.6084	48.1363	350.77	0.54	0.42	1	8	2017	1007	N	VIIRS	n	1	305.46	41.82	D	0	Madagascar lowland forests	Jan	3	42.4536	9.56653
925	979	-21.6047	47.8441	336.14	0.56	0.43	1	8	2017	1007	N	VIIRS	n	1	303.75	6.12	D	0	Madagascar lowland forests	Jan	3	42.4536	9.56653
926	980	-21.6102	47.7998	336.35	0.56	0.43	1	8	2017	1007	N	VIIRS	n	1	305.84	8.84	D	0	Madagascar lowland forests	Jan	3	42.4536	9.56653
927	981	-21.6007	47.8439	340.56	0.56	0.43	1	8	2017	1007	N	VIIRS	n	1	305.51	6.12	D	0	Madagascar lowland forests	Jan	3	42.4536	9.56653
928	982	-21.6062	47.7991	344.42	0.56	0.43	1	8	2017	1007	N	VIIRS	n	1	308.09	8.84	D	0	Madagascar lowland forests	Jan	3	42.4536	9.56653
929	983	-21.9257	47.8096	336.06	0.57	0.43	1	8	2017	1007	N	VIIRS	n	1	303.02	3.38	D	0	Madagascar lowland forests	Jan	3	42.4536	9.56653
930	984	-21.9217	47.8092	355.73	0.57	0.43	1	8	2017	1007	N	VIIRS	n	1	306.08	26.62	D	0	Madagascar lowland forests	Jan	3	42.4536	9.56653
931	985	-21.4415	47.9396	348.68	0.55	0.43	1	8	2017	1007	N	VIIRS	n	1	310.06	58.54	D	0	Madagascar lowland forests	Jan	3	42.4536	9.56653
932	986	-20.8197	48.3704	334.34	0.51	0.41	1	8	2017	1007	N	VIIRS	n	1	302.62	1.41	D	0	Madagascar lowland forests	Jan	3	42.4536	9.56653
933	988	-21.0615	48.2288	331.04	0.52	0.42	1	8	2017	1007	N	VIIRS	l	1	303.83	3.8	D	0	Madagascar lowland forests	Jan	3	42.4536	9.56653
934	989	-21.0607	48.2261	330.04	0.52	0.42	1	8	2017	1007	N	VIIRS	l	1	304.76	2.69	D	0	Madagascar lowland forests	Jan	3	42.4536	9.56653
935	990	-22.2427	47.3343	341.17	0.4	0.45	1	8	2017	1007	N	VIIRS	n	1	300.81	3.7	D	0	Madagascar lowland forests	Jan	3	42.4536	9.56653
936	991	-20.8331	47.9867	330.5	0.54	0.42	1	8	2017	1007	N	VIIRS	l	1	301	4.24	D	0	Madagascar lowland forests	Jan	3	42.4536	9.56653
937	992	-21.1291	48.1289	338.93	0.53	0.42	1	8	2017	1007	N	VIIRS	n	1	302.35	4.14	D	0	Madagascar lowland forests	Jan	3	42.4536	9.56653
938	993	-21.1135	48.1274	341.82	0.53	0.42	1	8	2017	1007	N	VIIRS	n	1	301.93	4.28	D	0	Madagascar lowland forests	Jan	3	42.4536	9.56653
939	994	-20.6195	48.3391	337.35	0.51	0.41	1	8	2017	1007	N	VIIRS	n	1	302.99	5.05	D	0	Madagascar lowland forests	Jan	3	42.4536	9.56653
940	995	-20.6204	48.3423	334.48	0.51	0.41	1	8	2017	1007	N	VIIRS	n	1	301.67	3.21	D	0	Madagascar lowland forests	Jan	3	42.4536	9.56653
941	996	-22.45	47.6227	334.06	0.39	0.44	1	8	2017	1007	N	VIIRS	n	1	303.42	1.34	D	0	Madagascar lowland forests	Jan	3	42.4536	9.56653
942	997	-22.007	47.6842	337.79	0.38	0.43	1	8	2017	1007	N	VIIRS	n	1	305.98	3.84	D	0	Madagascar lowland forests	Jan	3	42.4536	9.56653
943	998	-22.3247	47.3692	334.24	0.4	0.44	1	8	2017	1007	N	VIIRS	n	1	300.19	2.35	D	0	Madagascar lowland forests	Jan	3	42.4536	9.56653
944	999	-22.1641	47.5022	344.64	0.39	0.44	1	8	2017	1007	N	VIIRS	n	1	300.8	5.28	D	0	Madagascar lowland forests	Jan	3	42.4536	9.56653
945	1000	-22.2031	47.3492	331.02	0.4	0.44	1	8	2017	1007	N	VIIRS	n	1	299.59	2.21	D	0	Madagascar lowland forests	Jan	3	42.4536	9.56653
946	1001	-20.6981	48.2405	336.32	0.52	0.41	1	8	2017	1007	N	VIIRS	n	1	300.97	4.56	D	0	Madagascar lowland forests	Jan	3	42.4536	9.56653
947	1002	-21.4125	47.9273	336.8	0.55	0.43	1	8	2017	1007	N	VIIRS	n	1	302.71	4.68	D	0	Madagascar lowland forests	Jan	3	42.4536	9.56653
948	1003	-21.3948	47.9406	344.95	0.55	0.43	1	8	2017	1007	N	VIIRS	n	1	302.47	21.39	D	0	Madagascar lowland forests	Jan	3	42.4536	9.56653
949	1004	-22.1167	47.3903	353.5	0.4	0.44	1	8	2017	1007	N	VIIRS	n	1	302.45	9.72	D	0	Madagascar lowland forests	Jan	3	42.4536	9.56653
950	1005	-22.4823	47.4895	330.37	0.4	0.44	1	8	2017	1007	N	VIIRS	l	1	301.99	0.94	D	0	Madagascar lowland forests	Jan	3	42.4536	9.56653
951	1006	-22.1029	47.5385	343.35	0.39	0.44	1	8	2017	1007	N	VIIRS	n	1	301.22	4.78	D	0	Madagascar lowland forests	Jan	3	42.4536	9.56653
952	1007	-22.0331	47.6029	341.09	0.39	0.44	1	8	2017	1007	N	VIIRS	n	1	301.76	10.82	D	0	Madagascar lowland forests	Jan	3	42.4536	9.56653
953	1008	-22.0336	47.5991	338.51	0.39	0.44	1	8	2017	1007	N	VIIRS	n	1	301.8	8.46	D	0	Madagascar lowland forests	Jan	3	42.4536	9.56653
954	1009	-22.0815	47.5438	350.5	0.39	0.44	1	8	2017	1007	N	VIIRS	n	1	302.69	13.98	D	0	Madagascar lowland forests	Jan	3	42.4536	9.56653
955	1010	-22.1204	47.5557	351.75	0.39	0.44	1	8	2017	1007	N	VIIRS	n	1	303.34	4.98	D	0	Madagascar lowland forests	Jan	3	42.4536	9.56653
956	1011	-22.1173	47.5561	330.31	0.39	0.44	1	8	2017	1007	N	VIIRS	n	1	300.54	1.34	D	0	Madagascar lowland forests	Jan	3	42.4536	9.56653
957	1012	-21.4134	48.1093	341.1	0.54	0.42	1	8	2017	1007	N	VIIRS	n	1	301.77	4.96	D	0	Madagascar lowland forests	Jan	3	42.4536	9.56653
958	1013	-21.3639	48.1239	337.02	0.53	0.42	1	8	2017	1007	N	VIIRS	n	1	304.6	7.67	D	0	Madagascar lowland forests	Jan	3	42.4536	9.56653
959	1014	-21.3645	48.1188	332.96	0.54	0.42	1	8	2017	1007	N	VIIRS	l	1	303.13	7.67	D	0	Madagascar lowland forests	Jan	3	42.4536	9.56653
960	1015	-21.36	48.1234	344.53	0.53	0.42	1	8	2017	1007	N	VIIRS	n	1	300.4	7.67	D	0	Madagascar lowland forests	Jan	3	42.4536	9.56653
961	1016	-20.7302	48.433	337.11	0.51	0.41	1	8	2017	1007	N	VIIRS	l	1	304.65	5.44	D	0	Madagascar lowland forests	Jan	3	42.4536	9.56653
962	1017	-20.7145	48.4657	338.38	0.5	0.41	1	8	2017	1007	N	VIIRS	n	1	300.58	14.68	D	0	Madagascar lowland forests	Jan	3	42.4536	9.56653
963	1018	-20.7107	48.4651	350.46	0.5	0.41	1	8	2017	1007	N	VIIRS	n	1	307.79	14.68	D	0	Madagascar lowland forests	Jan	3	42.4536	9.56653
964	1019	-20.7117	48.4673	342.5	0.5	0.41	1	8	2017	1007	N	VIIRS	n	1	305.73	15.51	D	0	Madagascar lowland forests	Jan	3	42.4536	9.56653
965	1020	-20.7123	48.4624	334.9	0.5	0.41	1	8	2017	1007	N	VIIRS	l	1	302.5	15.51	D	0	Madagascar lowland forests	Jan	3	42.4536	9.56653
966	1021	-20.6699	48.4613	335.56	0.5	0.41	1	8	2017	1007	N	VIIRS	l	1	310.2	9.42	D	0	Madagascar lowland forests	Jan	3	42.4536	9.56653
967	1022	-20.644	48.4824	348.63	0.5	0.41	1	8	2017	1007	N	VIIRS	n	1	310	31.62	D	0	Madagascar lowland forests	Jan	3	42.4536	9.56653
968	1023	-22.5475	47.4338	334.9	0.4	0.44	1	8	2017	1007	N	VIIRS	n	1	302.92	1.34	D	0	Madagascar lowland forests	Jan	3	42.4536	9.56653
969	1024	-21.0832	47.9242	347.06	0.54	0.42	1	8	2017	1007	N	VIIRS	n	1	304.12	9.65	D	0	Madagascar lowland forests	Jan	3	42.4536	9.56653
970	1025	-21.4111	48.2851	344.03	0.53	0.42	1	8	2017	1007	N	VIIRS	n	1	312.81	13.39	D	3	Madagascar lowland forests	Jan	3	42.4536	9.56653
971	1026	-21.4118	48.28	330.75	0.53	0.42	1	8	2017	1007	N	VIIRS	l	1	305.11	13.39	D	3	Madagascar lowland forests	Jan	3	42.4536	9.56653
972	1027	-21.4066	48.2897	330.76	0.52	0.42	1	8	2017	1007	N	VIIRS	n	1	301.52	2.56	D	0	Madagascar lowland forests	Jan	3	42.4536	9.56653
973	1028	-21.4073	48.2846	353.13	0.53	0.42	1	8	2017	1007	N	VIIRS	n	1	310.91	13.39	D	3	Madagascar lowland forests	Jan	3	42.4536	9.56653
974	1029	-21.4079	48.2794	330.5	0.53	0.42	1	8	2017	1007	N	VIIRS	l	1	303.92	13.39	D	3	Madagascar lowland forests	Jan	3	42.4536	9.56653
975	1030	-21.4028	48.2892	346.93	0.52	0.42	1	8	2017	1007	N	VIIRS	n	1	308.66	20.25	D	0	Madagascar lowland forests	Jan	3	42.4536	9.56653
976	1031	-21.4034	48.284	334.08	0.53	0.42	1	8	2017	1007	N	VIIRS	l	1	307.34	7.37	D	0	Madagascar lowland forests	Jan	3	42.4536	9.56653
977	1032	-21.3989	48.2886	345.4	0.52	0.42	1	8	2017	1007	N	VIIRS	n	1	303.39	20.25	D	0	Madagascar lowland forests	Jan	3	42.4536	9.56653
978	1033	-22.053	47.3985	341.52	0.4	0.44	1	8	2017	1007	N	VIIRS	n	1	300.96	4.51	D	0	Madagascar lowland forests	Jan	3	42.4536	9.56653
979	1034	-22.0741	47.4322	334.67	0.4	0.44	1	8	2017	1007	N	VIIRS	n	1	300.19	2.96	D	0	Madagascar lowland forests	Jan	3	42.4536	9.56653
980	1035	-20.8638	48.3797	343.46	0.51	0.41	1	8	2017	1007	N	VIIRS	n	1	303.27	5.45	D	0	Madagascar lowland forests	Jan	3	42.4536	9.56653
981	1036	-20.865	48.3697	348.68	0.51	0.41	1	8	2017	1007	N	VIIRS	n	1	303.76	13.92	D	0	Madagascar lowland forests	Jan	3	42.4536	9.56653
982	1037	-20.8599	48.3791	342.16	0.51	0.41	1	8	2017	1007	N	VIIRS	n	1	303.84	5.45	D	0	Madagascar lowland forests	Jan	3	42.4536	9.56653
983	1038	-20.8606	48.3742	339.35	0.51	0.41	1	8	2017	1007	N	VIIRS	l	1	303.72	13.92	D	0	Madagascar lowland forests	Jan	3	42.4536	9.56653
984	1039	-20.8612	48.3692	348.06	0.51	0.41	1	8	2017	1007	N	VIIRS	n	1	302.93	13.92	D	0	Madagascar lowland forests	Jan	3	42.4536	9.56653
985	1040	-20.8561	48.3786	332.22	0.51	0.41	1	8	2017	1007	N	VIIRS	n	1	301.37	3.53	D	0	Madagascar lowland forests	Jan	3	42.4536	9.56653
986	1041	-20.8567	48.3736	347.59	0.51	0.41	1	8	2017	1007	N	VIIRS	n	1	302.72	8.86	D	0	Madagascar lowland forests	Jan	3	42.4536	9.56653
987	1042	-20.9199	48.3369	336.09	0.52	0.41	1	8	2017	1007	N	VIIRS	l	1	303.76	8.51	D	0	Madagascar lowland forests	Jan	3	42.4536	9.56653
988	1043	-20.8843	48.4327	334.89	0.51	0.41	1	8	2017	1007	N	VIIRS	n	1	303.62	10.15	D	0	Madagascar lowland forests	Jan	3	42.4536	9.56653
989	1044	-20.8849	48.4277	339.6	0.51	0.41	1	8	2017	1007	N	VIIRS	n	1	304.24	6.01	D	0	Madagascar lowland forests	Jan	3	42.4536	9.56653
990	1045	-20.8855	48.4228	336.64	0.51	0.41	1	8	2017	1007	N	VIIRS	l	1	303.96	6.01	D	0	Madagascar lowland forests	Jan	3	42.4536	9.56653
991	1046	-20.8804	48.4321	338.55	0.51	0.41	1	8	2017	1007	N	VIIRS	n	1	303.14	6.94	D	0	Madagascar lowland forests	Jan	3	42.4536	9.56653
992	1047	-20.8811	48.4272	336.35	0.51	0.41	1	8	2017	1007	N	VIIRS	l	1	303.37	6.2	D	0	Madagascar lowland forests	Jan	3	42.4536	9.56653
993	1048	-20.855	48.4184	334.9	0.51	0.41	1	8	2017	1007	N	VIIRS	l	1	304.7	4.8	D	0	Madagascar lowland forests	Jan	3	42.4536	9.56653
994	1049	-20.7797	48.44	334.35	0.51	0.41	1	8	2017	1007	N	VIIRS	l	1	306.82	8.29	D	0	Madagascar lowland forests	Jan	3	42.4536	9.56653
995	1050	-21.936	47.6219	341.43	0.39	0.44	1	8	2017	1007	N	VIIRS	n	1	301.68	3.06	D	0	Madagascar lowland forests	Jan	3	42.4536	9.56653
996	1051	-23.8674	47.4746	337.09	0.42	0.45	1	8	2017	1007	N	VIIRS	n	1	295.33	1.63	D	0	Madagascar lowland forests	Jan	3	42.4536	9.56653
997	1052	-23.8959	47.449	341.19	0.42	0.45	1	8	2017	1007	N	VIIRS	n	1	294.57	3.51	D	0	Madagascar lowland forests	Jan	3	42.4536	9.56653
998	1053	-23.9205	47.4941	355.43	0.41	0.45	1	8	2017	1007	N	VIIRS	n	1	296.68	10.75	D	0	Madagascar lowland forests	Jan	3	42.4536	9.56653
999	1054	-23.5096	47.3552	341.55	0.42	0.45	1	8	2017	1007	N	VIIRS	n	1	292.15	5.68	D	0	Madagascar lowland forests	Jan	3	42.4536	9.56653
1000	1055	-22.8701	47.4148	334.42	0.41	0.45	1	8	2017	1007	N	VIIRS	n	1	300.64	2.14	D	0	Madagascar lowland forests	Jan	3	42.4536	9.56653
1001	1056	-23.9252	47.4905	340.08	0.41	0.45	1	8	2017	1007	N	VIIRS	n	1	294.93	10.32	D	0	Madagascar lowland forests	Jan	3	42.4536	9.56653
1002	1057	-23.9247	47.4946	349.12	0.41	0.45	1	8	2017	1007	N	VIIRS	n	1	295.42	10.75	D	0	Madagascar lowland forests	Jan	3	42.4536	9.56653
1003	1058	-23.9153	47.5018	332.61	0.41	0.45	1	8	2017	1007	N	VIIRS	n	1	294.53	3.58	D	0	Madagascar lowland forests	Jan	3	42.4536	9.56653
1004	1059	-23.3436	47.3917	336.94	0.41	0.45	1	8	2017	1007	N	VIIRS	n	1	295.01	4.47	D	0	Madagascar lowland forests	Jan	3	42.4536	9.56653
1005	1060	-23.3818	47.3549	367	0.42	0.45	1	8	2017	1007	N	VIIRS	h	1	296.36	13.2	D	0	Madagascar lowland forests	Jan	3	42.4536	9.56653
1006	1061	-23.5138	47.3558	341.02	0.42	0.45	1	8	2017	1007	N	VIIRS	n	1	295.03	5.68	D	0	Madagascar lowland forests	Jan	3	42.4536	9.56653
1007	1062	-23.9158	47.4977	336.82	0.41	0.45	1	8	2017	1007	N	VIIRS	n	1	296.67	5.55	D	0	Madagascar lowland forests	Jan	3	42.4536	9.56653
1008	1063	-23.8571	47.49	341.06	0.41	0.45	1	8	2017	1007	N	VIIRS	n	1	295.86	6.83	D	0	Madagascar lowland forests	Jan	3	42.4536	9.56653
1009	1064	-23.92	47.4982	367	0.41	0.45	1	8	2017	1007	N	VIIRS	h	1	295.95	10.75	D	0	Madagascar lowland forests	Jan	3	42.4536	9.56653
1010	1065	-21.2534	47.6495	334.64	0.57	0.43	1	8	2017	1007	N	VIIRS	n	1	302.14	4.07	D	0	Madagascar lowland forests	Jan	3	42.4536	9.56653
1011	1066	-21.2782	48.1091	333.21	0.53	0.42	1	8	2017	1007	N	VIIRS	n	1	302.15	2.13	D	0	Madagascar lowland forests	Jan	3	42.4536	9.56653
1012	1067	-21.2743	48.1086	335.92	0.53	0.42	1	8	2017	1007	N	VIIRS	n	1	301.77	3.8	D	0	Madagascar lowland forests	Jan	3	42.4536	9.56653
1013	1068	-20.9503	48.0674	336.24	0.53	0.42	1	8	2017	1007	N	VIIRS	n	1	302.69	18.04	D	0	Madagascar lowland forests	Jan	3	42.4536	9.56653
1014	1069	-20.9509	48.0624	334.51	0.53	0.42	1	8	2017	1007	N	VIIRS	n	1	301.67	18.04	D	0	Madagascar lowland forests	Jan	3	42.4536	9.56653
1015	1070	-20.9464	48.0669	335.89	0.53	0.42	1	8	2017	1007	N	VIIRS	n	1	298.51	18.04	D	0	Madagascar lowland forests	Jan	3	42.4536	9.56653
1016	1071	-23.5698	47.3159	340.7	0.42	0.45	1	8	2017	1007	N	VIIRS	n	1	293.64	5.36	D	0	Madagascar lowland forests	Jan	3	42.4536	9.56653
1017	1072	-21.8348	47.9112	333.22	0.56	0.43	1	8	2017	1007	N	VIIRS	l	1	303.92	4.1	D	0	Madagascar lowland forests	Jan	3	42.4536	9.56653
1018	1073	-23.4418	47.6464	330.54	0.4	0.44	1	8	2017	1007	N	VIIRS	n	1	295.17	1.92	D	0	Madagascar lowland forests	Jan	3	42.4536	9.56653
1019	1075	-22.1878	47.6155	342.68	0.39	0.44	1	8	2017	1007	N	VIIRS	n	1	305.27	31.06	D	0	Madagascar lowland forests	Jan	3	42.4536	9.56653
1020	1076	-22.1883	47.6116	333.41	0.39	0.44	1	8	2017	1007	N	VIIRS	n	1	303.11	13.54	D	0	Madagascar lowland forests	Jan	3	42.4536	9.56653
1021	1077	-23.4059	47.2576	340.39	0.42	0.45	1	8	2017	1007	N	VIIRS	n	1	293.08	2.41	D	0	Madagascar lowland forests	Jan	3	42.4536	9.56653
1022	1078	-21.7423	47.625	339.49	0.38	0.43	1	8	2017	1007	N	VIIRS	n	1	302.01	1.65	D	0	Madagascar lowland forests	Jan	3	42.4536	9.56653
1023	1079	-21.8064	47.6074	330.42	0.39	0.44	1	8	2017	1007	N	VIIRS	n	1	301.93	1.61	D	0	Madagascar lowland forests	Jan	3	42.4536	9.56653
1024	1080	-21.8116	47.5282	345.63	0.39	0.44	1	8	2017	1007	N	VIIRS	n	1	302.07	9.17	D	0	Madagascar lowland forests	Jan	3	42.4536	9.56653
1025	1081	-21.6892	47.5878	334.79	0.39	0.44	1	8	2017	1007	N	VIIRS	n	1	301.21	3.77	D	0	Madagascar lowland forests	Jan	3	42.4536	9.56653
1026	1082	-21.6887	47.5917	341.09	0.39	0.44	1	8	2017	1007	N	VIIRS	n	1	302.04	3.77	D	0	Madagascar lowland forests	Jan	3	42.4536	9.56653
1027	1083	-21.6928	47.5919	345.42	0.39	0.44	1	8	2017	1007	N	VIIRS	n	1	302.54	3.77	D	0	Madagascar lowland forests	Jan	3	42.4536	9.56653
1028	1084	-21.7064	47.5816	336.75	0.39	0.44	1	8	2017	1007	N	VIIRS	n	1	300.65	3.83	D	0	Madagascar lowland forests	Jan	3	42.4536	9.56653
1029	1085	-21.2541	47.651	339.79	0.57	0.43	1	8	2017	1007	N	VIIRS	n	1	302.5	5.9	D	0	Madagascar lowland forests	Jan	3	42.4536	9.56653
1030	1086	-21.5173	47.5809	341.85	0.38	0.43	1	8	2017	1007	N	VIIRS	n	1	302.13	6.35	D	0	Madagascar lowland forests	Jan	3	42.4536	9.56653
1031	1087	-23.6283	47.4771	344.47	0.41	0.45	1	8	2017	1007	N	VIIRS	n	1	293.02	4.78	D	0	Madagascar lowland forests	Jan	3	42.4536	9.56653
1032	1088	-23.6287	47.4729	344.97	0.41	0.45	1	8	2017	1007	N	VIIRS	n	1	293.11	4.78	D	0	Madagascar lowland forests	Jan	3	42.4536	9.56653
1033	1089	-23.6241	47.4765	333.98	0.41	0.45	1	8	2017	1007	N	VIIRS	n	1	292.46	4.78	D	0	Madagascar lowland forests	Jan	3	42.4536	9.56653
1034	1090	-21.0048	48.3567	336.58	0.52	0.41	1	8	2017	1007	N	VIIRS	n	1	301.94	5	D	0	Madagascar lowland forests	Jan	3	42.4536	9.56653
1035	1093	-20.9053	48.0466	350.11	0.53	0.42	1	8	2017	1007	N	VIIRS	n	1	303.62	12.22	D	0	Madagascar lowland forests	Jan	3	42.4536	9.56653
1036	1094	-21.0972	48.0988	330.35	0.53	0.42	1	8	2017	1007	N	VIIRS	n	1	299.66	4.07	D	0	Madagascar lowland forests	Jan	3	42.4536	9.56653
1037	1095	-21.2844	47.8357	333.9	0.55	0.43	1	8	2017	1007	N	VIIRS	n	1	303.63	4.18	D	0	Madagascar lowland forests	Jan	3	42.4536	9.56653
1038	1096	-21.1688	48.0972	341.25	0.53	0.42	1	8	2017	1007	N	VIIRS	n	1	301.8	25.03	D	0	Madagascar lowland forests	Jan	3	42.4536	9.56653
1039	1097	-20.63	48.3286	332.02	0.51	0.41	1	8	2017	1007	N	VIIRS	l	1	301.74	3.11	D	0	Madagascar lowland forests	Jan	3	42.4536	9.56653
1040	1098	-21.3002	47.8053	334.15	0.56	0.43	1	8	2017	1007	N	VIIRS	n	1	302.93	25.78	D	0	Madagascar lowland forests	Jan	3	42.4536	9.56653
1041	1099	-21.2079	47.7859	345.84	0.56	0.43	1	8	2017	1007	N	VIIRS	n	1	305.54	16.07	D	0	Madagascar lowland forests	Jan	3	42.4536	9.56653
1042	1100	-21.0927	48.1031	331.7	0.53	0.42	1	8	2017	1007	N	VIIRS	l	1	302.16	4.07	D	0	Madagascar lowland forests	Jan	3	42.4536	9.56653
1043	1101	-20.6185	48.3271	336.75	0.51	0.41	1	8	2017	1007	N	VIIRS	n	1	301.67	4.4	D	0	Madagascar lowland forests	Jan	3	42.4536	9.56653
1044	1102	-21.3008	47.8005	301.91	0.56	0.43	1	8	2017	1007	N	VIIRS	l	1	304.2	25.78	D	0	Madagascar lowland forests	Jan	3	42.4536	9.56653
1045	1103	-21.0926	48.1007	341.66	0.53	0.42	1	8	2017	1007	N	VIIRS	n	1	300.8	7.18	D	0	Madagascar lowland forests	Jan	3	42.4536	9.56653
1046	1104	-21.0933	48.0982	334.11	0.53	0.42	1	8	2017	1007	N	VIIRS	n	1	299.07	4.07	D	0	Madagascar lowland forests	Jan	3	42.4536	9.56653
1047	1105	-21.0871	47.9249	343.37	0.54	0.42	1	8	2017	1007	N	VIIRS	n	1	306.66	4.48	D	0	Madagascar lowland forests	Jan	3	42.4536	9.56653
1048	1106	-20.9014	48.0462	350.7	0.53	0.42	1	8	2017	1007	N	VIIRS	n	1	304.9	12.22	D	0	Madagascar lowland forests	Jan	3	42.4536	9.56653
1049	1107	-21.2528	48.153	336.44	0.53	0.42	1	8	2017	1007	N	VIIRS	n	1	303.34	3.28	D	0	Madagascar lowland forests	Jan	3	42.4536	9.56653
1050	1108	-21.2546	47.8484	336.53	0.55	0.43	1	8	2017	1007	N	VIIRS	n	1	301.08	6.15	D	0	Madagascar lowland forests	Jan	3	42.4536	9.56653
1051	1109	-21.1465	47.9567	353.01	0.54	0.42	1	8	2017	1007	N	VIIRS	n	1	310.9	52.54	D	0	Madagascar lowland forests	Jan	3	42.4536	9.56653
1052	1110	-23.0603	47.4351	336.64	0.41	0.45	1	8	2017	1007	N	VIIRS	n	1	297.63	3.06	D	0	Madagascar lowland forests	Jan	3	42.4536	9.56653
1053	1111	-20.8859	47.7574	344.07	0.55	0.43	1	8	2017	1007	N	VIIRS	n	1	303.98	11.59	D	0	Madagascar lowland forests	Jan	3	42.4536	9.56653
1054	1112	-23.5581	47.4193	334.48	0.41	0.45	1	8	2017	1007	N	VIIRS	n	1	292.59	2.31	D	0	Madagascar lowland forests	Jan	3	42.4536	9.56653
1055	1113	-20.8819	47.757	355.35	0.55	0.43	1	8	2017	1007	N	VIIRS	n	1	305.25	22.15	D	0	Madagascar lowland forests	Jan	3	42.4536	9.56653
1056	1114	-21.0917	47.9203	334.33	0.54	0.42	1	8	2017	1007	N	VIIRS	n	1	302.71	4.48	D	0	Madagascar lowland forests	Jan	3	42.4536	9.56653
1057	1115	-21.1595	47.851	342.06	0.55	0.43	1	8	2017	1007	N	VIIRS	n	1	303	5.15	D	0	Madagascar lowland forests	Jan	3	42.4536	9.56653
1058	1116	-23.7527	47.4347	330.61	0.42	0.45	1	8	2017	1007	N	VIIRS	n	1	293	3.05	D	0	Madagascar lowland forests	Jan	3	42.4536	9.56653
1059	1117	-21.1426	47.9561	356.57	0.54	0.42	1	8	2017	1007	N	VIIRS	n	1	306.99	52.54	D	0	Madagascar lowland forests	Jan	3	42.4536	9.56653
1060	1118	-23.575	47.3458	341.95	0.42	0.45	1	8	2017	1007	N	VIIRS	n	1	294.14	8.43	D	0	Madagascar lowland forests	Jan	3	42.4536	9.56653
1061	1119	-20.9008	48.0512	335.56	0.53	0.42	1	8	2017	1007	N	VIIRS	n	1	301.18	12.22	D	0	Madagascar lowland forests	Jan	3	42.4536	9.56653
1062	1120	-23.5745	47.3499	336.14	0.42	0.45	1	8	2017	1007	N	VIIRS	n	1	293.4	7.7	D	0	Madagascar lowland forests	Jan	3	42.4536	9.56653
1063	1121	-21.1589	47.8562	334.06	0.55	0.43	1	8	2017	1007	N	VIIRS	n	1	303.09	5.15	D	0	Madagascar lowland forests	Jan	3	42.4536	9.56653
1064	1122	-21.0911	47.9254	330.89	0.54	0.42	1	8	2017	1007	N	VIIRS	l	1	304.48	4.48	D	0	Madagascar lowland forests	Jan	3	42.4536	9.56653
1065	1123	-22.4435	47.4769	330.83	0.4	0.44	1	8	2017	1007	N	VIIRS	l	1	301.98	1.98	D	0	Madagascar lowland forests	Jan	3	42.4536	9.56653
1066	1124	-22.442	47.4763	330.79	0.4	0.44	1	8	2017	1007	N	VIIRS	l	1	302.03	2.13	D	0	Madagascar lowland forests	Jan	3	42.4536	9.56653
1067	1138	-20.3333	47.5733	331.31	0.56	0.43	1	8	2017	1008	N	VIIRS	n	1	298.57	1.56	D	0	Madagascar lowland forests	Jan	3	42.4536	9.56653
1068	1140	-18.7002	48.3417	334.2	0.49	0.4	1	8	2017	1008	N	VIIRS	n	1	299.4	6.84	D	0	Madagascar lowland forests	Jan	3	42.4536	9.56653
1069	1145	-16.9511	48.8137	332.27	0.45	0.39	1	8	2017	1008	N	VIIRS	l	1	299.9	11.75	D	0	Madagascar lowland forests	Jan	3	42.4536	9.56653
1070	1149	-20.4173	48.5481	334.15	0.5	0.41	1	8	2017	1008	N	VIIRS	l	1	304.93	5.86	D	3	Madagascar lowland forests	Jan	3	42.4536	9.56653
1071	1150	-20.4211	48.5487	341.67	0.5	0.41	1	8	2017	1008	N	VIIRS	n	1	301.16	5.86	D	3	Madagascar lowland forests	Jan	3	42.4536	9.56653
1072	1151	-18.1879	48.523	344.08	0.47	0.4	1	8	2017	1008	N	VIIRS	l	1	314.03	11.35	D	0	Madagascar lowland forests	Jan	3	42.4536	9.56653
1073	1152	-17.0904	48.6868	353.05	0.45	0.39	1	8	2017	1008	N	VIIRS	n	1	311.41	14.64	D	0	Madagascar lowland forests	Jan	3	42.4536	9.56653
1074	1153	-18.2337	48.3778	341.34	0.48	0.4	1	8	2017	1008	N	VIIRS	n	1	301.31	5.74	D	0	Madagascar lowland forests	Jan	3	42.4536	9.56653
1075	1154	-20.0063	48.6134	334.99	0.49	0.4	1	8	2017	1008	N	VIIRS	n	1	301.66	8.87	D	0	Madagascar lowland forests	Jan	3	42.4536	9.56653
1076	1161	-20.3798	48.4228	335.28	0.5	0.41	1	8	2017	1008	N	VIIRS	l	1	301.93	7.77	D	0	Madagascar lowland forests	Jan	3	42.4536	9.56653
1077	1170	-18.6855	49.1469	335.07	0.45	0.39	1	8	2017	1008	N	VIIRS	n	1	301.06	4.5	D	0	Madagascar lowland forests	Jan	3	42.4536	9.56653
1078	1174	-20.2582	48.5633	337.04	0.49	0.41	1	8	2017	1008	N	VIIRS	n	1	302.29	19.23	D	0	Madagascar lowland forests	Jan	3	42.4536	9.56653
1079	1176	-20.4499	48.5038	340.45	0.5	0.41	1	8	2017	1008	N	VIIRS	n	1	302.66	5.87	D	0	Madagascar lowland forests	Jan	3	42.4536	9.56653
1080	1178	-20.0905	48.6141	335.12	0.49	0.4	1	8	2017	1008	N	VIIRS	n	1	300.57	3.74	D	0	Madagascar lowland forests	Jan	3	42.4536	9.56653
1081	1180	-20.1634	48.6389	333.86	0.49	0.4	1	8	2017	1008	N	VIIRS	n	1	301.84	4.71	D	0	Madagascar lowland forests	Jan	3	42.4536	9.56653
1082	1181	-19.539	48.6995	340.4	0.48	0.4	1	8	2017	1008	N	VIIRS	n	1	296.97	4.83	D	0	Madagascar lowland forests	Jan	3	42.4536	9.56653
1083	1182	-19.8181	48.7269	331.04	0.48	0.4	1	8	2017	1008	N	VIIRS	n	1	298.67	2.66	D	0	Madagascar lowland forests	Jan	3	42.4536	9.56653
1084	1183	-19.8144	48.7264	331.27	0.48	0.4	1	8	2017	1008	N	VIIRS	n	1	299.33	2.56	D	0	Madagascar lowland forests	Jan	3	42.4536	9.56653
1085	1184	-20.2925	48.5035	336.56	0.5	0.41	1	8	2017	1008	N	VIIRS	n	1	301.04	4.92	D	0	Madagascar lowland forests	Jan	3	42.4536	9.56653
1086	1185	-20.2887	48.503	340.87	0.5	0.41	1	8	2017	1008	N	VIIRS	n	1	300.78	9.91	D	0	Madagascar lowland forests	Jan	3	42.4536	9.56653
1087	1186	-20.2889	48.5049	334.04	0.5	0.41	1	8	2017	1008	N	VIIRS	n	1	300.27	7.24	D	0	Madagascar lowland forests	Jan	3	42.4536	9.56653
1088	1187	-20.2895	48.5001	330.28	0.5	0.41	1	8	2017	1008	N	VIIRS	n	1	300.91	7.24	D	0	Madagascar lowland forests	Jan	3	42.4536	9.56653
1089	1188	-20.121	48.3468	333	0.5	0.41	1	8	2017	1008	N	VIIRS	n	1	302.45	5.32	D	0	Madagascar lowland forests	Jan	3	42.4536	9.56653
1090	1189	-17.8716	48.5896	337.04	0.46	0.39	1	8	2017	1008	N	VIIRS	n	1	306.39	5.64	D	0	Madagascar lowland forests	Jan	3	42.4536	9.56653
1091	1190	-20.1603	48.5181	332.15	0.49	0.41	1	8	2017	1008	N	VIIRS	n	1	297.95	2.3	D	0	Madagascar lowland forests	Jan	3	42.4536	9.56653
1092	1191	-20.1609	48.5134	330.86	0.49	0.41	1	8	2017	1008	N	VIIRS	n	1	297.55	2.3	D	0	Madagascar lowland forests	Jan	3	42.4536	9.56653
1093	1195	-18.3711	48.3937	331.03	0.48	0.4	1	8	2017	1008	N	VIIRS	n	1	297.99	5.23	D	0	Madagascar lowland forests	Jan	3	42.4536	9.56653
1094	1196	-18.3693	48.3949	334.41	0.48	0.4	1	8	2017	1008	N	VIIRS	n	1	298.19	5.49	D	0	Madagascar lowland forests	Jan	3	42.4536	9.56653
1095	1197	-20.2375	48.5165	337.28	0.5	0.41	1	8	2017	1008	N	VIIRS	n	1	299.61	3.69	D	0	Madagascar lowland forests	Jan	3	42.4536	9.56653
1096	1198	-20.1922	48.4809	335.34	0.5	0.41	1	8	2017	1008	N	VIIRS	n	1	301.81	13.03	D	0	Madagascar lowland forests	Jan	3	42.4536	9.56653
1097	1200	-20.2037	48.5412	335.94	0.49	0.41	1	8	2017	1008	N	VIIRS	n	1	302.81	37.86	D	0	Madagascar lowland forests	Jan	3	42.4536	9.56653
1098	1201	-17.1205	49.3264	335.5	0.43	0.38	1	8	2017	1008	N	VIIRS	n	1	296.96	10.65	D	0	Madagascar lowland forests	Jan	3	42.4536	9.56653
1099	1206	-20.1879	48.4541	336.64	0.5	0.41	1	8	2017	1008	N	VIIRS	n	1	298.82	3.76	D	0	Madagascar lowland forests	Jan	3	42.4536	9.56653
1100	1207	-19.6828	48.8204	335.32	0.47	0.4	1	8	2017	1008	N	VIIRS	n	1	302.3	5.44	D	0	Madagascar lowland forests	Jan	3	42.4536	9.56653
1101	1208	-19.6834	48.8158	334.83	0.47	0.4	1	8	2017	1008	N	VIIRS	n	1	301.45	3.44	D	0	Madagascar lowland forests	Jan	3	42.4536	9.56653
1102	1209	-20.1877	48.456	337.5	0.5	0.41	1	8	2017	1008	N	VIIRS	n	1	300.71	6.19	D	0	Madagascar lowland forests	Jan	3	42.4536	9.56653
1103	1210	-20.2407	48.6378	331.97	0.49	0.4	1	8	2017	1008	N	VIIRS	l	1	304.2	6.05	D	0	Madagascar lowland forests	Jan	3	42.4536	9.56653
1104	1212	-16.9785	48.6666	338.14	0.45	0.39	1	8	2017	1008	N	VIIRS	l	1	307.31	5.43	D	0	Madagascar lowland forests	Jan	3	42.4536	9.56653
1105	1213	-16.926	48.7023	340.06	0.45	0.39	1	8	2017	1008	N	VIIRS	n	1	304.78	12.04	D	0	Madagascar lowland forests	Jan	3	42.4536	9.56653
1106	1216	-16.9278	48.7034	343.54	0.45	0.39	1	8	2017	1008	N	VIIRS	n	1	305.82	6.01	D	0	Madagascar lowland forests	Jan	3	42.4536	9.56653
1107	1217	-16.9242	48.7029	345.38	0.45	0.39	1	8	2017	1008	N	VIIRS	n	1	302.64	6.01	D	0	Madagascar lowland forests	Jan	3	42.4536	9.56653
1108	1224	-18.686	49.1166	335.37	0.45	0.39	1	8	2017	1008	N	VIIRS	n	1	301.39	4.13	D	0	Madagascar lowland forests	Jan	3	42.4536	9.56653
1109	1226	-19.175	48.8445	331.75	0.47	0.39	1	8	2017	1008	N	VIIRS	n	1	297.53	3.65	D	0	Madagascar lowland forests	Jan	3	42.4536	9.56653
1110	1229	-15.0251	49.2009	334.82	0.42	0.37	1	8	2017	1009	N	VIIRS	l	1	305.71	5.02	D	0	Madagascar lowland forests	Jan	3	42.4536	9.56653
1111	1232	-15.0234	49.2008	335.41	0.42	0.37	1	8	2017	1009	N	VIIRS	l	1	306.39	4.23	D	0	Madagascar lowland forests	Jan	3	42.4536	9.56653
1112	1291	-20.4104	48.2432	304.01	0.37	0.58	1	8	2017	2119	N	VIIRS	n	1	281.88	0.63	N	0	Madagascar lowland forests	Jan	3	42.4536	9.56653
1113	1292	-20.7092	48.4663	302.5	0.36	0.57	1	8	2017	2119	N	VIIRS	n	1	284.06	1.52	N	0	Madagascar lowland forests	Jan	3	42.4536	9.56653
1114	1293	-23.9446	47.4946	309.78	0.35	0.57	1	8	2017	2120	N	VIIRS	n	1	266.29	0.63	N	0	Madagascar lowland forests	Jan	3	42.4536	9.56653
1115	1294	-23.9498	47.4932	295.52	0.35	0.57	1	8	2017	2120	N	VIIRS	n	1	266.29	0.63	N	0	Madagascar lowland forests	Jan	3	42.4536	9.56653
1116	1295	-23.9399	47.5209	343.33	0.41	0.6	1	9	2017	948	N	VIIRS	n	1	293.4	13.6	D	3	Madagascar lowland forests	Jan	3	42.4536	9.56653
1117	1297	-23.946	47.5173	355.05	0.41	0.6	1	9	2017	948	N	VIIRS	n	1	295.64	14.17	D	3	Madagascar lowland forests	Jan	3	42.4536	9.56653
1118	1298	-23.9403	47.5168	367	0.41	0.6	1	9	2017	948	N	VIIRS	h	1	294.92	14.17	D	3	Madagascar lowland forests	Jan	3	42.4536	9.56653
1119	1299	-24.031	47.328	331.32	0.42	0.61	1	9	2017	948	N	VIIRS	n	1	293.76	4.62	D	0	Madagascar lowland forests	Jan	3	42.4536	9.56653
1120	1300	-21.4933	48.0238	367	0.36	0.57	1	9	2017	948	N	VIIRS	h	1	298.43	4.88	D	0	Madagascar lowland forests	Jan	3	42.4536	9.56653
1121	1301	-21.4936	48.0201	331.06	0.36	0.57	1	9	2017	948	N	VIIRS	n	1	297.38	4.88	D	0	Madagascar lowland forests	Jan	3	42.4536	9.56653
1122	1302	-21.4879	48.0233	332.03	0.36	0.57	1	9	2017	948	N	VIIRS	n	1	296.87	2.54	D	0	Madagascar lowland forests	Jan	3	42.4536	9.56653
1123	1303	-21.4883	48.0195	335.86	0.36	0.57	1	9	2017	948	N	VIIRS	n	1	296.37	2.54	D	0	Madagascar lowland forests	Jan	3	42.4536	9.56653
1124	1304	-21.4721	48.0759	331.76	0.35	0.57	1	9	2017	948	N	VIIRS	n	1	299.99	1.59	D	0	Madagascar lowland forests	Jan	3	42.4536	9.56653
1125	1305	-21.535	47.7038	339.75	0.37	0.58	1	9	2017	948	N	VIIRS	n	1	294.04	3.28	D	0	Madagascar lowland forests	Jan	3	42.4536	9.56653
1126	1306	-21.4994	48.2335	336.31	0.34	0.56	1	9	2017	948	N	VIIRS	n	1	301.2	3.98	D	0	Madagascar lowland forests	Jan	3	42.4536	9.56653
1127	1307	-21.4668	48.0752	331.82	0.35	0.57	1	9	2017	948	N	VIIRS	n	1	297.64	1.59	D	0	Madagascar lowland forests	Jan	3	42.4536	9.56653
1128	1308	-21.5701	48.0466	367	0.35	0.57	1	9	2017	948	N	VIIRS	h	1	299.62	13.77	D	0	Madagascar lowland forests	Jan	3	42.4536	9.56653
1129	1309	-21.6487	48.1576	367	0.35	0.57	1	9	2017	948	N	VIIRS	h	1	300.79	11.62	D	0	Madagascar lowland forests	Jan	3	42.4536	9.56653
1130	1310	-21.6491	48.1542	367	0.35	0.57	1	9	2017	948	N	VIIRS	h	1	298.15	8.96	D	0	Madagascar lowland forests	Jan	3	42.4536	9.56653
1131	1311	-21.6484	48.1611	356.31	0.35	0.57	1	9	2017	948	N	VIIRS	n	1	300.27	11.62	D	0	Madagascar lowland forests	Jan	3	42.4536	9.56653
1132	1312	-21.6431	48.1606	367	0.35	0.57	1	9	2017	948	N	VIIRS	h	1	299.99	18.77	D	0	Madagascar lowland forests	Jan	3	42.4536	9.56653
1133	1313	-21.6421	48.1709	350.44	0.35	0.57	1	9	2017	948	N	VIIRS	n	1	298.48	5.65	D	0	Madagascar lowland forests	Jan	3	42.4536	9.56653
1134	1314	-21.6425	48.1675	338.46	0.35	0.57	1	9	2017	948	N	VIIRS	n	1	298.21	9.75	D	0	Madagascar lowland forests	Jan	3	42.4536	9.56653
1135	1315	-21.6434	48.1571	352.15	0.35	0.57	1	9	2017	948	N	VIIRS	n	1	301.73	18.77	D	0	Madagascar lowland forests	Jan	3	42.4536	9.56653
1136	1316	-21.6439	48.17	367	0.35	0.57	1	9	2017	948	N	VIIRS	h	1	300.01	7.94	D	0	Madagascar lowland forests	Jan	3	42.4536	9.56653
1137	1317	-21.645	48.1596	367	0.35	0.57	1	9	2017	948	N	VIIRS	h	1	301.72	18.14	D	0	Madagascar lowland forests	Jan	3	42.4536	9.56653
1138	1318	-21.6443	48.1665	333.26	0.35	0.57	1	9	2017	948	N	VIIRS	n	1	298.37	17.19	D	0	Madagascar lowland forests	Jan	3	42.4536	9.56653
1139	1319	-21.64	48.1556	346.02	0.35	0.57	1	9	2017	948	N	VIIRS	n	1	297.48	18.14	D	0	Madagascar lowland forests	Jan	3	42.4536	9.56653
1140	1320	-21.6453	48.1562	355.21	0.35	0.57	1	9	2017	948	N	VIIRS	n	1	300.53	18.14	D	0	Madagascar lowland forests	Jan	3	42.4536	9.56653
1141	1321	-21.6397	48.1591	367	0.35	0.57	1	9	2017	948	N	VIIRS	h	1	297.98	18.14	D	0	Madagascar lowland forests	Jan	3	42.4536	9.56653
1142	1322	-21.4932	48.2431	338.68	0.34	0.56	1	9	2017	948	N	VIIRS	n	1	300.92	4.82	D	0	Madagascar lowland forests	Jan	3	42.4536	9.56653
1143	1323	-21.4935	48.2397	335.49	0.34	0.56	1	9	2017	948	N	VIIRS	n	1	301.31	6.47	D	0	Madagascar lowland forests	Jan	3	42.4536	9.56653
1144	1324	-21.4876	48.2459	354.42	0.34	0.56	1	9	2017	948	N	VIIRS	n	1	300.04	9.09	D	0	Madagascar lowland forests	Jan	3	42.4536	9.56653
1145	1325	-21.4879	48.2426	355.4	0.34	0.56	1	9	2017	948	N	VIIRS	n	1	301.34	9.09	D	0	Madagascar lowland forests	Jan	3	42.4536	9.56653
1146	1326	-21.4685	48.2234	338.76	0.34	0.56	1	9	2017	948	N	VIIRS	n	1	302.67	3.64	D	0	Madagascar lowland forests	Jan	3	42.4536	9.56653
1147	1327	-21.457	48.2325	333.71	0.34	0.56	1	9	2017	948	N	VIIRS	n	1	302.02	3.83	D	0	Madagascar lowland forests	Jan	3	42.4536	9.56653
1148	1328	-21.4573	48.2291	331.13	0.34	0.56	1	9	2017	948	N	VIIRS	l	1	301.64	3.2	D	0	Madagascar lowland forests	Jan	3	42.4536	9.56653
1149	1329	-20.9602	48.3904	333.58	0.33	0.55	1	9	2017	948	N	VIIRS	n	1	296.91	2.54	D	0	Madagascar lowland forests	Jan	3	42.4536	9.56653
1150	1330	-21.2967	48.3074	332.45	0.34	0.56	1	9	2017	948	N	VIIRS	n	1	301.84	1.91	D	0	Madagascar lowland forests	Jan	3	42.4536	9.56653
1151	1331	-21.2965	48.3064	338.65	0.34	0.56	1	9	2017	948	N	VIIRS	n	1	301.83	2.34	D	0	Madagascar lowland forests	Jan	3	42.4536	9.56653
1152	1332	-21.2794	48.3179	347.38	0.34	0.56	1	9	2017	948	N	VIIRS	n	1	301.26	3.06	D	0	Madagascar lowland forests	Jan	3	42.4536	9.56653
1153	1333	-22.0827	47.3036	354.02	0.4	0.6	1	9	2017	948	N	VIIRS	n	1	288.92	5.99	D	0	Madagascar lowland forests	Jan	3	42.4536	9.56653
1154	1334	-21.3878	48.2424	341.21	0.34	0.56	1	9	2017	948	N	VIIRS	n	1	300.5	2.06	D	0	Madagascar lowland forests	Jan	3	42.4536	9.56653
1155	1335	-20.8855	48.4052	367	0.33	0.55	1	9	2017	948	N	VIIRS	h	1	300.37	13.07	D	0	Madagascar lowland forests	Jan	3	42.4536	9.56653
1156	1336	-20.8858	48.402	350.04	0.33	0.55	1	9	2017	948	N	VIIRS	n	1	300.87	13.07	D	0	Madagascar lowland forests	Jan	3	42.4536	9.56653
1157	1337	-20.8803	48.4047	346.56	0.33	0.55	1	9	2017	948	N	VIIRS	n	1	299.4	4.78	D	0	Madagascar lowland forests	Jan	3	42.4536	9.56653
1158	1338	-20.8806	48.4014	343.33	0.33	0.55	1	9	2017	948	N	VIIRS	n	1	297.17	4.78	D	0	Madagascar lowland forests	Jan	3	42.4536	9.56653
1159	1339	-21.2516	47.8144	331.5	0.36	0.58	1	9	2017	948	N	VIIRS	n	1	292.45	2.84	D	0	Madagascar lowland forests	Jan	3	42.4536	9.56653
1160	1340	-21.1469	47.9422	356.42	0.36	0.57	1	9	2017	948	N	VIIRS	n	1	296.6	8.87	D	0	Madagascar lowland forests	Jan	3	42.4536	9.56653
1161	1341	-23.9283	47.5239	344.99	0.41	0.6	1	9	2017	948	N	VIIRS	n	1	294.2	3.38	D	3	Madagascar lowland forests	Jan	3	42.4536	9.56653
1162	1342	-21.1466	47.9456	367	0.36	0.57	1	9	2017	948	N	VIIRS	h	1	299.13	8.87	D	0	Madagascar lowland forests	Jan	3	42.4536	9.56653
1163	1343	-23.6197	47.5066	345.27	0.4	0.6	1	9	2017	948	N	VIIRS	n	1	293.78	6.2	D	0	Madagascar lowland forests	Jan	3	42.4536	9.56653
1164	1344	-21.0657	48.339	367	0.34	0.56	1	9	2017	948	N	VIIRS	h	1	300.12	8.64	D	0	Madagascar lowland forests	Jan	3	42.4536	9.56653
1165	1345	-23.6254	47.5068	367	0.4	0.6	1	9	2017	948	N	VIIRS	h	1	295.09	7.66	D	0	Madagascar lowland forests	Jan	3	42.4536	9.56653
1166	1347	-23.4877	47.3528	334.6	0.41	0.61	1	9	2017	948	N	VIIRS	n	1	292.54	1.76	D	0	Madagascar lowland forests	Jan	3	42.4536	9.56653
1167	1348	-23.878	47.4786	345.76	0.41	0.61	1	9	2017	948	N	VIIRS	n	1	294.38	4.66	D	0	Madagascar lowland forests	Jan	3	42.4536	9.56653
1168	1349	-19.4583	48.7007	343.38	0.61	0.53	1	9	2017	949	N	VIIRS	n	1	295.02	9.61	D	0	Madagascar lowland forests	Jan	3	42.4536	9.56653
1169	1350	-19.4584	48.7002	341.56	0.61	0.53	1	9	2017	949	N	VIIRS	n	1	295.06	7.93	D	0	Madagascar lowland forests	Jan	3	42.4536	9.56653
1170	1356	-18.6036	48.4287	340.08	0.62	0.54	1	9	2017	949	N	VIIRS	n	1	297.41	15.05	D	0	Madagascar lowland forests	Jan	3	42.4536	9.56653
1171	1357	-20.7207	48.3034	332.94	0.33	0.56	1	9	2017	949	N	VIIRS	n	1	298.89	1.87	D	0	Madagascar lowland forests	Jan	3	42.4536	9.56653
1172	1358	-20.7942	48.3615	335.94	0.33	0.55	1	9	2017	949	N	VIIRS	n	1	291.8	2.67	D	0	Madagascar lowland forests	Jan	3	42.4536	9.56653
1173	1359	-20.3076	48.4564	367	0.32	0.55	1	9	2017	949	N	VIIRS	h	1	299.56	14.1	D	0	Madagascar lowland forests	Jan	3	42.4536	9.56653
1174	1360	-18.6811	49.2076	343.74	0.55	0.51	1	9	2017	949	N	VIIRS	n	1	297.13	4.49	D	3	Madagascar lowland forests	Jan	3	42.4536	9.56653
1175	1361	-20.3703	48.3159	331.28	0.33	0.55	1	9	2017	949	N	VIIRS	n	1	292.89	1.66	D	0	Madagascar lowland forests	Jan	3	42.4536	9.56653
1176	1362	-19.2231	48.9214	342.1	0.58	0.52	1	9	2017	949	N	VIIRS	n	1	296.96	22.57	D	0	Madagascar lowland forests	Jan	3	42.4536	9.56653
1177	1363	-19.2215	48.9189	355.7	0.58	0.52	1	9	2017	949	N	VIIRS	n	1	296.94	27.2	D	0	Madagascar lowland forests	Jan	3	42.4536	9.56653
1178	1364	-20.7147	48.465	333.96	0.33	0.55	1	9	2017	949	N	VIIRS	n	1	297.2	3.1	D	3	Madagascar lowland forests	Jan	3	42.4536	9.56653
1179	1365	-20.7151	48.4618	341.05	0.33	0.55	1	9	2017	949	N	VIIRS	n	1	299.05	3.43	D	0	Madagascar lowland forests	Jan	3	42.4536	9.56653
1180	1366	-20.7096	48.4645	333.93	0.33	0.55	1	9	2017	949	N	VIIRS	n	1	298.7	3.1	D	3	Madagascar lowland forests	Jan	3	42.4536	9.56653
1181	1367	-20.7099	48.4613	343.57	0.33	0.55	1	9	2017	949	N	VIIRS	n	1	299.05	3.43	D	0	Madagascar lowland forests	Jan	3	42.4536	9.56653
1182	1368	-20.6939	48.4659	355.4	0.33	0.55	1	9	2017	949	N	VIIRS	n	1	296.06	7.87	D	0	Madagascar lowland forests	Jan	3	42.4536	9.56653
1183	1369	-20.6887	48.4654	346	0.33	0.55	1	9	2017	949	N	VIIRS	n	1	295.44	7.87	D	0	Madagascar lowland forests	Jan	3	42.4536	9.56653
1184	1370	-18.7037	48.8642	331.04	0.58	0.52	1	9	2017	949	N	VIIRS	n	1	296.04	2.27	D	0	Madagascar lowland forests	Jan	3	42.4536	9.56653
1185	1371	-18.706	48.8622	331.29	0.58	0.52	1	9	2017	949	N	VIIRS	n	1	296.58	4.17	D	0	Madagascar lowland forests	Jan	3	42.4536	9.56653
1186	1372	-19.0875	48.9866	340.03	0.58	0.52	1	9	2017	949	N	VIIRS	n	1	297.71	18.28	D	0	Madagascar lowland forests	Jan	3	42.4536	9.56653
1187	1374	-18.9308	48.8648	346.91	0.58	0.52	1	9	2017	949	N	VIIRS	n	1	296.15	8.47	D	0	Madagascar lowland forests	Jan	3	42.4536	9.56653
1188	1375	-18.9278	48.8682	336.72	0.58	0.52	1	9	2017	949	N	VIIRS	n	1	294.85	7.77	D	0	Madagascar lowland forests	Jan	3	42.4536	9.56653
1189	1376	-19.3868	48.9426	340.25	0.59	0.52	1	9	2017	949	N	VIIRS	n	1	295.61	6.44	D	0	Madagascar lowland forests	Jan	3	42.4536	9.56653
1190	1377	-19.3874	48.9369	355.97	0.59	0.53	1	9	2017	949	N	VIIRS	n	1	298.03	12.95	D	0	Madagascar lowland forests	Jan	3	42.4536	9.56653
1191	1381	-18.7144	49.081	340.88	0.56	0.52	1	9	2017	949	N	VIIRS	n	1	296.87	3.47	D	0	Madagascar lowland forests	Jan	3	42.4536	9.56653
1192	1382	-18.0807	48.5342	342.84	0.6	0.53	1	9	2017	949	N	VIIRS	n	1	307.31	22.07	D	0	Madagascar lowland forests	Jan	3	42.4536	9.56653
1193	1383	-19.5709	48.7861	332.45	0.6	0.53	1	9	2017	949	N	VIIRS	n	1	298.86	4.55	D	0	Madagascar lowland forests	Jan	3	42.4536	9.56653
1194	1384	-19.5694	48.7899	335.33	0.6	0.53	1	9	2017	949	N	VIIRS	n	1	297.74	9.81	D	0	Madagascar lowland forests	Jan	3	42.4536	9.56653
1195	1385	-20.8777	48.3642	346.34	0.33	0.55	1	9	2017	949	N	VIIRS	n	1	278.34	6.94	D	0	Madagascar lowland forests	Jan	3	42.4536	9.56653
1196	1386	-20.8329	48.3921	367	0.33	0.55	1	9	2017	949	N	VIIRS	h	1	298.5	8.13	D	0	Madagascar lowland forests	Jan	3	42.4536	9.56653
1197	1387	-20.8332	48.389	354.85	0.33	0.55	1	9	2017	949	N	VIIRS	n	1	297.66	8.13	D	0	Madagascar lowland forests	Jan	3	42.4536	9.56653
1198	1388	-20.8278	48.3915	337.83	0.33	0.55	1	9	2017	949	N	VIIRS	n	1	295.51	2.56	D	0	Madagascar lowland forests	Jan	3	42.4536	9.56653
1199	1389	-19.2491	48.8161	343.13	0.59	0.53	1	9	2017	949	N	VIIRS	n	1	297.28	8.02	D	0	Madagascar lowland forests	Jan	3	42.4536	9.56653
1200	1390	-19.2483	48.814	341.11	0.59	0.53	1	9	2017	949	N	VIIRS	n	1	297.16	7.95	D	0	Madagascar lowland forests	Jan	3	42.4536	9.56653
1201	1391	-20.1905	48.5092	351.72	0.32	0.54	1	9	2017	949	N	VIIRS	n	1	297.92	7.24	D	0	Madagascar lowland forests	Jan	3	42.4536	9.56653
1202	1392	-20.1902	48.5123	367	0.32	0.54	1	9	2017	949	N	VIIRS	h	1	298.64	7.24	D	0	Madagascar lowland forests	Jan	3	42.4536	9.56653
1203	1393	-19.3456	48.3355	338.44	0.32	0.55	1	9	2017	949	N	VIIRS	n	1	297.59	2.66	D	0	Madagascar lowland forests	Jan	3	42.4536	9.56653
1204	1394	-17.6953	49.4151	344.12	0.52	0.5	1	9	2017	949	N	VIIRS	n	1	296.78	4.83	D	0	Madagascar lowland forests	Jan	3	42.4536	9.56653
1205	1395	-17.6907	49.4145	331.96	0.52	0.5	1	9	2017	949	N	VIIRS	n	1	295.55	4.83	D	0	Madagascar lowland forests	Jan	3	42.4536	9.56653
1206	1396	-17.6923	49.4167	339.36	0.52	0.5	1	9	2017	949	N	VIIRS	n	1	296.62	5.95	D	0	Madagascar lowland forests	Jan	3	42.4536	9.56653
1207	1397	-17.6929	49.4118	330.93	0.52	0.5	1	9	2017	949	N	VIIRS	n	1	295.93	5.95	D	0	Madagascar lowland forests	Jan	3	42.4536	9.56653
1208	1399	-17.7508	48.6767	330.59	0.58	0.52	1	9	2017	949	N	VIIRS	n	1	299.06	6.57	D	0	Madagascar lowland forests	Jan	3	42.4536	9.56653
1209	1400	-19.6986	48.815	337.83	0.6	0.53	1	9	2017	949	N	VIIRS	n	1	298.63	5.41	D	0	Madagascar lowland forests	Jan	3	42.4536	9.56653
1210	1401	-19.0123	48.9999	367	0.57	0.52	1	9	2017	949	N	VIIRS	h	1	297.7	12.91	D	0	Madagascar lowland forests	Jan	3	42.4536	9.56653
1211	1402	-19.0129	48.9943	335.71	0.57	0.52	1	9	2017	949	N	VIIRS	n	1	296	2.68	D	0	Madagascar lowland forests	Jan	3	42.4536	9.56653
1212	1403	-19.0097	48.9986	346.29	0.57	0.52	1	9	2017	949	N	VIIRS	n	1	296.82	6.3	D	0	Madagascar lowland forests	Jan	3	42.4536	9.56653
1213	1404	-19.0145	48.9992	339.39	0.57	0.52	1	9	2017	949	N	VIIRS	n	1	296.67	6.67	D	0	Madagascar lowland forests	Jan	3	42.4536	9.56653
1214	1408	-19.1301	48.8474	330.74	0.59	0.53	1	9	2017	949	N	VIIRS	n	1	292.39	3.96	D	0	Madagascar lowland forests	Jan	3	42.4536	9.56653
1215	1409	-17.5828	49.3883	341.27	0.52	0.5	1	9	2017	949	N	VIIRS	n	1	297.28	5.32	D	0	Madagascar lowland forests	Jan	3	42.4536	9.56653
1216	1410	-20.7255	47.5715	346.63	0.37	0.58	1	9	2017	949	N	VIIRS	n	1	294.38	4.51	D	0	Madagascar lowland forests	Jan	3	42.4536	9.56653
1217	1411	-17.2137	49.262	333.84	0.52	0.5	1	9	2017	949	N	VIIRS	n	1	291.29	5.89	D	0	Madagascar lowland forests	Jan	3	42.4536	9.56653
1218	1412	-17.2869	49.1248	330.78	0.54	0.51	1	9	2017	949	N	VIIRS	n	1	294.29	3.05	D	0	Madagascar lowland forests	Jan	3	42.4536	9.56653
1219	1414	-19.133	48.8461	334.86	0.59	0.53	1	9	2017	949	N	VIIRS	n	1	292.97	5.35	D	0	Madagascar lowland forests	Jan	3	42.4536	9.56653
1220	1415	-17.2879	49.1276	330.83	0.54	0.51	1	9	2017	949	N	VIIRS	n	1	294.44	3.15	D	0	Madagascar lowland forests	Jan	3	42.4536	9.56653
1221	1416	-17.5843	49.387	343.72	0.52	0.5	1	9	2017	949	N	VIIRS	n	1	296.82	5.38	D	0	Madagascar lowland forests	Jan	3	42.4536	9.56653
1222	1417	-20.8992	48.0528	342.6	0.35	0.57	1	9	2017	949	N	VIIRS	n	1	290.75	2.92	D	0	Madagascar lowland forests	Jan	3	42.4536	9.56653
1223	1418	-17.8084	49.4418	340.31	0.52	0.5	1	9	2017	949	N	VIIRS	n	1	297.44	5.83	D	0	Madagascar lowland forests	Jan	3	42.4536	9.56653
1224	1426	-14.6388	50.0913	333.26	0.43	0.46	1	9	2017	950	N	VIIRS	n	1	292.58	2.37	D	0	Madagascar lowland forests	Jan	3	42.4536	9.56653
1225	1440	-16.946	48.8137	340.41	0.56	0.51	1	9	2017	950	N	VIIRS	n	1	296.04	17.85	D	0	Madagascar lowland forests	Jan	3	42.4536	9.56653
1226	1446	-15.1703	50.3262	332.36	0.42	0.45	1	9	2017	950	N	VIIRS	n	1	290.97	2.75	D	0	Madagascar lowland forests	Jan	3	42.4536	9.56653
1227	1449	-14.6771	50.1293	340.12	0.43	0.46	1	9	2017	950	N	VIIRS	n	1	294.5	4.07	D	0	Madagascar lowland forests	Jan	3	42.4536	9.56653
1228	1450	-16.6421	49.7742	329.07	0.48	0.48	1	9	2017	950	N	VIIRS	n	1	294.23	4.37	D	0	Madagascar lowland forests	Jan	3	42.4536	9.56653
1229	1451	-17.0755	49.4898	335.75	0.5	0.49	1	9	2017	950	N	VIIRS	n	1	297.09	8.75	D	0	Madagascar lowland forests	Jan	3	42.4536	9.56653
1230	1453	-17.0823	49.5101	340.32	0.5	0.49	1	9	2017	950	N	VIIRS	n	1	296.95	10.54	D	0	Madagascar lowland forests	Jan	3	42.4536	9.56653
1231	1456	-16.9206	49.5428	338.57	0.5	0.49	1	9	2017	950	N	VIIRS	n	1	295.43	5.9	D	0	Madagascar lowland forests	Jan	3	42.4536	9.56653
1232	1457	-16.9165	49.5452	347.4	0.5	0.49	1	9	2017	950	N	VIIRS	n	1	295.53	7.85	D	0	Madagascar lowland forests	Jan	3	42.4536	9.56653
1233	1459	-16.92	49.5476	338.77	0.5	0.49	1	9	2017	950	N	VIIRS	n	1	296.4	10.51	D	0	Madagascar lowland forests	Jan	3	42.4536	9.56653
1234	1461	-16.921	49.5458	332.22	0.5	0.49	1	9	2017	950	N	VIIRS	n	1	295.31	5.57	D	0	Madagascar lowland forests	Jan	3	42.4536	9.56653
1235	1464	-22.7497	47.5356	329.59	0.73	0.76	1	9	2017	1128	N	VIIRS	n	1	289.4	12.28	D	0	Madagascar lowland forests	Jan	3	42.4536	9.56653
1236	1465	-22.7516	47.5284	337.13	0.72	0.76	1	9	2017	1128	N	VIIRS	n	1	289.63	9.25	D	0	Madagascar lowland forests	Jan	3	42.4536	9.56653
1237	1466	-22.7531	47.5354	335.4	0.73	0.76	1	9	2017	1128	N	VIIRS	n	1	289.35	10.83	D	0	Madagascar lowland forests	Jan	3	42.4536	9.56653
1238	1467	-21.5722	47.7458	336.82	0.79	0.78	1	9	2017	1129	N	VIIRS	n	1	290.02	10.96	D	0	Madagascar lowland forests	Jan	3	42.4536	9.56653
1239	1468	-21.572	47.7446	343.83	0.79	0.78	1	9	2017	1129	N	VIIRS	n	1	289.81	10.42	D	0	Madagascar lowland forests	Jan	3	42.4536	9.56653
1240	1469	-20.1057	48.5165	301.79	0.71	0.75	1	9	2017	2100	N	VIIRS	n	1	287.06	1.15	N	0	Madagascar lowland forests	Jan	3	42.4536	9.56653
1241	1470	-21.1195	48.1256	299.32	0.71	0.75	1	9	2017	2101	N	VIIRS	n	1	277.68	1.54	N	0	Madagascar lowland forests	Jan	3	42.4536	9.56653
1242	1471	-21.1174	48.127	299.41	0.71	0.75	1	9	2017	2101	N	VIIRS	n	1	277.59	1.99	N	0	Madagascar lowland forests	Jan	3	42.4536	9.56653
1243	1478	-18.6034	48.4273	297.66	0.41	0.61	1	9	2017	2240	N	VIIRS	n	1	286.06	0.41	N	0	Madagascar lowland forests	Jan	3	42.4536	9.56653
1244	1493	-21.7326	47.8029	299.06	0.41	0.6	1	9	2017	2241	N	VIIRS	n	1	266.83	2.49	N	0	Madagascar lowland forests	Jan	3	42.4536	9.56653
1245	1494	-20.7132	48.4654	300.49	0.44	0.62	1	9	2017	2241	N	VIIRS	n	1	280.98	0.9	N	0	Madagascar lowland forests	Jan	3	42.4536	9.56653
1246	1495	-21.5134	48.1956	328.31	0.69	0.74	1	10	2017	929	N	VIIRS	n	1	289.26	7.8	D	0	Madagascar lowland forests	Jan	3	42.4536	9.56653
1247	1496	-21.5139	48.1888	349.86	0.69	0.75	1	10	2017	929	N	VIIRS	n	1	290.26	7.8	D	0	Madagascar lowland forests	Jan	3	42.4536	9.56653
1248	1497	-21.5143	48.1821	348.8	0.69	0.75	1	10	2017	929	N	VIIRS	n	1	288.6	14.98	D	0	Madagascar lowland forests	Jan	3	42.4536	9.56653
1249	1498	-21.5036	48.2369	331.04	0.69	0.74	1	10	2017	929	N	VIIRS	n	1	292.51	5.9	D	0	Madagascar lowland forests	Jan	3	42.4536	9.56653
1250	1499	-21.5064	48.1951	332.79	0.69	0.74	1	10	2017	929	N	VIIRS	n	1	289.52	7.8	D	0	Madagascar lowland forests	Jan	3	42.4536	9.56653
1251	1500	-21.5068	48.1883	342.56	0.69	0.75	1	10	2017	929	N	VIIRS	n	1	289.73	7.8	D	0	Madagascar lowland forests	Jan	3	42.4536	9.56653
1252	1501	-21.5195	48.2472	340.55	0.69	0.74	1	10	2017	929	N	VIIRS	n	1	290.92	5.56	D	3	Madagascar lowland forests	Jan	3	42.4536	9.56653
1253	1502	-21.517	48.1844	367	0.69	0.75	1	10	2017	929	N	VIIRS	l	1	288.77	17.34	D	0	Madagascar lowland forests	Jan	3	42.4536	9.56653
1254	1503	-21.509	48.1975	328.19	0.69	0.74	1	10	2017	929	N	VIIRS	n	1	289.02	10.26	D	0	Madagascar lowland forests	Jan	3	42.4536	9.56653
1255	1504	-21.5095	48.1906	341.5	0.69	0.74	1	10	2017	929	N	VIIRS	n	1	289.85	8.96	D	0	Madagascar lowland forests	Jan	3	42.4536	9.56653
1256	1505	-21.51	48.1838	332.41	0.69	0.75	1	10	2017	929	N	VIIRS	n	1	288.61	8.96	D	0	Madagascar lowland forests	Jan	3	42.4536	9.56653
1257	1506	-21.499	48.2389	348.12	0.69	0.74	1	10	2017	929	N	VIIRS	n	1	291.33	19.66	D	0	Madagascar lowland forests	Jan	3	42.4536	9.56653
1258	1507	-21.4995	48.232	352.88	0.69	0.74	1	10	2017	929	N	VIIRS	n	1	291.51	13.98	D	0	Madagascar lowland forests	Jan	3	42.4536	9.56653
1259	1508	-21.378	48.0772	335.17	0.7	0.75	1	10	2017	929	N	VIIRS	n	1	291.02	7.14	D	0	Madagascar lowland forests	Jan	3	42.4536	9.56653
1260	1509	-21.3785	48.0698	345.4	0.7	0.75	1	10	2017	929	N	VIIRS	n	1	290.45	7.14	D	0	Madagascar lowland forests	Jan	3	42.4536	9.56653
1261	1510	-21.3535	48.1238	332.14	0.7	0.75	1	10	2017	929	N	VIIRS	n	1	293.1	5.8	D	0	Madagascar lowland forests	Jan	3	42.4536	9.56653
1262	1511	-21.3566	48.1228	340.38	0.7	0.75	1	10	2017	929	N	VIIRS	n	1	292.86	7.76	D	0	Madagascar lowland forests	Jan	3	42.4536	9.56653
1263	1512	-21.3972	48.2867	328.97	0.68	0.74	1	10	2017	929	N	VIIRS	n	1	288.84	4.12	D	0	Madagascar lowland forests	Jan	3	42.4536	9.56653
1264	1513	-21.3984	48.2859	330.2	0.68	0.74	1	10	2017	929	N	VIIRS	n	1	288.13	2.48	D	0	Madagascar lowland forests	Jan	3	42.4536	9.56653
1265	1514	-20.8477	48.1536	339.88	0.69	0.74	1	10	2017	930	N	VIIRS	n	1	287.36	6.35	D	0	Madagascar lowland forests	Jan	3	42.4536	9.56653
1266	1515	-20.6929	48.4637	333.55	0.66	0.73	1	10	2017	930	N	VIIRS	n	1	294.98	5.97	D	0	Madagascar lowland forests	Jan	3	42.4536	9.56653
1267	1516	-20.6933	48.4619	330.51	0.65	0.73	1	10	2017	930	N	VIIRS	n	1	295.36	4.58	D	0	Madagascar lowland forests	Jan	3	42.4536	9.56653
1268	1517	-18.7358	48.8729	333.2	0.59	0.7	1	10	2017	930	N	VIIRS	n	1	289.64	4.33	D	0	Madagascar lowland forests	Jan	3	42.4536	9.56653
1269	1518	-18.795	48.9299	328.06	0.59	0.7	1	10	2017	930	N	VIIRS	n	1	289.55	9	D	0	Madagascar lowland forests	Jan	3	42.4536	9.56653
1270	1519	-18.7909	48.9237	331.5	0.59	0.7	1	10	2017	930	N	VIIRS	n	1	289.67	4.39	D	0	Madagascar lowland forests	Jan	3	42.4536	9.56653
1271	1520	-19.2769	48.8775	335.56	0.6	0.7	1	10	2017	930	N	VIIRS	n	1	289.88	4.61	D	0	Madagascar lowland forests	Jan	3	42.4536	9.56653
1272	1521	-20.1463	48.5338	332.75	0.64	0.72	1	10	2017	930	N	VIIRS	n	1	291.32	3.98	D	0	Madagascar lowland forests	Jan	3	42.4536	9.56653
1273	1523	-18.252	48.4351	367	0.62	0.72	1	10	2017	930	N	VIIRS	h	1	294.02	12.1	D	0	Madagascar lowland forests	Jan	3	42.4536	9.56653
1274	1524	-18.0685	49.3176	329.01	0.54	0.68	1	10	2017	930	N	VIIRS	n	1	293.55	2.95	D	0	Madagascar lowland forests	Jan	3	42.4536	9.56653
1275	1525	-17.8269	49.2247	342.16	0.55	0.68	1	10	2017	930	N	VIIRS	n	1	293.57	7.96	D	0	Madagascar lowland forests	Jan	3	42.4536	9.56653
1276	1526	-17.6514	49.3648	367	0.53	0.67	1	10	2017	930	N	VIIRS	h	1	294.85	13.38	D	0	Madagascar lowland forests	Jan	3	42.4536	9.56653
1277	1527	-17.829	49.2248	338.95	0.55	0.68	1	10	2017	930	N	VIIRS	n	1	292.88	5.8	D	0	Madagascar lowland forests	Jan	3	42.4536	9.56653
1278	1528	-15.8079	50.2063	347.31	0.45	0.63	1	10	2017	931	N	VIIRS	n	1	293.59	7.88	D	0	Madagascar lowland forests	Jan	3	42.4536	9.56653
1279	1529	-15.3348	50.3641	352.06	0.43	0.62	1	10	2017	931	N	VIIRS	n	1	293.8	5.51	D	0	Madagascar lowland forests	Jan	3	42.4536	9.56653
1280	1532	-15.7016	50.2843	334	0.44	0.62	1	10	2017	931	N	VIIRS	n	1	292.59	3.24	D	0	Madagascar lowland forests	Jan	3	42.4536	9.56653
1281	1533	-15.7003	50.2838	326.93	0.44	0.62	1	10	2017	931	N	VIIRS	n	1	292.5	3.69	D	0	Madagascar lowland forests	Jan	3	42.4536	9.56653
1282	1534	-15.9674	50.1968	328.67	0.45	0.63	1	10	2017	931	N	VIIRS	n	1	292.16	2.99	D	0	Madagascar lowland forests	Jan	3	42.4536	9.56653
1283	1535	-14.9375	49.3884	367	0.5	0.66	1	10	2017	931	N	VIIRS	h	1	290.07	14.24	D	0	Madagascar lowland forests	Jan	3	42.4536	9.56653
1284	1536	-15.9474	50.1595	325.1	0.45	0.63	1	10	2017	931	N	VIIRS	n	1	292.18	2.3	D	0	Madagascar lowland forests	Jan	3	42.4536	9.56653
1285	1537	-15.9351	50.1625	328.24	0.45	0.63	1	10	2017	931	N	VIIRS	n	1	292.49	2.01	D	0	Madagascar lowland forests	Jan	3	42.4536	9.56653
1286	1538	-15.9375	50.1632	332.54	0.45	0.63	1	10	2017	931	N	VIIRS	n	1	293.09	4.38	D	0	Madagascar lowland forests	Jan	3	42.4536	9.56653
1287	1546	-15.6094	50.3759	329.73	0.43	0.62	1	10	2017	931	N	VIIRS	n	1	292.93	2.09	D	0	Madagascar lowland forests	Jan	3	42.4536	9.56653
1288	1547	-15.7871	50.2458	367	0.45	0.63	1	10	2017	931	N	VIIRS	h	1	295.94	13.61	D	0	Madagascar lowland forests	Jan	3	42.4536	9.56653
1289	1548	-15.7812	50.2455	344.13	0.45	0.63	1	10	2017	931	N	VIIRS	n	1	293.11	5.99	D	0	Madagascar lowland forests	Jan	3	42.4536	9.56653
1290	1549	-16.7385	49.5533	327.92	0.51	0.66	1	10	2017	931	N	VIIRS	n	1	293.39	3.78	D	0	Madagascar lowland forests	Jan	3	42.4536	9.56653
1291	1550	-15.7817	50.2413	341.08	0.45	0.63	1	10	2017	931	N	VIIRS	n	1	293.78	5.99	D	0	Madagascar lowland forests	Jan	3	42.4536	9.56653
1292	1551	-15.7564	50.2562	325.26	0.44	0.63	1	10	2017	931	N	VIIRS	n	1	293.18	4.86	D	0	Madagascar lowland forests	Jan	3	42.4536	9.56653
1293	1552	-15.7555	50.2081	367	0.45	0.63	1	10	2017	931	N	VIIRS	h	1	294.22	7.76	D	0	Madagascar lowland forests	Jan	3	42.4536	9.56653
1294	1553	-15.756	50.2039	330.22	0.45	0.63	1	10	2017	931	N	VIIRS	n	1	292.25	7.76	D	0	Madagascar lowland forests	Jan	3	42.4536	9.56653
1295	1554	-15.7496	50.2074	329.76	0.45	0.63	1	10	2017	931	N	VIIRS	n	1	293.15	3.81	D	0	Madagascar lowland forests	Jan	3	42.4536	9.56653
1296	1555	-15.81	50.2452	367	0.45	0.63	1	10	2017	931	N	VIIRS	h	1	295.69	13.31	D	0	Madagascar lowland forests	Jan	3	42.4536	9.56653
1297	1556	-15.8075	50.2107	367	0.45	0.63	1	10	2017	931	N	VIIRS	h	1	294.65	7.88	D	0	Madagascar lowland forests	Jan	3	42.4536	9.56653
1298	1560	-15.7999	50.2269	328.14	0.45	0.63	1	10	2017	931	N	VIIRS	n	1	294.59	1.91	D	0	Madagascar lowland forests	Jan	3	42.4536	9.56653
1299	1562	-15.811	50.2439	367	0.45	0.63	1	10	2017	931	N	VIIRS	h	1	295.13	8.88	D	0	Madagascar lowland forests	Jan	3	42.4536	9.56653
1300	1563	-15.8106	50.2481	341.49	0.45	0.63	1	10	2017	931	N	VIIRS	n	1	293.98	8.88	D	0	Madagascar lowland forests	Jan	3	42.4536	9.56653
1301	1564	-15.8088	50.2094	367	0.45	0.63	1	10	2017	931	N	VIIRS	h	1	296.1	31.09	D	0	Madagascar lowland forests	Jan	3	42.4536	9.56653
1302	1565	-14.9747	50.1721	334.63	0.44	0.62	1	10	2017	931	N	VIIRS	n	1	293.49	5.57	D	0	Madagascar lowland forests	Jan	3	42.4536	9.56653
1303	1566	-14.9745	50.1716	343.85	0.44	0.62	1	10	2017	931	N	VIIRS	n	1	294.19	5.47	D	0	Madagascar lowland forests	Jan	3	42.4536	9.56653
1304	1567	-15.7925	50.2505	367	0.44	0.63	1	10	2017	931	N	VIIRS	h	1	295.37	29.92	D	0	Madagascar lowland forests	Jan	3	42.4536	9.56653
1305	1568	-15.7952	50.2253	367	0.45	0.63	1	10	2017	931	N	VIIRS	h	1	296.04	18.45	D	0	Madagascar lowland forests	Jan	3	42.4536	9.56653
1306	1569	-16.9888	49.4506	355.95	0.52	0.67	1	10	2017	931	N	VIIRS	n	1	294.88	8.66	D	0	Madagascar lowland forests	Jan	3	42.4536	9.56653
1307	1571	-15.793	50.2463	351.89	0.45	0.63	1	10	2017	931	N	VIIRS	n	1	294.21	13.61	D	0	Madagascar lowland forests	Jan	3	42.4536	9.56653
1308	1572	-17.1917	49.1841	332.84	0.54	0.68	1	10	2017	931	N	VIIRS	n	1	291.2	4.9	D	0	Madagascar lowland forests	Jan	3	42.4536	9.56653
1309	1573	-17.1894	49.1816	332.62	0.54	0.68	1	10	2017	931	N	VIIRS	n	1	291.21	5.33	D	0	Madagascar lowland forests	Jan	3	42.4536	9.56653
1310	1574	-15.5564	50.3206	334.57	0.44	0.62	1	10	2017	931	N	VIIRS	n	1	293.08	3.5	D	0	Madagascar lowland forests	Jan	3	42.4536	9.56653
1311	1575	-15.7122	50.2255	325.62	0.45	0.63	1	10	2017	931	N	VIIRS	n	1	292.6	2.19	D	0	Madagascar lowland forests	Jan	3	42.4536	9.56653
1312	1576	-16.9423	48.7643	367	0.57	0.69	1	10	2017	931	N	VIIRS	l	1	287.74	8.16	D	0	Madagascar lowland forests	Jan	3	42.4536	9.56653
1313	1577	-16.9358	48.7636	329.7	0.57	0.69	1	10	2017	931	N	VIIRS	n	1	290.23	8.16	D	0	Madagascar lowland forests	Jan	3	42.4536	9.56653
1314	1584	-15.8821	50.179	325.28	0.45	0.63	1	10	2017	931	N	VIIRS	n	1	293.31	2.89	D	0	Madagascar lowland forests	Jan	3	42.4536	9.56653
1315	1585	-15.8518	50.1846	334.62	0.45	0.63	1	10	2017	931	N	VIIRS	n	1	294.14	6.99	D	0	Madagascar lowland forests	Jan	3	42.4536	9.56653
1316	1586	-15.335	50.416	208	0.43	0.62	1	10	2017	931	N	VIIRS	l	1	303.5	75.47	D	0	Madagascar lowland forests	Jan	3	42.4536	9.56653
1317	1587	-15.3345	50.42	367	0.43	0.62	1	10	2017	931	N	VIIRS	h	1	294.25	75.47	D	0	Madagascar lowland forests	Jan	3	42.4536	9.56653
1318	1588	-15.6	50.3537	367	0.44	0.62	1	10	2017	931	N	VIIRS	h	1	295.34	12.46	D	0	Madagascar lowland forests	Jan	3	42.4536	9.56653
1319	1589	-15.5808	50.3684	335.25	0.43	0.62	1	10	2017	931	N	VIIRS	n	1	292.86	2.72	D	0	Madagascar lowland forests	Jan	3	42.4536	9.56653
1320	1590	-15.5998	50.3543	367	0.44	0.62	1	10	2017	931	N	VIIRS	h	1	294.95	17.14	D	0	Madagascar lowland forests	Jan	3	42.4536	9.56653
1321	1591	-15.5863	50.3696	335.57	0.43	0.62	1	10	2017	931	N	VIIRS	n	1	293.6	2.57	D	0	Madagascar lowland forests	Jan	3	42.4536	9.56653
1322	1592	-15.5805	50.3691	341.04	0.43	0.62	1	10	2017	931	N	VIIRS	n	1	292.76	3.25	D	0	Madagascar lowland forests	Jan	3	42.4536	9.56653
1323	1594	-15.9157	49.6801	348.7	0.49	0.65	1	10	2017	931	N	VIIRS	n	1	292.85	7.41	D	0	Madagascar lowland forests	Jan	3	42.4536	9.56653
1324	1595	-15.3778	50.4057	342.97	0.43	0.62	1	10	2017	931	N	VIIRS	n	1	294.4	7.49	D	0	Madagascar lowland forests	Jan	3	42.4536	9.56653
1325	1596	-15.3772	50.4039	354.61	0.43	0.62	1	10	2017	931	N	VIIRS	n	1	294.08	7.15	D	0	Madagascar lowland forests	Jan	3	42.4536	9.56653
1326	1597	-15.4534	50.3556	367	0.43	0.62	1	10	2017	931	N	VIIRS	h	1	293.92	9.68	D	0	Madagascar lowland forests	Jan	3	42.4536	9.56653
1327	1602	-15.0662	50.2992	330.4	0.43	0.62	1	10	2017	931	N	VIIRS	n	1	290.87	2.08	D	0	Madagascar lowland forests	Jan	3	42.4536	9.56653
1328	1603	-15.0665	50.2994	331.34	0.43	0.62	1	10	2017	931	N	VIIRS	n	1	290.91	2.05	D	0	Madagascar lowland forests	Jan	3	42.4536	9.56653
1329	1604	-14.9823	50.2654	325.28	0.43	0.62	1	10	2017	931	N	VIIRS	n	1	290.32	1.84	D	0	Madagascar lowland forests	Jan	3	42.4536	9.56653
1330	1608	-16.1399	49.0909	353.47	0.54	0.68	1	10	2017	931	N	VIIRS	n	1	299.06	9.54	D	0	Madagascar lowland forests	Jan	3	42.4536	9.56653
1331	1609	-16.1365	49.0932	330.26	0.54	0.68	1	10	2017	931	N	VIIRS	n	1	298.35	7.87	D	0	Madagascar lowland forests	Jan	3	42.4536	9.56653
1332	1620	-15.9311	50.2018	325.98	0.45	0.63	1	10	2017	931	N	VIIRS	n	1	292.6	5.49	D	0	Madagascar lowland forests	Jan	3	42.4536	9.56653
1333	1621	-15.951	50.1819	327.24	0.45	0.63	1	10	2017	931	N	VIIRS	n	1	292.58	1.79	D	0	Madagascar lowland forests	Jan	3	42.4536	9.56653
1334	1622	-15.3292	50.4153	367	0.43	0.62	1	10	2017	931	N	VIIRS	h	1	293.02	14.05	D	0	Madagascar lowland forests	Jan	3	42.4536	9.56653
1335	1623	-15.8842	49.4367	332.28	0.51	0.66	1	10	2017	931	N	VIIRS	n	1	292.35	4.88	D	0	Madagascar lowland forests	Jan	3	42.4536	9.56653
1336	1626	-15.3182	50.4093	332.87	0.43	0.62	1	10	2017	931	N	VIIRS	n	1	294.38	2.02	D	0	Madagascar lowland forests	Jan	3	42.4536	9.56653
1337	1627	-15.3088	50.3881	335.19	0.43	0.62	1	10	2017	931	N	VIIRS	n	1	293.11	3.95	D	0	Madagascar lowland forests	Jan	3	42.4536	9.56653
1338	1628	-14.5599	50.1042	348.11	0.44	0.62	1	10	2017	931	N	VIIRS	n	1	275.09	3.42	D	0	Madagascar lowland forests	Jan	3	42.4536	9.56653
1339	1629	-14.5657	50.1047	330.14	0.44	0.62	1	10	2017	931	N	VIIRS	n	1	276.58	3.42	D	0	Madagascar lowland forests	Jan	3	42.4536	9.56653
1340	1630	-15.8563	50.1985	344.76	0.45	0.63	1	10	2017	931	N	VIIRS	n	1	295.29	7	D	0	Madagascar lowland forests	Jan	3	42.4536	9.56653
1341	1631	-15.8568	50.1941	352.89	0.45	0.63	1	10	2017	931	N	VIIRS	n	1	294.47	7	D	0	Madagascar lowland forests	Jan	3	42.4536	9.56653
1342	1632	-15.8323	50.2003	331.5	0.45	0.63	1	10	2017	931	N	VIIRS	n	1	294.54	3.35	D	0	Madagascar lowland forests	Jan	3	42.4536	9.56653
1343	1633	-15.8134	50.211	367	0.45	0.63	1	10	2017	931	N	VIIRS	h	1	295.77	10.86	D	0	Madagascar lowland forests	Jan	3	42.4536	9.56653
1344	1635	-15.9332	50.2024	327.69	0.45	0.63	1	10	2017	931	N	VIIRS	n	1	292.36	5.98	D	0	Madagascar lowland forests	Jan	3	42.4536	9.56653
1345	1636	-15.045	50.12	326.73	0.44	0.63	1	10	2017	931	N	VIIRS	n	1	290.95	3.46	D	0	Madagascar lowland forests	Jan	3	42.4536	9.56653
1346	1637	-15.8138	50.2068	334.64	0.45	0.63	1	10	2017	931	N	VIIRS	n	1	292.66	10.86	D	0	Madagascar lowland forests	Jan	3	42.4536	9.56653
1347	1638	-15.8337	50.199	332.67	0.45	0.63	1	10	2017	931	N	VIIRS	n	1	294.76	6.28	D	0	Madagascar lowland forests	Jan	3	42.4536	9.56653
1348	1639	-15.8848	49.4364	330.97	0.51	0.66	1	10	2017	931	N	VIIRS	n	1	292.27	6.16	D	0	Madagascar lowland forests	Jan	3	42.4536	9.56653
1349	1641	-15.8147	50.2098	350.62	0.45	0.63	1	10	2017	931	N	VIIRS	n	1	294.06	7.48	D	0	Madagascar lowland forests	Jan	3	42.4536	9.56653
1350	1642	-23.6345	47.4177	336.39	0.36	0.57	1	10	2017	1109	N	VIIRS	n	1	297.25	2.51	D	0	Madagascar lowland forests	Jan	3	42.4536	9.56653
1351	1643	-23.1219	47.6025	331.15	0.37	0.58	1	10	2017	1109	N	VIIRS	n	1	297.32	2.25	D	0	Madagascar lowland forests	Jan	3	42.4536	9.56653
1352	1644	-23.1998	47.6918	346.96	0.38	0.59	1	10	2017	1109	N	VIIRS	n	1	296.86	7.08	D	0	Madagascar lowland forests	Jan	3	42.4536	9.56653
1353	1645	-23.2007	47.6881	347.31	0.38	0.59	1	10	2017	1109	N	VIIRS	n	1	297.74	5.54	D	0	Madagascar lowland forests	Jan	3	42.4536	9.56653
1354	1646	-24.0349	47.3332	330.32	0.35	0.56	1	10	2017	1109	N	VIIRS	n	1	299.22	3.6	D	0	Madagascar lowland forests	Jan	3	42.4536	9.56653
1355	1647	-24.0283	47.3136	336.29	0.34	0.56	1	10	2017	1109	N	VIIRS	n	1	298.79	2.19	D	0	Madagascar lowland forests	Jan	3	42.4536	9.56653
1356	1648	-24.6503	47.1326	333.53	0.33	0.55	1	10	2017	1109	N	VIIRS	n	1	297.73	2.87	D	0	Madagascar lowland forests	Jan	3	42.4536	9.56653
1357	1649	-23.1784	47.5844	331.64	0.37	0.58	1	10	2017	1109	N	VIIRS	n	1	296.28	1.62	D	0	Madagascar lowland forests	Jan	3	42.4536	9.56653
1358	1650	-23.5166	47.5564	333.53	0.37	0.58	1	10	2017	1109	N	VIIRS	n	1	298.24	2.48	D	0	Madagascar lowland forests	Jan	3	42.4536	9.56653
1359	1651	-23.1731	47.5831	342.15	0.37	0.58	1	10	2017	1109	N	VIIRS	n	1	296.8	4.33	D	0	Madagascar lowland forests	Jan	3	42.4536	9.56653
1360	1652	-23.823	47.5076	343.71	0.36	0.57	1	10	2017	1109	N	VIIRS	n	1	298.12	4.64	D	0	Madagascar lowland forests	Jan	3	42.4536	9.56653
1361	1653	-23.8263	47.5097	344.35	0.36	0.57	1	10	2017	1109	N	VIIRS	n	1	298.34	2.45	D	0	Madagascar lowland forests	Jan	3	42.4536	9.56653
1362	1654	-23.8211	47.5083	339.09	0.36	0.57	1	10	2017	1109	N	VIIRS	n	1	297.28	2.12	D	0	Madagascar lowland forests	Jan	3	42.4536	9.56653
1363	1655	-23.8993	47.5059	330.1	0.36	0.57	1	10	2017	1109	N	VIIRS	n	1	297.2	2.07	D	0	Madagascar lowland forests	Jan	3	42.4536	9.56653
1364	1656	-23.8222	47.5113	347.28	0.36	0.57	1	10	2017	1109	N	VIIRS	n	1	299.33	7.26	D	0	Madagascar lowland forests	Jan	3	42.4536	9.56653
1365	1659	-23.0331	47.1344	337.73	0.35	0.57	1	10	2017	1110	N	VIIRS	n	1	298.43	4.3	D	0	Madagascar lowland forests	Jan	3	42.4536	9.56653
1366	1660	-23.0343	47.1336	333.47	0.35	0.57	1	10	2017	1110	N	VIIRS	n	1	298.08	3.67	D	0	Madagascar lowland forests	Jan	3	42.4536	9.56653
1367	1661	-21.1528	47.9416	345.68	0.43	0.62	1	10	2017	1110	N	VIIRS	n	1	289.68	3.69	D	0	Madagascar lowland forests	Jan	3	42.4536	9.56653
1368	1662	-21.1537	47.9372	335.57	0.43	0.62	1	10	2017	1110	N	VIIRS	n	1	285.83	3.69	D	0	Madagascar lowland forests	Jan	3	42.4536	9.56653
1369	1663	-19.4535	48.7165	331.14	0.52	0.67	1	10	2017	1110	N	VIIRS	n	1	289.34	3.32	D	0	Madagascar lowland forests	Jan	3	42.4536	9.56653
1370	1664	-19.1964	48.8086	337.79	0.54	0.68	1	10	2017	1110	N	VIIRS	n	1	290.06	4.24	D	0	Madagascar lowland forests	Jan	3	42.4536	9.56653
1371	1665	-21.5491	48.1636	330.01	0.44	0.62	1	10	2017	1110	N	VIIRS	n	1	297.27	6.41	D	0	Madagascar lowland forests	Jan	3	42.4536	9.56653
1372	1666	-21.5501	48.1592	346.91	0.44	0.62	1	10	2017	1110	N	VIIRS	n	1	298.52	5.78	D	0	Madagascar lowland forests	Jan	3	42.4536	9.56653
1373	1667	-22.2515	47.8607	335.33	0.41	0.6	1	10	2017	1110	N	VIIRS	n	1	291.46	3.97	D	0	Madagascar lowland forests	Jan	3	42.4536	9.56653
1374	1668	-21.5229	48.2525	367	0.44	0.63	1	10	2017	1110	N	VIIRS	h	1	300.02	6.63	D	3	Madagascar lowland forests	Jan	3	42.4536	9.56653
1375	1669	-21.5239	48.2482	348.88	0.44	0.63	1	10	2017	1110	N	VIIRS	n	1	297.1	6.63	D	3	Madagascar lowland forests	Jan	3	42.4536	9.56653
1376	1670	-21.5172	48.2511	340.89	0.44	0.63	1	10	2017	1110	N	VIIRS	n	1	295.53	6.63	D	3	Madagascar lowland forests	Jan	3	42.4536	9.56653
1377	1671	-21.5181	48.2468	349.45	0.44	0.63	1	10	2017	1110	N	VIIRS	n	1	295.09	6.63	D	3	Madagascar lowland forests	Jan	3	42.4536	9.56653
1378	1672	-21.5174	48.1964	334.79	0.44	0.62	1	10	2017	1110	N	VIIRS	n	1	298.36	3.03	D	0	Madagascar lowland forests	Jan	3	42.4536	9.56653
1379	1673	-21.5184	48.192	333.85	0.44	0.62	1	10	2017	1110	N	VIIRS	n	1	296.86	3.03	D	0	Madagascar lowland forests	Jan	3	42.4536	9.56653
1380	1674	-21.5194	48.1877	332.92	0.44	0.62	1	10	2017	1110	N	VIIRS	n	1	296.88	3.49	D	0	Madagascar lowland forests	Jan	3	42.4536	9.56653
1381	1675	-21.5019	48.2381	330.56	0.44	0.63	1	10	2017	1110	N	VIIRS	n	1	298.66	3.85	D	0	Madagascar lowland forests	Jan	3	42.4536	9.56653
1382	1676	-21.5107	48.1993	330.98	0.44	0.62	1	10	2017	1110	N	VIIRS	n	1	297.85	5.38	D	0	Madagascar lowland forests	Jan	3	42.4536	9.56653
1383	1677	-21.5137	48.1861	338.82	0.44	0.62	1	10	2017	1110	N	VIIRS	n	1	297.6	5.73	D	0	Madagascar lowland forests	Jan	3	42.4536	9.56653
1384	1678	-21.4962	48.2365	330.71	0.44	0.63	1	10	2017	1110	N	VIIRS	n	1	298.14	3.85	D	0	Madagascar lowland forests	Jan	3	42.4536	9.56653
1385	1679	-21.5127	48.1906	330.29	0.44	0.62	1	10	2017	1110	N	VIIRS	n	1	298.47	4.76	D	0	Madagascar lowland forests	Jan	3	42.4536	9.56653
1386	1680	-21.5647	47.9615	349.23	0.42	0.61	1	10	2017	1110	N	VIIRS	n	1	296.64	9.05	D	0	Madagascar lowland forests	Jan	3	42.4536	9.56653
1387	1681	-21.5524	47.963	335.19	0.42	0.61	1	10	2017	1110	N	VIIRS	n	1	295.2	6.66	D	0	Madagascar lowland forests	Jan	3	42.4536	9.56653
1388	1682	-21.5543	47.9546	332.36	0.42	0.61	1	10	2017	1110	N	VIIRS	n	1	294.81	6.32	D	0	Madagascar lowland forests	Jan	3	42.4536	9.56653
1389	1683	-21.5511	47.9627	333.33	0.43	0.62	1	10	2017	1110	N	VIIRS	n	1	295	4.91	D	0	Madagascar lowland forests	Jan	3	42.4536	9.56653
1390	1684	-21.552	47.9585	351.38	0.42	0.61	1	10	2017	1110	N	VIIRS	n	1	295.84	4.91	D	0	Madagascar lowland forests	Jan	3	42.4536	9.56653
1391	1685	-21.5117	48.1949	330.37	0.44	0.62	1	10	2017	1110	N	VIIRS	n	1	298.9	4.76	D	0	Madagascar lowland forests	Jan	3	42.4536	9.56653
1392	1686	-21.5534	47.9588	367	0.42	0.61	1	10	2017	1110	N	VIIRS	h	1	295.73	6.66	D	0	Madagascar lowland forests	Jan	3	42.4536	9.56653
1393	1687	-22.8113	47.7634	345.12	0.39	0.59	1	10	2017	1110	N	VIIRS	n	1	295.25	3.68	D	0	Madagascar lowland forests	Jan	3	42.4536	9.56653
1394	1688	-20.5712	48.2235	333.39	0.46	0.64	1	10	2017	1110	N	VIIRS	n	1	292.7	8.41	D	0	Madagascar lowland forests	Jan	3	42.4536	9.56653
1395	1689	-20.5722	48.219	337.06	0.46	0.64	1	10	2017	1110	N	VIIRS	n	1	289.92	4.61	D	0	Madagascar lowland forests	Jan	3	42.4536	9.56653
1396	1690	-21.2871	47.9322	330.49	0.43	0.62	1	10	2017	1110	N	VIIRS	n	1	293.98	3.72	D	0	Madagascar lowland forests	Jan	3	42.4536	9.56653
1397	1691	-21.2881	47.9277	333.26	0.43	0.62	1	10	2017	1110	N	VIIRS	n	1	291.26	3.72	D	0	Madagascar lowland forests	Jan	3	42.4536	9.56653
1398	1692	-20.8463	48.1487	339.92	0.45	0.63	1	10	2017	1110	N	VIIRS	n	1	289.59	4.65	D	0	Madagascar lowland forests	Jan	3	42.4536	9.56653
1399	1693	-20.8475	48.1494	338.18	0.45	0.63	1	10	2017	1110	N	VIIRS	n	1	289.8	5.83	D	0	Madagascar lowland forests	Jan	3	42.4536	9.56653
1400	1694	-21.2659	48.2939	334.54	0.45	0.63	1	10	2017	1110	N	VIIRS	n	1	295.56	3.82	D	0	Madagascar lowland forests	Jan	3	42.4536	9.56653
1401	1695	-21.2623	48.2888	334.94	0.45	0.63	1	10	2017	1110	N	VIIRS	n	1	294.35	3.14	D	0	Madagascar lowland forests	Jan	3	42.4536	9.56653
1402	1696	-22.1583	47.5365	340.11	0.39	0.59	1	10	2017	1110	N	VIIRS	n	1	288.55	2.42	D	0	Madagascar lowland forests	Jan	3	42.4536	9.56653
1403	1697	-21.3824	48.0738	341.94	0.44	0.62	1	10	2017	1110	N	VIIRS	n	1	295.25	8.74	D	0	Madagascar lowland forests	Jan	3	42.4536	9.56653
1404	1698	-21.3757	48.0767	367	0.44	0.62	1	10	2017	1110	N	VIIRS	h	1	297.64	8.74	D	0	Madagascar lowland forests	Jan	3	42.4536	9.56653
1405	1699	-21.3748	48.0809	337.98	0.44	0.62	1	10	2017	1110	N	VIIRS	n	1	295.01	14.86	D	0	Madagascar lowland forests	Jan	3	42.4536	9.56653
1406	1700	-21.3766	48.0725	335.87	0.44	0.62	1	10	2017	1110	N	VIIRS	n	1	294.92	8.74	D	0	Madagascar lowland forests	Jan	3	42.4536	9.56653
1407	1701	-21.3699	48.0756	333.82	0.44	0.62	1	10	2017	1110	N	VIIRS	n	1	294.82	2.73	D	0	Madagascar lowland forests	Jan	3	42.4536	9.56653
1408	1702	-22.5949	47.6577	335.98	0.39	0.59	1	10	2017	1110	N	VIIRS	n	1	290.62	3.19	D	0	Madagascar lowland forests	Jan	3	42.4536	9.56653
1409	1703	-22.5958	47.6538	335.38	0.39	0.59	1	10	2017	1110	N	VIIRS	n	1	291.15	3.19	D	0	Madagascar lowland forests	Jan	3	42.4536	9.56653
1410	1704	-22.68	47.6333	367	0.38	0.59	1	10	2017	1110	N	VIIRS	h	1	297.6	8.01	D	0	Madagascar lowland forests	Jan	3	42.4536	9.56653
1411	1705	-22.6792	47.637	336.79	0.38	0.59	1	10	2017	1110	N	VIIRS	n	1	296.85	7.02	D	0	Madagascar lowland forests	Jan	3	42.4536	9.56653
1412	1706	-19.2741	48.8828	345.68	0.54	0.68	1	10	2017	1110	N	VIIRS	n	1	291.05	13.2	D	0	Madagascar lowland forests	Jan	3	42.4536	9.56653
1413	1707	-19.2789	48.8791	355.81	0.54	0.68	1	10	2017	1110	N	VIIRS	n	1	291.51	7.59	D	0	Madagascar lowland forests	Jan	3	42.4536	9.56653
1414	1708	-20.2931	48.5523	330.1	0.49	0.65	1	10	2017	1110	N	VIIRS	n	1	294.94	3.13	D	0	Madagascar lowland forests	Jan	3	42.4536	9.56653
1415	1709	-21.3546	48.1171	334.4	0.44	0.62	1	10	2017	1110	N	VIIRS	n	1	295.02	7.46	D	0	Madagascar lowland forests	Jan	3	42.4536	9.56653
1416	1710	-20.6961	48.4653	367	0.47	0.64	1	10	2017	1110	N	VIIRS	h	1	301.05	9.29	D	0	Madagascar lowland forests	Jan	3	42.4536	9.56653
1417	1711	-20.6951	48.4699	337.01	0.48	0.64	1	10	2017	1110	N	VIIRS	n	1	296.21	6.94	D	0	Madagascar lowland forests	Jan	3	42.4536	9.56653
1418	1712	-20.4325	48.5314	330.03	0.49	0.65	1	10	2017	1110	N	VIIRS	n	1	297.26	2.28	D	0	Madagascar lowland forests	Jan	3	42.4536	9.56653
1419	1713	-20.4317	48.5309	330.01	0.49	0.65	1	10	2017	1110	N	VIIRS	n	1	296.99	1.56	D	0	Madagascar lowland forests	Jan	3	42.4536	9.56653
1420	1714	-21.4013	48.2821	367	0.45	0.63	1	10	2017	1110	N	VIIRS	h	1	302.16	15.08	D	0	Madagascar lowland forests	Jan	3	42.4536	9.56653
1421	1715	-21.4003	48.2865	356.49	0.45	0.63	1	10	2017	1110	N	VIIRS	n	1	301.19	15.08	D	0	Madagascar lowland forests	Jan	3	42.4536	9.56653
1422	1716	-19.2727	48.8775	330.31	0.54	0.68	1	10	2017	1110	N	VIIRS	n	1	290.98	7.59	D	0	Madagascar lowland forests	Jan	3	42.4536	9.56653
1423	1717	-19.2753	48.8775	350.08	0.54	0.68	1	10	2017	1110	N	VIIRS	n	1	291.1	11.62	D	0	Madagascar lowland forests	Jan	3	42.4536	9.56653
1424	1718	-20.3072	48.4336	351.47	0.48	0.65	1	10	2017	1110	N	VIIRS	n	1	294.77	7.07	D	0	Madagascar lowland forests	Jan	3	42.4536	9.56653
1425	1719	-19.9946	48.7449	332.67	0.51	0.66	1	10	2017	1110	N	VIIRS	n	1	294.64	4.49	D	0	Madagascar lowland forests	Jan	3	42.4536	9.56653
1426	1720	-20.7936	48.4058	367	0.47	0.64	1	10	2017	1110	N	VIIRS	h	1	296.41	8.87	D	0	Madagascar lowland forests	Jan	3	42.4536	9.56653
1427	1721	-20.7906	48.4057	346.2	0.47	0.64	1	10	2017	1110	N	VIIRS	n	1	295.18	8.98	D	0	Madagascar lowland forests	Jan	3	42.4536	9.56653
1428	1722	-20.7916	48.4011	348.35	0.47	0.64	1	10	2017	1110	N	VIIRS	n	1	295	6.69	D	0	Madagascar lowland forests	Jan	3	42.4536	9.56653
1429	1723	-21.0605	48.2959	349.95	0.46	0.63	1	10	2017	1110	N	VIIRS	n	1	294.46	7.63	D	0	Madagascar lowland forests	Jan	3	42.4536	9.56653
1430	1724	-21.0547	48.2945	332.14	0.46	0.63	1	10	2017	1110	N	VIIRS	n	1	294.25	3.75	D	0	Madagascar lowland forests	Jan	3	42.4536	9.56653
1431	1725	-21.0557	48.29	334.51	0.46	0.63	1	10	2017	1110	N	VIIRS	n	1	293.7	3.75	D	0	Madagascar lowland forests	Jan	3	42.4536	9.56653
1432	1726	-21.5203	47.5016	341.92	0.4	0.6	1	10	2017	1110	N	VIIRS	n	1	286.13	4.89	D	0	Madagascar lowland forests	Jan	3	42.4536	9.56653
1433	1727	-21.0616	48.2914	367	0.46	0.63	1	10	2017	1110	N	VIIRS	h	1	294.79	7.63	D	0	Madagascar lowland forests	Jan	3	42.4536	9.56653
1434	1728	-15.696	50.2374	342.99	0.77	0.77	1	10	2017	1111	N	VIIRS	n	1	290.53	8.45	D	0	Madagascar lowland forests	Jan	3	42.4536	9.56653
1435	1729	-15.7749	50.2883	337.98	0.77	0.78	1	10	2017	1111	N	VIIRS	n	1	281.5	7.44	D	0	Madagascar lowland forests	Jan	3	42.4536	9.56653
1436	1730	-15.8736	50.1954	335.83	0.76	0.77	1	10	2017	1111	N	VIIRS	n	1	290.22	7.82	D	0	Madagascar lowland forests	Jan	3	42.4536	9.56653
1437	1735	-17.5912	49.3643	344.59	0.62	0.72	1	10	2017	1111	N	VIIRS	n	1	295.37	6.85	D	0	Madagascar lowland forests	Jan	3	42.4536	9.56653
1438	1736	-15.6937	50.2414	346.58	0.77	0.77	1	10	2017	1111	N	VIIRS	n	1	290.87	13.06	D	0	Madagascar lowland forests	Jan	3	42.4536	9.56653
1439	1737	-18.067	49.2588	349.62	0.6	0.71	1	10	2017	1111	N	VIIRS	n	1	292.69	10.06	D	0	Madagascar lowland forests	Jan	3	42.4536	9.56653
1440	1738	-16.8712	49.4327	335.87	0.65	0.73	1	10	2017	1111	N	VIIRS	n	1	292.06	5.2	D	0	Madagascar lowland forests	Jan	3	42.4536	9.56653
1441	1739	-15.8205	50.2206	330.51	0.77	0.77	1	10	2017	1111	N	VIIRS	n	1	289.26	5.91	D	0	Madagascar lowland forests	Jan	3	42.4536	9.56653
1442	1740	-16.8722	49.4356	340.22	0.65	0.73	1	10	2017	1111	N	VIIRS	n	1	291.88	7.29	D	0	Madagascar lowland forests	Jan	3	42.4536	9.56653
1443	1741	-15.5918	49.2946	334.59	0.68	0.74	1	10	2017	1111	N	VIIRS	n	1	292.93	5.94	D	0	Madagascar lowland forests	Jan	3	42.4536	9.56653
1444	1742	-15.9143	50.1813	341.77	0.76	0.77	1	10	2017	1111	N	VIIRS	n	1	289.2	9.08	D	0	Madagascar lowland forests	Jan	3	42.4536	9.56653
1445	1743	-15.815	50.2209	343.61	0.76	0.77	1	10	2017	1111	N	VIIRS	n	1	289.18	8.81	D	0	Madagascar lowland forests	Jan	3	42.4536	9.56653
1446	1744	-15.8133	50.219	353.25	0.77	0.77	1	10	2017	1111	N	VIIRS	n	1	289.71	10.83	D	0	Madagascar lowland forests	Jan	3	42.4536	9.56653
1447	1745	-16.8332	49.7617	334.16	0.68	0.74	1	10	2017	1111	N	VIIRS	n	1	294.32	7.72	D	0	Madagascar lowland forests	Jan	3	42.4536	9.56653
1448	1746	-16.8324	49.7637	335.31	0.68	0.74	1	10	2017	1111	N	VIIRS	n	1	293.7	3.83	D	0	Madagascar lowland forests	Jan	3	42.4536	9.56653
1449	1749	-18.5355	48.4416	346.82	0.53	0.67	1	10	2017	1111	N	VIIRS	n	1	295.01	11.02	D	0	Madagascar lowland forests	Jan	3	42.4536	9.56653
1450	1763	-15.868	50.1868	340.64	0.76	0.77	1	10	2017	1111	N	VIIRS	n	1	290.66	16.71	D	0	Madagascar lowland forests	Jan	3	42.4536	9.56653
1451	1764	-15.8644	50.1921	336.8	0.76	0.77	1	10	2017	1111	N	VIIRS	n	1	290.39	13.14	D	0	Madagascar lowland forests	Jan	3	42.4536	9.56653
1452	1765	-15.866	50.185	334.14	0.76	0.77	1	10	2017	1111	N	VIIRS	n	1	290.2	8.14	D	0	Madagascar lowland forests	Jan	3	42.4536	9.56653
1453	1766	-15.5203	50.3639	330.42	0.79	0.78	1	10	2017	1111	N	VIIRS	n	1	288.2	5.33	D	0	Madagascar lowland forests	Jan	3	42.4536	9.56653
1454	1768	-17.7104	48.6538	349.47	0.56	0.69	1	10	2017	1111	N	VIIRS	n	1	297.8	7.69	D	0	Madagascar lowland forests	Jan	3	42.4536	9.56653
1455	1772	-17.7116	48.6546	335.27	0.56	0.69	1	10	2017	1111	N	VIIRS	n	1	296.53	7.58	D	0	Madagascar lowland forests	Jan	3	42.4536	9.56653
1456	1773	-18.7153	49.1369	332.92	0.57	0.69	1	10	2017	1111	N	VIIRS	n	1	293.43	5.87	D	0	Madagascar lowland forests	Jan	3	42.4536	9.56653
1457	1774	-18.9618	48.4413	333.62	0.51	0.66	1	10	2017	1111	N	VIIRS	n	1	294.63	6.62	D	0	Madagascar lowland forests	Jan	3	42.4536	9.56653
1458	1775	-18.9572	48.4406	337.26	0.52	0.66	1	10	2017	1111	N	VIIRS	n	1	292.63	5.14	D	0	Madagascar lowland forests	Jan	3	42.4536	9.56653
1459	1778	-14.8978	49.8723	334.89	0.76	0.77	1	10	2017	1112	N	VIIRS	n	1	288.13	8.31	D	0	Madagascar lowland forests	Jan	3	42.4536	9.56653
1460	1783	-17.7945	49.3884	309.93	0.46	0.47	1	10	2017	2221	N	VIIRS	n	1	290.52	1.69	N	0	Madagascar lowland forests	Jan	3	42.4536	9.56653
1461	1784	-18.1846	49.1309	306.39	0.45	0.47	1	10	2017	2221	N	VIIRS	n	1	290.06	0.68	N	0	Madagascar lowland forests	Jan	3	42.4536	9.56653
1462	1789	-18.094	48.7276	305.26	0.42	0.45	1	10	2017	2221	N	VIIRS	n	1	288.16	1.66	N	0	Madagascar lowland forests	Jan	3	42.4536	9.56653
1463	1790	-18.5986	48.4201	300.41	0.41	0.45	1	10	2017	2221	N	VIIRS	n	1	287.7	0.84	N	0	Madagascar lowland forests	Jan	3	42.4536	9.56653
1464	1791	-18.6028	48.4194	297.68	0.41	0.45	1	10	2017	2221	N	VIIRS	n	1	287.28	0.84	N	0	Madagascar lowland forests	Jan	3	42.4536	9.56653
1465	1792	-18.6038	48.4274	297.42	0.41	0.45	1	10	2017	2221	N	VIIRS	n	1	286.58	0.6	N	0	Madagascar lowland forests	Jan	3	42.4536	9.56653
1466	1793	-18.6074	48.4228	298.06	0.41	0.45	1	10	2017	2221	N	VIIRS	n	1	287.57	0.61	N	0	Madagascar lowland forests	Jan	3	42.4536	9.56653
1467	1800	-17.0938	48.705	298.8	0.41	0.45	1	10	2017	2221	N	VIIRS	n	1	287.96	0.69	N	0	Madagascar lowland forests	Jan	3	42.4536	9.56653
1468	1802	-17.1445	48.7061	303.83	0.41	0.45	1	10	2017	2221	N	VIIRS	n	1	288.28	0.8	N	0	Madagascar lowland forests	Jan	3	42.4536	9.56653
1469	1806	-16.2509	49.0821	297.31	0.42	0.45	1	10	2017	2221	N	VIIRS	n	1	282.82	0.91	N	0	Madagascar lowland forests	Jan	3	42.4536	9.56653
1470	1807	-17.0418	48.7105	297.54	0.41	0.45	1	10	2017	2221	N	VIIRS	n	1	287.06	0.44	N	0	Madagascar lowland forests	Jan	3	42.4536	9.56653
1471	1812	-17.7284	49.3965	318.62	0.46	0.47	1	10	2017	2221	N	VIIRS	n	1	290.38	1.45	N	0	Madagascar lowland forests	Jan	3	42.4536	9.56653
1472	1813	-17.729	49.4009	310.08	0.46	0.47	1	10	2017	2221	N	VIIRS	n	1	290.33	1.45	N	0	Madagascar lowland forests	Jan	3	42.4536	9.56653
1473	1814	-17.7328	49.396	309.21	0.46	0.47	1	10	2017	2221	N	VIIRS	n	1	290.45	1.33	N	0	Madagascar lowland forests	Jan	3	42.4536	9.56653
1474	1819	-20.7597	48.109	310.37	0.42	0.45	1	10	2017	2222	N	VIIRS	n	1	284.26	1.05	N	0	Madagascar lowland forests	Jan	3	42.4536	9.56653
1475	1820	-21.1493	47.933	305.76	0.41	0.45	1	10	2017	2222	N	VIIRS	n	1	280.09	1.04	N	0	Madagascar lowland forests	Jan	3	42.4536	9.56653
1476	1821	-20.3749	47.6213	301.29	0.39	0.44	1	10	2017	2222	N	VIIRS	n	1	278.63	0.7	N	0	Madagascar lowland forests	Jan	3	42.4536	9.56653
1477	1822	-20.3789	47.6207	302.12	0.39	0.44	1	10	2017	2222	N	VIIRS	n	1	278.22	0.7	N	0	Madagascar lowland forests	Jan	3	42.4536	9.56653
1478	1823	-21.8166	47.9024	305.63	0.42	0.45	1	10	2017	2222	N	VIIRS	n	1	264.58	0.59	N	0	Madagascar lowland forests	Jan	3	42.4536	9.56653
1479	1824	-21.0247	48.1082	302.02	0.42	0.45	1	10	2017	2222	N	VIIRS	n	1	285.28	0.34	N	0	Madagascar lowland forests	Jan	3	42.4536	9.56653
1480	1825	-24.8524	46.86	334.22	0.5	0.41	1	11	2017	1050	N	VIIRS	n	1	300.75	2.05	D	0	Madagascar lowland forests	Jan	3	42.4536	9.56653
1481	1826	-24.4953	47.198	337.78	0.53	0.42	1	11	2017	1050	N	VIIRS	n	1	300.98	17.8	D	0	Madagascar lowland forests	Jan	3	42.4536	9.56653
1482	1827	-24.4962	47.1927	353.87	0.53	0.42	1	11	2017	1050	N	VIIRS	n	1	300.92	17.8	D	0	Madagascar lowland forests	Jan	3	42.4536	9.56653
1483	1828	-24.3692	47.1846	338.3	0.53	0.42	1	11	2017	1050	N	VIIRS	n	1	302.85	69.02	D	0	Madagascar lowland forests	Jan	3	42.4536	9.56653
1484	1829	-24.2483	47.2486	335.3	0.54	0.42	1	11	2017	1050	N	VIIRS	n	1	299.22	8.67	D	0	Madagascar lowland forests	Jan	3	42.4536	9.56653
1485	1830	-24.3644	47.1889	350.11	0.53	0.42	1	11	2017	1050	N	VIIRS	n	1	303.03	36.6	D	0	Madagascar lowland forests	Jan	3	42.4536	9.56653
1486	1831	-24.3605	47.1882	353.55	0.53	0.42	1	11	2017	1050	N	VIIRS	n	1	301.51	13.1	D	0	Madagascar lowland forests	Jan	3	42.4536	9.56653
1487	1832	-24.3615	47.183	345.93	0.53	0.42	1	11	2017	1050	N	VIIRS	n	1	300.12	9.43	D	0	Madagascar lowland forests	Jan	3	42.4536	9.56653
1488	1833	-24.7615	47.1274	356.73	0.52	0.41	1	11	2017	1050	N	VIIRS	n	1	305.05	14.96	D	0	Madagascar lowland forests	Jan	3	42.4536	9.56653
1489	1834	-23.8827	47.4809	344.91	0.56	0.43	1	11	2017	1051	N	VIIRS	n	1	301.68	7.72	D	0	Madagascar lowland forests	Jan	3	42.4536	9.56653
1490	1835	-23.8817	47.4863	340.59	0.56	0.43	1	11	2017	1051	N	VIIRS	n	1	300.83	8.44	D	0	Madagascar lowland forests	Jan	3	42.4536	9.56653
1491	1836	-23.2227	47.3136	336.26	0.56	0.43	1	11	2017	1051	N	VIIRS	n	1	296.36	4.42	D	0	Madagascar lowland forests	Jan	3	42.4536	9.56653
1492	1837	-23.2243	47.3162	335.8	0.56	0.43	1	11	2017	1051	N	VIIRS	n	1	298.22	3.97	D	0	Madagascar lowland forests	Jan	3	42.4536	9.56653
1493	1838	-23.5341	47.4889	337	0.57	0.43	1	11	2017	1051	N	VIIRS	n	1	298.92	4.81	D	0	Madagascar lowland forests	Jan	3	42.4536	9.56653
1494	1839	-23.2659	47.6446	349.55	0.39	0.44	1	11	2017	1051	N	VIIRS	n	1	301.11	5.66	D	0	Madagascar lowland forests	Jan	3	42.4536	9.56653
1495	1840	-23.2657	47.6478	341.71	0.39	0.44	1	11	2017	1051	N	VIIRS	n	1	299.67	5.3	D	0	Madagascar lowland forests	Jan	3	42.4536	9.56653
1496	1841	-23.2664	47.644	344.77	0.39	0.44	1	11	2017	1051	N	VIIRS	n	1	301.14	5.3	D	0	Madagascar lowland forests	Jan	3	42.4536	9.56653
1497	1842	-23.2652	47.6484	341.72	0.39	0.44	1	11	2017	1051	N	VIIRS	n	1	299.21	5.66	D	0	Madagascar lowland forests	Jan	3	42.4536	9.56653
1498	1843	-23.1646	47.4051	335.87	0.57	0.43	1	11	2017	1051	N	VIIRS	n	1	300.66	5.02	D	0	Madagascar lowland forests	Jan	3	42.4536	9.56653
1499	1844	-23.3196	47.3859	335.46	0.56	0.43	1	11	2017	1051	N	VIIRS	n	1	298.56	4.54	D	0	Madagascar lowland forests	Jan	3	42.4536	9.56653
1500	1845	-23.3228	47.3838	334.57	0.56	0.43	1	11	2017	1051	N	VIIRS	n	1	298.83	3	D	0	Madagascar lowland forests	Jan	3	42.4536	9.56653
1501	1848	-20.0713	48.6883	346.27	0.51	0.49	1	11	2017	1051	N	VIIRS	n	1	299.66	10.39	D	0	Madagascar lowland forests	Jan	3	42.4536	9.56653
1502	1849	-20.5377	48.4779	333.15	0.49	0.48	1	11	2017	1051	N	VIIRS	n	1	297.74	3.97	D	0	Madagascar lowland forests	Jan	3	42.4536	9.56653
1503	1850	-20.3366	48.4664	342.05	0.49	0.49	1	11	2017	1051	N	VIIRS	n	1	298.24	5.69	D	0	Madagascar lowland forests	Jan	3	42.4536	9.56653
1504	1853	-20.3214	48.3317	331.19	0.48	0.48	1	11	2017	1051	N	VIIRS	n	1	299.61	2.8	D	0	Madagascar lowland forests	Jan	3	42.4536	9.56653
1505	1854	-20.3199	48.3273	332.93	0.48	0.48	1	11	2017	1051	N	VIIRS	n	1	299.87	2.02	D	0	Madagascar lowland forests	Jan	3	42.4536	9.56653
1506	1855	-20.0084	48.7415	349.19	0.52	0.5	1	11	2017	1051	N	VIIRS	n	1	294.37	9.57	D	0	Madagascar lowland forests	Jan	3	42.4536	9.56653
1507	1856	-20.0038	48.7405	343.33	0.52	0.5	1	11	2017	1051	N	VIIRS	n	1	297.45	9.57	D	0	Madagascar lowland forests	Jan	3	42.4536	9.56653
1508	1858	-18.2114	48.4328	341.26	0.53	0.5	1	11	2017	1052	N	VIIRS	n	1	302	7.14	D	0	Madagascar lowland forests	Jan	3	42.4536	9.56653
1509	1859	-19.2626	48.7652	332.54	0.53	0.5	1	11	2017	1052	N	VIIRS	n	1	300.05	4.06	D	0	Madagascar lowland forests	Jan	3	42.4536	9.56653
1510	1860	-19.2599	48.7666	331.34	0.54	0.5	1	11	2017	1052	N	VIIRS	n	1	299.27	2.74	D	0	Madagascar lowland forests	Jan	3	42.4536	9.56653
1511	1861	-18.5379	48.4272	367	0.53	0.5	1	11	2017	1052	N	VIIRS	h	1	307.41	18.11	D	0	Madagascar lowland forests	Jan	3	42.4536	9.56653
1512	1862	-18.5369	48.4322	353.79	0.53	0.5	1	11	2017	1052	N	VIIRS	n	1	301.22	16.26	D	0	Madagascar lowland forests	Jan	3	42.4536	9.56653
1513	1863	-18.5388	48.4223	343.26	0.53	0.5	1	11	2017	1052	N	VIIRS	n	1	307.05	18.11	D	0	Madagascar lowland forests	Jan	3	42.4536	9.56653
1514	1864	-19.3911	48.7127	338.33	0.53	0.5	1	11	2017	1052	N	VIIRS	n	1	296.58	4.09	D	0	Madagascar lowland forests	Jan	3	42.4536	9.56653
1515	1865	-18.4447	48.4617	340.36	0.53	0.5	1	11	2017	1052	N	VIIRS	n	1	299.31	10.95	D	0	Madagascar lowland forests	Jan	3	42.4536	9.56653
1516	1866	-18.4469	48.4604	367	0.53	0.5	1	11	2017	1052	N	VIIRS	h	1	298.4	13.73	D	0	Madagascar lowland forests	Jan	3	42.4536	9.56653
1517	1869	-17.036	48.756	333.92	0.59	0.53	1	11	2017	1052	N	VIIRS	n	1	292.91	5.91	D	0	Madagascar lowland forests	Jan	3	42.4536	9.56653
1518	1871	-18.5036	49.0586	342.7	0.58	0.52	1	11	2017	1052	N	VIIRS	n	1	299.21	11	D	0	Madagascar lowland forests	Jan	3	42.4536	9.56653
1519	1876	-16.4141	49.0368	335.42	0.63	0.54	1	11	2017	1052	N	VIIRS	n	1	293.36	8.67	D	0	Madagascar lowland forests	Jan	3	42.4536	9.56653
1520	1877	-19.9059	48.783	334.77	0.52	0.5	1	11	2017	1052	N	VIIRS	n	1	301.15	6.82	D	0	Madagascar lowland forests	Jan	3	42.4536	9.56653
1521	1878	-19.8876	48.779	338.23	0.52	0.5	1	11	2017	1052	N	VIIRS	n	1	304.51	8.23	D	0	Madagascar lowland forests	Jan	3	42.4536	9.56653
1522	1879	-19.9068	48.7854	333.59	0.52	0.5	1	11	2017	1052	N	VIIRS	n	1	300.19	5.04	D	0	Madagascar lowland forests	Jan	3	42.4536	9.56653
1523	1880	-19.8838	48.7803	340.78	0.52	0.5	1	11	2017	1052	N	VIIRS	n	1	301.13	8.18	D	0	Madagascar lowland forests	Jan	3	42.4536	9.56653
1524	1881	-19.8832	48.7593	336.04	0.52	0.5	1	11	2017	1052	N	VIIRS	n	1	298.07	4.06	D	0	Madagascar lowland forests	Jan	3	42.4536	9.56653
1525	1882	-19.8841	48.7543	336.4	0.52	0.5	1	11	2017	1052	N	VIIRS	n	1	298.5	4.06	D	0	Madagascar lowland forests	Jan	3	42.4536	9.56653
1526	1883	-20.0057	48.7371	342.06	0.52	0.5	1	11	2017	1052	N	VIIRS	n	1	299.05	9.86	D	0	Madagascar lowland forests	Jan	3	42.4536	9.56653
1527	1885	-18.115	48.3713	343.56	0.53	0.5	1	11	2017	1052	N	VIIRS	n	1	304.65	7.11	D	0	Madagascar lowland forests	Jan	3	42.4536	9.56653
1528	1886	-19.2172	48.894	356.54	0.54	0.51	1	11	2017	1052	N	VIIRS	n	1	302.55	21.85	D	0	Madagascar lowland forests	Jan	3	42.4536	9.56653
1529	1887	-19.2202	48.897	340.44	0.55	0.51	1	11	2017	1052	N	VIIRS	n	1	299.55	12.49	D	0	Madagascar lowland forests	Jan	3	42.4536	9.56653
1530	1888	-19.2212	48.8917	348.62	0.55	0.51	1	11	2017	1052	N	VIIRS	n	1	301.81	12.49	D	0	Madagascar lowland forests	Jan	3	42.4536	9.56653
1531	1889	-19.3613	48.9599	331.37	0.55	0.51	1	11	2017	1052	N	VIIRS	l	1	301.5	6.18	D	0	Madagascar lowland forests	Jan	3	42.4536	9.56653
1532	1890	-19.3623	48.9547	331.57	0.55	0.51	1	11	2017	1052	N	VIIRS	n	1	301.12	6.15	D	0	Madagascar lowland forests	Jan	3	42.4536	9.56653
1533	1891	-19.3566	48.9589	347.71	0.55	0.51	1	11	2017	1052	N	VIIRS	n	1	301.03	6.18	D	0	Madagascar lowland forests	Jan	3	42.4536	9.56653
1534	1898	-19.1458	48.9023	341.15	0.55	0.51	1	11	2017	1052	N	VIIRS	n	1	300.39	11.76	D	0	Madagascar lowland forests	Jan	3	42.4536	9.56653
1535	1900	-20.0047	48.742	342.43	0.52	0.5	1	11	2017	1052	N	VIIRS	n	1	298.11	9.86	D	0	Madagascar lowland forests	Jan	3	42.4536	9.56653
1536	1901	-18.592	48.3855	367	0.52	0.5	1	11	2017	1052	N	VIIRS	h	1	305.82	15.27	D	0	Madagascar lowland forests	Jan	3	42.4536	9.56653
1537	1902	-18.593	48.3804	346.86	0.52	0.5	1	11	2017	1052	N	VIIRS	n	1	305.98	15.27	D	0	Madagascar lowland forests	Jan	3	42.4536	9.56653
1538	1903	-18.5874	48.3845	340.92	0.52	0.5	1	11	2017	1052	N	VIIRS	n	1	303.86	10.04	D	0	Madagascar lowland forests	Jan	3	42.4536	9.56653
1539	1904	-18.5884	48.3794	351.05	0.52	0.5	1	11	2017	1052	N	VIIRS	n	1	305.91	10.04	D	0	Madagascar lowland forests	Jan	3	42.4536	9.56653
1540	1905	-18.5894	48.3743	340.08	0.52	0.5	1	11	2017	1052	N	VIIRS	n	1	299.08	7.11	D	0	Madagascar lowland forests	Jan	3	42.4536	9.56653
1541	1906	-18.5838	48.3785	343.07	0.52	0.5	1	11	2017	1052	N	VIIRS	n	1	302.65	10.04	D	0	Madagascar lowland forests	Jan	3	42.4536	9.56653
1542	1907	-18.5848	48.3734	340.64	0.52	0.5	1	11	2017	1052	N	VIIRS	n	1	300.34	7.11	D	0	Madagascar lowland forests	Jan	3	42.4536	9.56653
1543	1908	-19.6361	48.7417	333.04	0.52	0.5	1	11	2017	1052	N	VIIRS	n	1	298.85	2.72	D	0	Madagascar lowland forests	Jan	3	42.4536	9.56653
1544	1909	-19.6304	48.7459	338.41	0.52	0.5	1	11	2017	1052	N	VIIRS	n	1	299.23	14.15	D	0	Madagascar lowland forests	Jan	3	42.4536	9.56653
1545	1910	-19.6315	48.7408	338.37	0.52	0.5	1	11	2017	1052	N	VIIRS	n	1	298.99	13.62	D	0	Madagascar lowland forests	Jan	3	42.4536	9.56653
1546	1911	-19.8849	48.532	342.2	0.5	0.49	1	11	2017	1052	N	VIIRS	n	1	296.96	5.06	D	0	Madagascar lowland forests	Jan	3	42.4536	9.56653
1547	1912	-19.5773	48.7717	330.78	0.53	0.5	1	11	2017	1052	N	VIIRS	n	1	299.93	2.74	D	0	Madagascar lowland forests	Jan	3	42.4536	9.56653
1548	1913	-19.5746	48.7726	336.82	0.53	0.5	1	11	2017	1052	N	VIIRS	n	1	299.35	3.2	D	0	Madagascar lowland forests	Jan	3	42.4536	9.56653
1549	1914	-19.5492	48.8043	336.64	0.53	0.5	1	11	2017	1052	N	VIIRS	n	1	300.7	6.37	D	3	Madagascar lowland forests	Jan	3	42.4536	9.56653
1550	1915	-19.5446	48.8033	335.89	0.53	0.5	1	11	2017	1052	N	VIIRS	n	1	299.57	6.37	D	3	Madagascar lowland forests	Jan	3	42.4536	9.56653
1551	1918	-17.0517	48.7012	334.7	0.58	0.52	1	11	2017	1052	N	VIIRS	n	1	300.64	11.35	D	0	Madagascar lowland forests	Jan	3	42.4536	9.56653
1552	1921	-17.0526	48.6961	335.54	0.58	0.52	1	11	2017	1052	N	VIIRS	n	1	301.76	11.71	D	0	Madagascar lowland forests	Jan	3	42.4536	9.56653
1553	1924	-19.0939	48.7401	344.84	0.54	0.51	1	11	2017	1052	N	VIIRS	n	1	297.15	5.74	D	0	Madagascar lowland forests	Jan	3	42.4536	9.56653
1554	1925	-16.8979	49.3517	336.81	0.32	0.55	1	11	2017	1052	N	VIIRS	n	1	295.76	2.48	D	0	Madagascar lowland forests	Jan	3	42.4536	9.56653
1555	1926	-17.1709	49.4286	330.41	0.32	0.55	1	11	2017	1052	N	VIIRS	n	1	296.91	1.42	D	0	Madagascar lowland forests	Jan	3	42.4536	9.56653
1556	1927	-17.1264	49.4236	367	0.32	0.55	1	11	2017	1052	N	VIIRS	h	1	299.08	7.06	D	0	Madagascar lowland forests	Jan	3	42.4536	9.56653
1557	1928	-17.1724	49.4302	337.74	0.32	0.55	1	11	2017	1052	N	VIIRS	n	1	297.25	2.19	D	0	Madagascar lowland forests	Jan	3	42.4536	9.56653
1558	1929	-17.7491	48.6606	342.12	0.56	0.52	1	11	2017	1052	N	VIIRS	n	1	307.42	7.43	D	0	Madagascar lowland forests	Jan	3	42.4536	9.56653
1559	1930	-17.7496	48.658	343.56	0.56	0.52	1	11	2017	1052	N	VIIRS	n	1	307.35	8.38	D	0	Madagascar lowland forests	Jan	3	42.4536	9.56653
1560	1932	-19.657	48.4903	352.65	0.51	0.49	1	11	2017	1052	N	VIIRS	n	1	301.23	14.2	D	0	Madagascar lowland forests	Jan	3	42.4536	9.56653
1561	1933	-18.9101	48.4006	341.84	0.51	0.5	1	11	2017	1052	N	VIIRS	n	1	302.01	7.32	D	0	Madagascar lowland forests	Jan	3	42.4536	9.56653
1562	1936	-17.3522	49.0156	344.29	0.6	0.53	1	11	2017	1052	N	VIIRS	n	1	299.19	11.44	D	0	Madagascar lowland forests	Jan	3	42.4536	9.56653
1563	1937	-17.3514	49.0138	340.52	0.6	0.53	1	11	2017	1052	N	VIIRS	n	1	298.96	5.77	D	0	Madagascar lowland forests	Jan	3	42.4536	9.56653
1564	1938	-17.0027	48.7972	342.28	0.59	0.53	1	11	2017	1052	N	VIIRS	n	1	295.29	16.64	D	0	Madagascar lowland forests	Jan	3	42.4536	9.56653
1565	1942	-18.3425	49.0478	331	0.58	0.52	1	11	2017	1052	N	VIIRS	n	1	295.57	6.97	D	0	Madagascar lowland forests	Jan	3	42.4536	9.56653
1566	1947	-18.4871	47.9773	337.72	0.49	0.49	1	11	2017	1052	N	VIIRS	n	1	294.96	3.71	D	0	Madagascar lowland forests	Jan	3	42.4536	9.56653
1567	1948	-19.2165	48.8907	347.41	0.55	0.51	1	11	2017	1052	N	VIIRS	n	1	295.63	22.41	D	0	Madagascar lowland forests	Jan	3	42.4536	9.56653
1568	1949	-19.2183	48.8888	339.52	0.54	0.51	1	11	2017	1052	N	VIIRS	n	1	296.87	21.85	D	0	Madagascar lowland forests	Jan	3	42.4536	9.56653
1569	1951	-18.5802	49.1954	334.04	0.59	0.53	1	11	2017	1052	N	VIIRS	n	1	298.26	9.99	D	0	Madagascar lowland forests	Jan	3	42.4536	9.56653
1570	1956	-17.3714	49.2016	330.39	0.62	0.54	1	11	2017	1052	N	VIIRS	n	1	297.9	4.53	D	0	Madagascar lowland forests	Jan	3	42.4536	9.56653
1571	1957	-18.1403	49.2018	347.38	0.6	0.53	1	11	2017	1052	N	VIIRS	n	1	299.51	39.87	D	0	Madagascar lowland forests	Jan	3	42.4536	9.56653
1572	1959	-17.5201	49.2333	333.34	0.62	0.54	1	11	2017	1052	N	VIIRS	n	1	295.06	3.22	D	0	Madagascar lowland forests	Jan	3	42.4536	9.56653
1573	1960	-18.4551	49.1769	356.46	0.59	0.53	1	11	2017	1052	N	VIIRS	n	1	300.93	30.39	D	0	Madagascar lowland forests	Jan	3	42.4536	9.56653
1574	1961	-16.571	49.8195	332.46	0.35	0.57	1	11	2017	1052	N	VIIRS	n	1	296.49	2.86	D	0	Madagascar lowland forests	Jan	3	42.4536	9.56653
1575	1962	-18.4508	48.3392	342.65	0.52	0.5	1	11	2017	1052	N	VIIRS	n	1	305.92	6.4	D	0	Madagascar lowland forests	Jan	3	42.4536	9.56653
1576	1971	-16.8512	49.9365	344.12	0.35	0.57	1	11	2017	1052	N	VIIRS	n	1	297.69	6.24	D	0	Madagascar lowland forests	Jan	3	42.4536	9.56653
1577	1972	-16.8248	49.7157	349.17	0.34	0.56	1	11	2017	1052	N	VIIRS	n	1	297.96	5.22	D	0	Madagascar lowland forests	Jan	3	42.4536	9.56653
1578	1973	-17.7546	49.3494	331.78	0.62	0.54	1	11	2017	1052	N	VIIRS	n	1	296.3	2.36	D	0	Madagascar lowland forests	Jan	3	42.4536	9.56653
1579	1974	-17.0591	49.4702	367	0.33	0.55	1	11	2017	1052	N	VIIRS	h	1	299.28	19.66	D	0	Madagascar lowland forests	Jan	3	42.4536	9.56653
1580	1975	-16.8196	49.7147	367	0.34	0.56	1	11	2017	1052	N	VIIRS	h	1	292.65	5.22	D	0	Madagascar lowland forests	Jan	3	42.4536	9.56653
1581	1976	-17.0597	49.4672	340.05	0.33	0.55	1	11	2017	1052	N	VIIRS	n	1	296.65	8.53	D	0	Madagascar lowland forests	Jan	3	42.4536	9.56653
1582	1977	-17.0823	49.3558	330.65	0.32	0.55	1	11	2017	1052	N	VIIRS	n	1	297.16	1.3	D	0	Madagascar lowland forests	Jan	3	42.4536	9.56653
1583	1978	-16.8241	49.719	339.99	0.34	0.56	1	11	2017	1052	N	VIIRS	n	1	298.98	9.63	D	0	Madagascar lowland forests	Jan	3	42.4536	9.56653
1584	1979	-17.0567	49.47	367	0.33	0.55	1	11	2017	1052	N	VIIRS	h	1	296.64	10.93	D	0	Madagascar lowland forests	Jan	3	42.4536	9.56653
1585	1981	-17.0573	49.4669	353.57	0.33	0.55	1	11	2017	1052	N	VIIRS	n	1	296.15	10.93	D	0	Madagascar lowland forests	Jan	3	42.4536	9.56653
1586	1982	-17.7908	49.3752	346.06	0.62	0.54	1	11	2017	1052	N	VIIRS	n	1	294.27	8.53	D	0	Madagascar lowland forests	Jan	3	42.4536	9.56653
1587	1983	-16.9151	49.4236	341.21	0.33	0.55	1	11	2017	1052	N	VIIRS	n	1	294.97	2.41	D	0	Madagascar lowland forests	Jan	3	42.4536	9.56653
1588	1985	-15.9131	50.1125	367	0.38	0.58	1	11	2017	1053	N	VIIRS	h	1	295.02	6.75	D	0	Madagascar lowland forests	Jan	3	42.4536	9.56653
1589	1989	-15.9337	50.2111	367	0.38	0.59	1	11	2017	1053	N	VIIRS	h	1	298.37	12.7	D	0	Madagascar lowland forests	Jan	3	42.4536	9.56653
1590	1990	-15.935	50.1775	330.92	0.38	0.59	1	11	2017	1053	N	VIIRS	n	1	294.49	2.77	D	0	Madagascar lowland forests	Jan	3	42.4536	9.56653
1591	1991	-15.9331	50.21	367	0.38	0.59	1	11	2017	1053	N	VIIRS	h	1	297.69	13	D	0	Madagascar lowland forests	Jan	3	42.4536	9.56653
1592	1996	-15.8124	50.2473	350.2	0.39	0.59	1	11	2017	1053	N	VIIRS	n	1	296.76	4.62	D	0	Madagascar lowland forests	Jan	3	42.4536	9.56653
1593	1997	-15.8119	50.249	355.63	0.39	0.59	1	11	2017	1053	N	VIIRS	n	1	296.69	6.53	D	0	Madagascar lowland forests	Jan	3	42.4536	9.56653
1594	2000	-15.8387	50.2014	340.51	0.38	0.59	1	11	2017	1053	N	VIIRS	n	1	294.39	4.53	D	0	Madagascar lowland forests	Jan	3	42.4536	9.56653
1595	2001	-15.8379	50.205	346.61	0.38	0.59	1	11	2017	1053	N	VIIRS	n	1	299.29	7.9	D	0	Madagascar lowland forests	Jan	3	42.4536	9.56653
1596	2004	-15.8907	50.2239	332.54	0.38	0.59	1	11	2017	1053	N	VIIRS	n	1	295.71	3.56	D	0	Madagascar lowland forests	Jan	3	42.4536	9.56653
1597	2005	-15.8911	50.1936	354.02	0.38	0.59	1	11	2017	1053	N	VIIRS	n	1	298.17	5.7	D	0	Madagascar lowland forests	Jan	3	42.4536	9.56653
1598	2006	-15.2588	49.2722	353.96	0.34	0.56	1	11	2017	1053	N	VIIRS	n	1	298.61	7.66	D	0	Madagascar lowland forests	Jan	3	42.4536	9.56653
1599	2016	-14.8377	49.4622	331.27	0.36	0.57	1	11	2017	1053	N	VIIRS	n	1	296.74	11.84	D	0	Madagascar lowland forests	Jan	3	42.4536	9.56653
1600	2017	-14.8384	49.4589	367	0.36	0.57	1	11	2017	1053	N	VIIRS	h	1	299.39	15.72	D	0	Madagascar lowland forests	Jan	3	42.4536	9.56653
1601	2018	-15.2772	50.4198	332.81	0.4	0.6	1	11	2017	1053	N	VIIRS	n	1	296.58	1.99	D	0	Madagascar lowland forests	Jan	3	42.4536	9.56653
1602	2019	-14.5742	50.1009	331.81	0.4	0.6	1	11	2017	1053	N	VIIRS	n	1	297.67	3.01	D	0	Madagascar lowland forests	Jan	3	42.4536	9.56653
1603	2020	-15.2827	50.4209	356.55	0.4	0.6	1	11	2017	1053	N	VIIRS	n	1	295.95	4.98	D	0	Madagascar lowland forests	Jan	3	42.4536	9.56653
1604	2021	-15.3225	50.4247	341.45	0.4	0.6	1	11	2017	1053	N	VIIRS	n	1	296.35	3.43	D	0	Madagascar lowland forests	Jan	3	42.4536	9.56653
1605	2022	-15.3334	50.3989	348.35	0.4	0.6	1	11	2017	1053	N	VIIRS	n	1	296.19	3.83	D	0	Madagascar lowland forests	Jan	3	42.4536	9.56653
1606	2024	-15.3312	50.4104	333.48	0.4	0.6	1	11	2017	1053	N	VIIRS	n	1	296.11	4.98	D	0	Madagascar lowland forests	Jan	3	42.4536	9.56653
1607	2025	-15.4624	49.6369	330.03	0.36	0.57	1	11	2017	1053	N	VIIRS	n	1	292.26	1.82	D	0	Madagascar lowland forests	Jan	3	42.4536	9.56653
1608	2026	-14.9724	49.4085	335.66	0.35	0.57	1	11	2017	1053	N	VIIRS	n	1	297.24	5.42	D	0	Madagascar lowland forests	Jan	3	42.4536	9.56653
1609	2027	-14.7556	49.5261	367	0.36	0.58	1	11	2017	1053	N	VIIRS	h	1	295.65	10.93	D	0	Madagascar lowland forests	Jan	3	42.4536	9.56653
1610	2028	-15.6303	50.3599	367	0.4	0.6	1	11	2017	1053	N	VIIRS	h	1	296.88	11.3	D	0	Madagascar lowland forests	Jan	3	42.4536	9.56653
1611	2029	-15.7709	50.2842	331.37	0.39	0.59	1	11	2017	1053	N	VIIRS	n	1	293.81	2.51	D	0	Madagascar lowland forests	Jan	3	42.4536	9.56653
1612	2030	-15.7166	50.2992	339.45	0.39	0.59	1	11	2017	1053	N	VIIRS	n	1	293.18	2.5	D	0	Madagascar lowland forests	Jan	3	42.4536	9.56653
1613	2031	-15.6195	50.3848	344.6	0.4	0.6	1	11	2017	1053	N	VIIRS	n	1	294.47	66.37	D	0	Madagascar lowland forests	Jan	3	42.4536	9.56653
1614	2032	-15.6203	50.381	336.08	0.4	0.6	1	11	2017	1053	N	VIIRS	n	1	305.6	66.37	D	0	Madagascar lowland forests	Jan	3	42.4536	9.56653
1615	2033	-15.6083	50.355	331.41	0.4	0.6	1	11	2017	1053	N	VIIRS	n	1	293.92	4.29	D	0	Madagascar lowland forests	Jan	3	42.4536	9.56653
1616	2034	-13.9401	50.0058	367	0.4	0.6	1	11	2017	1053	N	VIIRS	h	1	293.39	8.35	D	0	Madagascar lowland forests	Jan	3	42.4536	9.56653
1617	2035	-15.4228	50.4038	342.96	0.4	0.6	1	11	2017	1053	N	VIIRS	n	1	292.45	2.88	D	0	Madagascar lowland forests	Jan	3	42.4536	9.56653
1618	2036	-15.6091	50.3511	333.32	0.39	0.6	1	11	2017	1053	N	VIIRS	n	1	293.33	2.31	D	0	Madagascar lowland forests	Jan	3	42.4536	9.56653
1619	2037	-15.6985	50.3035	338.09	0.39	0.59	1	11	2017	1053	N	VIIRS	n	1	293.54	3.73	D	0	Madagascar lowland forests	Jan	3	42.4536	9.56653
1620	2038	-15.7111	50.3256	331.23	0.39	0.59	1	11	2017	1053	N	VIIRS	n	1	294.7	1.37	D	0	Madagascar lowland forests	Jan	3	42.4536	9.56653
1621	2039	-15.7103	50.3019	367	0.39	0.59	1	11	2017	1053	N	VIIRS	h	1	293.54	8.55	D	0	Madagascar lowland forests	Jan	3	42.4536	9.56653
1622	2040	-15.6944	50.2681	332.29	0.39	0.59	1	11	2017	1053	N	VIIRS	n	1	293.82	4.02	D	0	Madagascar lowland forests	Jan	3	42.4536	9.56653
1623	2041	-15.7026	50.3394	367	0.39	0.6	1	11	2017	1053	N	VIIRS	h	1	296.31	8.18	D	0	Madagascar lowland forests	Jan	3	42.4536	9.56653
1624	2042	-15.6974	50.3393	353.87	0.39	0.6	1	11	2017	1053	N	VIIRS	n	1	294.4	5.55	D	0	Madagascar lowland forests	Jan	3	42.4536	9.56653
1625	2043	-14.2299	50.0985	367	0.4	0.6	1	11	2017	1053	N	VIIRS	h	1	297.99	21.55	D	0	Madagascar lowland forests	Jan	3	42.4536	9.56653
1626	2044	-15.689	50.2669	343.94	0.39	0.59	1	11	2017	1053	N	VIIRS	n	1	294.36	4.02	D	0	Madagascar lowland forests	Jan	3	42.4536	9.56653
1627	2045	-15.6994	50.3006	347.63	0.39	0.59	1	11	2017	1053	N	VIIRS	n	1	293.55	5.17	D	0	Madagascar lowland forests	Jan	3	42.4536	9.56653
1628	2046	-15.6895	50.2641	341.01	0.39	0.59	1	11	2017	1053	N	VIIRS	n	1	293.74	7.71	D	0	Madagascar lowland forests	Jan	3	42.4536	9.56653
1629	2047	-15.6786	50.2616	338.23	0.39	0.59	1	11	2017	1053	N	VIIRS	n	1	293.39	4.58	D	0	Madagascar lowland forests	Jan	3	42.4536	9.56653
1630	2048	-15.6628	50.3124	346.29	0.39	0.59	1	11	2017	1053	N	VIIRS	n	1	295.68	7.08	D	0	Madagascar lowland forests	Jan	3	42.4536	9.56653
1631	2049	-15.6636	50.3084	333.74	0.39	0.59	1	11	2017	1053	N	VIIRS	n	1	294.23	4.15	D	0	Madagascar lowland forests	Jan	3	42.4536	9.56653
1632	2050	-14.0811	50.0146	332.32	0.4	0.6	1	11	2017	1053	N	VIIRS	n	1	293.22	4.03	D	0	Madagascar lowland forests	Jan	3	42.4536	9.56653
1633	2051	-14.0803	50.0187	338.02	0.4	0.6	1	11	2017	1053	N	VIIRS	n	1	293.27	6.15	D	0	Madagascar lowland forests	Jan	3	42.4536	9.56653
1634	2052	-15.8051	50.2267	367	0.38	0.59	1	11	2017	1053	N	VIIRS	h	1	296.36	12.35	D	0	Madagascar lowland forests	Jan	3	42.4536	9.56653
1635	2053	-14.6693	50.1371	343.26	0.4	0.6	1	11	2017	1053	N	VIIRS	n	1	297.34	4.28	D	0	Madagascar lowland forests	Jan	3	42.4536	9.56653
1636	2054	-15.4154	50.3544	330.9	0.4	0.6	1	11	2017	1053	N	VIIRS	n	1	294.37	2.21	D	0	Madagascar lowland forests	Jan	3	42.4536	9.56653
1637	2055	-15.8047	50.2286	367	0.38	0.59	1	11	2017	1053	N	VIIRS	h	1	297.29	12.2	D	0	Madagascar lowland forests	Jan	3	42.4536	9.56653
1638	2057	-15.5831	50.3439	333.81	0.4	0.6	1	11	2017	1053	N	VIIRS	n	1	295.06	2.31	D	0	Madagascar lowland forests	Jan	3	42.4536	9.56653
1639	2058	-14.9149	49.9903	350.66	0.39	0.59	1	11	2017	1053	N	VIIRS	n	1	294.4	7.51	D	0	Madagascar lowland forests	Jan	3	42.4536	9.56653
1640	2059	-15.3122	50.447	334.06	0.41	0.6	1	11	2017	1053	N	VIIRS	n	1	296.34	2.51	D	0	Madagascar lowland forests	Jan	3	42.4536	9.56653
1641	2060	-16.0893	49.116	336.47	0.32	0.55	1	11	2017	1053	N	VIIRS	n	1	295.6	2.18	D	0	Madagascar lowland forests	Jan	3	42.4536	9.56653
1642	2061	-15.8109	50.2261	331.67	0.38	0.59	1	11	2017	1053	N	VIIRS	n	1	295.08	5.67	D	0	Madagascar lowland forests	Jan	3	42.4536	9.56653
1643	2062	-15.0945	50.3696	331.98	0.41	0.6	1	11	2017	1053	N	VIIRS	n	1	297.08	3	D	3	Madagascar lowland forests	Jan	3	42.4536	9.56653
1644	2063	-15.7095	50.3057	355.71	0.39	0.59	1	11	2017	1053	N	VIIRS	n	1	293.67	13.21	D	0	Madagascar lowland forests	Jan	3	42.4536	9.56653
1645	2064	-14.0524	49.4143	367	0.37	0.58	1	11	2017	1053	N	VIIRS	h	1	292.5	6.63	D	0	Madagascar lowland forests	Jan	3	42.4536	9.56653
1646	2065	-14.054	49.6612	338.93	0.38	0.59	1	11	2017	1053	N	VIIRS	n	1	295.05	4.41	D	0	Madagascar lowland forests	Jan	3	42.4536	9.56653
1647	2066	-14.8271	49.9452	331.11	0.38	0.59	1	11	2017	1053	N	VIIRS	n	1	296.32	5.32	D	0	Madagascar lowland forests	Jan	3	42.4536	9.56653
1648	2067	-14.9788	50.2067	330.15	0.4	0.6	1	11	2017	1053	N	VIIRS	n	1	292.74	2.48	D	0	Madagascar lowland forests	Jan	3	42.4536	9.56653
1649	2068	-14.9954	50.0968	341.74	0.39	0.59	1	11	2017	1053	N	VIIRS	n	1	292.96	6.17	D	0	Madagascar lowland forests	Jan	3	42.4536	9.56653
1650	2069	-14.9247	50.1975	341.87	0.4	0.6	1	11	2017	1053	N	VIIRS	n	1	294.9	2.7	D	0	Madagascar lowland forests	Jan	3	42.4536	9.56653
1651	2070	-15.6314	50.2978	329.84	0.39	0.59	1	11	2017	1053	N	VIIRS	n	1	291.56	4.7	D	0	Madagascar lowland forests	Jan	3	42.4536	9.56653
1652	2071	-15.746	50.2667	338.01	0.39	0.59	1	11	2017	1053	N	VIIRS	n	1	295.84	4.48	D	0	Madagascar lowland forests	Jan	3	42.4536	9.56653
1653	2072	-15.7552	50.2494	337.46	0.39	0.59	1	11	2017	1053	N	VIIRS	n	1	292.86	4.42	D	0	Madagascar lowland forests	Jan	3	42.4536	9.56653
1654	2077	-15.5888	50.3944	335.5	0.4	0.6	1	11	2017	1053	N	VIIRS	n	1	295.02	1.87	D	0	Madagascar lowland forests	Jan	3	42.4536	9.56653
1655	2078	-15.5597	50.3957	356.75	0.4	0.6	1	11	2017	1053	N	VIIRS	n	1	295.48	5.78	D	0	Madagascar lowland forests	Jan	3	42.4536	9.56653
1656	2079	-14.2281	50.0987	367	0.4	0.6	1	11	2017	1053	N	VIIRS	h	1	298.2	21.79	D	0	Madagascar lowland forests	Jan	3	42.4536	9.56653
1657	2080	-15.5609	50.3981	336.64	0.4	0.6	1	11	2017	1053	N	VIIRS	n	1	295.65	3.87	D	0	Madagascar lowland forests	Jan	3	42.4536	9.56653
1658	2081	-15.5553	50.3972	343.13	0.4	0.6	1	11	2017	1053	N	VIIRS	n	1	295.02	5.79	D	0	Madagascar lowland forests	Jan	3	42.4536	9.56653
1659	2084	-15.8749	50.1904	332.2	0.38	0.59	1	11	2017	1053	N	VIIRS	n	1	296.45	2.87	D	0	Madagascar lowland forests	Jan	3	42.4536	9.56653
1660	2085	-15.8517	50.1929	338.12	0.38	0.59	1	11	2017	1053	N	VIIRS	n	1	295.4	3.34	D	0	Madagascar lowland forests	Jan	3	42.4536	9.56653
1661	2086	-15.35	50.4202	367	0.4	0.6	1	11	2017	1053	N	VIIRS	l	1	294.12	9.8	D	0	Madagascar lowland forests	Jan	3	42.4536	9.56653
1662	2087	-15.3445	50.4189	367	0.4	0.6	1	11	2017	1053	N	VIIRS	h	1	295.83	9.8	D	0	Madagascar lowland forests	Jan	3	42.4536	9.56653
1663	2088	-15.3421	50.4306	343.49	0.4	0.6	1	11	2017	1053	N	VIIRS	n	1	296.66	8.64	D	0	Madagascar lowland forests	Jan	3	42.4536	9.56653
1664	2089	-15.3429	50.4267	346.09	0.4	0.6	1	11	2017	1053	N	VIIRS	n	1	296.8	19.09	D	0	Madagascar lowland forests	Jan	3	42.4536	9.56653
1665	2090	-15.3463	50.4216	367	0.4	0.6	1	11	2017	1053	N	VIIRS	h	1	295.8	23.73	D	0	Madagascar lowland forests	Jan	3	42.4536	9.56653
1666	2091	-15.3439	50.4333	331.49	0.4	0.6	1	11	2017	1053	N	VIIRS	n	1	296.14	5.71	D	0	Madagascar lowland forests	Jan	3	42.4536	9.56653
1667	2092	-15.347	50.4178	354.71	0.4	0.6	1	11	2017	1053	N	VIIRS	n	1	295.99	14.56	D	0	Madagascar lowland forests	Jan	3	42.4536	9.56653
1668	2093	-15.3392	50.4282	355.18	0.4	0.6	1	11	2017	1053	N	VIIRS	n	1	296.47	5.71	D	0	Madagascar lowland forests	Jan	3	42.4536	9.56653
1669	2094	-15.3722	50.4249	354.3	0.4	0.6	1	11	2017	1053	N	VIIRS	n	1	294.56	5.74	D	0	Madagascar lowland forests	Jan	3	42.4536	9.56653
1670	2095	-15.3668	50.3951	336.13	0.4	0.6	1	11	2017	1053	N	VIIRS	n	1	292.14	5.65	D	0	Madagascar lowland forests	Jan	3	42.4536	9.56653
1671	2096	-15.3676	50.391	333.97	0.4	0.6	1	11	2017	1053	N	VIIRS	n	1	292.27	3.45	D	0	Madagascar lowland forests	Jan	3	42.4536	9.56653
1672	2097	-15.3636	50.3926	353.23	0.4	0.6	1	11	2017	1053	N	VIIRS	n	1	293.8	6.79	D	0	Madagascar lowland forests	Jan	3	42.4536	9.56653
1673	2098	-15.204	50.2749	367	0.4	0.6	1	11	2017	1053	N	VIIRS	h	1	293.58	10.29	D	0	Madagascar lowland forests	Jan	3	42.4536	9.56653
1674	2099	-15.1679	50.3108	334.9	0.4	0.6	1	11	2017	1053	N	VIIRS	n	1	294.21	2.71	D	0	Madagascar lowland forests	Jan	3	42.4536	9.56653
1675	2100	-14.5286	49.934	341.32	0.39	0.59	1	11	2017	1053	N	VIIRS	n	1	292.88	5.49	D	0	Madagascar lowland forests	Jan	3	42.4536	9.56653
1676	2101	-14.5454	49.9932	343.04	0.39	0.6	1	11	2017	1053	N	VIIRS	n	1	294.82	4.67	D	0	Madagascar lowland forests	Jan	3	42.4536	9.56653
1677	2102	-14.5463	49.9887	346.74	0.39	0.59	1	11	2017	1053	N	VIIRS	n	1	294.26	4.67	D	0	Madagascar lowland forests	Jan	3	42.4536	9.56653
1678	2103	-14.6678	50.0336	333.78	0.39	0.6	1	11	2017	1053	N	VIIRS	n	1	295.35	4.35	D	0	Madagascar lowland forests	Jan	3	42.4536	9.56653
1679	2104	-14.6686	50.0297	331.55	0.39	0.6	1	11	2017	1053	N	VIIRS	n	1	295.28	2.76	D	0	Madagascar lowland forests	Jan	3	42.4536	9.56653
1680	2105	-14.668	50.0305	337.89	0.39	0.59	1	11	2017	1053	N	VIIRS	n	1	295.17	4.39	D	0	Madagascar lowland forests	Jan	3	42.4536	9.56653
1681	2106	-15.5997	50.3691	337.49	0.4	0.6	1	11	2017	1053	N	VIIRS	n	1	294.61	6.22	D	0	Madagascar lowland forests	Jan	3	42.4536	9.56653
1682	2107	-15.5981	50.3491	330.83	0.39	0.6	1	11	2017	1053	N	VIIRS	n	1	294.65	2.55	D	0	Madagascar lowland forests	Jan	3	42.4536	9.56653
1683	2108	-15.5737	50.356	348.37	0.4	0.6	1	11	2017	1053	N	VIIRS	n	1	295.04	5.75	D	0	Madagascar lowland forests	Jan	3	42.4536	9.56653
1684	2109	-15.5644	50.3732	355.14	0.4	0.6	1	11	2017	1053	N	VIIRS	n	1	295.38	10.48	D	0	Madagascar lowland forests	Jan	3	42.4536	9.56653
1685	2110	-15.5731	50.3657	333.06	0.4	0.6	1	11	2017	1053	N	VIIRS	n	1	294.71	4.45	D	0	Madagascar lowland forests	Jan	3	42.4536	9.56653
1686	2111	-15.5745	50.3583	334.45	0.4	0.6	1	11	2017	1053	N	VIIRS	n	1	294.66	6.47	D	0	Madagascar lowland forests	Jan	3	42.4536	9.56653
1687	2112	-15.5661	50.3719	355.69	0.4	0.6	1	11	2017	1053	N	VIIRS	n	1	295.64	8.09	D	0	Madagascar lowland forests	Jan	3	42.4536	9.56653
1688	2113	-15.5606	50.3706	335.21	0.4	0.6	1	11	2017	1053	N	VIIRS	n	1	294.7	3.25	D	0	Madagascar lowland forests	Jan	3	42.4536	9.56653
1689	2118	-15.0113	49.4009	346.38	0.35	0.57	1	11	2017	1053	N	VIIRS	n	1	297.55	4.31	D	0	Madagascar lowland forests	Jan	3	42.4536	9.56653
1690	2119	-15.0119	49.3976	333.15	0.35	0.57	1	11	2017	1053	N	VIIRS	n	1	297.17	4.31	D	0	Madagascar lowland forests	Jan	3	42.4536	9.56653
1691	2120	-15.0123	49.3993	367	0.35	0.57	1	11	2017	1053	N	VIIRS	h	1	298.21	7.18	D	0	Madagascar lowland forests	Jan	3	42.4536	9.56653
1692	2121	-15.4599	50.4128	367	0.4	0.6	1	11	2017	1053	N	VIIRS	h	1	296.42	6.98	D	0	Madagascar lowland forests	Jan	3	42.4536	9.56653
1693	2122	-15.4615	50.4123	367	0.4	0.6	1	11	2017	1053	N	VIIRS	h	1	296.84	8.09	D	0	Madagascar lowland forests	Jan	3	42.4536	9.56653
1694	2123	-15.4494	50.386	334.08	0.4	0.6	1	11	2017	1053	N	VIIRS	n	1	295.01	2.48	D	0	Madagascar lowland forests	Jan	3	42.4536	9.56653
1695	2124	-15.4316	50.4175	367	0.4	0.6	1	11	2017	1053	N	VIIRS	h	1	301.96	56.27	D	0	Madagascar lowland forests	Jan	3	42.4536	9.56653
1696	2125	-15.4346	50.4025	367	0.4	0.6	1	11	2017	1053	N	VIIRS	h	1	297.62	15.52	D	0	Madagascar lowland forests	Jan	3	42.4536	9.56653
1697	2126	-15.4323	50.4137	352.31	0.4	0.6	1	11	2017	1053	N	VIIRS	n	1	296.17	18.24	D	0	Madagascar lowland forests	Jan	3	42.4536	9.56653
1698	2127	-15.4331	50.41	350.44	0.4	0.6	1	11	2017	1053	N	VIIRS	n	1	296.61	18.24	D	0	Madagascar lowland forests	Jan	3	42.4536	9.56653
1699	2128	-15.4338	50.4062	353.63	0.4	0.6	1	11	2017	1053	N	VIIRS	n	1	298.22	15.52	D	0	Madagascar lowland forests	Jan	3	42.4536	9.56653
1700	2129	-15.4353	50.3988	339.92	0.4	0.6	1	11	2017	1053	N	VIIRS	n	1	295.09	10.52	D	0	Madagascar lowland forests	Jan	3	42.4536	9.56653
1701	2130	-15.4283	50.405	367	0.4	0.6	1	11	2017	1053	N	VIIRS	h	1	294.39	15.52	D	0	Madagascar lowland forests	Jan	3	42.4536	9.56653
1702	2131	-15.4275	50.4087	331.23	0.4	0.6	1	11	2017	1053	N	VIIRS	n	1	294.22	18.24	D	0	Madagascar lowland forests	Jan	3	42.4536	9.56653
1703	2132	-15.4995	50.4167	367	0.4	0.6	1	11	2017	1053	N	VIIRS	h	1	296.69	11.52	D	0	Madagascar lowland forests	Jan	3	42.4536	9.56653
1704	2133	-15.4987	50.4205	332.23	0.4	0.6	1	11	2017	1053	N	VIIRS	n	1	295.49	11.52	D	0	Madagascar lowland forests	Jan	3	42.4536	9.56653
1705	2134	-15.4947	50.4117	337.59	0.4	0.6	1	11	2017	1053	N	VIIRS	n	1	294.27	1.62	D	0	Madagascar lowland forests	Jan	3	42.4536	9.56653
1706	2135	-14.7078	50.1172	367	0.4	0.6	1	11	2017	1053	N	VIIRS	h	1	298.11	9.14	D	0	Madagascar lowland forests	Jan	3	42.4536	9.56653
1707	2136	-15.5269	50.395	333.9	0.4	0.6	1	11	2017	1053	N	VIIRS	n	1	294.76	2.32	D	0	Madagascar lowland forests	Jan	3	42.4536	9.56653
1708	2137	-15.493	50.3636	355	0.4	0.6	1	11	2017	1053	N	VIIRS	n	1	294.36	15.25	D	0	Madagascar lowland forests	Jan	3	42.4536	9.56653
1709	2138	-15.4938	50.3599	353.38	0.4	0.6	1	11	2017	1053	N	VIIRS	n	1	295.69	15.25	D	0	Madagascar lowland forests	Jan	3	42.4536	9.56653
1710	2139	-15.4374	50.3594	334.88	0.4	0.6	1	11	2017	1053	N	VIIRS	n	1	295.59	2.55	D	0	Madagascar lowland forests	Jan	3	42.4536	9.56653
1711	2140	-16.0461	49.0697	331.15	0.32	0.55	1	11	2017	1053	N	VIIRS	l	1	301.96	3.03	D	0	Madagascar lowland forests	Jan	3	42.4536	9.56653
1712	2142	-16.0024	49.0893	367	0.32	0.55	1	11	2017	1053	N	VIIRS	h	1	300.57	6.33	D	0	Madagascar lowland forests	Jan	3	42.4536	9.56653
1713	2143	-16.0018	49.0924	333.72	0.32	0.55	1	11	2017	1053	N	VIIRS	n	1	298.06	6.33	D	0	Madagascar lowland forests	Jan	3	42.4536	9.56653
1714	2146	-15.0123	50.2404	367	0.4	0.6	1	11	2017	1053	N	VIIRS	h	1	295.72	8.07	D	0	Madagascar lowland forests	Jan	3	42.4536	9.56653
1715	2149	-15.0123	49.4006	300.16	0.39	0.36	1	11	2017	2201	N	VIIRS	n	1	288.15	0.42	N	0	Madagascar lowland forests	Jan	3	42.4536	9.56653
1716	2150	-14.9929	49.2736	298.58	0.39	0.36	1	11	2017	2201	N	VIIRS	n	1	287.35	0.25	N	0	Madagascar lowland forests	Jan	3	42.4536	9.56653
1717	2155	-14.9504	49.3995	304.33	0.39	0.36	1	11	2017	2201	N	VIIRS	n	1	288.46	0.65	N	0	Madagascar lowland forests	Jan	3	42.4536	9.56653
1718	2176	-18.1908	48.5156	298.16	0.39	0.36	1	11	2017	2202	N	VIIRS	n	1	287.88	0.67	N	0	Madagascar lowland forests	Jan	3	42.4536	9.56653
1719	2177	-18.5293	48.4307	322.09	0.39	0.36	1	11	2017	2202	N	VIIRS	n	1	287.82	1.14	N	0	Madagascar lowland forests	Jan	3	42.4536	9.56653
1720	2178	-18.5327	48.4301	296.67	0.39	0.36	1	11	2017	2202	N	VIIRS	n	1	284.81	1.14	N	0	Madagascar lowland forests	Jan	3	42.4536	9.56653
1721	2179	-18.5994	48.427	320.6	0.39	0.36	1	11	2017	2202	N	VIIRS	n	1	289.23	2.17	N	0	Madagascar lowland forests	Jan	3	42.4536	9.56653
1722	2180	-18.6088	48.4216	307.82	0.39	0.36	1	11	2017	2202	N	VIIRS	n	1	288.67	1.24	N	0	Madagascar lowland forests	Jan	3	42.4536	9.56653
1723	2181	-18.6094	48.4253	308.12	0.39	0.36	1	11	2017	2202	N	VIIRS	n	1	288.19	1.01	N	0	Madagascar lowland forests	Jan	3	42.4536	9.56653
1724	2182	-18.5983	48.4196	298.45	0.39	0.36	1	11	2017	2202	N	VIIRS	n	1	288.11	0.63	N	0	Madagascar lowland forests	Jan	3	42.4536	9.56653
1725	2183	-18.6033	48.4302	305.93	0.39	0.36	1	11	2017	2202	N	VIIRS	n	1	288.3	1.16	N	0	Madagascar lowland forests	Jan	3	42.4536	9.56653
1726	2191	-17.0954	48.7049	300.78	0.39	0.36	1	11	2017	2202	N	VIIRS	n	1	288.74	1.03	N	0	Madagascar lowland forests	Jan	3	42.4536	9.56653
1727	2196	-16.0427	49.0691	300.08	0.39	0.36	1	11	2017	2202	N	VIIRS	n	1	288.87	0.35	N	0	Madagascar lowland forests	Jan	3	42.4536	9.56653
1728	2197	-16.0461	49.0685	303.87	0.39	0.36	1	11	2017	2202	N	VIIRS	n	1	289.6	0.84	N	0	Madagascar lowland forests	Jan	3	42.4536	9.56653
1729	2198	-16.0466	49.0722	306.49	0.39	0.36	1	11	2017	2202	N	VIIRS	n	1	289.13	0.67	N	0	Madagascar lowland forests	Jan	3	42.4536	9.56653
1730	2199	-15.9981	49.0913	300.12	0.39	0.36	1	11	2017	2202	N	VIIRS	n	1	289.37	0.44	N	0	Madagascar lowland forests	Jan	3	42.4536	9.56653
1731	2200	-16.0009	49.0871	324.54	0.39	0.36	1	11	2017	2202	N	VIIRS	n	1	290.05	1.45	N	0	Madagascar lowland forests	Jan	3	42.4536	9.56653
1732	2201	-16.0015	49.0908	311.76	0.39	0.36	1	11	2017	2202	N	VIIRS	n	1	289.91	1.45	N	0	Madagascar lowland forests	Jan	3	42.4536	9.56653
1733	2205	-16.4425	48.9452	298.52	0.39	0.36	1	11	2017	2202	N	VIIRS	n	1	287.42	0.4	N	0	Madagascar lowland forests	Jan	3	42.4536	9.56653
1734	2206	-16.4458	48.9446	297.17	0.39	0.36	1	11	2017	2202	N	VIIRS	n	1	287.01	0.41	N	0	Madagascar lowland forests	Jan	3	42.4536	9.56653
1735	2207	-18.5527	48.404	303.46	0.39	0.36	1	11	2017	2202	N	VIIRS	n	1	288.48	0.74	N	0	Madagascar lowland forests	Jan	3	42.4536	9.56653
1736	2208	-18.5932	48.3864	311.32	0.39	0.36	1	11	2017	2202	N	VIIRS	n	1	289.38	1.13	N	0	Madagascar lowland forests	Jan	3	42.4536	9.56653
1737	2210	-18.6326	48.3305	299.62	0.39	0.36	1	11	2017	2202	N	VIIRS	n	1	288.2	0.39	N	0	Madagascar lowland forests	Jan	3	42.4536	9.56653
1738	2218	-21.8978	47.8861	324.22	0.39	0.36	1	11	2017	2203	N	VIIRS	n	1	291.87	3.32	N	0	Madagascar lowland forests	Jan	3	42.4536	9.56653
1739	2219	-21.9012	47.8855	331	0.39	0.36	1	11	2017	2203	N	VIIRS	n	1	292.01	3.32	N	0	Madagascar lowland forests	Jan	3	42.4536	9.56653
1740	2220	-20.7648	48.1148	308.49	0.39	0.36	1	11	2017	2203	N	VIIRS	n	1	291.46	0.63	N	0	Madagascar lowland forests	Jan	3	42.4536	9.56653
1741	2221	-21.8701	47.6336	325.5	0.39	0.36	1	11	2017	2203	N	VIIRS	n	1	291.31	2.9	N	0	Madagascar lowland forests	Jan	3	42.4536	9.56653
1742	2222	-21.8734	47.633	304.6	0.39	0.36	1	11	2017	2203	N	VIIRS	n	1	290.75	1.09	N	0	Madagascar lowland forests	Jan	3	42.4536	9.56653
1743	2223	-21.9013	47.6359	339.94	0.39	0.36	1	11	2017	2203	N	VIIRS	n	1	291.2	8.54	N	0	Madagascar lowland forests	Jan	3	42.4536	9.56653
1744	2224	-21.5015	48.099	332.24	0.4	0.37	1	12	2017	1032	N	VIIRS	n	1	298.01	1.2	D	0	Madagascar lowland forests	Jan	3	42.4536	9.56653
1745	2225	-21.5021	47.75	336.07	0.39	0.37	1	12	2017	1032	N	VIIRS	n	1	301.03	9.66	D	0	Madagascar lowland forests	Jan	3	42.4536	9.56653
1746	2226	-21.5011	47.7497	335.97	0.39	0.37	1	12	2017	1032	N	VIIRS	n	1	300.61	7.83	D	0	Madagascar lowland forests	Jan	3	42.4536	9.56653
1747	2227	-21.555	47.7874	335.31	0.4	0.37	1	12	2017	1032	N	VIIRS	n	1	295.4	3.78	D	0	Madagascar lowland forests	Jan	3	42.4536	9.56653
1748	2228	-22.2081	47.4602	336.03	0.39	0.36	1	12	2017	1032	N	VIIRS	n	1	299.7	3.43	D	0	Madagascar lowland forests	Jan	3	42.4536	9.56653
1749	2229	-22.819	47.7904	335.63	0.39	0.36	1	12	2017	1032	N	VIIRS	n	1	295.09	3.24	D	0	Madagascar lowland forests	Jan	3	42.4536	9.56653
1750	2230	-22.8196	47.7866	335.06	0.39	0.36	1	12	2017	1032	N	VIIRS	n	1	292.19	2.6	D	0	Madagascar lowland forests	Jan	3	42.4536	9.56653
1751	2231	-21.1381	48.3554	334.31	0.41	0.37	1	12	2017	1032	N	VIIRS	n	1	290.44	7.22	D	0	Madagascar lowland forests	Jan	3	42.4536	9.56653
1752	2232	-21.1353	48.3508	367	0.41	0.37	1	12	2017	1032	N	VIIRS	h	1	292.52	7.22	D	0	Madagascar lowland forests	Jan	3	42.4536	9.56653
1753	2233	-21.1347	48.3548	349.42	0.41	0.37	1	12	2017	1032	N	VIIRS	n	1	292.57	7.22	D	0	Madagascar lowland forests	Jan	3	42.4536	9.56653
1754	2234	-22.1173	47.5446	335.34	0.39	0.36	1	12	2017	1032	N	VIIRS	n	1	298.81	2.23	D	0	Madagascar lowland forests	Jan	3	42.4536	9.56653
1755	2235	-22.142	47.3433	336.92	0.39	0.36	1	12	2017	1032	N	VIIRS	n	1	299.94	3.09	D	0	Madagascar lowland forests	Jan	3	42.4536	9.56653
1756	2237	-22.114	47.544	332.84	0.39	0.36	1	12	2017	1032	N	VIIRS	n	1	296.43	2.23	D	0	Madagascar lowland forests	Jan	3	42.4536	9.56653
1757	2238	-22.0373	47.542	337.81	0.39	0.36	1	12	2017	1032	N	VIIRS	n	1	297.98	8.55	D	0	Madagascar lowland forests	Jan	3	42.4536	9.56653
1758	2239	-22.1224	47.6432	335.11	0.39	0.36	1	12	2017	1032	N	VIIRS	n	1	299.13	3.67	D	0	Madagascar lowland forests	Jan	3	42.4536	9.56653
1759	2240	-22.5857	47.1181	343.44	0.38	0.36	1	12	2017	1032	N	VIIRS	n	1	302.64	5.63	D	0	Madagascar lowland forests	Jan	3	42.4536	9.56653
1760	2242	-22.5863	47.1143	336.5	0.38	0.36	1	12	2017	1032	N	VIIRS	n	1	301.17	3.17	D	0	Madagascar lowland forests	Jan	3	42.4536	9.56653
1761	2244	-23.0533	47.6333	338.44	0.39	0.36	1	12	2017	1032	N	VIIRS	n	1	303.01	3.48	D	0	Madagascar lowland forests	Jan	3	42.4536	9.56653
1762	2245	-22.6438	47.813	331.99	0.39	0.36	1	12	2017	1032	N	VIIRS	n	1	300.44	1.8	D	0	Madagascar lowland forests	Jan	3	42.4536	9.56653
1763	2246	-22.6398	47.773	335.23	0.39	0.36	1	12	2017	1032	N	VIIRS	n	1	302.13	1.98	D	0	Madagascar lowland forests	Jan	3	42.4536	9.56653
1764	2247	-23.0221	47.6672	336.14	0.39	0.36	1	12	2017	1032	N	VIIRS	n	1	299.13	1.84	D	0	Madagascar lowland forests	Jan	3	42.4536	9.56653
1765	2248	-21.3646	47.7758	340.4	0.4	0.37	1	12	2017	1032	N	VIIRS	n	1	303.19	36.24	D	0	Madagascar lowland forests	Jan	3	42.4536	9.56653
1766	2249	-21.1646	47.9771	345.3	0.4	0.37	1	12	2017	1032	N	VIIRS	n	1	299.91	11.08	D	0	Madagascar lowland forests	Jan	3	42.4536	9.56653
1767	2251	-22.1892	47.5579	340.29	0.39	0.36	1	12	2017	1032	N	VIIRS	n	1	297.77	3.99	D	0	Madagascar lowland forests	Jan	3	42.4536	9.56653
1768	2254	-21.7839	47.4491	338.44	0.39	0.36	1	12	2017	1032	N	VIIRS	n	1	290.82	3.25	D	0	Madagascar lowland forests	Jan	3	42.4536	9.56653
1769	2255	-21.5748	47.6416	339.12	0.39	0.36	1	12	2017	1032	N	VIIRS	n	1	297.14	17.82	D	0	Madagascar lowland forests	Jan	3	42.4536	9.56653
1770	2256	-24.5017	47.2452	337.03	0.38	0.36	1	12	2017	1032	N	VIIRS	n	1	300.17	5.75	D	0	Madagascar lowland forests	Jan	3	42.4536	9.56653
1771	2257	-24.3802	47.208	332.06	0.38	0.36	1	12	2017	1032	N	VIIRS	n	1	301.05	0.85	D	0	Madagascar lowland forests	Jan	3	42.4536	9.56653
1772	2270	-19.347	48.6819	331.2	0.44	0.38	1	12	2017	1033	N	VIIRS	n	1	299.01	2.92	D	0	Madagascar lowland forests	Jan	3	42.4536	9.56653
1773	2278	-19.8465	48.7629	331.87	0.43	0.38	1	12	2017	1033	N	VIIRS	l	1	303.56	3.64	D	0	Madagascar lowland forests	Jan	3	42.4536	9.56653
1774	2279	-20.0715	48.6925	335.91	0.43	0.38	1	12	2017	1033	N	VIIRS	n	1	301.14	3.88	D	0	Madagascar lowland forests	Jan	3	42.4536	9.56653
1775	2280	-19.988	48.7369	356.17	0.43	0.38	1	12	2017	1033	N	VIIRS	n	1	304.38	6.97	D	3	Madagascar lowland forests	Jan	3	42.4536	9.56653
1776	2281	-20.4742	48.4193	336.82	0.42	0.37	1	12	2017	1033	N	VIIRS	n	1	300.16	3.43	D	0	Madagascar lowland forests	Jan	3	42.4536	9.56653
1777	2288	-20.7452	47.4353	333.96	0.39	0.36	1	12	2017	1033	N	VIIRS	n	1	294.09	2.96	D	0	Madagascar lowland forests	Jan	3	42.4536	9.56653
1778	2291	-19.828	48.6787	335.38	0.43	0.38	1	12	2017	1033	N	VIIRS	n	1	303.43	2.66	D	0	Madagascar lowland forests	Jan	3	42.4536	9.56653
1779	2292	-20.652	48.4389	335.14	0.42	0.37	1	12	2017	1033	N	VIIRS	n	1	304.03	3.16	D	0	Madagascar lowland forests	Jan	3	42.4536	9.56653
1780	2295	-18.8943	48.9273	346.86	0.45	0.39	1	12	2017	1033	N	VIIRS	n	1	306.22	11.97	D	0	Madagascar lowland forests	Jan	3	42.4536	9.56653
1781	2296	-19.4001	48.8595	341.21	0.44	0.39	1	12	2017	1033	N	VIIRS	n	1	301.41	3.7	D	0	Madagascar lowland forests	Jan	3	42.4536	9.56653
1782	2297	-20.1049	48.6436	349.36	0.43	0.38	1	12	2017	1033	N	VIIRS	n	1	301.28	7.58	D	0	Madagascar lowland forests	Jan	3	42.4536	9.56653
1783	2298	-20.1008	48.6471	333.42	0.43	0.38	1	12	2017	1033	N	VIIRS	n	1	298.11	3.68	D	0	Madagascar lowland forests	Jan	3	42.4536	9.56653
1784	2299	-20.0943	48.5996	330.54	0.43	0.38	1	12	2017	1033	N	VIIRS	l	1	301.61	1.31	D	0	Madagascar lowland forests	Jan	3	42.4536	9.56653
1785	2300	-20.142	48.659	336.21	0.43	0.38	1	12	2017	1033	N	VIIRS	n	1	303.89	4.62	D	0	Madagascar lowland forests	Jan	3	42.4536	9.56653
1786	2301	-19.7704	48.6338	338.91	0.43	0.38	1	12	2017	1033	N	VIIRS	n	1	304.08	6.71	D	0	Madagascar lowland forests	Jan	3	42.4536	9.56653
1787	2302	-19.7669	48.6332	347.48	0.43	0.38	1	12	2017	1033	N	VIIRS	n	1	302.24	6.71	D	0	Madagascar lowland forests	Jan	3	42.4536	9.56653
1788	2303	-20.0048	48.7443	330.69	0.43	0.38	1	12	2017	1033	N	VIIRS	l	1	302.53	1.75	D	0	Madagascar lowland forests	Jan	3	42.4536	9.56653
1789	2304	-19.9915	48.7375	335.86	0.43	0.38	1	12	2017	1033	N	VIIRS	n	1	302.53	6.97	D	3	Madagascar lowland forests	Jan	3	42.4536	9.56653
1790	2305	-18.8382	48.8021	334.2	0.45	0.39	1	12	2017	1033	N	VIIRS	n	1	297.79	2.52	D	0	Madagascar lowland forests	Jan	3	42.4536	9.56653
1791	2306	-20.7722	47.9851	338.04	0.4	0.37	1	12	2017	1033	N	VIIRS	n	1	296.86	4.22	D	0	Madagascar lowland forests	Jan	3	42.4536	9.56653
1792	2307	-20.3934	48.4041	331.34	0.42	0.37	1	12	2017	1033	N	VIIRS	n	1	299.03	2.7	D	0	Madagascar lowland forests	Jan	3	42.4536	9.56653
1793	2308	-20.4086	48.3985	339.06	0.42	0.37	1	12	2017	1033	N	VIIRS	n	1	299.81	4.93	D	0	Madagascar lowland forests	Jan	3	42.4536	9.56653
1794	2309	-20.5337	47.3821	333.07	0.39	0.36	1	12	2017	1033	N	VIIRS	n	1	300.62	0.95	D	0	Madagascar lowland forests	Jan	3	42.4536	9.56653
1795	2311	-18.9584	49.0811	333.8	0.46	0.39	1	12	2017	1033	N	VIIRS	n	1	298.84	1.39	D	3	Madagascar lowland forests	Jan	3	42.4536	9.56653
1796	2318	-15.5891	50.3811	349.04	0.4	0.44	1	12	2017	1034	N	VIIRS	n	1	290.24	8.69	D	0	Madagascar lowland forests	Jan	3	42.4536	9.56653
1797	2320	-15.5239	50.3757	348.76	0.4	0.44	1	12	2017	1034	N	VIIRS	n	1	277.41	14.03	D	0	Madagascar lowland forests	Jan	3	42.4536	9.56653
1798	2321	-14.3723	49.9829	333.01	0.39	0.44	1	12	2017	1034	N	VIIRS	n	1	294.22	3.66	D	0	Madagascar lowland forests	Jan	3	42.4536	9.56653
1799	2322	-14.4798	50.0604	341.93	0.39	0.44	1	12	2017	1034	N	VIIRS	n	1	297.51	5.22	D	0	Madagascar lowland forests	Jan	3	42.4536	9.56653
1800	2323	-14.3471	49.8655	342.68	0.39	0.44	1	12	2017	1034	N	VIIRS	n	1	292.05	3.27	D	0	Madagascar lowland forests	Jan	3	42.4536	9.56653
1801	2325	-13.843	50.0361	342.25	0.4	0.44	1	12	2017	1034	N	VIIRS	n	1	295.06	9.44	D	0	Madagascar lowland forests	Jan	3	42.4536	9.56653
1802	2327	-15.5763	50.4054	335.73	0.4	0.44	1	12	2017	1034	N	VIIRS	n	1	294.78	2.94	D	0	Madagascar lowland forests	Jan	3	42.4536	9.56653
1803	2329	-13.86	49.5098	331.24	0.56	0.43	1	12	2017	1034	N	VIIRS	n	1	299.65	5.02	D	0	Madagascar lowland forests	Jan	3	42.4536	9.56653
1804	2331	-13.8424	50.0401	343.32	0.4	0.44	1	12	2017	1034	N	VIIRS	n	1	298.59	18.34	D	0	Madagascar lowland forests	Jan	3	42.4536	9.56653
1805	2333	-14.1538	50.0907	331.43	0.4	0.44	1	12	2017	1034	N	VIIRS	n	1	297.17	2.7	D	0	Madagascar lowland forests	Jan	3	42.4536	9.56653
1806	2335	-13.8115	49.9275	336.56	0.4	0.44	1	12	2017	1034	N	VIIRS	n	1	297.45	2.48	D	0	Madagascar lowland forests	Jan	3	42.4536	9.56653
1807	2345	-14.5484	50.1419	331.9	0.4	0.44	1	12	2017	1034	N	VIIRS	n	1	299.55	2.42	D	0	Madagascar lowland forests	Jan	3	42.4536	9.56653
1808	2346	-15.261	49.2263	333.31	0.52	0.41	1	12	2017	1034	N	VIIRS	n	1	291.6	3.22	D	0	Madagascar lowland forests	Jan	3	42.4536	9.56653
1809	2356	-18.0873	48.5177	298.97	0.49	0.41	1	12	2017	2143	N	VIIRS	n	1	287.08	0.49	N	0	Madagascar lowland forests	Jan	3	42.4536	9.56653
1810	2358	-18.7761	48.948	333.09	0.46	0.39	1	12	2017	2144	N	VIIRS	n	1	290.76	5.7	N	0	Madagascar lowland forests	Jan	3	42.4536	9.56653
1811	2359	-21.7141	47.6104	304.33	0.49	0.4	1	12	2017	2144	N	VIIRS	n	1	289.28	0.45	N	0	Madagascar lowland forests	Jan	3	42.4536	9.56653
1812	2360	-18.7732	48.953	301.63	0.46	0.39	1	12	2017	2144	N	VIIRS	n	1	290.66	4.69	N	0	Madagascar lowland forests	Jan	3	42.4536	9.56653
1813	2361	-18.7724	48.9488	334.69	0.46	0.39	1	12	2017	2144	N	VIIRS	n	1	292.16	4.69	N	0	Madagascar lowland forests	Jan	3	42.4536	9.56653
1814	2362	-20.0269	48.5891	329.78	0.46	0.39	1	12	2017	2144	N	VIIRS	n	1	290.43	4.83	N	0	Madagascar lowland forests	Jan	3	42.4536	9.56653
1815	2363	-20.0276	48.5935	330.3	0.46	0.39	1	12	2017	2144	N	VIIRS	n	1	291.58	4.83	N	0	Madagascar lowland forests	Jan	3	42.4536	9.56653
1816	2364	-20.0445	48.3519	311.91	0.47	0.4	1	12	2017	2144	N	VIIRS	n	1	290.38	8.66	N	0	Madagascar lowland forests	Jan	3	42.4536	9.56653
1817	2365	-20.0481	48.3511	345.32	0.47	0.4	1	12	2017	2144	N	VIIRS	n	1	293.43	8.66	N	0	Madagascar lowland forests	Jan	3	42.4536	9.56653
1818	2366	-20.2258	48.2934	306.42	0.48	0.4	1	12	2017	2144	N	VIIRS	n	1	290.72	0.75	N	0	Madagascar lowland forests	Jan	3	42.4536	9.56653
1819	2367	-22.4641	47.6591	314.02	0.48	0.4	1	12	2017	2145	N	VIIRS	n	1	287.26	1.85	N	0	Madagascar lowland forests	Jan	3	42.4536	9.56653
1820	2368	-22.0728	47.6451	318.69	0.48	0.4	1	12	2017	2145	N	VIIRS	n	1	283.53	5.91	N	0	Madagascar lowland forests	Jan	3	42.4536	9.56653
1821	2369	-22.0765	47.6442	332.35	0.48	0.4	1	12	2017	2145	N	VIIRS	n	1	283.27	5.91	N	0	Madagascar lowland forests	Jan	3	42.4536	9.56653
1822	2370	-22.0774	47.6489	303.16	0.48	0.4	1	12	2017	2145	N	VIIRS	n	1	280.44	3.37	N	0	Madagascar lowland forests	Jan	3	42.4536	9.56653
1823	2371	-22.075	47.6471	343.87	0.48	0.4	1	12	2017	2145	N	VIIRS	n	1	282.79	6.95	N	0	Madagascar lowland forests	Jan	3	42.4536	9.56653
1824	2372	-22.0787	47.6463	304.54	0.48	0.4	1	12	2017	2145	N	VIIRS	n	1	280.98	6.95	N	0	Madagascar lowland forests	Jan	3	42.4536	9.56653
1825	2373	-21.8579	47.6576	312.84	0.49	0.4	1	12	2017	2145	N	VIIRS	n	1	288.48	1.88	N	0	Madagascar lowland forests	Jan	3	42.4536	9.56653
1826	2374	-21.8597	47.6589	310.09	0.48	0.4	1	12	2017	2145	N	VIIRS	n	1	287.42	1.86	N	0	Madagascar lowland forests	Jan	3	42.4536	9.56653
1827	2376	-23.9866	47.4971	303.35	0.46	0.39	1	12	2017	2145	N	VIIRS	n	1	283.67	1.65	N	3	Madagascar lowland forests	Jan	3	42.4536	9.56653
1828	2379	-23.0857	47.6574	338.38	0.49	0.4	1	13	2017	1013	N	VIIRS	n	1	303.72	38.85	D	0	Madagascar lowland forests	Jan	3	42.4536	9.56653
1829	2380	-23.2132	47.6193	338.04	0.49	0.41	1	13	2017	1013	N	VIIRS	n	1	301.64	8.54	D	0	Madagascar lowland forests	Jan	3	42.4536	9.56653
1830	2381	-23.0854	47.6592	335.27	0.49	0.4	1	13	2017	1013	N	VIIRS	n	1	300.58	25.37	D	0	Madagascar lowland forests	Jan	3	42.4536	9.56653
1831	2382	-23.1287	47.619	330.51	0.49	0.4	1	13	2017	1013	N	VIIRS	l	1	301.25	3.47	D	0	Madagascar lowland forests	Jan	3	42.4536	9.56653
1832	2384	-22.9682	47.6154	335.09	0.49	0.4	1	13	2017	1013	N	VIIRS	l	1	303.04	6.14	D	0	Madagascar lowland forests	Jan	3	42.4536	9.56653
1833	2385	-24.3107	47.3288	337.65	0.52	0.42	1	13	2017	1013	N	VIIRS	n	1	298.72	4.79	D	0	Madagascar lowland forests	Jan	3	42.4536	9.56653
1834	2386	-24.4167	47.2449	333.82	0.53	0.42	1	13	2017	1013	N	VIIRS	n	1	299.78	3.69	D	0	Madagascar lowland forests	Jan	3	42.4536	9.56653
1835	2387	-24.3114	47.3313	331.78	0.53	0.42	1	13	2017	1013	N	VIIRS	n	1	298.56	3.32	D	0	Madagascar lowland forests	Jan	3	42.4536	9.56653
1836	2388	-24.4163	47.2465	334.32	0.53	0.42	1	13	2017	1013	N	VIIRS	n	1	299.61	5.14	D	0	Madagascar lowland forests	Jan	3	42.4536	9.56653
1837	2389	-24.3356	47.2603	336.31	0.53	0.42	1	13	2017	1013	N	VIIRS	n	1	297.54	2.35	D	0	Madagascar lowland forests	Jan	3	42.4536	9.56653
1838	2390	-22.665	47.7735	330.12	0.48	0.4	1	13	2017	1013	N	VIIRS	l	1	301.74	3.32	D	0	Madagascar lowland forests	Jan	3	42.4536	9.56653
1839	2391	-23.5337	47.4494	335.37	0.51	0.41	1	13	2017	1013	N	VIIRS	l	1	294.75	4.35	D	0	Madagascar lowland forests	Jan	3	42.4536	9.56653
1840	2392	-23.8714	47.4938	343.13	0.51	0.41	1	13	2017	1013	N	VIIRS	n	1	299.92	6.88	D	0	Madagascar lowland forests	Jan	3	42.4536	9.56653
1841	2393	-21.8569	48.0431	338.75	0.46	0.39	1	13	2017	1013	N	VIIRS	l	1	305.06	6.79	D	0	Madagascar lowland forests	Jan	3	42.4536	9.56653
1842	2394	-24.8658	47.0416	333.84	0.55	0.43	1	13	2017	1013	N	VIIRS	n	1	298.39	3.46	D	0	Madagascar lowland forests	Jan	3	42.4536	9.56653
1843	2395	-24.868	47.0386	332.04	0.55	0.43	1	13	2017	1013	N	VIIRS	n	1	298.01	6.78	D	0	Madagascar lowland forests	Jan	3	42.4536	9.56653
1844	2396	-24.8698	47.0421	332.56	0.55	0.43	1	13	2017	1013	N	VIIRS	n	1	299.33	3.46	D	0	Madagascar lowland forests	Jan	3	42.4536	9.56653
1845	2397	-24.9875	46.8151	337.38	0.57	0.43	1	13	2017	1013	N	VIIRS	n	1	301.57	3.75	D	0	Madagascar lowland forests	Jan	3	42.4536	9.56653
1846	2398	-21.4151	48.3028	335.08	0.44	0.39	1	13	2017	1013	N	VIIRS	l	1	301.03	2.23	D	3	Madagascar lowland forests	Jan	3	42.4536	9.56653
1847	2399	-21.7467	48.0913	335.9	0.45	0.39	1	13	2017	1013	N	VIIRS	l	1	303.65	3.4	D	0	Madagascar lowland forests	Jan	3	42.4536	9.56653
1848	2400	-21.7462	48.0923	335.42	0.45	0.39	1	13	2017	1013	N	VIIRS	n	1	303.59	2.69	D	0	Madagascar lowland forests	Jan	3	42.4536	9.56653
1849	2401	-21.6315	48.1167	339.91	0.45	0.39	1	13	2017	1013	N	VIIRS	n	1	302.99	3.73	D	0	Madagascar lowland forests	Jan	3	42.4536	9.56653
1850	2402	-21.6291	48.1151	330.01	0.45	0.39	1	13	2017	1013	N	VIIRS	l	1	304.1	3.26	D	0	Madagascar lowland forests	Jan	3	42.4536	9.56653
1851	2403	-21.9861	47.7389	332.21	0.47	0.4	1	13	2017	1013	N	VIIRS	n	1	294.43	3.11	D	0	Madagascar lowland forests	Jan	3	42.4536	9.56653
1852	2404	-21.7833	48.0651	331.9	0.46	0.39	1	13	2017	1013	N	VIIRS	l	1	304.82	4.18	D	0	Madagascar lowland forests	Jan	3	42.4536	9.56653
1853	2405	-21.8569	48.0399	344.78	0.46	0.39	1	13	2017	1013	N	VIIRS	n	1	305.22	5.53	D	0	Madagascar lowland forests	Jan	3	42.4536	9.56653
1854	2406	-21.5884	47.9975	348.95	0.46	0.39	1	13	2017	1013	N	VIIRS	n	1	301.57	13.96	D	0	Madagascar lowland forests	Jan	3	42.4536	9.56653
1855	2407	-22.8184	47.7991	338.94	0.48	0.4	1	13	2017	1013	N	VIIRS	l	1	302	6.96	D	0	Madagascar lowland forests	Jan	3	42.4536	9.56653
1856	2408	-22.819	47.7944	339.52	0.48	0.4	1	13	2017	1013	N	VIIRS	l	1	302.98	8.52	D	0	Madagascar lowland forests	Jan	3	42.4536	9.56653
1857	2409	-21.6224	47.8244	333.26	0.47	0.39	1	13	2017	1013	N	VIIRS	l	1	294.15	11.33	D	0	Madagascar lowland forests	Jan	3	42.4536	9.56653
1858	2410	-22.2225	47.5156	333.53	0.49	0.4	1	13	2017	1013	N	VIIRS	n	1	293.63	5.36	D	0	Madagascar lowland forests	Jan	3	42.4536	9.56653
1859	2412	-23.5707	47.5439	343.3	0.5	0.41	1	13	2017	1013	N	VIIRS	n	1	298.76	4.05	D	0	Madagascar lowland forests	Jan	3	42.4536	9.56653
1860	2413	-21.6862	47.6526	340.84	0.47	0.4	1	13	2017	1013	N	VIIRS	n	1	299.56	13.87	D	0	Madagascar lowland forests	Jan	3	42.4536	9.56653
1861	2414	-22.1928	47.5984	337.11	0.48	0.4	1	13	2017	1013	N	VIIRS	n	1	293.45	4.57	D	0	Madagascar lowland forests	Jan	3	42.4536	9.56653
1862	2416	-18.4832	49.2274	344.39	0.4	0.37	1	13	2017	1014	N	VIIRS	n	1	298.86	9.01	D	0	Madagascar lowland forests	Jan	3	42.4536	9.56653
1863	2418	-20.7997	48.3235	338.03	0.44	0.38	1	13	2017	1014	N	VIIRS	n	1	303.82	3.9	D	0	Madagascar lowland forests	Jan	3	42.4536	9.56653
1864	2421	-21.07	48.3618	335.11	0.44	0.38	1	13	2017	1014	N	VIIRS	l	1	302.71	3.98	D	0	Madagascar lowland forests	Jan	3	42.4536	9.56653
1865	2422	-20.7916	48.3565	337.13	0.43	0.38	1	13	2017	1014	N	VIIRS	n	1	303.07	3.05	D	0	Madagascar lowland forests	Jan	3	42.4536	9.56653
1866	2423	-20.251	48.6055	331.45	0.42	0.38	1	13	2017	1014	N	VIIRS	l	1	304.15	3.1	D	0	Madagascar lowland forests	Jan	3	42.4536	9.56653
1867	2425	-20.4442	48.4294	330.85	0.43	0.38	1	13	2017	1014	N	VIIRS	l	1	304.32	3.41	D	0	Madagascar lowland forests	Jan	3	42.4536	9.56653
1868	2426	-21.133	48.1622	336.07	0.45	0.39	1	13	2017	1014	N	VIIRS	n	1	300.73	5.88	D	0	Madagascar lowland forests	Jan	3	42.4536	9.56653
1869	2427	-21.1294	48.1616	332.69	0.45	0.39	1	13	2017	1014	N	VIIRS	n	1	299.6	5.88	D	0	Madagascar lowland forests	Jan	3	42.4536	9.56653
1870	2428	-20.6632	48.2951	335.19	0.44	0.38	1	13	2017	1014	N	VIIRS	n	1	301.5	4.3	D	0	Madagascar lowland forests	Jan	3	42.4536	9.56653
1871	2429	-20.6365	48.3592	333.92	0.43	0.38	1	13	2017	1014	N	VIIRS	n	1	300.75	2.25	D	0	Madagascar lowland forests	Jan	3	42.4536	9.56653
1872	2430	-20.4473	48.4595	341	0.43	0.38	1	13	2017	1014	N	VIIRS	n	1	306.58	5.79	D	0	Madagascar lowland forests	Jan	3	42.4536	9.56653
1873	2431	-21.1732	48.269	334.55	0.44	0.38	1	13	2017	1014	N	VIIRS	l	1	300.99	3.87	D	0	Madagascar lowland forests	Jan	3	42.4536	9.56653
1874	2432	-20.2189	48.5799	338.16	0.42	0.38	1	13	2017	1014	N	VIIRS	l	1	303.06	2.48	D	0	Madagascar lowland forests	Jan	3	42.4536	9.56653
1875	2433	-21.366	48.1643	348.81	0.45	0.39	1	13	2017	1014	N	VIIRS	n	1	302.4	7.96	D	0	Madagascar lowland forests	Jan	3	42.4536	9.56653
1876	2434	-21.3666	48.1599	333.03	0.45	0.39	1	13	2017	1014	N	VIIRS	n	1	301.1	2.33	D	0	Madagascar lowland forests	Jan	3	42.4536	9.56653
1877	2435	-21.0622	47.9438	334.06	0.45	0.39	1	13	2017	1014	N	VIIRS	n	1	299.22	26.42	D	0	Madagascar lowland forests	Jan	3	42.4536	9.56653
1878	2436	-20.0897	48.7372	339.69	0.42	0.37	1	13	2017	1014	N	VIIRS	l	1	301.46	5.14	D	0	Madagascar lowland forests	Jan	3	42.4536	9.56653
1879	2437	-20.1816	48.6444	334.99	0.42	0.38	1	13	2017	1014	N	VIIRS	n	1	303.51	2.99	D	0	Madagascar lowland forests	Jan	3	42.4536	9.56653
1880	2438	-20.1677	48.6422	341.51	0.42	0.38	1	13	2017	1014	N	VIIRS	n	1	304.72	3.95	D	0	Madagascar lowland forests	Jan	3	42.4536	9.56653
1881	2439	-19.9603	48.5328	335.65	0.42	0.38	1	13	2017	1014	N	VIIRS	n	1	300.64	12.41	D	0	Madagascar lowland forests	Jan	3	42.4536	9.56653
1882	2440	-20.2896	48.5078	336.47	0.42	0.38	1	13	2017	1014	N	VIIRS	l	1	303.19	4.28	D	0	Madagascar lowland forests	Jan	3	42.4536	9.56653
1883	2442	-20.1655	48.601	334.84	0.42	0.38	1	13	2017	1014	N	VIIRS	l	1	302.63	1.99	D	0	Madagascar lowland forests	Jan	3	42.4536	9.56653
1884	2446	-15.3252	50.4144	334.1	0.39	0.36	1	13	2017	1015	N	VIIRS	n	1	297.63	3.14	D	0	Madagascar lowland forests	Jan	3	42.4536	9.56653
1885	2458	-15.4026	50.4129	332.11	0.39	0.36	1	13	2017	1015	N	VIIRS	n	1	296.38	3.78	D	0	Madagascar lowland forests	Jan	3	42.4536	9.56653
1886	2461	-16.7575	49.9916	333.47	0.38	0.36	1	13	2017	1015	N	VIIRS	n	1	299.55	4.56	D	3	Madagascar lowland forests	Jan	3	42.4536	9.56653
1887	2481	-15.4165	50.4115	334.98	0.39	0.36	1	13	2017	1015	N	VIIRS	n	1	293.1	2.63	D	0	Madagascar lowland forests	Jan	3	42.4536	9.56653
1888	2508	-20.1862	48.1601	301.89	0.61	0.53	1	13	2017	2125	N	VIIRS	n	1	287.16	0.75	N	0	Madagascar lowland forests	Jan	3	42.4536	9.56653
1889	2511	-18.8879	48.3812	305.35	0.63	0.54	1	13	2017	2125	N	VIIRS	n	1	286.18	2.32	N	0	Madagascar lowland forests	Jan	3	42.4536	9.56653
1890	2512	-18.8869	48.3796	307.58	0.63	0.54	1	13	2017	2125	N	VIIRS	n	1	286.18	1.93	N	0	Madagascar lowland forests	Jan	3	42.4536	9.56653
1891	2518	-18.0919	48.737	323.56	0.61	0.54	1	13	2017	2125	N	VIIRS	n	1	287.08	4.16	N	0	Madagascar lowland forests	Jan	3	42.4536	9.56653
1892	2519	-18.0958	48.7298	299.38	0.61	0.54	1	13	2017	2125	N	VIIRS	n	1	286.31	2.36	N	0	Madagascar lowland forests	Jan	3	42.4536	9.56653
1893	2520	-18.0921	48.7368	322.3	0.61	0.54	1	13	2017	2125	N	VIIRS	n	1	287.09	2.36	N	0	Madagascar lowland forests	Jan	3	42.4536	9.56653
1894	2521	-18.0968	48.7359	300.82	0.61	0.54	1	13	2017	2125	N	VIIRS	n	1	286.29	1.63	N	0	Madagascar lowland forests	Jan	3	42.4536	9.56653
1895	2522	-18.0957	48.73	300.27	0.62	0.54	1	13	2017	2125	N	VIIRS	n	1	286.39	1.14	N	0	Madagascar lowland forests	Jan	3	42.4536	9.56653
1896	2523	-23.4464	47.4545	301.76	0.58	0.52	1	13	2017	2126	N	VIIRS	n	1	288.28	1.56	N	0	Madagascar lowland forests	Jan	3	42.4536	9.56653
1897	2525	-21.8034	47.6971	309.96	0.6	0.53	1	13	2017	2126	N	VIIRS	n	1	283.99	2.02	N	0	Madagascar lowland forests	Jan	3	42.4536	9.56653
1898	2526	-21.0332	48.0263	317.26	0.6	0.53	1	13	2017	2126	N	VIIRS	n	1	289.71	1.46	N	0	Madagascar lowland forests	Jan	3	42.4536	9.56653
1899	2527	-22.1058	47.662	306.78	0.6	0.53	1	13	2017	2126	N	VIIRS	n	1	288.28	1.74	N	0	Madagascar lowland forests	Jan	3	42.4536	9.56653
1900	2528	-22.1067	47.6589	309.46	0.6	0.53	1	13	2017	2126	N	VIIRS	n	1	288.37	1.36	N	0	Madagascar lowland forests	Jan	3	42.4536	9.56653
1901	2529	-21.9053	47.5666	307.57	0.61	0.54	1	13	2017	2126	N	VIIRS	n	1	287.5	1.1	N	0	Madagascar lowland forests	Jan	3	42.4536	9.56653
1902	2530	-22.193	47.6067	302.07	0.6	0.53	1	13	2017	2126	N	VIIRS	n	1	288.01	1.34	N	0	Madagascar lowland forests	Jan	3	42.4536	9.56653
1903	2531	-22.1938	47.606	308.66	0.6	0.53	1	13	2017	2126	N	VIIRS	n	1	288.25	1.97	N	0	Madagascar lowland forests	Jan	3	42.4536	9.56653
1904	2532	-22.1978	47.6053	304.56	0.6	0.53	1	13	2017	2126	N	VIIRS	n	1	288.29	1.21	N	0	Madagascar lowland forests	Jan	3	42.4536	9.56653
1905	2533	-24.8241	46.8339	324.55	0.59	0.53	1	13	2017	2127	N	VIIRS	n	1	291.11	3.15	N	0	Madagascar lowland forests	Jan	3	42.4536	9.56653
1906	2534	-24.8231	46.8291	305.85	0.6	0.53	1	13	2017	2127	N	VIIRS	n	1	290.33	3.15	N	0	Madagascar lowland forests	Jan	3	42.4536	9.56653
1907	2535	-22.1823	47.9899	331.33	0.58	0.52	1	14	2017	954	N	VIIRS	n	1	296.78	3.75	D	0	Madagascar lowland forests	Jan	3	42.4536	9.56653
1908	2536	-22.0657	47.9456	336.91	0.58	0.52	1	14	2017	954	N	VIIRS	n	1	295.75	4.56	D	0	Madagascar lowland forests	Jan	3	42.4536	9.56653
1909	2538	-23.2305	47.59	336.03	0.63	0.54	1	14	2017	954	N	VIIRS	n	1	297.17	5.06	D	0	Madagascar lowland forests	Jan	3	42.4536	9.56653
1910	2539	-23.2318	47.5902	334.43	0.63	0.54	1	14	2017	954	N	VIIRS	n	1	297.08	3.84	D	0	Madagascar lowland forests	Jan	3	42.4536	9.56653
1911	2541	-23.4962	47.2275	344.2	0.33	0.56	1	14	2017	954	N	VIIRS	n	1	293.14	3.23	D	0	Madagascar lowland forests	Jan	3	42.4536	9.56653
1912	2542	-23.8807	47.2873	344.66	0.33	0.56	1	14	2017	954	N	VIIRS	n	1	294.56	5.11	D	0	Madagascar lowland forests	Jan	3	42.4536	9.56653
1913	2543	-23.4607	47.3867	342.21	0.33	0.55	1	14	2017	954	N	VIIRS	n	1	297.01	3.3	D	0	Madagascar lowland forests	Jan	3	42.4536	9.56653
1914	2544	-23.4587	47.3853	346.7	0.33	0.55	1	14	2017	954	N	VIIRS	n	1	295.91	2.25	D	0	Madagascar lowland forests	Jan	3	42.4536	9.56653
1915	2545	-23.881	47.284	348.32	0.33	0.56	1	14	2017	954	N	VIIRS	n	1	293.99	5.11	D	0	Madagascar lowland forests	Jan	3	42.4536	9.56653
1916	2546	-22.64	47.343	350.04	0.32	0.55	1	14	2017	954	N	VIIRS	n	1	296.31	4.06	D	0	Madagascar lowland forests	Jan	3	42.4536	9.56653
1917	2547	-21.842	48.0582	367	0.57	0.52	1	14	2017	955	N	VIIRS	h	1	300.18	33.15	D	0	Madagascar lowland forests	Jan	3	42.4536	9.56653
1918	2548	-21.5008	47.6868	340.12	0.59	0.53	1	14	2017	955	N	VIIRS	n	1	294.32	4.32	D	0	Madagascar lowland forests	Jan	3	42.4536	9.56653
1919	2549	-21.5138	47.8227	342.38	0.58	0.52	1	14	2017	955	N	VIIRS	n	1	293.38	16.3	D	0	Madagascar lowland forests	Jan	3	42.4536	9.56653
1920	2550	-21.5144	47.8168	334.63	0.58	0.52	1	14	2017	955	N	VIIRS	n	1	296.25	16.3	D	0	Madagascar lowland forests	Jan	3	42.4536	9.56653
1921	2551	-21.5162	47.8208	351.71	0.58	0.52	1	14	2017	955	N	VIIRS	n	1	296.52	27.45	D	0	Madagascar lowland forests	Jan	3	42.4536	9.56653
1922	2552	-21.5461	47.7969	332.61	0.58	0.52	1	14	2017	955	N	VIIRS	n	1	296.56	8.88	D	0	Madagascar lowland forests	Jan	3	42.4536	9.56653
1923	2553	-21.555	47.7585	333.12	0.59	0.53	1	14	2017	955	N	VIIRS	n	1	296.18	6.4	D	0	Madagascar lowland forests	Jan	3	42.4536	9.56653
1924	2554	-21.7495	48.1639	344.33	0.56	0.51	1	14	2017	955	N	VIIRS	n	1	299.93	5.93	D	0	Madagascar lowland forests	Jan	3	42.4536	9.56653
1925	2555	-21.7447	48.1633	333.42	0.56	0.51	1	14	2017	955	N	VIIRS	n	1	299.07	5.93	D	0	Madagascar lowland forests	Jan	3	42.4536	9.56653
1926	2556	-21.7307	48.1117	347.34	0.56	0.51	1	14	2017	955	N	VIIRS	n	1	298.68	4.89	D	0	Madagascar lowland forests	Jan	3	42.4536	9.56653
1927	2557	-21.5487	48.0076	342.23	0.57	0.52	1	14	2017	955	N	VIIRS	n	1	296.69	8.16	D	0	Madagascar lowland forests	Jan	3	42.4536	9.56653
1928	2558	-21.6119	47.8987	340.96	0.58	0.52	1	14	2017	955	N	VIIRS	n	1	295.56	9.39	D	0	Madagascar lowland forests	Jan	3	42.4536	9.56653
1929	2559	-21.609	47.9018	341.9	0.57	0.52	1	14	2017	955	N	VIIRS	n	1	296.3	17.65	D	0	Madagascar lowland forests	Jan	3	42.4536	9.56653
1930	2560	-21.71	48.1705	344.65	0.55	0.51	1	14	2017	955	N	VIIRS	n	1	300.45	8.79	D	0	Madagascar lowland forests	Jan	3	42.4536	9.56653
1931	2561	-20.8161	48.3198	332.03	0.53	0.5	1	14	2017	955	N	VIIRS	n	1	296.09	1.73	D	0	Madagascar lowland forests	Jan	3	42.4536	9.56653
1932	2562	-19.8764	48.7824	340.94	0.48	0.48	1	14	2017	955	N	VIIRS	n	1	298.77	3.92	D	0	Madagascar lowland forests	Jan	3	42.4536	9.56653
1933	2563	-19.8714	48.7865	342.66	0.48	0.48	1	14	2017	955	N	VIIRS	n	1	302.88	41.88	D	0	Madagascar lowland forests	Jan	3	42.4536	9.56653
1934	2564	-20.5941	48.3382	342.73	0.52	0.5	1	14	2017	955	N	VIIRS	n	1	292.56	6.17	D	0	Madagascar lowland forests	Jan	3	42.4536	9.56653
1935	2565	-20.695	48.3896	341.6	0.52	0.5	1	14	2017	955	N	VIIRS	n	1	297.31	8.11	D	0	Madagascar lowland forests	Jan	3	42.4536	9.56653
1936	2566	-20.6956	48.3844	342.33	0.52	0.5	1	14	2017	955	N	VIIRS	n	1	297.31	7.12	D	0	Madagascar lowland forests	Jan	3	42.4536	9.56653
1937	2567	-20.6636	48.3753	336.08	0.52	0.5	1	14	2017	955	N	VIIRS	n	1	295.13	3.06	D	0	Madagascar lowland forests	Jan	3	42.4536	9.56653
1938	2568	-20.6976	48.3874	356.79	0.52	0.5	1	14	2017	955	N	VIIRS	n	1	298.14	12.6	D	0	Madagascar lowland forests	Jan	3	42.4536	9.56653
1939	2569	-21.1379	48.3767	338.24	0.53	0.5	1	14	2017	955	N	VIIRS	n	1	299	10.48	D	0	Madagascar lowland forests	Jan	3	42.4536	9.56653
1940	2570	-21.1384	48.3715	342.24	0.53	0.5	1	14	2017	955	N	VIIRS	n	1	301.31	10.05	D	0	Madagascar lowland forests	Jan	3	42.4536	9.56653
1941	2571	-21.1366	48.3737	356.49	0.53	0.5	1	14	2017	955	N	VIIRS	n	1	303.3	19.36	D	0	Madagascar lowland forests	Jan	3	42.4536	9.56653
1942	2572	-21.3206	48.1549	336.66	0.55	0.51	1	14	2017	955	N	VIIRS	n	1	294.13	5.81	D	0	Madagascar lowland forests	Jan	3	42.4536	9.56653
1943	2573	-20.1346	48.5509	339.68	0.5	0.49	1	14	2017	955	N	VIIRS	n	1	293.07	5	D	0	Madagascar lowland forests	Jan	3	42.4536	9.56653
1944	2574	-18.1981	49.3224	347.01	0.42	0.46	1	14	2017	955	N	VIIRS	n	1	299.37	7.34	D	0	Madagascar lowland forests	Jan	3	42.4536	9.56653
1945	2576	-21.2697	47.863	340.77	0.57	0.52	1	14	2017	955	N	VIIRS	n	1	294.49	6.91	D	0	Madagascar lowland forests	Jan	3	42.4536	9.56653
1946	2577	-18.3855	49.1586	336.34	0.44	0.46	1	14	2017	955	N	VIIRS	n	1	299.33	3.12	D	0	Madagascar lowland forests	Jan	3	42.4536	9.56653
1947	2581	-17.5697	49.2156	336.19	0.42	0.45	1	14	2017	956	N	VIIRS	n	1	295.59	2.11	D	0	Madagascar lowland forests	Jan	3	42.4536	9.56653
1948	2582	-17.2275	49.1079	333.3	0.43	0.46	1	14	2017	956	N	VIIRS	n	1	298.27	4.44	D	0	Madagascar lowland forests	Jan	3	42.4536	9.56653
1949	2587	-15.5621	50.3879	332.36	0.51	0.41	1	14	2017	956	N	VIIRS	n	1	296.45	5.4	D	0	Madagascar lowland forests	Jan	3	42.4536	9.56653
1950	2598	-17.6776	49.4781	347.36	0.41	0.45	1	14	2017	956	N	VIIRS	n	1	299.38	5.51	D	0	Madagascar lowland forests	Jan	3	42.4536	9.56653
1951	2625	-14.5747	50.1182	339.67	0.52	0.41	1	14	2017	956	N	VIIRS	n	1	298.5	4.38	D	0	Madagascar lowland forests	Jan	3	42.4536	9.56653
1952	2626	-15.8537	50.2499	331.88	0.53	0.42	1	14	2017	956	N	VIIRS	n	1	297.92	5.6	D	0	Madagascar lowland forests	Jan	3	42.4536	9.56653
1953	2628	-17.5766	49.2981	332.15	0.42	0.45	1	14	2017	956	N	VIIRS	n	1	299.54	2.85	D	0	Madagascar lowland forests	Jan	3	42.4536	9.56653
1954	2629	-17.5724	49.2976	340.01	0.42	0.45	1	14	2017	956	N	VIIRS	n	1	298.84	2.85	D	0	Madagascar lowland forests	Jan	3	42.4536	9.56653
1955	2632	-17.5829	49.3153	336.21	0.42	0.45	1	14	2017	956	N	VIIRS	n	1	299.89	3.23	D	0	Madagascar lowland forests	Jan	3	42.4536	9.56653
1956	2633	-14.5709	50.1177	331.39	0.52	0.41	1	14	2017	956	N	VIIRS	n	1	298.23	4.38	D	0	Madagascar lowland forests	Jan	3	42.4536	9.56653
1957	2641	-18.0949	48.739	342	0.46	0.47	1	14	2017	956	N	VIIRS	n	1	292.27	8.12	D	0	Madagascar lowland forests	Jan	3	42.4536	9.56653
1958	2654	-18.8819	48.38	299.14	0.62	0.71	1	14	2017	2106	N	VIIRS	n	1	286.21	0.7	N	0	Madagascar lowland forests	Jan	3	42.4536	9.56653
1959	2655	-18.8855	48.3783	297.94	0.62	0.71	1	14	2017	2106	N	VIIRS	n	1	286.36	0.94	N	0	Madagascar lowland forests	Jan	3	42.4536	9.56653
1960	2656	-18.0913	48.7355	304.96	0.61	0.71	1	14	2017	2106	N	VIIRS	n	1	286.92	1.84	N	0	Madagascar lowland forests	Jan	3	42.4536	9.56653
1961	2657	-18.0937	48.7358	306.69	0.61	0.71	1	14	2017	2106	N	VIIRS	n	1	286.68	1.51	N	0	Madagascar lowland forests	Jan	3	42.4536	9.56653
1962	2658	-23.3523	47.3161	310.75	0.58	0.69	1	14	2017	2107	N	VIIRS	n	1	286.84	3.02	N	0	Madagascar lowland forests	Jan	3	42.4536	9.56653
1963	2659	-21.7948	47.6925	303.24	0.59	0.7	1	14	2017	2107	N	VIIRS	n	1	288.02	2.88	N	0	Madagascar lowland forests	Jan	3	42.4536	9.56653
1964	2660	-21.7961	47.6979	310.81	0.59	0.7	1	14	2017	2107	N	VIIRS	n	1	287.81	1.82	N	0	Madagascar lowland forests	Jan	3	42.4536	9.56653
1965	2661	-21.8013	47.691	303.93	0.59	0.7	1	14	2017	2107	N	VIIRS	n	1	287.9	3.71	N	0	Madagascar lowland forests	Jan	3	42.4536	9.56653
1966	2662	-21.8027	47.6967	319.2	0.59	0.7	1	14	2017	2107	N	VIIRS	n	1	287.73	3.08	N	0	Madagascar lowland forests	Jan	3	42.4536	9.56653
1967	2663	-21.9112	47.7258	300.96	0.58	0.7	1	14	2017	2107	N	VIIRS	n	1	288.43	1.11	N	0	Madagascar lowland forests	Jan	3	42.4536	9.56653
1968	2664	-22.1467	47.8001	305.22	0.57	0.69	1	14	2017	2107	N	VIIRS	n	1	289.3	1.28	N	0	Madagascar lowland forests	Jan	3	42.4536	9.56653
1969	2665	-21.4754	47.968	305.39	0.58	0.7	1	14	2017	2107	N	VIIRS	n	1	289.36	1.16	N	0	Madagascar lowland forests	Jan	3	42.4536	9.56653
1970	2666	-21.4749	47.9683	306.09	0.58	0.7	1	14	2017	2107	N	VIIRS	n	1	289.04	1.83	N	0	Madagascar lowland forests	Jan	3	42.4536	9.56653
1971	2667	-21.1393	48.1219	301.51	0.57	0.69	1	14	2017	2107	N	VIIRS	n	1	288.96	1.39	N	0	Madagascar lowland forests	Jan	3	42.4536	9.56653
1972	2668	-21.1393	48.2639	299.18	0.56	0.69	1	14	2017	2107	N	VIIRS	n	1	289.1	0.79	N	0	Madagascar lowland forests	Jan	3	42.4536	9.56653
1973	2669	-21.1398	48.2637	299.66	0.56	0.69	1	14	2017	2107	N	VIIRS	n	1	288.81	0.94	N	0	Madagascar lowland forests	Jan	3	42.4536	9.56653
1974	2670	-22.1227	47.6184	321.48	0.59	0.7	1	14	2017	2107	N	VIIRS	n	1	281.53	2.29	N	0	Madagascar lowland forests	Jan	3	42.4536	9.56653
1975	2671	-22.1291	47.6166	325.33	0.59	0.7	1	14	2017	2107	N	VIIRS	n	1	282.73	2.29	N	0	Madagascar lowland forests	Jan	3	42.4536	9.56653
1976	2672	-21.8599	47.6212	302.13	0.6	0.7	1	14	2017	2107	N	VIIRS	n	1	287.65	1.12	N	0	Madagascar lowland forests	Jan	3	42.4536	9.56653
1977	2673	-21.8583	47.6221	303.06	0.6	0.7	1	14	2017	2107	N	VIIRS	n	1	287.68	1.02	N	0	Madagascar lowland forests	Jan	3	42.4536	9.56653
1978	2674	-22.2191	47.6232	296.27	0.58	0.7	1	14	2017	2107	N	VIIRS	n	1	281.74	0.82	N	0	Madagascar lowland forests	Jan	3	42.4536	9.56653
1979	2675	-23.1742	47.5855	304.04	0.56	0.69	1	14	2017	2107	N	VIIRS	n	1	280.58	1.41	N	0	Madagascar lowland forests	Jan	3	42.4536	9.56653
1980	2685	-18.1829	48.285	300.59	0.51	0.66	1	14	2017	2246	N	VIIRS	n	1	286.26	1.09	N	0	Madagascar lowland forests	Jan	3	42.4536	9.56653
1981	2693	-21.4541	48.068	302	0.53	0.67	1	14	2017	2247	N	VIIRS	n	1	282.16	0.61	N	0	Madagascar lowland forests	Jan	3	42.4536	9.56653
1982	2694	-22.1164	47.6569	326.5	0.51	0.66	1	14	2017	2247	N	VIIRS	n	1	273.34	3.18	N	0	Madagascar lowland forests	Jan	3	42.4536	9.56653
1983	2695	-22.1159	47.652	301.44	0.51	0.66	1	14	2017	2247	N	VIIRS	n	1	276.16	3.69	N	0	Madagascar lowland forests	Jan	3	42.4536	9.56653
1984	2696	-22.1149	47.6537	323.86	0.51	0.66	1	14	2017	2247	N	VIIRS	n	1	275.58	4.9	N	0	Madagascar lowland forests	Jan	3	42.4536	9.56653
1985	2697	-22.1153	47.6587	305.27	0.51	0.66	1	14	2017	2247	N	VIIRS	n	1	272.36	2.72	N	0	Madagascar lowland forests	Jan	3	42.4536	9.56653
1986	2698	-23.2162	47.7217	304.49	0.53	0.67	1	14	2017	2248	N	VIIRS	n	1	288.27	0.93	N	0	Madagascar lowland forests	Jan	3	42.4536	9.56653
1987	2699	-22.5092	47.7149	336.75	0.6	0.71	1	15	2017	935	N	VIIRS	n	1	294.54	6.38	D	0	Madagascar lowland forests	Jan	3	42.4536	9.56653
1988	2700	-22.51	47.664	354.64	0.61	0.71	1	15	2017	935	N	VIIRS	n	1	295.24	8.45	D	0	Madagascar lowland forests	Jan	3	42.4536	9.56653
1989	2701	-22.5129	47.6656	348.46	0.61	0.71	1	15	2017	935	N	VIIRS	n	1	295.58	5.51	D	0	Madagascar lowland forests	Jan	3	42.4536	9.56653
1990	2702	-22.5062	47.6651	330.06	0.61	0.71	1	15	2017	935	N	VIIRS	n	1	294.43	5.51	D	0	Madagascar lowland forests	Jan	3	42.4536	9.56653
1991	2703	-22.9709	47.5977	331.99	0.62	0.71	1	15	2017	935	N	VIIRS	n	1	297.01	4.04	D	0	Madagascar lowland forests	Jan	3	42.4536	9.56653
1992	2704	-21.5259	48.0353	345.69	0.56	0.69	1	15	2017	936	N	VIIRS	n	1	297.59	5.86	D	0	Madagascar lowland forests	Jan	3	42.4536	9.56653
1993	2705	-21.5264	48.0354	344.24	0.56	0.69	1	15	2017	936	N	VIIRS	n	1	297.86	5.74	D	0	Madagascar lowland forests	Jan	3	42.4536	9.56653
1994	2706	-18.7752	48.3654	329.08	0.51	0.66	1	15	2017	936	N	VIIRS	n	1	292.55	5.66	D	0	Madagascar lowland forests	Jan	3	42.4536	9.56653
1995	2707	-21.9123	48.1025	338.7	0.56	0.69	1	15	2017	936	N	VIIRS	n	1	295.54	7.34	D	0	Madagascar lowland forests	Jan	3	42.4536	9.56653
1996	2708	-21.5531	48.1059	333.57	0.56	0.69	1	15	2017	936	N	VIIRS	n	1	297.28	7.37	D	0	Madagascar lowland forests	Jan	3	42.4536	9.56653
1997	2709	-21.5532	48.1055	335.07	0.56	0.69	1	15	2017	936	N	VIIRS	n	1	297.74	6.7	D	0	Madagascar lowland forests	Jan	3	42.4536	9.56653
1998	2710	-20.955	48.3881	367	0.53	0.67	1	15	2017	936	N	VIIRS	h	1	297.48	12.76	D	0	Madagascar lowland forests	Jan	3	42.4536	9.56653
[truncated: 333,543+ more rows]
