# Supplementary material for: The burning island: Spatiotemporal patterns of fire occurrence in Madagascar
Source: PLoS One. 2022 Mar 31;17(3):e0263313. doi: 10.1371/journal.pone.0263313 (PMC8970516; doi:10.1371/journal.pone.0263313)
Supplement: S4 Data — (ZIP) [file pone.0263313.s005.zip › Data_2015_VIIRS_Mada/Data_2015_VIIRS_Mada.xlsx]

## Sheet: 2015_viirs_Eco
FID	FID_1	latitude	longitude	bright_ti4	scan	track	month	day	year	acq_time	satellite	instrument	confidence	version	bright_ti5	frp	daynight	type	ECO_NAME	month	OBJECTID	Shape_Leng	Shape_Area
0	11	-12.7825	49.3651	300.73	0.4	0.37	1	1	2015	2202	N	VIIRS	n	1	282.49	0.27	N	0	Madagascar dry deciduous forests	Jan	1	79.095	13.1493
1	12	-12.7831	49.3687	300.38	0.39	0.37	1	1	2015	2202	N	VIIRS	n	1	282.78	0.46	N	0	Madagascar dry deciduous forests	Jan	1	79.095	13.1493
2	33	-16.3759	48.1367	336.13	0.4	0.37	1	2	2015	1035	N	VIIRS	n	1	300.44	2.3	D	0	Madagascar dry deciduous forests	Jan	1	79.095	13.1493
3	121	-12.7431	49.378	334.14	0.45	0.47	1	4	2015	958	N	VIIRS	n	1	290.79	2.94	D	0	Madagascar dry deciduous forests	Jan	1	79.095	13.1493
4	122	-12.7382	49.4869	336.06	0.45	0.47	1	4	2015	958	N	VIIRS	n	1	290.72	3.12	D	0	Madagascar dry deciduous forests	Jan	1	79.095	13.1493
5	123	-12.7376	49.4913	334.45	0.45	0.47	1	4	2015	958	N	VIIRS	n	1	290.94	3.12	D	0	Madagascar dry deciduous forests	Jan	1	79.095	13.1493
6	124	-12.7419	49.4917	331.77	0.45	0.47	1	4	2015	958	N	VIIRS	n	1	290.79	3.12	D	0	Madagascar dry deciduous forests	Jan	1	79.095	13.1493
7	184	-13.6503	49.1347	335.87	0.5	0.66	1	5	2015	939	N	VIIRS	n	1	288.91	5.72	D	0	Madagascar dry deciduous forests	Jan	1	79.095	13.1493
8	208	-18.0748	44.0509	334.89	0.45	0.39	1	6	2015	1059	N	VIIRS	n	1	296.21	2.2	D	0	Madagascar dry deciduous forests	Jan	1	79.095	13.1493
9	359	-18.6458	44.8683	343.82	0.39	0.59	1	10	2015	1124	N	VIIRS	n	1	285.38	7.44	D	0	Madagascar dry deciduous forests	Jan	1	79.095	13.1493
10	404	-12.2454	49.2761	331.91	0.41	0.37	1	13	2015	1029	N	VIIRS	n	1	301.88	6.1	D	3	Madagascar dry deciduous forests	Jan	1	79.095	13.1493
11	405	-12.1034	49.157	334.05	0.41	0.37	1	13	2015	1029	N	VIIRS	n	1	299.38	3.92	D	0	Madagascar dry deciduous forests	Jan	1	79.095	13.1493
12	406	-12.1457	49.2212	335.86	0.41	0.37	1	13	2015	1029	N	VIIRS	n	1	298.75	2.74	D	0	Madagascar dry deciduous forests	Jan	1	79.095	13.1493
13	477	-16.2537	46.9903	341.67	0.45	0.47	1	14	2015	1009	N	VIIRS	n	1	284.48	11.06	D	0	Madagascar dry deciduous forests	Jan	1	79.095	13.1493
14	490	-12.976	49.1808	334.62	0.46	0.39	1	14	2015	1010	N	VIIRS	n	1	291.2	4.13	D	0	Madagascar dry deciduous forests	Jan	1	79.095	13.1493
15	563	-12.0917	49.1216	306.47	0.4	0.37	1	17	2015	2201	N	VIIRS	n	1	279.39	0.91	N	3	Madagascar dry deciduous forests	Jan	1	79.095	13.1493
16	1020	-12.9239	49.4382	330.55	0.55	0.42	1	25	2015	1003	N	VIIRS	n	1	288.15	3.04	D	0	Madagascar dry deciduous forests	Jan	1	79.095	13.1493
17	1043	-17.1901	44.9853	339.39	0.42	0.45	1	27	2015	1105	N	VIIRS	n	1	291.78	4.16	D	0	Madagascar dry deciduous forests	Jan	1	79.095	13.1493
18	1086	-19.4248	45.8794	335.29	0.4	0.37	1	28	2015	1045	N	VIIRS	n	1	302.66	3.49	D	3	Madagascar dry deciduous forests	Jan	1	79.095	13.1493
19	1087	-19.5454	45.4	330.45	0.39	0.36	1	28	2015	1045	N	VIIRS	l	1	301.79	2.44	D	3	Madagascar dry deciduous forests	Jan	1	79.095	13.1493
20	1093	-16.6337	45.5149	337.96	0.4	0.37	1	28	2015	1046	N	VIIRS	n	1	294.2	3.23	D	0	Madagascar dry deciduous forests	Jan	1	79.095	13.1493
21	1095	-16.2253	46.8377	336.86	0.45	0.39	1	28	2015	1046	N	VIIRS	n	1	298.59	9.71	D	0	Madagascar dry deciduous forests	Jan	1	79.095	13.1493
22	1096	-16.2232	46.8504	332.81	0.45	0.39	1	28	2015	1046	N	VIIRS	n	1	292.99	6	D	0	Madagascar dry deciduous forests	Jan	1	79.095	13.1493
23	1097	-16.2224	46.8409	336.62	0.45	0.39	1	28	2015	1046	N	VIIRS	n	1	297.65	11.3	D	0	Madagascar dry deciduous forests	Jan	1	79.095	13.1493
24	1166	-16.3787	45.4	334.66	0.46	0.39	1	29	2015	1027	N	VIIRS	n	1	294.3	7.03	D	0	Madagascar dry deciduous forests	Jan	1	79.095	13.1493
25	1401	-15.3184	47.306	332.77	0.42	0.38	2	8	2015	1040	N	VIIRS	n	1	296.08	2.21	D	0	Madagascar dry deciduous forests	Feb	1	79.095	13.1493
26	1402	-15.6119	47.7388	331.02	0.43	0.38	2	8	2015	1040	N	VIIRS	n	1	297.46	2.17	D	0	Madagascar dry deciduous forests	Feb	1	79.095	13.1493
27	1404	-16.6651	46.7371	336.91	0.47	0.4	2	9	2015	1021	N	VIIRS	n	1	297.93	4.95	D	0	Madagascar dry deciduous forests	Feb	1	79.095	13.1493
28	1405	-16.6645	46.7356	336.84	0.47	0.4	2	9	2015	1021	N	VIIRS	n	1	297.61	4.1	D	0	Madagascar dry deciduous forests	Feb	1	79.095	13.1493
29	1406	-12.9231	49.7457	333.02	0.35	0.57	2	11	2015	944	N	VIIRS	n	1	288.59	2.72	D	0	Madagascar dry deciduous forests	Feb	1	79.095	13.1493
30	1412	-16.1019	45.1645	342.22	0.45	0.47	2	12	2015	1105	N	VIIRS	n	1	288.85	4.56	D	0	Madagascar dry deciduous forests	Feb	1	79.095	13.1493
31	1422	-16.53	45.2036	334.49	0.47	0.4	2	14	2015	1027	N	VIIRS	n	1	293.02	6.66	D	0	Madagascar dry deciduous forests	Feb	1	79.095	13.1493
32	1423	-15.4714	46.836	367	0.4	0.37	2	14	2015	1027	N	VIIRS	h	1	295.07	11.82	D	0	Madagascar dry deciduous forests	Feb	1	79.095	13.1493
33	1444	-14.6021	48.1028	339.75	0.4	0.37	2	19	2015	1034	N	VIIRS	n	1	298.63	2.14	D	0	Madagascar dry deciduous forests	Feb	1	79.095	13.1493
34	1449	-15.4555	47.3689	330.81	0.51	0.41	2	20	2015	1015	N	VIIRS	n	1	293.69	9.27	D	0	Madagascar dry deciduous forests	Feb	1	79.095	13.1493
35	1450	-15.458	47.3721	334.74	0.51	0.41	2	20	2015	1015	N	VIIRS	n	1	294.91	9.14	D	0	Madagascar dry deciduous forests	Feb	1	79.095	13.1493
36	1454	-14.7791	47.7644	329.41	0.55	0.51	2	23	2015	1059	N	VIIRS	n	1	290.08	8.37	D	0	Madagascar dry deciduous forests	Feb	1	79.095	13.1493
37	1468	-14.4615	48.4488	333.12	0.39	0.37	2	25	2015	1021	N	VIIRS	n	1	295.72	3.82	D	0	Madagascar dry deciduous forests	Feb	1	79.095	13.1493
38	1470	-14.4603	48.4337	336.7	0.39	0.37	2	25	2015	1021	N	VIIRS	l	1	296.99	4.74	D	0	Madagascar dry deciduous forests	Feb	1	79.095	13.1493
39	1492	-14.8635	48.0344	336.29	0.36	0.57	2	28	2015	1105	N	VIIRS	n	1	288.16	2.77	D	0	Madagascar dry deciduous forests	Feb	1	79.095	13.1493
40	1502	-16.3193	46.6469	343.19	0.48	0.48	3	3	2015	1008	N	VIIRS	n	1	282.7	5.34	D	0	Madagascar dry deciduous forests	Mar	1	79.095	13.1493
41	1511	-18.6666	44.8511	348.73	0.42	0.37	3	6	2015	1051	N	VIIRS	n	1	292.76	8.99	D	0	Madagascar dry deciduous forests	Mar	1	79.095	13.1493
42	1512	-18.6701	44.8517	335.84	0.42	0.37	3	6	2015	1051	N	VIIRS	n	1	293.07	4.68	D	0	Madagascar dry deciduous forests	Mar	1	79.095	13.1493
43	1528	-12.8819	49.6882	333.89	0.4	0.6	3	11	2015	1059	N	VIIRS	n	1	289.95	4.49	D	0	Madagascar dry deciduous forests	Mar	1	79.095	13.1493
44	1534	-16.0823	47.518	333.02	0.42	0.38	3	12	2015	1039	N	VIIRS	n	1	294.57	3.34	D	0	Madagascar dry deciduous forests	Mar	1	79.095	13.1493
45	1544	-17.2475	47.033	327.39	0.6	0.71	3	15	2015	942	N	VIIRS	n	1	290.98	3.92	D	0	Madagascar dry deciduous forests	Mar	1	79.095	13.1493
46	1546	-15.3741	48.2599	332.21	0.48	0.64	3	15	2015	943	N	VIIRS	n	1	293.28	3.34	D	0	Madagascar dry deciduous forests	Mar	1	79.095	13.1493
47	1548	-14.8631	48.3266	330.76	0.76	0.77	3	15	2015	1123	N	VIIRS	n	1	290.74	7.55	D	0	Madagascar dry deciduous forests	Mar	1	79.095	13.1493
48	1590	-16.4841	46.8767	337.21	0.45	0.39	3	17	2015	1045	N	VIIRS	n	1	300.27	4.54	D	3	Madagascar dry deciduous forests	Mar	1	79.095	13.1493
49	1600	-17.2604	44.208	340.58	0.38	0.36	3	17	2015	1045	N	VIIRS	n	1	297.8	2.83	D	0	Madagascar dry deciduous forests	Mar	1	79.095	13.1493
50	1601	-18.3936	44.5749	337.48	0.38	0.36	3	17	2015	1045	N	VIIRS	n	1	297	4.2	D	0	Madagascar dry deciduous forests	Mar	1	79.095	13.1493
51	1603	-16.4909	46.9925	331	0.46	0.39	3	17	2015	1045	N	VIIRS	n	1	300.74	3.1	D	0	Madagascar dry deciduous forests	Mar	1	79.095	13.1493
52	1605	-15.7874	47.2266	335.31	0.48	0.4	3	17	2015	1046	N	VIIRS	n	1	303.25	3.46	D	0	Madagascar dry deciduous forests	Mar	1	79.095	13.1493
53	1606	-15.8458	47.4122	347.06	0.49	0.4	3	17	2015	1046	N	VIIRS	n	1	304.15	7.18	D	0	Madagascar dry deciduous forests	Mar	1	79.095	13.1493
54	1607	-14.7736	48.2818	334.07	0.56	0.43	3	17	2015	1046	N	VIIRS	n	1	297.08	3.92	D	0	Madagascar dry deciduous forests	Mar	1	79.095	13.1493
55	1608	-14.8295	48.3135	332.56	0.57	0.43	3	17	2015	1046	N	VIIRS	n	1	298.82	4.65	D	0	Madagascar dry deciduous forests	Mar	1	79.095	13.1493
56	1625	-20.9956	45.8837	334.74	0.48	0.4	3	18	2015	1025	N	VIIRS	n	1	305.44	1.78	D	0	Madagascar dry deciduous forests	Mar	1	79.095	13.1493
57	1628	-18.324	44.8463	330.64	0.51	0.41	3	18	2015	1026	N	VIIRS	n	1	300.25	1.77	D	0	Madagascar dry deciduous forests	Mar	1	79.095	13.1493
58	1629	-19.4497	46.0019	336.7	0.46	0.39	3	18	2015	1026	N	VIIRS	n	1	302.84	4.59	D	0	Madagascar dry deciduous forests	Mar	1	79.095	13.1493
59	1630	-19.4628	45.9311	341.27	0.46	0.39	3	18	2015	1026	N	VIIRS	n	1	300.37	7.02	D	0	Madagascar dry deciduous forests	Mar	1	79.095	13.1493
60	1637	-17.5085	47.3763	334.67	0.4	0.37	3	18	2015	1026	N	VIIRS	n	1	303.37	2.97	D	0	Madagascar dry deciduous forests	Mar	1	79.095	13.1493
61	1638	-20.5941	45.7843	336.28	0.48	0.4	3	18	2015	1026	N	VIIRS	n	1	301.84	2.73	D	0	Madagascar dry deciduous forests	Mar	1	79.095	13.1493
62	1656	-14.6672	48.3757	333.82	0.38	0.36	3	18	2015	1027	N	VIIRS	n	1	294.07	2.32	D	0	Madagascar dry deciduous forests	Mar	1	79.095	13.1493
63	1657	-14.5643	47.7838	333.86	0.38	0.36	3	18	2015	1027	N	VIIRS	n	1	298.36	2.54	D	3	Madagascar dry deciduous forests	Mar	1	79.095	13.1493
64	1664	-14.9188	48.2996	337.78	0.38	0.36	3	18	2015	1027	N	VIIRS	n	1	296.63	4.07	D	0	Madagascar dry deciduous forests	Mar	1	79.095	13.1493
65	1665	-14.775	48.3125	341.83	0.38	0.36	3	18	2015	1027	N	VIIRS	n	1	298.79	2.57	D	0	Madagascar dry deciduous forests	Mar	1	79.095	13.1493
66	1667	-16.4582	45.4088	343.47	0.45	0.39	3	18	2015	1027	N	VIIRS	n	1	301.4	3.64	D	0	Madagascar dry deciduous forests	Mar	1	79.095	13.1493
67	1668	-15.1138	47.6081	340.18	0.39	0.36	3	18	2015	1027	N	VIIRS	n	1	303.08	6.92	D	0	Madagascar dry deciduous forests	Mar	1	79.095	13.1493
68	1669	-15.1112	47.6261	338.02	0.39	0.36	3	18	2015	1027	N	VIIRS	n	1	296.84	2.67	D	0	Madagascar dry deciduous forests	Mar	1	79.095	13.1493
69	1670	-15.2859	46.8573	338.05	0.4	0.37	3	18	2015	1027	N	VIIRS	n	1	305.9	2.87	D	0	Madagascar dry deciduous forests	Mar	1	79.095	13.1493
70	1671	-16.9208	46.2129	332.7	0.43	0.38	3	18	2015	1027	N	VIIRS	n	1	301.81	4.74	D	0	Madagascar dry deciduous forests	Mar	1	79.095	13.1493
71	1711	-15.6005	46.8034	330.67	0.46	0.47	3	19	2015	1008	N	VIIRS	n	1	298.17	2.79	D	0	Madagascar dry deciduous forests	Mar	1	79.095	13.1493
72	1714	-17.4388	46.1068	331.17	0.53	0.5	3	19	2015	1008	N	VIIRS	n	1	296.83	2.86	D	0	Madagascar dry deciduous forests	Mar	1	79.095	13.1493
73	1715	-16.1283	46.4887	330.54	0.49	0.48	3	19	2015	1008	N	VIIRS	l	1	301.32	2.42	D	0	Madagascar dry deciduous forests	Mar	1	79.095	13.1493
74	1719	-16.3552	48.0765	337.87	0.39	0.44	3	19	2015	1008	N	VIIRS	n	1	298.46	1.32	D	3	Madagascar dry deciduous forests	Mar	1	79.095	13.1493
75	1720	-17.1525	46.4602	333.23	0.5	0.49	3	19	2015	1008	N	VIIRS	n	1	303.69	5.13	D	0	Madagascar dry deciduous forests	Mar	1	79.095	13.1493
76	1734	-15.4948	47.6924	337.21	0.41	0.61	3	20	2015	949	N	VIIRS	n	1	291.08	6.04	D	3	Madagascar dry deciduous forests	Mar	1	79.095	13.1493
77	1735	-15.375	47.8175	334.31	0.4	0.6	3	20	2015	949	N	VIIRS	n	1	288.34	3.16	D	0	Madagascar dry deciduous forests	Mar	1	79.095	13.1493
78	1736	-15.3745	47.8213	328.92	0.4	0.6	3	20	2015	949	N	VIIRS	n	1	290.19	3.16	D	0	Madagascar dry deciduous forests	Mar	1	79.095	13.1493
79	1737	-15.8591	48.3731	332.57	0.37	0.58	3	20	2015	949	N	VIIRS	n	1	292.65	2.22	D	0	Madagascar dry deciduous forests	Mar	1	79.095	13.1493
80	1739	-15.8965	48.0793	367	0.39	0.59	3	20	2015	949	N	VIIRS	h	1	293.44	7.29	D	0	Madagascar dry deciduous forests	Mar	1	79.095	13.1493
81	1742	-15.8923	48.0769	331.66	0.39	0.59	3	20	2015	949	N	VIIRS	n	1	292.23	9.11	D	0	Madagascar dry deciduous forests	Mar	1	79.095	13.1493
82	1753	-19.2567	44.9763	341.13	0.48	0.65	3	20	2015	1129	N	VIIRS	n	1	297.73	3.85	D	0	Madagascar dry deciduous forests	Mar	1	79.095	13.1493
83	1754	-19.2577	44.9719	333.82	0.48	0.65	3	20	2015	1129	N	VIIRS	n	1	298.13	3.85	D	0	Madagascar dry deciduous forests	Mar	1	79.095	13.1493
84	1755	-19.4546	45.0325	340.49	0.48	0.65	3	20	2015	1129	N	VIIRS	n	1	298.18	4.25	D	0	Madagascar dry deciduous forests	Mar	1	79.095	13.1493
85	1764	-17.3821	46.8017	330.42	0.34	0.56	3	21	2015	1110	N	VIIRS	n	1	291.95	1.11	D	0	Madagascar dry deciduous forests	Mar	1	79.095	13.1493
86	1765	-17.0111	46.5206	332.3	0.33	0.55	3	21	2015	1110	N	VIIRS	n	1	293.61	1.92	D	0	Madagascar dry deciduous forests	Mar	1	79.095	13.1493
87	1768	-19.277	45.0111	352.02	0.49	0.48	3	21	2015	1110	N	VIIRS	n	1	299.22	21.75	D	0	Madagascar dry deciduous forests	Mar	1	79.095	13.1493
88	1769	-19.2725	45.0105	353.21	0.49	0.48	3	21	2015	1110	N	VIIRS	n	1	296.84	21.75	D	0	Madagascar dry deciduous forests	Mar	1	79.095	13.1493
89	1770	-18.8458	45.0946	348.25	0.5	0.49	3	21	2015	1110	N	VIIRS	n	1	295.18	7.48	D	0	Madagascar dry deciduous forests	Mar	1	79.095	13.1493
90	1805	-18.6095	44.6914	330.68	0.41	0.37	3	22	2015	1051	N	VIIRS	n	1	298.93	3.18	D	0	Madagascar dry deciduous forests	Mar	1	79.095	13.1493
91	1806	-18.5375	44.4471	333.35	0.41	0.37	3	22	2015	1051	N	VIIRS	n	1	302.44	2.72	D	0	Madagascar dry deciduous forests	Mar	1	79.095	13.1493
92	1807	-16.4788	46.9999	335.94	0.55	0.43	3	22	2015	1052	N	VIIRS	n	1	300.77	6.09	D	0	Madagascar dry deciduous forests	Mar	1	79.095	13.1493
93	1808	-16.3922	47.062	337.73	0.56	0.43	3	22	2015	1052	N	VIIRS	n	1	300.99	6.08	D	0	Madagascar dry deciduous forests	Mar	1	79.095	13.1493
94	1809	-16.4755	46.9725	337.19	0.55	0.43	3	22	2015	1052	N	VIIRS	n	1	300.62	7.19	D	3	Madagascar dry deciduous forests	Mar	1	79.095	13.1493
95	1810	-15.2625	48.2114	337.07	0.46	0.47	3	22	2015	1052	N	VIIRS	n	1	297.36	5.57	D	0	Madagascar dry deciduous forests	Mar	1	79.095	13.1493
96	1811	-15.2611	48.2127	338.41	0.46	0.47	3	22	2015	1052	N	VIIRS	n	1	296.4	4.6	D	0	Madagascar dry deciduous forests	Mar	1	79.095	13.1493
97	1813	-12.7691	49.3468	332.05	0.6	0.53	3	22	2015	1053	N	VIIRS	n	1	293.57	4.03	D	0	Madagascar dry deciduous forests	Mar	1	79.095	13.1493
98	1814	-15.5286	48.6858	302.69	0.4	0.37	3	22	2015	2201	N	VIIRS	n	1	289.89	0.67	N	0	Madagascar dry deciduous forests	Mar	1	79.095	13.1493
99	1815	-15.5292	48.6896	310.8	0.4	0.37	3	22	2015	2201	N	VIIRS	n	1	290.06	0.67	N	0	Madagascar dry deciduous forests	Mar	1	79.095	13.1493
100	1862	-19.4662	45.9287	334.14	0.41	0.37	3	23	2015	1032	N	VIIRS	l	1	305.45	3.35	D	0	Madagascar dry deciduous forests	Mar	1	79.095	13.1493
101	1871	-19.4232	46.0601	331.69	0.4	0.37	3	23	2015	1032	N	VIIRS	n	1	303.21	0.76	D	0	Madagascar dry deciduous forests	Mar	1	79.095	13.1493
102	1876	-15.4866	46.7495	337.71	0.38	0.36	3	23	2015	1033	N	VIIRS	n	1	300.53	3.87	D	0	Madagascar dry deciduous forests	Mar	1	79.095	13.1493
103	1877	-15.7159	46.1605	345.21	0.39	0.36	3	23	2015	1033	N	VIIRS	n	1	305.76	3.86	D	3	Madagascar dry deciduous forests	Mar	1	79.095	13.1493
104	1878	-15.2947	47.211	337.05	0.39	0.36	3	23	2015	1033	N	VIIRS	n	1	295.87	8.35	D	0	Madagascar dry deciduous forests	Mar	1	79.095	13.1493
105	1879	-16.4888	46.9997	332.13	0.38	0.36	3	23	2015	1033	N	VIIRS	n	1	302.14	1.56	D	0	Madagascar dry deciduous forests	Mar	1	79.095	13.1493
106	1880	-15.6453	46.5064	331.04	0.38	0.36	3	23	2015	1033	N	VIIRS	n	1	301.23	2.75	D	0	Madagascar dry deciduous forests	Mar	1	79.095	13.1493
107	1883	-17.4069	46.6884	330.52	0.39	0.36	3	23	2015	1033	N	VIIRS	l	1	303.56	1.88	D	0	Madagascar dry deciduous forests	Mar	1	79.095	13.1493
108	1888	-17.4607	46.779	342.35	0.39	0.36	3	23	2015	1033	N	VIIRS	n	1	310.25	31.45	D	0	Madagascar dry deciduous forests	Mar	1	79.095	13.1493
109	1889	-17.0677	46.8362	334.01	0.38	0.36	3	23	2015	1033	N	VIIRS	n	1	303.02	1.73	D	0	Madagascar dry deciduous forests	Mar	1	79.095	13.1493
110	1890	-15.0174	48.1398	332.87	0.4	0.37	3	23	2015	1033	N	VIIRS	n	1	282.58	2.96	D	0	Madagascar dry deciduous forests	Mar	1	79.095	13.1493
111	1891	-16.4756	47.0419	333.76	0.38	0.36	3	23	2015	1033	N	VIIRS	l	1	304.38	3.28	D	3	Madagascar dry deciduous forests	Mar	1	79.095	13.1493
112	1892	-16.4762	47.0383	336.27	0.38	0.36	3	23	2015	1033	N	VIIRS	n	1	305.68	3.28	D	3	Madagascar dry deciduous forests	Mar	1	79.095	13.1493
113	1893	-17.3966	47.229	333.42	0.38	0.36	3	23	2015	1033	N	VIIRS	l	1	306.37	3.47	D	0	Madagascar dry deciduous forests	Mar	1	79.095	13.1493
114	1909	-19.7531	45.6094	343.03	0.49	0.48	3	24	2015	1013	N	VIIRS	n	1	301.27	5.14	D	0	Madagascar dry deciduous forests	Mar	1	79.095	13.1493
115	1922	-15.1788	48.1189	330.5	0.46	0.39	3	24	2015	1014	N	VIIRS	n	1	299.11	2.05	D	0	Madagascar dry deciduous forests	Mar	1	79.095	13.1493
116	1923	-15.4479	47.6938	336.08	0.49	0.4	3	24	2015	1014	N	VIIRS	n	1	297.51	10.46	D	0	Madagascar dry deciduous forests	Mar	1	79.095	13.1493
117	1924	-15.4517	47.6944	334.5	0.49	0.4	3	24	2015	1014	N	VIIRS	n	1	297.41	4.21	D	0	Madagascar dry deciduous forests	Mar	1	79.095	13.1493
118	1925	-16.0839	47.1593	330.68	0.53	0.42	3	24	2015	1014	N	VIIRS	l	1	301.44	7.62	D	0	Madagascar dry deciduous forests	Mar	1	79.095	13.1493
119	1926	-17.2325	46.0988	332.35	0.42	0.45	3	24	2015	1014	N	VIIRS	n	1	301.35	2.2	D	0	Madagascar dry deciduous forests	Mar	1	79.095	13.1493
120	1927	-16.4867	46.8358	337.54	0.56	0.43	3	24	2015	1014	N	VIIRS	n	1	299.94	6.79	D	0	Madagascar dry deciduous forests	Mar	1	79.095	13.1493
121	1928	-16.4907	46.8363	346.24	0.56	0.43	3	24	2015	1014	N	VIIRS	n	1	300.35	6.93	D	0	Madagascar dry deciduous forests	Mar	1	79.095	13.1493
122	1929	-15.3314	47.4756	333.6	0.5	0.41	3	24	2015	1014	N	VIIRS	n	1	297.74	4.69	D	0	Madagascar dry deciduous forests	Mar	1	79.095	13.1493
123	1930	-15.5894	47.412	333.13	0.51	0.41	3	24	2015	1014	N	VIIRS	n	1	298.61	2.78	D	0	Madagascar dry deciduous forests	Mar	1	79.095	13.1493
124	1931	-15.3263	46.8103	339.39	0.54	0.42	3	24	2015	1014	N	VIIRS	n	1	299.01	7.63	D	0	Madagascar dry deciduous forests	Mar	1	79.095	13.1493
125	1932	-15.7913	46.4006	330.22	0.39	0.44	3	24	2015	1014	N	VIIRS	n	1	298.67	1.27	D	0	Madagascar dry deciduous forests	Mar	1	79.095	13.1493
126	1934	-15.4374	47.7437	349.23	0.49	0.4	3	24	2015	1014	N	VIIRS	n	1	299.96	9.18	D	0	Madagascar dry deciduous forests	Mar	1	79.095	13.1493
127	1949	-15.8739	47.8608	331.88	0.63	0.54	3	25	2015	955	N	VIIRS	n	1	293.48	5.9	D	0	Madagascar dry deciduous forests	Mar	1	79.095	13.1493
128	1950	-16.5285	45.9744	334.67	0.43	0.62	3	25	2015	955	N	VIIRS	n	1	288.57	2.72	D	0	Madagascar dry deciduous forests	Mar	1	79.095	13.1493
129	1963	-15.2611	48.2032	333.66	0.61	0.71	3	26	2015	936	N	VIIRS	n	1	296.02	5.91	D	0	Madagascar dry deciduous forests	Mar	1	79.095	13.1493
130	1966	-13.6653	49.092	367	0.51	0.66	3	26	2015	937	N	VIIRS	h	1	295.79	8.37	D	0	Madagascar dry deciduous forests	Mar	1	79.095	13.1493
131	1967	-13.6663	49.0897	345.24	0.51	0.66	3	26	2015	937	N	VIIRS	n	1	295.69	6.54	D	0	Madagascar dry deciduous forests	Mar	1	79.095	13.1493
132	1985	-19.8241	46.0843	330.84	0.35	0.57	3	26	2015	1116	N	VIIRS	n	1	295.36	4.35	D	0	Madagascar dry deciduous forests	Mar	1	79.095	13.1493
133	1986	-20.0148	46.1851	333.13	0.35	0.57	3	26	2015	1116	N	VIIRS	n	1	295.39	3.6	D	0	Madagascar dry deciduous forests	Mar	1	79.095	13.1493
134	1987	-20.0141	46.1885	335.45	0.35	0.57	3	26	2015	1116	N	VIIRS	n	1	295.97	4.35	D	0	Madagascar dry deciduous forests	Mar	1	79.095	13.1493
135	1988	-15.4291	47.7289	334.69	0.54	0.68	3	26	2015	1117	N	VIIRS	n	1	295.75	4.07	D	0	Madagascar dry deciduous forests	Mar	1	79.095	13.1493
136	1989	-15.4416	47.7317	334.22	0.54	0.68	3	26	2015	1117	N	VIIRS	n	1	295.15	3.63	D	0	Madagascar dry deciduous forests	Mar	1	79.095	13.1493
137	2017	-15.3648	47.8368	343.08	0.54	0.51	3	27	2015	1058	N	VIIRS	n	1	299.03	7.8	D	0	Madagascar dry deciduous forests	Mar	1	79.095	13.1493
138	2019	-15.8577	47.9634	333.09	0.54	0.51	3	27	2015	1058	N	VIIRS	n	1	300.08	3.88	D	0	Madagascar dry deciduous forests	Mar	1	79.095	13.1493
139	2020	-16.456	47.0267	330.31	0.46	0.47	3	27	2015	1058	N	VIIRS	n	1	297.76	3.87	D	0	Madagascar dry deciduous forests	Mar	1	79.095	13.1493
140	2021	-16.4548	47.0086	341.09	0.46	0.47	3	27	2015	1058	N	VIIRS	n	1	299.58	6.51	D	3	Madagascar dry deciduous forests	Mar	1	79.095	13.1493
141	2027	-16.4859	46.8121	333.23	0.45	0.47	3	27	2015	1058	N	VIIRS	n	1	298.36	4.4	D	0	Madagascar dry deciduous forests	Mar	1	79.095	13.1493
142	2028	-16.4852	46.8163	330.18	0.45	0.47	3	27	2015	1058	N	VIIRS	n	1	298.78	4.34	D	0	Madagascar dry deciduous forests	Mar	1	79.095	13.1493
143	2033	-15.3494	48.1771	337.39	0.57	0.52	3	27	2015	1058	N	VIIRS	n	1	298.75	5.68	D	0	Madagascar dry deciduous forests	Mar	1	79.095	13.1493
144	2039	-12.9221	49.7279	328.7	0.4	0.6	3	27	2015	1059	N	VIIRS	n	1	294.96	2.56	D	0	Madagascar dry deciduous forests	Mar	1	79.095	13.1493
145	2085	-19.7175	45.2581	333.32	0.39	0.36	3	28	2015	1038	N	VIIRS	n	1	298.6	5.84	D	0	Madagascar dry deciduous forests	Mar	1	79.095	13.1493
146	2105	-15.5084	47.7674	331.81	0.43	0.38	3	28	2015	1039	N	VIIRS	n	1	299.78	3.04	D	0	Madagascar dry deciduous forests	Mar	1	79.095	13.1493
147	2106	-17.3712	45.7352	342.9	0.38	0.36	3	28	2015	1039	N	VIIRS	n	1	295.57	4.46	D	0	Madagascar dry deciduous forests	Mar	1	79.095	13.1493
148	2107	-15.5154	47.7686	333.54	0.43	0.38	3	28	2015	1039	N	VIIRS	n	1	299.15	5.2	D	3	Madagascar dry deciduous forests	Mar	1	79.095	13.1493
149	2108	-15.5149	47.7686	335.67	0.43	0.38	3	28	2015	1039	N	VIIRS	n	1	299.92	5.55	D	3	Madagascar dry deciduous forests	Mar	1	79.095	13.1493
150	2110	-15.3594	47.8389	337.58	0.44	0.38	3	28	2015	1039	N	VIIRS	n	1	298.38	6.19	D	3	Madagascar dry deciduous forests	Mar	1	79.095	13.1493
151	2111	-16.4807	46.8367	331.27	0.4	0.37	3	28	2015	1039	N	VIIRS	n	1	292.25	2.69	D	0	Madagascar dry deciduous forests	Mar	1	79.095	13.1493
152	2113	-16.5243	46.8248	330.8	0.4	0.37	3	28	2015	1039	N	VIIRS	n	1	295.45	2.88	D	0	Madagascar dry deciduous forests	Mar	1	79.095	13.1493
153	2115	-15.0097	47.3917	330.44	0.43	0.38	3	28	2015	1039	N	VIIRS	n	1	299.18	4.03	D	0	Madagascar dry deciduous forests	Mar	1	79.095	13.1493
154	2117	-15.8035	48.6576	331.03	0.47	0.4	3	28	2015	1039	N	VIIRS	n	1	294.52	2.26	D	0	Madagascar dry deciduous forests	Mar	1	79.095	13.1493
155	2123	-15.3962	47.7908	332.67	0.44	0.38	3	28	2015	1039	N	VIIRS	n	1	298.74	2.63	D	0	Madagascar dry deciduous forests	Mar	1	79.095	13.1493
156	2126	-15.9512	48.4664	334.67	0.46	0.39	3	28	2015	1039	N	VIIRS	n	1	301.31	3.44	D	0	Madagascar dry deciduous forests	Mar	1	79.095	13.1493
157	2144	-15.7186	47.6196	340.1	0.42	0.38	3	29	2015	1020	N	VIIRS	n	1	305.57	2.81	D	0	Madagascar dry deciduous forests	Mar	1	79.095	13.1493
158	2145	-15.3346	47.5156	340.47	0.42	0.38	3	29	2015	1020	N	VIIRS	n	1	304.63	2.8	D	0	Madagascar dry deciduous forests	Mar	1	79.095	13.1493
159	2146	-15.7377	47.1512	336.77	0.44	0.38	3	29	2015	1020	N	VIIRS	n	1	300.93	3.55	D	0	Madagascar dry deciduous forests	Mar	1	79.095	13.1493
160	2147	-15.4508	47.3805	336.53	0.43	0.38	3	29	2015	1020	N	VIIRS	n	1	302.51	7.93	D	3	Madagascar dry deciduous forests	Mar	1	79.095	13.1493
161	2148	-15.2674	48.2079	336.47	0.4	0.37	3	29	2015	1020	N	VIIRS	n	1	306.18	3.14	D	0	Madagascar dry deciduous forests	Mar	1	79.095	13.1493
162	2149	-15.2972	48.0496	336.99	0.41	0.37	3	29	2015	1020	N	VIIRS	n	1	307.06	3.2	D	0	Madagascar dry deciduous forests	Mar	1	79.095	13.1493
163	2150	-15.2978	48.0458	335.33	0.41	0.37	3	29	2015	1020	N	VIIRS	n	1	306.42	3.2	D	0	Madagascar dry deciduous forests	Mar	1	79.095	13.1493
164	2151	-15.0215	47.9804	337.03	0.41	0.37	3	29	2015	1020	N	VIIRS	n	1	306.86	1.91	D	0	Madagascar dry deciduous forests	Mar	1	79.095	13.1493
165	2153	-15.5071	47.7692	333.43	0.42	0.37	3	29	2015	1020	N	VIIRS	n	1	301.9	4.21	D	3	Madagascar dry deciduous forests	Mar	1	79.095	13.1493
166	2154	-16.4944	46.8604	338.66	0.46	0.39	3	29	2015	1020	N	VIIRS	n	1	293.55	6.34	D	3	Madagascar dry deciduous forests	Mar	1	79.095	13.1493
167	2162	-15.8959	48.2138	334.37	0.41	0.37	3	29	2015	1020	N	VIIRS	n	1	304.05	1.42	D	0	Madagascar dry deciduous forests	Mar	1	79.095	13.1493
168	2164	-14.7796	47.753	335.58	0.41	0.37	3	29	2015	1021	N	VIIRS	n	1	304.06	1.88	D	0	Madagascar dry deciduous forests	Mar	1	79.095	13.1493
169	2165	-14.982	47.6484	345.51	0.42	0.37	3	29	2015	1021	N	VIIRS	n	1	304.55	4.35	D	0	Madagascar dry deciduous forests	Mar	1	79.095	13.1493
170	2170	-13.6216	49.7648	339.55	0.38	0.36	3	29	2015	1021	N	VIIRS	n	1	303.73	3.98	D	0	Madagascar dry deciduous forests	Mar	1	79.095	13.1493
171	2176	-12.268	49.2655	345.61	0.38	0.36	3	29	2015	1021	N	VIIRS	n	1	303.99	5.45	D	0	Madagascar dry deciduous forests	Mar	1	79.095	13.1493
172	2178	-14.845	48.3646	306.1	0.38	0.59	3	29	2015	2129	N	VIIRS	n	1	290.5	0.53	N	0	Madagascar dry deciduous forests	Mar	1	79.095	13.1493
173	2196	-15.8468	48.6772	330.97	0.44	0.46	3	30	2015	1001	N	VIIRS	l	1	302.86	4.86	D	0	Madagascar dry deciduous forests	Mar	1	79.095	13.1493
174	2197	-15.8449	48.6773	332.65	0.44	0.46	3	30	2015	1001	N	VIIRS	l	1	303.26	5.67	D	0	Madagascar dry deciduous forests	Mar	1	79.095	13.1493
175	2202	-16.4411	48.1331	338.25	0.49	0.48	3	30	2015	1001	N	VIIRS	n	1	291.06	5.7	D	0	Madagascar dry deciduous forests	Mar	1	79.095	13.1493
176	2206	-16.4394	48.1298	340.52	0.49	0.48	3	30	2015	1001	N	VIIRS	n	1	290.31	5.67	D	0	Madagascar dry deciduous forests	Mar	1	79.095	13.1493
177	2210	-15.8997	48.3488	331.61	0.46	0.47	3	30	2015	1001	N	VIIRS	n	1	297.51	2.74	D	0	Madagascar dry deciduous forests	Mar	1	79.095	13.1493
178	2212	-16.2289	47.3177	329.4	0.55	0.51	3	30	2015	1001	N	VIIRS	n	1	277.4	3.15	D	0	Madagascar dry deciduous forests	Mar	1	79.095	13.1493
179	2213	-16.9296	46.0291	341.23	0.34	0.56	3	30	2015	1001	N	VIIRS	n	1	294.57	3.21	D	0	Madagascar dry deciduous forests	Mar	1	79.095	13.1493
180	2214	-16.2293	47.3191	342.64	0.55	0.51	3	30	2015	1001	N	VIIRS	n	1	278.92	7.94	D	0	Madagascar dry deciduous forests	Mar	1	79.095	13.1493
181	2216	-15.371	48.2324	352.96	0.47	0.47	3	30	2015	1002	N	VIIRS	n	1	302.85	6.74	D	0	Madagascar dry deciduous forests	Mar	1	79.095	13.1493
182	2217	-15.3754	48.2329	340.88	0.47	0.47	3	30	2015	1002	N	VIIRS	n	1	301.39	6.74	D	0	Madagascar dry deciduous forests	Mar	1	79.095	13.1493
183	2218	-15.3507	48.2174	331.82	0.47	0.47	3	30	2015	1002	N	VIIRS	n	1	302.97	2.93	D	0	Madagascar dry deciduous forests	Mar	1	79.095	13.1493
184	2243	-15.3293	47.488	339.52	0.54	0.67	3	31	2015	943	N	VIIRS	n	1	295.96	4.1	D	0	Madagascar dry deciduous forests	Mar	1	79.095	13.1493
185	2261	-17.4867	46.514	367	0.52	0.67	3	31	2015	1122	N	VIIRS	h	1	293.94	20.01	D	0	Madagascar dry deciduous forests	Mar	1	79.095	13.1493
186	2263	-12.7182	49.3932	330.3	0.77	0.77	4	1	2015	924	N	VIIRS	n	1	288.1	8.82	D	0	Madagascar dry deciduous forests	Apr	1	79.095	13.1493
187	2280	-12.4898	49.3459	330.2	0.49	0.65	4	1	2015	1105	N	VIIRS	n	1	291.59	3.57	D	0	Madagascar dry deciduous forests	Apr	1	79.095	13.1493
188	2353	-15.5791	48.4881	333.2	0.56	0.43	4	2	2015	1045	N	VIIRS	n	1	297.73	4.25	D	0	Madagascar dry deciduous forests	Apr	1	79.095	13.1493
189	2354	-16.4516	47.0023	336.72	0.46	0.39	4	2	2015	1045	N	VIIRS	n	1	302.31	10.1	D	3	Madagascar dry deciduous forests	Apr	1	79.095	13.1493
190	2355	-15.1149	47.5803	333.57	0.51	0.41	4	2	2015	1045	N	VIIRS	n	1	298.62	1.4	D	0	Madagascar dry deciduous forests	Apr	1	79.095	13.1493
191	2356	-16.4645	46.9692	333.77	0.46	0.39	4	2	2015	1045	N	VIIRS	n	1	300.18	4.18	D	0	Madagascar dry deciduous forests	Apr	1	79.095	13.1493
192	2361	-16.4929	46.821	335.14	0.45	0.39	4	2	2015	1045	N	VIIRS	n	1	301.77	4.59	D	0	Madagascar dry deciduous forests	Apr	1	79.095	13.1493
193	2363	-16.509	46.9243	333.95	0.45	0.39	4	2	2015	1045	N	VIIRS	n	1	300.55	2.09	D	0	Madagascar dry deciduous forests	Apr	1	79.095	13.1493
194	2365	-16.5018	46.9011	341.92	0.45	0.39	4	2	2015	1045	N	VIIRS	n	1	299.97	4.72	D	0	Madagascar dry deciduous forests	Apr	1	79.095	13.1493
195	2366	-16.5039	46.8883	333.76	0.45	0.39	4	2	2015	1045	N	VIIRS	n	1	301.46	2.58	D	3	Madagascar dry deciduous forests	Apr	1	79.095	13.1493
196	2371	-16.5154	46.9079	333.62	0.45	0.39	4	2	2015	1045	N	VIIRS	n	1	300.85	4.33	D	3	Madagascar dry deciduous forests	Apr	1	79.095	13.1493
197	2374	-17.2553	46.1358	333.22	0.42	0.37	4	2	2015	1045	N	VIIRS	n	1	302.28	2.93	D	0	Madagascar dry deciduous forests	Apr	1	79.095	13.1493
198	2375	-18.5291	44.4428	333.4	0.38	0.36	4	2	2015	1045	N	VIIRS	n	1	301.78	1.35	D	0	Madagascar dry deciduous forests	Apr	1	79.095	13.1493
199	2376	-16.7544	47.2671	335.15	0.47	0.4	4	2	2015	1045	N	VIIRS	n	1	297.93	3.66	D	0	Madagascar dry deciduous forests	Apr	1	79.095	13.1493
200	2377	-15.1157	47.5817	330.54	0.51	0.41	4	2	2015	1046	N	VIIRS	n	1	297.78	1.42	D	0	Madagascar dry deciduous forests	Apr	1	79.095	13.1493
201	2456	-16.5242	46.868	337.07	0.4	0.37	4	3	2015	1026	N	VIIRS	n	1	300.51	3.26	D	0	Madagascar dry deciduous forests	Apr	1	79.095	13.1493
202	2458	-16.5823	46.5825	333.08	0.41	0.37	4	3	2015	1026	N	VIIRS	n	1	301.98	1.63	D	0	Madagascar dry deciduous forests	Apr	1	79.095	13.1493
203	2461	-16.4666	46.9797	330.49	0.4	0.37	4	3	2015	1026	N	VIIRS	l	1	302.05	1.38	D	0	Madagascar dry deciduous forests	Apr	1	79.095	13.1493
204	2463	-17.2485	45.9809	335.85	0.44	0.38	4	3	2015	1026	N	VIIRS	n	1	302.37	3.93	D	0	Madagascar dry deciduous forests	Apr	1	79.095	13.1493
205	2464	-16.4694	46.9836	335.3	0.4	0.37	4	3	2015	1026	N	VIIRS	l	1	306.11	2.86	D	3	Madagascar dry deciduous forests	Apr	1	79.095	13.1493
206	2465	-16.466	46.9831	330.99	0.4	0.37	4	3	2015	1026	N	VIIRS	l	1	304.49	2.86	D	3	Madagascar dry deciduous forests	Apr	1	79.095	13.1493
207	2466	-15.733	48.462	332.27	0.38	0.36	4	3	2015	1026	N	VIIRS	n	1	300.86	1.99	D	0	Madagascar dry deciduous forests	Apr	1	79.095	13.1493
208	2467	-16.7317	46.9739	340.16	0.4	0.37	4	3	2015	1026	N	VIIRS	n	1	306.72	4.45	D	0	Madagascar dry deciduous forests	Apr	1	79.095	13.1493
209	2471	-17.382	47.2651	338.12	0.4	0.37	4	3	2015	1026	N	VIIRS	n	1	304.25	7.98	D	0	Madagascar dry deciduous forests	Apr	1	79.095	13.1493
210	2472	-16.33	47.3254	341.4	0.39	0.37	4	3	2015	1026	N	VIIRS	n	1	303.47	6.1	D	3	Madagascar dry deciduous forests	Apr	1	79.095	13.1493
211	2474	-16.4856	46.9436	331.61	0.4	0.37	4	3	2015	1026	N	VIIRS	l	1	302.3	1.6	D	0	Madagascar dry deciduous forests	Apr	1	79.095	13.1493
212	2475	-15.8671	47.5861	342.73	0.39	0.36	4	3	2015	1026	N	VIIRS	n	1	302.84	4.16	D	0	Madagascar dry deciduous forests	Apr	1	79.095	13.1493
213	2476	-15.0125	47.6376	339.54	0.39	0.36	4	3	2015	1027	N	VIIRS	n	1	304.62	3.22	D	0	Madagascar dry deciduous forests	Apr	1	79.095	13.1493
214	2477	-15.4127	46.8058	333.75	0.4	0.37	4	3	2015	1027	N	VIIRS	n	1	296.42	2.72	D	0	Madagascar dry deciduous forests	Apr	1	79.095	13.1493
215	2478	-15.4128	46.8062	333.59	0.4	0.37	4	3	2015	1027	N	VIIRS	n	1	297.06	2.29	D	0	Madagascar dry deciduous forests	Apr	1	79.095	13.1493
216	2479	-15.1628	47.5586	343.47	0.39	0.36	4	3	2015	1027	N	VIIRS	n	1	305.51	11.89	D	0	Madagascar dry deciduous forests	Apr	1	79.095	13.1493
217	2480	-15.1595	47.558	336.59	0.39	0.36	4	3	2015	1027	N	VIIRS	n	1	303.93	3.55	D	0	Madagascar dry deciduous forests	Apr	1	79.095	13.1493
218	2481	-15.4525	47.3749	332.6	0.39	0.36	4	3	2015	1027	N	VIIRS	l	1	304.05	3.85	D	0	Madagascar dry deciduous forests	Apr	1	79.095	13.1493
219	2482	-15.5346	46.8557	333.06	0.4	0.37	4	3	2015	1027	N	VIIRS	n	1	300.02	3.16	D	0	Madagascar dry deciduous forests	Apr	1	79.095	13.1493
220	2483	-15.6107	47.6598	337.08	0.39	0.36	4	3	2015	1027	N	VIIRS	n	1	302.67	2.94	D	0	Madagascar dry deciduous forests	Apr	1	79.095	13.1493
221	2484	-15.3217	47.3089	335.3	0.39	0.36	4	3	2015	1027	N	VIIRS	n	1	302.6	3.4	D	0	Madagascar dry deciduous forests	Apr	1	79.095	13.1493
222	2485	-15.0419	47.6238	333.17	0.39	0.36	4	3	2015	1027	N	VIIRS	n	1	302.94	2.57	D	0	Madagascar dry deciduous forests	Apr	1	79.095	13.1493
223	2486	-15.0092	47.6371	341.06	0.39	0.36	4	3	2015	1027	N	VIIRS	n	1	301.92	3.22	D	0	Madagascar dry deciduous forests	Apr	1	79.095	13.1493
224	2487	-15.6741	46.509	337.52	0.41	0.37	4	3	2015	1027	N	VIIRS	n	1	300.76	2.35	D	3	Madagascar dry deciduous forests	Apr	1	79.095	13.1493
225	2488	-15.4427	47.4181	343.53	0.39	0.36	4	3	2015	1027	N	VIIRS	n	1	304.43	7.51	D	3	Madagascar dry deciduous forests	Apr	1	79.095	13.1493
226	2489	-15.5099	48.2189	332.41	0.38	0.36	4	3	2015	1027	N	VIIRS	n	1	300.4	1.75	D	0	Madagascar dry deciduous forests	Apr	1	79.095	13.1493
227	2490	-15.3372	48.0439	335.4	0.38	0.36	4	3	2015	1027	N	VIIRS	n	1	303.63	2.03	D	0	Madagascar dry deciduous forests	Apr	1	79.095	13.1493
228	2496	-15.2084	48.1144	336.8	0.38	0.36	4	3	2015	1027	N	VIIRS	n	1	304.72	4.38	D	0	Madagascar dry deciduous forests	Apr	1	79.095	13.1493
229	2497	-15.4401	47.7144	331.32	0.39	0.36	4	3	2015	1027	N	VIIRS	l	1	304.42	2.34	D	0	Madagascar dry deciduous forests	Apr	1	79.095	13.1493
230	2498	-15.3518	47.8329	337.54	0.39	0.36	4	3	2015	1027	N	VIIRS	n	1	301.56	2.51	D	0	Madagascar dry deciduous forests	Apr	1	79.095	13.1493
231	2500	-15.3551	47.8334	332.8	0.39	0.36	4	3	2015	1027	N	VIIRS	n	1	302.36	2.51	D	0	Madagascar dry deciduous forests	Apr	1	79.095	13.1493
232	2524	-20.0272	46.1556	333.47	0.57	0.52	4	4	2015	1006	N	VIIRS	n	1	300.4	5.04	D	0	Madagascar dry deciduous forests	Apr	1	79.095	13.1493
233	2558	-16.449	47.0053	342.45	0.46	0.47	4	4	2015	1007	N	VIIRS	n	1	298.95	6.55	D	3	Madagascar dry deciduous forests	Apr	1	79.095	13.1493
234	2559	-16.4839	47.0099	346.54	0.46	0.47	4	4	2015	1007	N	VIIRS	n	1	297.88	8.76	D	0	Madagascar dry deciduous forests	Apr	1	79.095	13.1493
235	2561	-16.4928	46.8645	339.36	0.47	0.47	4	4	2015	1007	N	VIIRS	n	1	298.43	6.62	D	3	Madagascar dry deciduous forests	Apr	1	79.095	13.1493
236	2564	-15.0487	47.5559	330.79	0.4	0.45	4	4	2015	1008	N	VIIRS	n	1	295.78	2.1	D	0	Madagascar dry deciduous forests	Apr	1	79.095	13.1493
237	2565	-15.005	47.635	341.31	0.4	0.44	4	4	2015	1008	N	VIIRS	n	1	292.84	5.75	D	0	Madagascar dry deciduous forests	Apr	1	79.095	13.1493
238	2566	-15.0096	47.6317	332.93	0.4	0.44	4	4	2015	1008	N	VIIRS	n	1	295.67	5.75	D	0	Madagascar dry deciduous forests	Apr	1	79.095	13.1493
239	2567	-15.4456	47.7053	340.48	0.4	0.44	4	4	2015	1008	N	VIIRS	n	1	297.15	3	D	3	Madagascar dry deciduous forests	Apr	1	79.095	13.1493
240	2568	-15.4415	47.7048	335.16	0.4	0.44	4	4	2015	1008	N	VIIRS	n	1	295.63	3	D	3	Madagascar dry deciduous forests	Apr	1	79.095	13.1493
241	2571	-15.4025	48.1903	332.04	0.56	0.43	4	4	2015	1008	N	VIIRS	n	1	296.92	5.55	D	0	Madagascar dry deciduous forests	Apr	1	79.095	13.1493
242	2572	-15.2847	48.0255	334.91	0.57	0.43	4	4	2015	1008	N	VIIRS	n	1	298.75	5.99	D	0	Madagascar dry deciduous forests	Apr	1	79.095	13.1493
243	2574	-15.4218	48.0534	337.37	0.57	0.43	4	4	2015	1008	N	VIIRS	n	1	299.8	6.4	D	0	Madagascar dry deciduous forests	Apr	1	79.095	13.1493
244	2575	-15.2852	48.053	330.86	0.57	0.43	4	4	2015	1008	N	VIIRS	n	1	298.15	3.61	D	0	Madagascar dry deciduous forests	Apr	1	79.095	13.1493
245	2576	-15.421	48.0512	335.83	0.57	0.43	4	4	2015	1008	N	VIIRS	n	1	299.48	7.7	D	0	Madagascar dry deciduous forests	Apr	1	79.095	13.1493
246	2614	-15.7157	48.4829	329.81	0.37	0.58	4	5	2015	949	N	VIIRS	n	1	286.41	1.8	D	0	Madagascar dry deciduous forests	Apr	1	79.095	13.1493
247	2615	-15.8775	48.3938	350.38	0.37	0.58	4	5	2015	949	N	VIIRS	n	1	289.35	5.17	D	0	Madagascar dry deciduous forests	Apr	1	79.095	13.1493
248	2731	-21.3671	44.9459	337.07	0.44	0.46	4	6	2015	1109	N	VIIRS	n	1	303.76	4.29	D	0	Madagascar dry deciduous forests	Apr	1	79.095	13.1493
249	2751	-20.871	45.8172	330.58	0.51	0.49	4	6	2015	1109	N	VIIRS	n	1	304.05	3.91	D	0	Madagascar dry deciduous forests	Apr	1	79.095	13.1493
250	2752	-20.0864	45.4589	341.16	0.5	0.49	4	6	2015	1109	N	VIIRS	n	1	300.33	3.59	D	0	Madagascar dry deciduous forests	Apr	1	79.095	13.1493
251	2757	-20.87	45.8221	337.08	0.51	0.49	4	6	2015	1109	N	VIIRS	n	1	302.05	3.91	D	0	Madagascar dry deciduous forests	Apr	1	79.095	13.1493
252	2901	-19.8631	45.1091	336.49	0.41	0.37	4	7	2015	1050	N	VIIRS	n	1	304.67	1.47	D	0	Madagascar dry deciduous forests	Apr	1	79.095	13.1493
253	2912	-19.8569	45.104	332.67	0.41	0.37	4	7	2015	1050	N	VIIRS	n	1	302.33	1.69	D	0	Madagascar dry deciduous forests	Apr	1	79.095	13.1493
254	2913	-19.8597	45.1085	331.25	0.41	0.37	4	7	2015	1050	N	VIIRS	n	1	301.9	1.69	D	0	Madagascar dry deciduous forests	Apr	1	79.095	13.1493
255	2941	-20.0676	46.1624	341.16	0.45	0.39	4	7	2015	1050	N	VIIRS	n	1	305.98	5.91	D	0	Madagascar dry deciduous forests	Apr	1	79.095	13.1493
256	2961	-16.2226	46.8242	336.5	0.54	0.42	4	7	2015	1051	N	VIIRS	n	1	307.01	4.45	D	0	Madagascar dry deciduous forests	Apr	1	79.095	13.1493
257	2962	-15.7672	47.1128	338.86	0.57	0.43	4	7	2015	1051	N	VIIRS	n	1	304.36	11.07	D	0	Madagascar dry deciduous forests	Apr	1	79.095	13.1493
258	2964	-16.4903	46.8543	331.58	0.54	0.42	4	7	2015	1051	N	VIIRS	n	1	303.28	3.39	D	0	Madagascar dry deciduous forests	Apr	1	79.095	13.1493
259	2965	-15.751	47.1348	331.61	0.38	0.43	4	7	2015	1051	N	VIIRS	l	1	302.69	1.63	D	0	Madagascar dry deciduous forests	Apr	1	79.095	13.1493
260	2966	-15.6808	47.6756	330.95	0.41	0.45	4	7	2015	1051	N	VIIRS	n	1	300.99	1.61	D	0	Madagascar dry deciduous forests	Apr	1	79.095	13.1493
261	2967	-18.0881	44.2714	332	0.4	0.37	4	7	2015	1051	N	VIIRS	n	1	300.21	2.21	D	0	Madagascar dry deciduous forests	Apr	1	79.095	13.1493
262	2972	-16.8971	46.7088	333.06	0.52	0.42	4	7	2015	1051	N	VIIRS	n	1	303.18	4.11	D	0	Madagascar dry deciduous forests	Apr	1	79.095	13.1493
263	2973	-19.3663	45.162	346.06	0.42	0.38	4	7	2015	1051	N	VIIRS	n	1	301.52	22.68	D	0	Madagascar dry deciduous forests	Apr	1	79.095	13.1493
264	2974	-19.2	45.4709	330.81	0.43	0.38	4	7	2015	1051	N	VIIRS	l	1	301.55	2.52	D	0	Madagascar dry deciduous forests	Apr	1	79.095	13.1493
265	2975	-15.8646	47.6672	338.64	0.41	0.45	4	7	2015	1051	N	VIIRS	n	1	305.2	2.36	D	0	Madagascar dry deciduous forests	Apr	1	79.095	13.1493
266	2976	-19.3629	45.1614	356.76	0.42	0.38	4	7	2015	1051	N	VIIRS	n	1	306.34	22.68	D	0	Madagascar dry deciduous forests	Apr	1	79.095	13.1493
267	2995	-18.5322	44.5503	330.9	0.41	0.37	4	7	2015	1051	N	VIIRS	n	1	299.88	1.87	D	0	Madagascar dry deciduous forests	Apr	1	79.095	13.1493
268	2999	-18.7146	44.977	332.88	0.42	0.38	4	7	2015	1051	N	VIIRS	n	1	298.54	4.14	D	0	Madagascar dry deciduous forests	Apr	1	79.095	13.1493
269	3006	-17.4566	44.6348	333.22	0.42	0.38	4	7	2015	1051	N	VIIRS	n	1	298.63	2.66	D	0	Madagascar dry deciduous forests	Apr	1	79.095	13.1493
270	3007	-16.219	47.2923	341.78	0.38	0.44	4	7	2015	1051	N	VIIRS	n	1	306.43	3.97	D	0	Madagascar dry deciduous forests	Apr	1	79.095	13.1493
271	3009	-19.6901	45.2336	335.67	0.42	0.38	4	7	2015	1051	N	VIIRS	l	1	305.77	3.05	D	0	Madagascar dry deciduous forests	Apr	1	79.095	13.1493
272	3011	-19.367	45.1581	343.99	0.42	0.38	4	7	2015	1051	N	VIIRS	n	1	302.48	8.22	D	0	Madagascar dry deciduous forests	Apr	1	79.095	13.1493
273	3012	-15.444	47.6921	347.09	0.42	0.45	4	7	2015	1052	N	VIIRS	n	1	304.91	9.22	D	0	Madagascar dry deciduous forests	Apr	1	79.095	13.1493
274	3013	-15.4482	47.6929	342.57	0.42	0.45	4	7	2015	1052	N	VIIRS	n	1	303.84	6.04	D	0	Madagascar dry deciduous forests	Apr	1	79.095	13.1493
275	3014	-14.9019	47.6226	331.03	0.42	0.45	4	7	2015	1052	N	VIIRS	n	1	299.57	2.56	D	0	Madagascar dry deciduous forests	Apr	1	79.095	13.1493
276	3015	-14.8816	47.6391	330.23	0.42	0.45	4	7	2015	1052	N	VIIRS	l	1	304.85	4.94	D	0	Madagascar dry deciduous forests	Apr	1	79.095	13.1493
277	3016	-14.8718	47.6212	334.33	0.42	0.45	4	7	2015	1052	N	VIIRS	n	1	300.95	2.39	D	0	Madagascar dry deciduous forests	Apr	1	79.095	13.1493
278	3017	-14.8767	47.6422	343.86	0.42	0.46	4	7	2015	1052	N	VIIRS	n	1	303.75	6.58	D	0	Madagascar dry deciduous forests	Apr	1	79.095	13.1493
279	3082	-20.8154	45.8168	334.73	0.42	0.37	4	8	2015	1031	N	VIIRS	n	1	309.73	3.55	D	0	Madagascar dry deciduous forests	Apr	1	79.095	13.1493
280	3124	-20.5675	45.7962	334.77	0.42	0.37	4	8	2015	1031	N	VIIRS	l	1	307.84	4.3	D	0	Madagascar dry deciduous forests	Apr	1	79.095	13.1493
281	3140	-20.0401	46.1613	345.91	0.4	0.37	4	8	2015	1031	N	VIIRS	n	1	309.77	19.82	D	0	Madagascar dry deciduous forests	Apr	1	79.095	13.1493
282	3141	-20.0407	46.1574	353.09	0.4	0.37	4	8	2015	1031	N	VIIRS	n	1	310.95	5.53	D	0	Madagascar dry deciduous forests	Apr	1	79.095	13.1493
283	3142	-20.0412	46.1535	336.83	0.4	0.37	4	8	2015	1031	N	VIIRS	l	1	310.81	5.53	D	0	Madagascar dry deciduous forests	Apr	1	79.095	13.1493
284	3144	-20.0367	46.1607	338.33	0.4	0.37	4	8	2015	1031	N	VIIRS	n	1	308.17	5.99	D	0	Madagascar dry deciduous forests	Apr	1	79.095	13.1493
285	3147	-20.0372	46.1569	349.02	0.4	0.37	4	8	2015	1031	N	VIIRS	n	1	315.28	11.13	D	0	Madagascar dry deciduous forests	Apr	1	79.095	13.1493
286	3160	-20.3306	45.9507	333.96	0.41	0.37	4	8	2015	1031	N	VIIRS	l	1	306.93	2.71	D	0	Madagascar dry deciduous forests	Apr	1	79.095	13.1493
287	3196	-17.5198	44.6313	337.42	0.43	0.38	4	8	2015	1032	N	VIIRS	n	1	300.03	3.4	D	0	Madagascar dry deciduous forests	Apr	1	79.095	13.1493
288	3197	-19.9567	45.7683	348.01	0.41	0.37	4	8	2015	1032	N	VIIRS	n	1	309.28	9.41	D	0	Madagascar dry deciduous forests	Apr	1	79.095	13.1493
289	3199	-16.2391	47.3014	337.32	0.39	0.36	4	8	2015	1032	N	VIIRS	n	1	307.14	1.96	D	0	Madagascar dry deciduous forests	Apr	1	79.095	13.1493
290	3200	-16.3298	47.3722	341.18	0.39	0.36	4	8	2015	1032	N	VIIRS	n	1	302.77	5.21	D	0	Madagascar dry deciduous forests	Apr	1	79.095	13.1493
291	3201	-16.1555	47.6664	337.61	0.39	0.36	4	8	2015	1032	N	VIIRS	n	1	302.1	2.31	D	0	Madagascar dry deciduous forests	Apr	1	79.095	13.1493
292	3204	-19.415	45.1736	348.57	0.43	0.38	4	8	2015	1032	N	VIIRS	n	1	301.12	13.21	D	0	Madagascar dry deciduous forests	Apr	1	79.095	13.1493
293	3206	-19.4156	45.1731	346.87	0.43	0.38	4	8	2015	1032	N	VIIRS	n	1	300.77	8.45	D	0	Madagascar dry deciduous forests	Apr	1	79.095	13.1493
294	3207	-17.1091	45.9286	343.16	0.39	0.37	4	8	2015	1032	N	VIIRS	n	1	305.43	4.96	D	0	Madagascar dry deciduous forests	Apr	1	79.095	13.1493
295	3209	-17.2001	45.9275	336.03	0.39	0.37	4	8	2015	1032	N	VIIRS	l	1	307.9	9.17	D	0	Madagascar dry deciduous forests	Apr	1	79.095	13.1493
296	3210	-16.4888	46.8333	355.88	0.38	0.36	4	8	2015	1032	N	VIIRS	n	1	307.29	7.46	D	0	Madagascar dry deciduous forests	Apr	1	79.095	13.1493
297	3211	-16.5126	46.8335	341.39	0.38	0.36	4	8	2015	1032	N	VIIRS	n	1	304.22	2.86	D	0	Madagascar dry deciduous forests	Apr	1	79.095	13.1493
298	3212	-19.4011	45.639	335.82	0.41	0.37	4	8	2015	1032	N	VIIRS	n	1	305.5	6.92	D	0	Madagascar dry deciduous forests	Apr	1	79.095	13.1493
299	3213	-17.9368	45.5712	338.82	0.41	0.37	4	8	2015	1032	N	VIIRS	n	1	300.94	3.87	D	0	Madagascar dry deciduous forests	Apr	1	79.095	13.1493
300	3216	-17.0249	46.862	338.44	0.38	0.36	4	8	2015	1032	N	VIIRS	n	1	310.14	1.69	D	0	Madagascar dry deciduous forests	Apr	1	79.095	13.1493
301	3218	-19.9946	46.0671	345.39	0.41	0.37	4	8	2015	1032	N	VIIRS	n	1	309.93	2.51	D	0	Madagascar dry deciduous forests	Apr	1	79.095	13.1493
302	3220	-16.4523	47.0527	334.06	0.38	0.36	4	8	2015	1032	N	VIIRS	n	1	304.2	1.4	D	0	Madagascar dry deciduous forests	Apr	1	79.095	13.1493
303	3221	-16.4512	47.06	335.57	0.38	0.36	4	8	2015	1032	N	VIIRS	n	1	305.03	2.19	D	0	Madagascar dry deciduous forests	Apr	1	79.095	13.1493
304	3223	-16.4892	46.9885	330.14	0.38	0.36	4	8	2015	1032	N	VIIRS	l	1	304.95	1.36	D	0	Madagascar dry deciduous forests	Apr	1	79.095	13.1493
305	3224	-20.0048	46.0686	336.82	0.41	0.37	4	8	2015	1032	N	VIIRS	n	1	309.05	1.49	D	0	Madagascar dry deciduous forests	Apr	1	79.095	13.1493
306	3225	-20.0341	46.157	338.53	0.4	0.37	4	8	2015	1032	N	VIIRS	l	1	308.88	4.47	D	0	Madagascar dry deciduous forests	Apr	1	79.095	13.1493
307	3245	-16.6812	46.5901	342.65	0.39	0.36	4	8	2015	1032	N	VIIRS	n	1	303.05	4.69	D	0	Madagascar dry deciduous forests	Apr	1	79.095	13.1493
308	3246	-18.5844	44.8737	332.35	0.43	0.38	4	8	2015	1032	N	VIIRS	n	1	300.72	3.05	D	0	Madagascar dry deciduous forests	Apr	1	79.095	13.1493
309	3247	-14.4448	47.7125	330.59	0.39	0.37	4	8	2015	1033	N	VIIRS	l	1	302.63	2.21	D	0	Madagascar dry deciduous forests	Apr	1	79.095	13.1493
310	3248	-15.9728	45.2185	336.75	0.4	0.37	4	8	2015	1033	N	VIIRS	n	1	304.19	3.21	D	0	Madagascar dry deciduous forests	Apr	1	79.095	13.1493
311	3251	-14.499	47.9251	330.99	0.4	0.37	4	8	2015	1033	N	VIIRS	l	1	305.41	2.71	D	0	Madagascar dry deciduous forests	Apr	1	79.095	13.1493
312	3252	-15.1357	47.8201	330.23	0.39	0.36	4	8	2015	1033	N	VIIRS	l	1	302.92	1.89	D	0	Madagascar dry deciduous forests	Apr	1	79.095	13.1493
313	3253	-15.9006	47.127	336.22	0.38	0.36	4	8	2015	1033	N	VIIRS	n	1	307.45	5.12	D	0	Madagascar dry deciduous forests	Apr	1	79.095	13.1493
314	3254	-14.734	47.7191	330.57	0.39	0.36	4	8	2015	1033	N	VIIRS	n	1	300.54	2.66	D	0	Madagascar dry deciduous forests	Apr	1	79.095	13.1493
315	3255	-15.3585	48.2722	333	0.4	0.37	4	8	2015	1033	N	VIIRS	n	1	297.5	2.54	D	0	Madagascar dry deciduous forests	Apr	1	79.095	13.1493
316	3256	-15.3585	47.9639	333.9	0.4	0.37	4	8	2015	1033	N	VIIRS	n	1	299.7	1.98	D	0	Madagascar dry deciduous forests	Apr	1	79.095	13.1493
317	3257	-15.1253	48.3559	332.58	0.4	0.37	4	8	2015	1033	N	VIIRS	n	1	297.53	2.85	D	0	Madagascar dry deciduous forests	Apr	1	79.095	13.1493
318	3258	-15.2299	48.0483	339.41	0.4	0.37	4	8	2015	1033	N	VIIRS	n	1	300.49	3.46	D	0	Madagascar dry deciduous forests	Apr	1	79.095	13.1493
319	3259	-14.7374	47.7196	351.45	0.39	0.36	4	8	2015	1033	N	VIIRS	n	1	304.11	7.48	D	0	Madagascar dry deciduous forests	Apr	1	79.095	13.1493
320	3261	-15.5419	47.7909	335.82	0.39	0.36	4	8	2015	1033	N	VIIRS	n	1	301.85	2.01	D	0	Madagascar dry deciduous forests	Apr	1	79.095	13.1493
321	3262	-15.4413	47.6993	344.1	0.39	0.36	4	8	2015	1033	N	VIIRS	n	1	302.73	15	D	0	Madagascar dry deciduous forests	Apr	1	79.095	13.1493
322	3263	-15.4415	48.0571	334.85	0.4	0.37	4	8	2015	1033	N	VIIRS	n	1	299.4	2.2	D	0	Madagascar dry deciduous forests	Apr	1	79.095	13.1493
323	3264	-15.8615	48.3801	335.13	0.4	0.37	4	8	2015	1033	N	VIIRS	n	1	297.29	4.78	D	0	Madagascar dry deciduous forests	Apr	1	79.095	13.1493
324	3265	-15.299	48.0711	333.76	0.4	0.37	4	8	2015	1033	N	VIIRS	n	1	298.58	2.27	D	0	Madagascar dry deciduous forests	Apr	1	79.095	13.1493
325	3266	-14.8915	48.4211	334.2	0.41	0.37	4	8	2015	1033	N	VIIRS	n	1	298.99	4.72	D	0	Madagascar dry deciduous forests	Apr	1	79.095	13.1493
326	3267	-15.3389	48.1542	330.28	0.4	0.37	4	8	2015	1033	N	VIIRS	n	1	299.87	5.21	D	0	Madagascar dry deciduous forests	Apr	1	79.095	13.1493
327	3268	-15.5885	47.6676	334.95	0.39	0.36	4	8	2015	1033	N	VIIRS	n	1	304	3.21	D	0	Madagascar dry deciduous forests	Apr	1	79.095	13.1493
328	3269	-15.55	46.925	331.75	0.38	0.36	4	8	2015	1033	N	VIIRS	n	1	302.2	1.65	D	0	Madagascar dry deciduous forests	Apr	1	79.095	13.1493
329	3270	-15.7381	47.6112	334.24	0.39	0.36	4	8	2015	1033	N	VIIRS	n	1	303.42	5.66	D	3	Madagascar dry deciduous forests	Apr	1	79.095	13.1493
330	3364	-17.3904	46.3705	337.64	0.41	0.45	4	9	2015	1013	N	VIIRS	n	1	300.3	2.46	D	0	Madagascar dry deciduous forests	Apr	1	79.095	13.1493
331	3367	-19.4583	45.045	346.71	0.53	0.5	4	9	2015	1013	N	VIIRS	n	1	301.33	7.32	D	0	Madagascar dry deciduous forests	Apr	1	79.095	13.1493
332	3368	-19.4604	45.0438	336.74	0.53	0.5	4	9	2015	1013	N	VIIRS	n	1	301.64	8.95	D	0	Madagascar dry deciduous forests	Apr	1	79.095	13.1493
333	3369	-19.4598	45.049	334.86	0.53	0.5	4	9	2015	1013	N	VIIRS	n	1	299.39	3.9	D	0	Madagascar dry deciduous forests	Apr	1	79.095	13.1493
334	3380	-19.8412	45.1076	340.34	0.53	0.5	4	9	2015	1013	N	VIIRS	n	1	299.76	6.47	D	0	Madagascar dry deciduous forests	Apr	1	79.095	13.1493
335	3393	-16.4911	46.8158	334.66	0.56	0.43	4	9	2015	1014	N	VIIRS	n	1	300.27	7.3	D	0	Madagascar dry deciduous forests	Apr	1	79.095	13.1493
336	3394	-16.4851	46.8312	346.24	0.56	0.43	4	9	2015	1014	N	VIIRS	n	1	301.09	21.25	D	0	Madagascar dry deciduous forests	Apr	1	79.095	13.1493
337	3395	-16.4901	46.9501	332.43	0.55	0.43	4	9	2015	1014	N	VIIRS	n	1	298.93	5.17	D	0	Madagascar dry deciduous forests	Apr	1	79.095	13.1493
338	3396	-16.495	46.8488	340.28	0.56	0.43	4	9	2015	1014	N	VIIRS	n	1	299.02	5.2	D	0	Madagascar dry deciduous forests	Apr	1	79.095	13.1493
339	3397	-16.2124	47.2861	334.84	0.53	0.42	4	9	2015	1014	N	VIIRS	n	1	298.91	9.66	D	0	Madagascar dry deciduous forests	Apr	1	79.095	13.1493
340	3438	-19.3642	45.112	332.53	0.53	0.67	4	10	2015	954	N	VIIRS	n	1	294.59	5.66	D	0	Madagascar dry deciduous forests	Apr	1	79.095	13.1493
341	3442	-17.4268	47.2125	348.36	0.37	0.58	4	10	2015	954	N	VIIRS	n	1	297.5	3.98	D	0	Madagascar dry deciduous forests	Apr	1	79.095	13.1493
342	3443	-19.3699	45.1187	334.4	0.53	0.67	4	10	2015	954	N	VIIRS	n	1	297.15	5.66	D	0	Madagascar dry deciduous forests	Apr	1	79.095	13.1493
343	3447	-17.4318	47.2167	335.87	0.37	0.58	4	10	2015	954	N	VIIRS	n	1	298.99	2.74	D	0	Madagascar dry deciduous forests	Apr	1	79.095	13.1493
344	3449	-19.3637	45.1175	342.8	0.53	0.67	4	10	2015	954	N	VIIRS	n	1	295.56	5.66	D	0	Madagascar dry deciduous forests	Apr	1	79.095	13.1493
345	3450	-19.3667	45.1149	367	0.53	0.67	4	10	2015	954	N	VIIRS	h	1	297.93	17.57	D	0	Madagascar dry deciduous forests	Apr	1	79.095	13.1493
346	3454	-14.7619	47.7007	341.15	0.63	0.54	4	10	2015	955	N	VIIRS	n	1	290.31	13.41	D	0	Madagascar dry deciduous forests	Apr	1	79.095	13.1493
347	3456	-15.4378	47.7075	327.38	0.32	0.55	4	10	2015	955	N	VIIRS	n	1	289.2	2.16	D	0	Madagascar dry deciduous forests	Apr	1	79.095	13.1493
348	3459	-14.7602	47.7023	352.8	0.63	0.54	4	10	2015	955	N	VIIRS	n	1	289.3	20.38	D	0	Madagascar dry deciduous forests	Apr	1	79.095	13.1493
349	3460	-15.6624	47.6898	338.81	0.32	0.55	4	10	2015	955	N	VIIRS	n	1	283.61	4.17	D	0	Madagascar dry deciduous forests	Apr	1	79.095	13.1493
350	3476	-19.4022	45.1245	335.43	0.61	0.71	4	10	2015	1134	N	VIIRS	n	1	293.64	5.31	D	0	Madagascar dry deciduous forests	Apr	1	79.095	13.1493
351	3516	-20.0436	46.1314	335.35	0.34	0.56	4	11	2015	1115	N	VIIRS	n	1	293.02	4.87	D	0	Madagascar dry deciduous forests	Apr	1	79.095	13.1493
352	3523	-20.0429	46.1349	367	0.34	0.56	4	11	2015	1115	N	VIIRS	h	1	295.53	4.87	D	0	Madagascar dry deciduous forests	Apr	1	79.095	13.1493
353	3567	-16.496	46.8329	343.69	0.45	0.63	4	11	2015	1116	N	VIIRS	n	1	294.69	10.56	D	0	Madagascar dry deciduous forests	Apr	1	79.095	13.1493
354	3568	-16.4884	46.8171	354.5	0.45	0.63	4	11	2015	1116	N	VIIRS	n	1	295.21	6.56	D	0	Madagascar dry deciduous forests	Apr	1	79.095	13.1493
355	3569	-16.4915	46.8311	349.66	0.45	0.63	4	11	2015	1116	N	VIIRS	n	1	294.79	10.2	D	0	Madagascar dry deciduous forests	Apr	1	79.095	13.1493
356	3570	-15.7907	47.0996	330.99	0.48	0.65	4	11	2015	1116	N	VIIRS	n	1	291.34	2.4	D	0	Madagascar dry deciduous forests	Apr	1	79.095	13.1493
357	3572	-15.4467	47.6939	341.52	0.53	0.67	4	11	2015	1116	N	VIIRS	n	1	292.25	5.51	D	0	Madagascar dry deciduous forests	Apr	1	79.095	13.1493
358	3573	-15.4495	47.6949	346.52	0.53	0.67	4	11	2015	1116	N	VIIRS	n	1	292.41	7.36	D	0	Madagascar dry deciduous forests	Apr	1	79.095	13.1493
359	3624	-20.1013	46.1418	336.63	0.53	0.42	4	12	2015	1056	N	VIIRS	n	1	301.53	3.9	D	0	Madagascar dry deciduous forests	Apr	1	79.095	13.1493
360	3659	-17.1526	47.1645	334.3	0.45	0.47	4	12	2015	1057	N	VIIRS	n	1	296.21	3.98	D	0	Madagascar dry deciduous forests	Apr	1	79.095	13.1493
361	3660	-16.2154	47.2763	340.29	0.48	0.48	4	12	2015	1057	N	VIIRS	n	1	295.78	5.46	D	0	Madagascar dry deciduous forests	Apr	1	79.095	13.1493
362	3662	-16.5089	46.9036	336.08	0.45	0.47	4	12	2015	1057	N	VIIRS	n	1	296.7	4.04	D	3	Madagascar dry deciduous forests	Apr	1	79.095	13.1493
363	3671	-16.4829	46.9732	347.15	0.45	0.47	4	12	2015	1057	N	VIIRS	n	1	297.21	15.55	D	0	Madagascar dry deciduous forests	Apr	1	79.095	13.1493
364	3678	-16.3379	48.1591	336.31	0.54	0.51	4	12	2015	1057	N	VIIRS	n	1	299.4	7.4	D	0	Madagascar dry deciduous forests	Apr	1	79.095	13.1493
365	3683	-15.9305	48.2564	339.39	0.56	0.51	4	12	2015	1058	N	VIIRS	n	1	295.62	4.77	D	0	Madagascar dry deciduous forests	Apr	1	79.095	13.1493
366	3685	-14.5262	47.8531	333.43	0.56	0.51	4	12	2015	1058	N	VIIRS	n	1	294.98	2.42	D	0	Madagascar dry deciduous forests	Apr	1	79.095	13.1493
367	3686	-13.6426	49.1311	333.29	0.35	0.57	4	12	2015	1058	N	VIIRS	n	1	293.42	2.74	D	0	Madagascar dry deciduous forests	Apr	1	79.095	13.1493
368	3687	-15.3789	47.8217	342.02	0.54	0.51	4	12	2015	1058	N	VIIRS	n	1	298.34	7.03	D	0	Madagascar dry deciduous forests	Apr	1	79.095	13.1493
369	3688	-15.3776	47.8189	346.89	0.54	0.51	4	12	2015	1058	N	VIIRS	n	1	297.56	9.06	D	0	Madagascar dry deciduous forests	Apr	1	79.095	13.1493
370	3689	-15.3798	47.8167	339.41	0.54	0.51	4	12	2015	1058	N	VIIRS	n	1	298.12	7.03	D	0	Madagascar dry deciduous forests	Apr	1	79.095	13.1493
371	3690	-14.8424	47.6829	342.1	0.54	0.51	4	12	2015	1058	N	VIIRS	n	1	297.16	5.98	D	0	Madagascar dry deciduous forests	Apr	1	79.095	13.1493
372	3691	-15.7847	47.1138	340.48	0.48	0.48	4	12	2015	1058	N	VIIRS	n	1	295.24	9.01	D	0	Madagascar dry deciduous forests	Apr	1	79.095	13.1493
373	3692	-15.7856	47.1094	339.65	0.48	0.48	4	12	2015	1058	N	VIIRS	n	1	294.95	9.01	D	0	Madagascar dry deciduous forests	Apr	1	79.095	13.1493
374	3693	-14.8377	47.682	330.29	0.54	0.51	4	12	2015	1058	N	VIIRS	n	1	296.63	5.98	D	0	Madagascar dry deciduous forests	Apr	1	79.095	13.1493
375	3697	-15.8651	48.4241	312.41	0.38	0.36	4	12	2015	2207	N	VIIRS	n	1	291.67	0.69	N	0	Madagascar dry deciduous forests	Apr	1	79.095	13.1493
376	3698	-15.8656	48.4276	302.62	0.38	0.36	4	12	2015	2207	N	VIIRS	n	1	291.21	0.69	N	0	Madagascar dry deciduous forests	Apr	1	79.095	13.1493
377	3806	-19.9227	46.0201	335.22	0.38	0.36	4	13	2015	1038	N	VIIRS	n	1	304.41	1.61	D	0	Madagascar dry deciduous forests	Apr	1	79.095	13.1493
378	3811	-19.975	45.7377	331.07	0.39	0.36	4	13	2015	1038	N	VIIRS	l	1	305.23	1.85	D	0	Madagascar dry deciduous forests	Apr	1	79.095	13.1493
379	3812	-19.3944	45.1282	340.66	0.39	0.36	4	13	2015	1038	N	VIIRS	n	1	302.33	3.98	D	0	Madagascar dry deciduous forests	Apr	1	79.095	13.1493
380	3816	-19.9008	45.9218	345.93	0.38	0.36	4	13	2015	1038	N	VIIRS	n	1	308.56	6.09	D	0	Madagascar dry deciduous forests	Apr	1	79.095	13.1493
381	3818	-19.8803	45.9221	339.3	0.38	0.36	4	13	2015	1038	N	VIIRS	n	1	307.41	3.93	D	0	Madagascar dry deciduous forests	Apr	1	79.095	13.1493
382	3819	-20.0873	45.661	331.95	0.39	0.36	4	13	2015	1038	N	VIIRS	l	1	304.19	2.77	D	0	Madagascar dry deciduous forests	Apr	1	79.095	13.1493
383	3821	-19.5795	45.3979	333.71	0.39	0.36	4	13	2015	1038	N	VIIRS	n	1	303	2.41	D	0	Madagascar dry deciduous forests	Apr	1	79.095	13.1493
384	3830	-18.8266	44.7797	330.28	0.39	0.36	4	13	2015	1038	N	VIIRS	n	1	298.51	1.2	D	0	Madagascar dry deciduous forests	Apr	1	79.095	13.1493
385	3835	-19.4065	45.1035	336.42	0.39	0.36	4	13	2015	1038	N	VIIRS	n	1	301.48	10.24	D	0	Madagascar dry deciduous forests	Apr	1	79.095	13.1493
386	3836	-19.4032	45.103	348.77	0.39	0.36	4	13	2015	1038	N	VIIRS	n	1	301.9	10.24	D	0	Madagascar dry deciduous forests	Apr	1	79.095	13.1493
387	3837	-19.4016	45.1025	348.66	0.39	0.36	4	13	2015	1038	N	VIIRS	n	1	298.74	8.11	D	0	Madagascar dry deciduous forests	Apr	1	79.095	13.1493
388	3843	-19.4198	45.0827	338.57	0.39	0.36	4	13	2015	1038	N	VIIRS	n	1	301.76	2.6	D	0	Madagascar dry deciduous forests	Apr	1	79.095	13.1493
389	3845	-14.9404	48.323	333.09	0.46	0.39	4	13	2015	1039	N	VIIRS	n	1	299.72	2.34	D	0	Madagascar dry deciduous forests	Apr	1	79.095	13.1493
390	3846	-13.0218	49.7812	330.64	0.39	0.44	4	13	2015	1039	N	VIIRS	n	1	301.67	2.47	D	0	Madagascar dry deciduous forests	Apr	1	79.095	13.1493
391	3847	-14.727	47.7156	332.84	0.44	0.38	4	13	2015	1039	N	VIIRS	n	1	300.57	3.46	D	0	Madagascar dry deciduous forests	Apr	1	79.095	13.1493
392	3848	-15.4534	47.7088	344.74	0.43	0.38	4	13	2015	1039	N	VIIRS	n	1	305.14	5.55	D	3	Madagascar dry deciduous forests	Apr	1	79.095	13.1493
393	3849	-13.0218	49.7807	332.21	0.39	0.44	4	13	2015	1039	N	VIIRS	n	1	301.83	1.61	D	0	Madagascar dry deciduous forests	Apr	1	79.095	13.1493
394	3850	-15.4422	47.711	330.93	0.43	0.38	4	13	2015	1039	N	VIIRS	l	1	303.39	4.52	D	3	Madagascar dry deciduous forests	Apr	1	79.095	13.1493
395	3851	-13.296	49.8329	337.13	0.39	0.44	4	13	2015	1039	N	VIIRS	n	1	300.02	3.31	D	0	Madagascar dry deciduous forests	Apr	1	79.095	13.1493
396	3853	-16.5058	46.925	333.31	0.4	0.37	4	13	2015	1039	N	VIIRS	n	1	301.57	1.49	D	0	Madagascar dry deciduous forests	Apr	1	79.095	13.1493
397	3854	-16.2027	47.2711	332.95	0.41	0.37	4	13	2015	1039	N	VIIRS	n	1	300.86	2.3	D	0	Madagascar dry deciduous forests	Apr	1	79.095	13.1493
398	3855	-16.4798	47.0678	331.91	0.4	0.37	4	13	2015	1039	N	VIIRS	n	1	301.76	1.96	D	3	Madagascar dry deciduous forests	Apr	1	79.095	13.1493
399	3856	-16.4621	47.0687	341.73	0.4	0.37	4	13	2015	1039	N	VIIRS	n	1	301.8	4.6	D	0	Madagascar dry deciduous forests	Apr	1	79.095	13.1493
400	3857	-16.2261	47.279	331.63	0.41	0.37	4	13	2015	1039	N	VIIRS	n	1	301.5	1.75	D	0	Madagascar dry deciduous forests	Apr	1	79.095	13.1493
401	3858	-16.4958	46.8348	332.02	0.4	0.37	4	13	2015	1039	N	VIIRS	l	1	304.65	4.58	D	0	Madagascar dry deciduous forests	Apr	1	79.095	13.1493
402	3859	-16.5422	46.8043	336.56	0.4	0.37	4	13	2015	1039	N	VIIRS	n	1	306.6	3.16	D	0	Madagascar dry deciduous forests	Apr	1	79.095	13.1493
403	3860	-15.6548	47.6239	335.96	0.43	0.38	4	13	2015	1039	N	VIIRS	n	1	303.37	3.49	D	0	Madagascar dry deciduous forests	Apr	1	79.095	13.1493
404	3861	-16.4876	46.8642	334.3	0.4	0.37	4	13	2015	1039	N	VIIRS	n	1	304.18	4.18	D	3	Madagascar dry deciduous forests	Apr	1	79.095	13.1493
405	3862	-16.4936	46.8268	331.63	0.4	0.37	4	13	2015	1039	N	VIIRS	l	1	305.11	2.77	D	0	Madagascar dry deciduous forests	Apr	1	79.095	13.1493
406	3863	-16.4856	46.8331	331.43	0.4	0.37	4	13	2015	1039	N	VIIRS	l	1	306.11	3.06	D	0	Madagascar dry deciduous forests	Apr	1	79.095	13.1493
407	3866	-14.609	48.4756	330.83	0.48	0.4	4	13	2015	1039	N	VIIRS	n	1	296.17	2.71	D	0	Madagascar dry deciduous forests	Apr	1	79.095	13.1493
408	3867	-16.5061	46.9676	331.76	0.4	0.37	4	13	2015	1039	N	VIIRS	n	1	300.94	2.42	D	0	Madagascar dry deciduous forests	Apr	1	79.095	13.1493
409	3869	-15.7661	47.0317	336.89	0.41	0.37	4	13	2015	1039	N	VIIRS	n	1	301.19	2.8	D	0	Madagascar dry deciduous forests	Apr	1	79.095	13.1493
410	3870	-15.7771	47.1159	344.42	0.41	0.37	4	13	2015	1039	N	VIIRS	n	1	303.35	6.66	D	0	Madagascar dry deciduous forests	Apr	1	79.095	13.1493
411	3871	-15.4528	47.3789	335.69	0.42	0.38	4	13	2015	1039	N	VIIRS	n	1	303.24	4.17	D	0	Madagascar dry deciduous forests	Apr	1	79.095	13.1493
412	3872	-16.4902	46.8916	335.24	0.4	0.37	4	13	2015	1039	N	VIIRS	n	1	304.15	4.7	D	0	Madagascar dry deciduous forests	Apr	1	79.095	13.1493
413	3873	-15.7523	46.6159	330.67	0.4	0.37	4	13	2015	1039	N	VIIRS	l	1	302.98	4.2	D	0	Madagascar dry deciduous forests	Apr	1	79.095	13.1493
414	3874	-14.9886	47.6837	335.35	0.43	0.38	4	13	2015	1039	N	VIIRS	n	1	301.35	1.96	D	0	Madagascar dry deciduous forests	Apr	1	79.095	13.1493
415	3875	-15.8	47.0609	330.86	0.41	0.37	4	13	2015	1039	N	VIIRS	n	1	304.17	2.86	D	3	Madagascar dry deciduous forests	Apr	1	79.095	13.1493
416	3876	-14.8261	47.4842	336.04	0.43	0.38	4	13	2015	1039	N	VIIRS	n	1	302.99	4.37	D	0	Madagascar dry deciduous forests	Apr	1	79.095	13.1493
417	3878	-14.988	47.6877	349.73	0.43	0.38	4	13	2015	1039	N	VIIRS	n	1	303.12	8.66	D	0	Madagascar dry deciduous forests	Apr	1	79.095	13.1493
418	3879	-16.64	46.9165	336.34	0.4	0.37	4	13	2015	1039	N	VIIRS	n	1	306.33	1.53	D	0	Madagascar dry deciduous forests	Apr	1	79.095	13.1493
419	3880	-12.6857	49.4141	345.26	0.57	0.43	4	13	2015	1040	N	VIIRS	n	1	302.76	8.93	D	0	Madagascar dry deciduous forests	Apr	1	79.095	13.1493
420	3886	-21.5119	45.2651	331.85	0.43	0.46	4	14	2015	1018	N	VIIRS	n	1	301.35	1.78	D	0	Madagascar dry deciduous forests	Apr	1	79.095	13.1493
421	3952	-17.3807	47.2612	332.67	0.45	0.39	4	14	2015	1019	N	VIIRS	n	1	298.82	4.95	D	0	Madagascar dry deciduous forests	Apr	1	79.095	13.1493
422	3953	-20.0601	45.4833	340.83	0.4	0.44	4	14	2015	1019	N	VIIRS	n	1	300.06	2.61	D	0	Madagascar dry deciduous forests	Apr	1	79.095	13.1493
423	3964	-16.8984	46.7659	331.35	0.47	0.4	4	14	2015	1020	N	VIIRS	n	1	300	2.05	D	0	Madagascar dry deciduous forests	Apr	1	79.095	13.1493
424	3965	-16.9394	46.2202	333.55	0.5	0.41	4	14	2015	1020	N	VIIRS	n	1	298.57	6.11	D	0	Madagascar dry deciduous forests	Apr	1	79.095	13.1493
425	3968	-16.8978	46.3008	339.26	0.5	0.41	4	14	2015	1020	N	VIIRS	n	1	300.66	7.52	D	0	Madagascar dry deciduous forests	Apr	1	79.095	13.1493
426	3969	-15.7535	47.1563	340.24	0.44	0.39	4	14	2015	1020	N	VIIRS	n	1	298.95	7.34	D	0	Madagascar dry deciduous forests	Apr	1	79.095	13.1493
427	3970	-15.7671	47.1279	331.26	0.44	0.39	4	14	2015	1020	N	VIIRS	n	1	299.01	3.02	D	0	Madagascar dry deciduous forests	Apr	1	79.095	13.1493
428	3971	-15.7524	47.1554	335.69	0.44	0.39	4	14	2015	1020	N	VIIRS	n	1	299.08	6.49	D	0	Madagascar dry deciduous forests	Apr	1	79.095	13.1493
429	3972	-15.2784	47.4991	333.29	0.43	0.38	4	14	2015	1020	N	VIIRS	n	1	298.87	2.22	D	0	Madagascar dry deciduous forests	Apr	1	79.095	13.1493
430	3973	-15.1242	47.6943	330.74	0.42	0.38	4	14	2015	1020	N	VIIRS	n	1	297.89	1.78	D	0	Madagascar dry deciduous forests	Apr	1	79.095	13.1493
431	3974	-16.2203	47.2806	333.8	0.44	0.39	4	14	2015	1020	N	VIIRS	n	1	299.56	6.32	D	0	Madagascar dry deciduous forests	Apr	1	79.095	13.1493
432	3975	-15.9165	47.1404	332.37	0.45	0.39	4	14	2015	1020	N	VIIRS	n	1	300.22	3.03	D	0	Madagascar dry deciduous forests	Apr	1	79.095	13.1493
433	3976	-15.4071	47.9022	336.26	0.41	0.37	4	14	2015	1020	N	VIIRS	n	1	302.24	4.89	D	0	Madagascar dry deciduous forests	Apr	1	79.095	13.1493
434	3978	-15.3767	47.8184	334.51	0.42	0.37	4	14	2015	1020	N	VIIRS	n	1	301.05	3.74	D	0	Madagascar dry deciduous forests	Apr	1	79.095	13.1493
435	3979	-15.2584	48.2124	335.07	0.4	0.37	4	14	2015	1020	N	VIIRS	n	1	299.59	4.78	D	0	Madagascar dry deciduous forests	Apr	1	79.095	13.1493
436	3980	-15.1956	48.1642	334.52	0.41	0.37	4	14	2015	1020	N	VIIRS	n	1	299.87	1.88	D	0	Madagascar dry deciduous forests	Apr	1	79.095	13.1493
437	3982	-15.0608	48.4234	339.51	0.4	0.37	4	14	2015	1020	N	VIIRS	n	1	300.87	4.71	D	0	Madagascar dry deciduous forests	Apr	1	79.095	13.1493
438	3987	-15.9049	48.2407	332.62	0.41	0.37	4	14	2015	1020	N	VIIRS	n	1	301.24	3.41	D	0	Madagascar dry deciduous forests	Apr	1	79.095	13.1493
439	3988	-15.2732	48.11	339.98	0.41	0.37	4	14	2015	1020	N	VIIRS	n	1	300.28	4.05	D	0	Madagascar dry deciduous forests	Apr	1	79.095	13.1493
440	3991	-15.4369	47.7436	336.06	0.42	0.38	4	14	2015	1020	N	VIIRS	n	1	303.62	2.64	D	0	Madagascar dry deciduous forests	Apr	1	79.095	13.1493
441	3992	-13.6397	49.139	343.61	0.39	0.36	4	14	2015	1020	N	VIIRS	n	1	300.04	4.85	D	0	Madagascar dry deciduous forests	Apr	1	79.095	13.1493
442	3997	-12.1417	49.2209	333.17	0.38	0.36	4	14	2015	1021	N	VIIRS	n	1	297.6	2.44	D	0	Madagascar dry deciduous forests	Apr	1	79.095	13.1493
443	4011	-18.5495	44.7465	335.8	0.43	0.62	4	15	2015	1000	N	VIIRS	n	1	293.95	4.65	D	0	Madagascar dry deciduous forests	Apr	1	79.095	13.1493
444	4033	-12.5426	49.4227	336.14	0.55	0.42	4	15	2015	1002	N	VIIRS	n	1	300.84	3.68	D	0	Madagascar dry deciduous forests	Apr	1	79.095	13.1493
445	4036	-12.7246	49.4032	336.66	0.55	0.43	4	15	2015	1002	N	VIIRS	n	1	300.1	8.77	D	0	Madagascar dry deciduous forests	Apr	1	79.095	13.1493
446	4037	-12.7236	49.4056	332.62	0.55	0.43	4	15	2015	1002	N	VIIRS	n	1	299.52	4.31	D	0	Madagascar dry deciduous forests	Apr	1	79.095	13.1493
447	4049	-15.1575	47.5375	334.91	0.53	0.67	4	16	2015	942	N	VIIRS	n	1	293.52	3.66	D	0	Madagascar dry deciduous forests	Apr	1	79.095	13.1493
448	4050	-15.7949	47.1114	367	0.58	0.69	4	16	2015	942	N	VIIRS	h	1	292.13	18.24	D	0	Madagascar dry deciduous forests	Apr	1	79.095	13.1493
449	4061	-15.4231	47.7404	331.91	0.52	0.67	4	16	2015	942	N	VIIRS	n	1	295.74	4.31	D	0	Madagascar dry deciduous forests	Apr	1	79.095	13.1493
450	4071	-12.9139	49.6819	332.15	0.36	0.57	4	16	2015	943	N	VIIRS	n	1	295.96	3.12	D	0	Madagascar dry deciduous forests	Apr	1	79.095	13.1493
451	4072	-12.9153	49.6845	346.89	0.36	0.57	4	16	2015	943	N	VIIRS	n	1	297.67	5.16	D	0	Madagascar dry deciduous forests	Apr	1	79.095	13.1493
452	4073	-12.9135	49.6853	338.78	0.36	0.57	4	16	2015	943	N	VIIRS	n	1	297	3.12	D	0	Madagascar dry deciduous forests	Apr	1	79.095	13.1493
453	4101	-19.9012	45.891	337.17	0.42	0.61	4	16	2015	1121	N	VIIRS	n	1	293.61	6.32	D	0	Madagascar dry deciduous forests	Apr	1	79.095	13.1493
454	4102	-19.8993	45.89	336.59	0.42	0.61	4	16	2015	1121	N	VIIRS	n	1	293.49	5.29	D	0	Madagascar dry deciduous forests	Apr	1	79.095	13.1493
455	4105	-17.2542	45.9833	343.41	0.48	0.65	4	16	2015	1122	N	VIIRS	n	1	297.68	8.71	D	0	Madagascar dry deciduous forests	Apr	1	79.095	13.1493
456	4106	-17.255	45.9794	344.88	0.48	0.65	4	16	2015	1122	N	VIIRS	n	1	297.1	7.06	D	0	Madagascar dry deciduous forests	Apr	1	79.095	13.1493
457	4111	-16.4886	46.9114	333.11	0.57	0.69	4	16	2015	1122	N	VIIRS	n	1	292.89	6.61	D	0	Madagascar dry deciduous forests	Apr	1	79.095	13.1493
458	4113	-19.3713	44.7725	340.32	0.37	0.58	4	16	2015	1122	N	VIIRS	n	1	294.52	3.45	D	0	Madagascar dry deciduous forests	Apr	1	79.095	13.1493
459	4115	-15.3869	47.8104	330.11	0.68	0.74	4	16	2015	1123	N	VIIRS	n	1	293.17	6.79	D	0	Madagascar dry deciduous forests	Apr	1	79.095	13.1493
460	4116	-14.9937	47.6138	333.07	0.67	0.74	4	16	2015	1123	N	VIIRS	n	1	292.04	3.51	D	0	Madagascar dry deciduous forests	Apr	1	79.095	13.1493
461	4133	-20.7247	45.7986	331.1	0.41	0.45	4	17	2015	1102	N	VIIRS	n	1	301	1.5	D	0	Madagascar dry deciduous forests	Apr	1	79.095	13.1493
462	4174	-19.73	45.759	340.98	0.42	0.45	4	17	2015	1103	N	VIIRS	n	1	301.27	9.71	D	0	Madagascar dry deciduous forests	Apr	1	79.095	13.1493
463	4175	-19.9655	45.5201	341	0.4	0.44	4	17	2015	1103	N	VIIRS	n	1	299.51	4.38	D	0	Madagascar dry deciduous forests	Apr	1	79.095	13.1493
464	4176	-19.9662	45.5163	334.39	0.4	0.44	4	17	2015	1103	N	VIIRS	n	1	299.51	3.29	D	0	Madagascar dry deciduous forests	Apr	1	79.095	13.1493
465	4182	-17.5786	44.4209	333.14	0.57	0.43	4	17	2015	1103	N	VIIRS	n	1	297.66	4.67	D	3	Madagascar dry deciduous forests	Apr	1	79.095	13.1493
466	4186	-17.0619	46.0413	330.81	0.49	0.48	4	17	2015	1103	N	VIIRS	n	1	297.28	4.21	D	0	Madagascar dry deciduous forests	Apr	1	79.095	13.1493
467	4189	-15.2531	47.4741	336.02	0.32	0.55	4	17	2015	1104	N	VIIRS	n	1	298.66	3.36	D	0	Madagascar dry deciduous forests	Apr	1	79.095	13.1493
468	4191	-13.6738	49.094	338.36	0.44	0.62	4	17	2015	1104	N	VIIRS	n	1	298.26	3.83	D	0	Madagascar dry deciduous forests	Apr	1	79.095	13.1493
469	4192	-14.85	48.3116	337.05	0.37	0.58	4	17	2015	1104	N	VIIRS	n	1	299.81	2.53	D	0	Madagascar dry deciduous forests	Apr	1	79.095	13.1493
470	4195	-15.9212	47.9534	341.73	0.34	0.56	4	17	2015	1104	N	VIIRS	n	1	297.93	2.48	D	0	Madagascar dry deciduous forests	Apr	1	79.095	13.1493
471	4196	-14.708	47.7732	334.4	0.35	0.56	4	17	2015	1104	N	VIIRS	n	1	300.53	1.47	D	0	Madagascar dry deciduous forests	Apr	1	79.095	13.1493
472	4198	-15.6624	46.8102	335.23	0.58	0.52	4	17	2015	1104	N	VIIRS	n	1	298.03	6.57	D	0	Madagascar dry deciduous forests	Apr	1	79.095	13.1493
473	4199	-16.4915	46.9497	341.48	0.57	0.52	4	17	2015	1104	N	VIIRS	n	1	299.4	7.25	D	0	Madagascar dry deciduous forests	Apr	1	79.095	13.1493
474	4200	-16.4898	46.9528	341.67	0.57	0.52	4	17	2015	1104	N	VIIRS	n	1	299.66	7.84	D	0	Madagascar dry deciduous forests	Apr	1	79.095	13.1493
475	4201	-15.1165	47.6189	335.23	0.33	0.55	4	17	2015	1104	N	VIIRS	n	1	298.74	2.04	D	0	Madagascar dry deciduous forests	Apr	1	79.095	13.1493
476	4202	-15.0586	47.6082	334.76	0.33	0.56	4	17	2015	1104	N	VIIRS	n	1	301.38	2.38	D	0	Madagascar dry deciduous forests	Apr	1	79.095	13.1493
477	4203	-15.3398	47.5019	341.39	0.32	0.55	4	17	2015	1104	N	VIIRS	n	1	297.57	2.23	D	0	Madagascar dry deciduous forests	Apr	1	79.095	13.1493
478	4204	-15.0643	47.606	338.13	0.33	0.55	4	17	2015	1104	N	VIIRS	n	1	301.52	3.25	D	0	Madagascar dry deciduous forests	Apr	1	79.095	13.1493
479	4205	-15.6612	46.8078	341.39	0.58	0.52	4	17	2015	1104	N	VIIRS	n	1	293.96	7.87	D	0	Madagascar dry deciduous forests	Apr	1	79.095	13.1493
480	4206	-15.0659	47.6059	331.49	0.33	0.55	4	17	2015	1104	N	VIIRS	l	1	301.52	3.78	D	0	Madagascar dry deciduous forests	Apr	1	79.095	13.1493
481	4208	-14.4558	47.7658	344.4	0.35	0.57	4	17	2015	1104	N	VIIRS	n	1	299.06	3.67	D	0	Madagascar dry deciduous forests	Apr	1	79.095	13.1493
482	4210	-14.9553	48.1433	367	0.36	0.58	4	17	2015	1104	N	VIIRS	h	1	303.2	9.6	D	0	Madagascar dry deciduous forests	Apr	1	79.095	13.1493
483	4212	-14.8526	47.6373	332.77	0.39	0.36	4	17	2015	2212	N	VIIRS	n	1	294.25	2.87	N	0	Madagascar dry deciduous forests	Apr	1	79.095	13.1493
484	4269	-21.2534	45.6821	336.94	0.39	0.36	4	18	2015	1043	N	VIIRS	n	1	305.13	5.42	D	0	Madagascar dry deciduous forests	Apr	1	79.095	13.1493
485	4275	-21.254	45.6783	333	0.39	0.36	4	18	2015	1043	N	VIIRS	l	1	304.17	2.96	D	0	Madagascar dry deciduous forests	Apr	1	79.095	13.1493
486	4285	-19.194	44.4144	330.08	0.38	0.36	4	18	2015	1044	N	VIIRS	n	1	296.28	2.38	D	0	Madagascar dry deciduous forests	Apr	1	79.095	13.1493
487	4286	-20.0861	45.918	337.47	0.39	0.36	4	18	2015	1044	N	VIIRS	n	1	301.63	3.48	D	0	Madagascar dry deciduous forests	Apr	1	79.095	13.1493
488	4288	-18.3932	45.1164	335.15	0.39	0.36	4	18	2015	1044	N	VIIRS	n	1	300.76	2.93	D	3	Madagascar dry deciduous forests	Apr	1	79.095	13.1493
489	4291	-20.1344	45.8528	340.79	0.39	0.36	4	18	2015	1044	N	VIIRS	n	1	301.18	4.67	D	0	Madagascar dry deciduous forests	Apr	1	79.095	13.1493
490	4297	-20.0669	45.9222	330.86	0.39	0.37	4	18	2015	1044	N	VIIRS	n	1	299.1	3.65	D	0	Madagascar dry deciduous forests	Apr	1	79.095	13.1493
491	4299	-20.0738	45.9002	333.21	0.39	0.36	4	18	2015	1044	N	VIIRS	n	1	302.76	5.27	D	0	Madagascar dry deciduous forests	Apr	1	79.095	13.1493
492	4304	-20.9966	46.0725	339.39	0.39	0.36	4	18	2015	1044	N	VIIRS	n	1	306.49	3.74	D	0	Madagascar dry deciduous forests	Apr	1	79.095	13.1493
493	4314	-20.2912	45.7616	331.3	0.39	0.36	4	18	2015	1044	N	VIIRS	n	1	298.94	1.7	D	0	Madagascar dry deciduous forests	Apr	1	79.095	13.1493
494	4319	-20.8543	45.7845	347.4	0.39	0.36	4	18	2015	1044	N	VIIRS	n	1	305.29	5.84	D	0	Madagascar dry deciduous forests	Apr	1	79.095	13.1493
495	4322	-19.486	45.0445	331.03	0.39	0.36	4	18	2015	1044	N	VIIRS	n	1	300.99	2.49	D	0	Madagascar dry deciduous forests	Apr	1	79.095	13.1493
496	4328	-15.2111	47.8514	337.5	0.52	0.42	4	18	2015	1045	N	VIIRS	n	1	297.83	2.24	D	0	Madagascar dry deciduous forests	Apr	1	79.095	13.1493
497	4329	-15.2088	47.8529	340.31	0.52	0.42	4	18	2015	1045	N	VIIRS	n	1	301.84	5.06	D	0	Madagascar dry deciduous forests	Apr	1	79.095	13.1493
498	4330	-15.4373	47.7115	331.96	0.51	0.41	4	18	2015	1045	N	VIIRS	l	1	306.27	4.1	D	0	Madagascar dry deciduous forests	Apr	1	79.095	13.1493
499	4331	-15.4369	47.7099	334.99	0.51	0.41	4	18	2015	1045	N	VIIRS	l	1	306.7	3.99	D	0	Madagascar dry deciduous forests	Apr	1	79.095	13.1493
500	4333	-14.5057	47.749	332.02	0.53	0.42	4	18	2015	1045	N	VIIRS	n	1	302.92	3.39	D	0	Madagascar dry deciduous forests	Apr	1	79.095	13.1493
501	4334	-15.3907	48.2002	333.19	0.54	0.42	4	18	2015	1045	N	VIIRS	n	1	298.5	5.58	D	0	Madagascar dry deciduous forests	Apr	1	79.095	13.1493
502	4335	-16.8584	46.1838	335.68	0.42	0.38	4	18	2015	1045	N	VIIRS	n	1	304.74	6.02	D	0	Madagascar dry deciduous forests	Apr	1	79.095	13.1493
503	4340	-14.8694	48.4108	330.88	0.57	0.43	4	18	2015	1045	N	VIIRS	n	1	305.33	3.39	D	0	Madagascar dry deciduous forests	Apr	1	79.095	13.1493
504	4346	-16.9214	46.2639	330.85	0.42	0.38	4	18	2015	1045	N	VIIRS	l	1	303.75	1.88	D	0	Madagascar dry deciduous forests	Apr	1	79.095	13.1493
505	4347	-17.2483	46.057	331.55	0.41	0.37	4	18	2015	1045	N	VIIRS	n	1	301.34	2.57	D	0	Madagascar dry deciduous forests	Apr	1	79.095	13.1493
506	4348	-17.0742	46.0347	335.85	0.41	0.37	4	18	2015	1045	N	VIIRS	n	1	303.76	2.06	D	0	Madagascar dry deciduous forests	Apr	1	79.095	13.1493
507	4349	-16.1023	46.2384	334.31	0.43	0.38	4	18	2015	1045	N	VIIRS	n	1	299.17	2.7	D	0	Madagascar dry deciduous forests	Apr	1	79.095	13.1493
508	4350	-16.8936	46.1939	338.89	0.42	0.38	4	18	2015	1045	N	VIIRS	n	1	304.12	2.6	D	0	Madagascar dry deciduous forests	Apr	1	79.095	13.1493
509	4351	-17.2524	46.0536	332.56	0.41	0.37	4	18	2015	1045	N	VIIRS	l	1	303.6	2.57	D	0	Madagascar dry deciduous forests	Apr	1	79.095	13.1493
510	4352	-16.9006	46.1951	337.2	0.42	0.38	4	18	2015	1045	N	VIIRS	n	1	303.66	3.72	D	0	Madagascar dry deciduous forests	Apr	1	79.095	13.1493
511	4353	-16.9597	46.2256	333.75	0.42	0.38	4	18	2015	1045	N	VIIRS	n	1	302.7	2.69	D	0	Madagascar dry deciduous forests	Apr	1	79.095	13.1493
512	4354	-17.3015	46.4569	339.5	0.43	0.38	4	18	2015	1045	N	VIIRS	n	1	303.97	2	D	0	Madagascar dry deciduous forests	Apr	1	79.095	13.1493
513	4355	-17.2069	45.9696	332.44	0.41	0.37	4	18	2015	1045	N	VIIRS	n	1	300.78	2.56	D	0	Madagascar dry deciduous forests	Apr	1	79.095	13.1493
514	4356	-17.245	46.0124	340.83	0.41	0.37	4	18	2015	1045	N	VIIRS	n	1	305.24	4.93	D	0	Madagascar dry deciduous forests	Apr	1	79.095	13.1493
515	4357	-16.5292	46.0342	337.79	0.42	0.38	4	18	2015	1045	N	VIIRS	n	1	307.49	2.82	D	0	Madagascar dry deciduous forests	Apr	1	79.095	13.1493
516	4358	-17.2066	45.9498	331.34	0.41	0.37	4	18	2015	1045	N	VIIRS	n	1	299.55	4.18	D	0	Madagascar dry deciduous forests	Apr	1	79.095	13.1493
517	4360	-15.1137	48.0851	330.23	0.54	0.42	4	18	2015	1045	N	VIIRS	n	1	300.55	2.49	D	0	Madagascar dry deciduous forests	Apr	1	79.095	13.1493
518	4362	-17.3032	46.1552	336.25	0.42	0.37	4	18	2015	1045	N	VIIRS	n	1	300.87	2.1	D	0	Madagascar dry deciduous forests	Apr	1	79.095	13.1493
519	4363	-16.5227	46.9339	337.13	0.45	0.39	4	18	2015	1045	N	VIIRS	n	1	298.55	3.44	D	3	Madagascar dry deciduous forests	Apr	1	79.095	13.1493
520	4364	-17.2059	45.9536	337.58	0.41	0.37	4	18	2015	1045	N	VIIRS	n	1	303.47	4.18	D	0	Madagascar dry deciduous forests	Apr	1	79.095	13.1493
521	4365	-17.0486	46.0184	337.29	0.41	0.37	4	18	2015	1045	N	VIIRS	n	1	303.95	4.99	D	0	Madagascar dry deciduous forests	Apr	1	79.095	13.1493
522	4366	-17.052	46.019	335.74	0.41	0.37	4	18	2015	1045	N	VIIRS	n	1	302.46	2.45	D	0	Madagascar dry deciduous forests	Apr	1	79.095	13.1493
523	4367	-14.8863	48.3953	334.75	0.56	0.43	4	18	2015	1045	N	VIIRS	n	1	302.86	4.59	D	0	Madagascar dry deciduous forests	Apr	1	79.095	13.1493
524	4368	-16.843	46.1689	330.3	0.42	0.38	4	18	2015	1045	N	VIIRS	l	1	303.96	3.25	D	0	Madagascar dry deciduous forests	Apr	1	79.095	13.1493
525	4370	-16.8465	46.1695	332.97	0.42	0.38	4	18	2015	1045	N	VIIRS	l	1	304.59	4.63	D	0	Madagascar dry deciduous forests	Apr	1	79.095	13.1493
526	4371	-17.1618	46.2925	332.04	0.42	0.38	4	18	2015	1045	N	VIIRS	l	1	303.92	3.15	D	0	Madagascar dry deciduous forests	Apr	1	79.095	13.1493
527	4372	-16.5035	46.9832	335.35	0.46	0.39	4	18	2015	1045	N	VIIRS	n	1	301.6	2.55	D	0	Madagascar dry deciduous forests	Apr	1	79.095	13.1493
528	4373	-15.9835	47.0548	332.76	0.46	0.39	4	18	2015	1045	N	VIIRS	n	1	299.24	2.41	D	0	Madagascar dry deciduous forests	Apr	1	79.095	13.1493
529	4375	-14.4209	47.9398	332.55	0.54	0.42	4	18	2015	1045	N	VIIRS	n	1	301.68	3.77	D	0	Madagascar dry deciduous forests	Apr	1	79.095	13.1493
530	4376	-16.3307	47.1224	334.43	0.46	0.39	4	18	2015	1045	N	VIIRS	n	1	296.25	4.54	D	0	Madagascar dry deciduous forests	Apr	1	79.095	13.1493
531	4378	-14.7792	47.6932	337.59	0.52	0.41	4	18	2015	1045	N	VIIRS	n	1	301.37	4.36	D	0	Madagascar dry deciduous forests	Apr	1	79.095	13.1493
532	4379	-14.421	47.938	332.34	0.54	0.42	4	18	2015	1045	N	VIIRS	n	1	302.31	1.84	D	0	Madagascar dry deciduous forests	Apr	1	79.095	13.1493
533	4380	-16.4856	47.024	333.84	0.46	0.39	4	18	2015	1045	N	VIIRS	n	1	302.47	9.52	D	0	Madagascar dry deciduous forests	Apr	1	79.095	13.1493
534	4381	-15.3776	47.8093	334.9	0.52	0.41	4	18	2015	1045	N	VIIRS	n	1	302.93	2.75	D	0	Madagascar dry deciduous forests	Apr	1	79.095	13.1493
535	4382	-16.4812	47.0056	335.21	0.46	0.39	4	18	2015	1045	N	VIIRS	n	1	301.2	4.26	D	0	Madagascar dry deciduous forests	Apr	1	79.095	13.1493
536	4383	-16.4863	47.0197	338.69	0.46	0.39	4	18	2015	1045	N	VIIRS	n	1	300.73	9.52	D	0	Madagascar dry deciduous forests	Apr	1	79.095	13.1493
537	4384	-15.7322	47.6145	335.12	0.5	0.41	4	18	2015	1045	N	VIIRS	n	1	301.78	4.31	D	3	Madagascar dry deciduous forests	Apr	1	79.095	13.1493
538	4385	-15.1474	47.638	333.21	0.51	0.41	4	18	2015	1045	N	VIIRS	n	1	299.88	6.22	D	0	Madagascar dry deciduous forests	Apr	1	79.095	13.1493
539	4386	-15.7297	47.1435	333.27	0.47	0.4	4	18	2015	1045	N	VIIRS	n	1	299.6	3.54	D	0	Madagascar dry deciduous forests	Apr	1	79.095	13.1493
540	4387	-15.1377	47.6266	333.43	0.51	0.41	4	18	2015	1045	N	VIIRS	n	1	300.19	5.52	D	0	Madagascar dry deciduous forests	Apr	1	79.095	13.1493
541	4388	-15.1385	47.6281	343.49	0.51	0.41	4	18	2015	1045	N	VIIRS	n	1	301.55	6.63	D	0	Madagascar dry deciduous forests	Apr	1	79.095	13.1493
542	4389	-15.1284	47.5492	340.43	0.5	0.41	4	18	2015	1045	N	VIIRS	n	1	301.9	7.15	D	0	Madagascar dry deciduous forests	Apr	1	79.095	13.1493
543	4390	-16.6709	45.6761	333.1	0.41	0.37	4	18	2015	1045	N	VIIRS	n	1	300.05	2.17	D	0	Madagascar dry deciduous forests	Apr	1	79.095	13.1493
544	4391	-16.487	47.0155	341.29	0.46	0.39	4	18	2015	1045	N	VIIRS	n	1	300.83	7.52	D	0	Madagascar dry deciduous forests	Apr	1	79.095	13.1493
545	4392	-16.1141	45.9671	333.56	0.42	0.38	4	18	2015	1045	N	VIIRS	n	1	302.14	2.62	D	3	Madagascar dry deciduous forests	Apr	1	79.095	13.1493
546	4393	-16.4861	46.91	336.02	0.45	0.39	4	18	2015	1045	N	VIIRS	n	1	303.03	4.2	D	0	Madagascar dry deciduous forests	Apr	1	79.095	13.1493
547	4394	-15.1466	47.6428	339.61	0.51	0.41	4	18	2015	1045	N	VIIRS	n	1	301.53	6.22	D	0	Madagascar dry deciduous forests	Apr	1	79.095	13.1493
548	4395	-12.0368	49.2596	339.69	0.47	0.48	4	18	2015	1046	N	VIIRS	n	1	297.37	6.06	D	0	Madagascar dry deciduous forests	Apr	1	79.095	13.1493
549	4396	-15.6987	48.5735	303.36	0.45	0.39	4	18	2015	2154	N	VIIRS	n	1	292.18	0.42	N	0	Madagascar dry deciduous forests	Apr	1	79.095	13.1493
550	4399	-15.2051	47.6089	304.8	0.51	0.41	4	18	2015	2154	N	VIIRS	n	1	293.03	0.8	N	0	Madagascar dry deciduous forests	Apr	1	79.095	13.1493
551	4452	-19.3868	45.6891	341.99	0.48	0.4	4	19	2015	1025	N	VIIRS	n	1	300.66	8.07	D	0	Madagascar dry deciduous forests	Apr	1	79.095	13.1493
552	4453	-19.3916	45.6805	330.59	0.48	0.4	4	19	2015	1025	N	VIIRS	n	1	300.53	5.26	D	0	Madagascar dry deciduous forests	Apr	1	79.095	13.1493
553	4459	-20.0753	45.5242	335.62	0.49	0.4	4	19	2015	1025	N	VIIRS	n	1	299.71	3.7	D	0	Madagascar dry deciduous forests	Apr	1	79.095	13.1493
554	4465	-19.6648	45.26	333.43	0.5	0.41	4	19	2015	1025	N	VIIRS	n	1	297.13	4.49	D	0	Madagascar dry deciduous forests	Apr	1	79.095	13.1493
555	4468	-20.0715	45.5237	330.12	0.49	0.4	4	19	2015	1025	N	VIIRS	l	1	300.31	3.7	D	0	Madagascar dry deciduous forests	Apr	1	79.095	13.1493
556	4489	-17.2764	46.2109	332.85	0.43	0.38	4	19	2015	1026	N	VIIRS	n	1	300.01	2.48	D	0	Madagascar dry deciduous forests	Apr	1	79.095	13.1493
557	4490	-17.4245	46.3603	331.25	0.43	0.38	4	19	2015	1026	N	VIIRS	n	1	300.97	2.37	D	0	Madagascar dry deciduous forests	Apr	1	79.095	13.1493
558	4492	-17.0264	46.5104	332.27	0.42	0.38	4	19	2015	1026	N	VIIRS	l	1	305	2.55	D	0	Madagascar dry deciduous forests	Apr	1	79.095	13.1493
559	4495	-16.2601	46.6707	341.49	0.41	0.37	4	19	2015	1026	N	VIIRS	n	1	304.95	4.5	D	0	Madagascar dry deciduous forests	Apr	1	79.095	13.1493
560	4496	-17.2758	46.215	334	0.43	0.38	4	19	2015	1026	N	VIIRS	n	1	301.1	4.46	D	0	Madagascar dry deciduous forests	Apr	1	79.095	13.1493
561	4499	-15.8617	46.5875	332.12	0.41	0.37	4	19	2015	1026	N	VIIRS	l	1	304.94	3.18	D	0	Madagascar dry deciduous forests	Apr	1	79.095	13.1493
562	4500	-16.8764	46.7116	332.36	0.41	0.37	4	19	2015	1026	N	VIIRS	l	1	305.76	2.12	D	0	Madagascar dry deciduous forests	Apr	1	79.095	13.1493
563	4501	-14.7667	48.1107	333.96	0.38	0.36	4	19	2015	1026	N	VIIRS	n	1	300.33	4.16	D	0	Madagascar dry deciduous forests	Apr	1	79.095	13.1493
564	4505	-16.8844	46.2415	330.83	0.43	0.38	4	19	2015	1026	N	VIIRS	l	1	304.04	3.92	D	0	Madagascar dry deciduous forests	Apr	1	79.095	13.1493
565	4510	-17.072	46.0008	339.76	0.44	0.38	4	19	2015	1026	N	VIIRS	n	1	303.42	4.44	D	3	Madagascar dry deciduous forests	Apr	1	79.095	13.1493
566	4511	-15.2973	48.061	336.5	0.38	0.36	4	19	2015	1026	N	VIIRS	n	1	300.38	3.94	D	0	Madagascar dry deciduous forests	Apr	1	79.095	13.1493
567	4512	-16.7986	46.5731	342.47	0.42	0.37	4	19	2015	1026	N	VIIRS	n	1	307.4	21.46	D	0	Madagascar dry deciduous forests	Apr	1	79.095	13.1493
568	4513	-15.3412	47.4659	336.37	0.39	0.36	4	19	2015	1026	N	VIIRS	n	1	302.68	3.18	D	0	Madagascar dry deciduous forests	Apr	1	79.095	13.1493
569	4514	-15.2871	47.543	333.41	0.39	0.36	4	19	2015	1026	N	VIIRS	n	1	302.15	1.91	D	0	Madagascar dry deciduous forests	Apr	1	79.095	13.1493
570	4515	-15.2866	47.5466	340.06	0.39	0.36	4	19	2015	1026	N	VIIRS	n	1	304.78	6.54	D	0	Madagascar dry deciduous forests	Apr	1	79.095	13.1493
571	4516	-15.0223	47.619	339.67	0.39	0.36	4	19	2015	1026	N	VIIRS	n	1	303.25	5.68	D	0	Madagascar dry deciduous forests	Apr	1	79.095	13.1493
572	4517	-15.1904	47.0906	343.13	0.39	0.37	4	19	2015	1026	N	VIIRS	n	1	303.25	4.4	D	0	Madagascar dry deciduous forests	Apr	1	79.095	13.1493
573	4518	-16.3428	47.6366	330.46	0.39	0.36	4	19	2015	1026	N	VIIRS	l	1	304.88	1.22	D	0	Madagascar dry deciduous forests	Apr	1	79.095	13.1493
574	4519	-15.7259	46.1856	334.47	0.42	0.38	4	19	2015	1026	N	VIIRS	l	1	306.23	2.5	D	0	Madagascar dry deciduous forests	Apr	1	79.095	13.1493
575	4520	-15.7224	46.1851	331.8	0.42	0.38	4	19	2015	1026	N	VIIRS	l	1	306.64	2.5	D	0	Madagascar dry deciduous forests	Apr	1	79.095	13.1493
576	4521	-16.3378	47.6471	331.02	0.39	0.36	4	19	2015	1026	N	VIIRS	l	1	305.57	2.32	D	0	Madagascar dry deciduous forests	Apr	1	79.095	13.1493
577	4522	-15.7248	46.1855	335.25	0.42	0.38	4	19	2015	1026	N	VIIRS	n	1	306.69	2.61	D	0	Madagascar dry deciduous forests	Apr	1	79.095	13.1493
578	4523	-16.4918	46.9942	331.52	0.4	0.37	4	19	2015	1026	N	VIIRS	l	1	302.79	2.6	D	0	Madagascar dry deciduous forests	Apr	1	79.095	13.1493
579	4524	-16.4862	47.0088	334.05	0.4	0.37	4	19	2015	1026	N	VIIRS	n	1	304.73	2.7	D	0	Madagascar dry deciduous forests	Apr	1	79.095	13.1493
580	4525	-16.4726	47.0067	335.58	0.4	0.37	4	19	2015	1026	N	VIIRS	n	1	302.98	2.65	D	0	Madagascar dry deciduous forests	Apr	1	79.095	13.1493
581	4526	-15.7214	46.185	333.19	0.42	0.38	4	19	2015	1026	N	VIIRS	l	1	306.33	2.61	D	0	Madagascar dry deciduous forests	Apr	1	79.095	13.1493
582	4527	-14.8346	47.4969	333.44	0.39	0.36	4	19	2015	1026	N	VIIRS	n	1	303.25	1.45	D	3	Madagascar dry deciduous forests	Apr	1	79.095	13.1493
583	4528	-15.0251	47.6232	332.82	0.39	0.36	4	19	2015	1026	N	VIIRS	l	1	304.71	1.85	D	0	Madagascar dry deciduous forests	Apr	1	79.095	13.1493
584	4529	-17.4612	47.2222	334.24	0.4	0.37	4	19	2015	1026	N	VIIRS	n	1	304.1	2.25	D	0	Madagascar dry deciduous forests	Apr	1	79.095	13.1493
585	4530	-15.1854	47.1011	347.45	0.39	0.37	4	19	2015	1026	N	VIIRS	n	1	304.1	7.58	D	0	Madagascar dry deciduous forests	Apr	1	79.095	13.1493
586	4532	-15.3378	47.4653	337.03	0.39	0.36	4	19	2015	1026	N	VIIRS	n	1	301.53	3.18	D	0	Madagascar dry deciduous forests	Apr	1	79.095	13.1493
587	4538	-14.844	48.3355	333.3	0.38	0.36	4	19	2015	1026	N	VIIRS	n	1	300.91	1.93	D	0	Madagascar dry deciduous forests	Apr	1	79.095	13.1493
588	4539	-15.0557	47.3462	335.69	0.39	0.36	4	19	2015	1026	N	VIIRS	n	1	303.53	7.6	D	0	Madagascar dry deciduous forests	Apr	1	79.095	13.1493
589	4540	-16.4901	46.8147	335.39	0.41	0.37	4	19	2015	1026	N	VIIRS	n	1	305.22	2.98	D	0	Madagascar dry deciduous forests	Apr	1	79.095	13.1493
590	4541	-15.1251	47.6986	336.12	0.39	0.36	4	19	2015	1026	N	VIIRS	n	1	300.02	2.05	D	0	Madagascar dry deciduous forests	Apr	1	79.095	13.1493
591	4542	-15.4258	47.765	330.43	0.39	0.36	4	19	2015	1026	N	VIIRS	l	1	302.14	4.56	D	0	Madagascar dry deciduous forests	Apr	1	79.095	13.1493
592	4543	-16.5114	46.8807	340.56	0.41	0.37	4	19	2015	1026	N	VIIRS	n	1	303.92	4.06	D	0	Madagascar dry deciduous forests	Apr	1	79.095	13.1493
593	4545	-15.4228	47.7387	330.55	0.39	0.36	4	19	2015	1026	N	VIIRS	n	1	297.44	4.28	D	0	Madagascar dry deciduous forests	Apr	1	79.095	13.1493
594	4546	-16.3473	47.1066	331.77	0.4	0.37	4	19	2015	1026	N	VIIRS	n	1	302.27	2.28	D	0	Madagascar dry deciduous forests	Apr	1	79.095	13.1493
595	4547	-15.429	47.7433	340.21	0.39	0.36	4	19	2015	1026	N	VIIRS	n	1	300.04	3.83	D	0	Madagascar dry deciduous forests	Apr	1	79.095	13.1493
596	4549	-16.2068	47.2795	332.53	0.4	0.37	4	19	2015	1026	N	VIIRS	n	1	302.28	2.88	D	0	Madagascar dry deciduous forests	Apr	1	79.095	13.1493
597	4550	-15.4284	47.7469	331.9	0.39	0.36	4	19	2015	1026	N	VIIRS	n	1	301.48	3.46	D	0	Madagascar dry deciduous forests	Apr	1	79.095	13.1493
598	4551	-16.3467	47.107	331.54	0.4	0.37	4	19	2015	1026	N	VIIRS	n	1	302.2	2.26	D	0	Madagascar dry deciduous forests	Apr	1	79.095	13.1493
599	4557	-12.0329	49.2583	343.98	0.41	0.37	4	19	2015	1027	N	VIIRS	n	1	308.61	5.42	D	0	Madagascar dry deciduous forests	Apr	1	79.095	13.1493
600	4558	-12.0335	49.2546	345.7	0.41	0.37	4	19	2015	1027	N	VIIRS	n	1	307.84	5.42	D	0	Madagascar dry deciduous forests	Apr	1	79.095	13.1493
601	4559	-12.9757	49.3216	331.99	0.4	0.37	4	19	2015	1027	N	VIIRS	n	1	305.43	1.67	D	0	Madagascar dry deciduous forests	Apr	1	79.095	13.1493
602	4614	-19.0412	45.3338	334.99	0.64	0.54	4	20	2015	1006	N	VIIRS	n	1	296.4	11.33	D	0	Madagascar dry deciduous forests	Apr	1	79.095	13.1493
603	4618	-19.0434	45.3321	341.83	0.63	0.54	4	20	2015	1006	N	VIIRS	n	1	297.42	8.27	D	0	Madagascar dry deciduous forests	Apr	1	79.095	13.1493
604	4639	-15.5485	47.8403	330.8	0.4	0.44	4	20	2015	1007	N	VIIRS	n	1	297.96	1.92	D	3	Madagascar dry deciduous forests	Apr	1	79.095	13.1493
605	4640	-15.9052	48.0114	331.61	0.39	0.44	4	20	2015	1007	N	VIIRS	n	1	299.6	3.17	D	0	Madagascar dry deciduous forests	Apr	1	79.095	13.1493
606	4641	-15.4405	47.7492	344.94	0.4	0.44	4	20	2015	1007	N	VIIRS	n	1	302.42	10.11	D	0	Madagascar dry deciduous forests	Apr	1	79.095	13.1493
607	4642	-15.2248	48.1432	331.99	0.57	0.43	4	20	2015	1007	N	VIIRS	n	1	300.78	3.28	D	0	Madagascar dry deciduous forests	Apr	1	79.095	13.1493
608	4643	-14.8135	47.4644	333.24	0.41	0.45	4	20	2015	1007	N	VIIRS	n	1	301.54	6.67	D	0	Madagascar dry deciduous forests	Apr	1	79.095	13.1493
609	4644	-14.813	47.4682	344.89	0.41	0.45	4	20	2015	1007	N	VIIRS	n	1	303.72	6.67	D	0	Madagascar dry deciduous forests	Apr	1	79.095	13.1493
610	4645	-15.8518	47.2757	338.51	0.43	0.46	4	20	2015	1007	N	VIIRS	n	1	298.55	5.89	D	0	Madagascar dry deciduous forests	Apr	1	79.095	13.1493
611	4646	-15.8513	47.2798	346.78	0.43	0.46	4	20	2015	1007	N	VIIRS	n	1	299.46	5.89	D	0	Madagascar dry deciduous forests	Apr	1	79.095	13.1493
612	4647	-16.2224	47.2964	340.8	0.44	0.46	4	20	2015	1007	N	VIIRS	n	1	296.09	7.55	D	0	Madagascar dry deciduous forests	Apr	1	79.095	13.1493
613	4648	-16.2229	47.2923	340.39	0.44	0.46	4	20	2015	1007	N	VIIRS	n	1	297.35	4.99	D	0	Madagascar dry deciduous forests	Apr	1	79.095	13.1493
614	4649	-15.3207	48.0042	338.97	0.39	0.44	4	20	2015	1007	N	VIIRS	n	1	296.25	3.32	D	0	Madagascar dry deciduous forests	Apr	1	79.095	13.1493
615	4650	-15.3208	48.0036	341.47	0.39	0.44	4	20	2015	1007	N	VIIRS	n	1	296.5	5.27	D	0	Madagascar dry deciduous forests	Apr	1	79.095	13.1493
616	4651	-16.4614	46.9848	331.97	0.46	0.47	4	20	2015	1007	N	VIIRS	n	1	298.77	3.23	D	0	Madagascar dry deciduous forests	Apr	1	79.095	13.1493
617	4653	-15.5085	47.7623	334.87	0.4	0.44	4	20	2015	1007	N	VIIRS	n	1	295.35	2.48	D	3	Madagascar dry deciduous forests	Apr	1	79.095	13.1493
618	4654	-14.6021	48.1088	330.73	0.56	0.43	4	20	2015	1007	N	VIIRS	n	1	297.46	2.87	D	0	Madagascar dry deciduous forests	Apr	1	79.095	13.1493
619	4655	-14.6014	48.114	333.36	0.56	0.43	4	20	2015	1007	N	VIIRS	n	1	299.77	3.39	D	0	Madagascar dry deciduous forests	Apr	1	79.095	13.1493
620	4656	-15.3143	48.4936	331.55	0.54	0.42	4	20	2015	1007	N	VIIRS	l	1	303.01	7.3	D	0	Madagascar dry deciduous forests	Apr	1	79.095	13.1493
621	4659	-15.5005	46.8319	338.06	0.46	0.47	4	20	2015	1007	N	VIIRS	n	1	297.77	5.34	D	0	Madagascar dry deciduous forests	Apr	1	79.095	13.1493
622	4660	-15.3387	47.5139	333.33	0.41	0.45	4	20	2015	1007	N	VIIRS	n	1	300.66	2.76	D	0	Madagascar dry deciduous forests	Apr	1	79.095	13.1493
623	4661	-13.2863	49.8291	342.2	0.44	0.39	4	20	2015	1008	N	VIIRS	n	1	300.56	7.38	D	0	Madagascar dry deciduous forests	Apr	1	79.095	13.1493
624	4662	-12.0918	49.2876	347.07	0.45	0.39	4	20	2015	1008	N	VIIRS	n	1	296.65	10.72	D	0	Madagascar dry deciduous forests	Apr	1	79.095	13.1493
625	4663	-12.0882	49.2871	336.26	0.45	0.39	4	20	2015	1008	N	VIIRS	n	1	295.22	7.41	D	0	Madagascar dry deciduous forests	Apr	1	79.095	13.1493
626	4664	-14.3987	47.803	344.26	0.39	0.44	4	20	2015	1008	N	VIIRS	n	1	299.97	5.96	D	0	Madagascar dry deciduous forests	Apr	1	79.095	13.1493
627	4665	-14.3679	48.1351	334.69	0.55	0.43	4	20	2015	1008	N	VIIRS	n	1	299.15	4.43	D	0	Madagascar dry deciduous forests	Apr	1	79.095	13.1493
628	4714	-17.1491	45.942	349.64	0.56	0.69	4	21	2015	948	N	VIIRS	n	1	292.12	8.22	D	0	Madagascar dry deciduous forests	Apr	1	79.095	13.1493
629	4715	-17.1555	45.9433	349.04	0.56	0.69	4	21	2015	948	N	VIIRS	n	1	292.65	8.22	D	0	Madagascar dry deciduous forests	Apr	1	79.095	13.1493
630	4716	-15.119	47.6451	330.3	0.41	0.61	4	21	2015	948	N	VIIRS	n	1	296.03	5.48	D	0	Madagascar dry deciduous forests	Apr	1	79.095	13.1493
631	4717	-15.3393	46.9975	367	0.46	0.63	4	21	2015	948	N	VIIRS	h	1	295.62	8.42	D	0	Madagascar dry deciduous forests	Apr	1	79.095	13.1493
632	4720	-15.3821	48.1077	352.8	0.39	0.59	4	21	2015	948	N	VIIRS	n	1	296.28	6.63	D	0	Madagascar dry deciduous forests	Apr	1	79.095	13.1493
633	4722	-16.1152	47.1807	342.52	0.45	0.63	4	21	2015	948	N	VIIRS	n	1	295.06	4.86	D	0	Madagascar dry deciduous forests	Apr	1	79.095	13.1493
634	4723	-15.4876	47.7538	345.97	0.41	0.61	4	21	2015	948	N	VIIRS	n	1	295.39	6.58	D	0	Madagascar dry deciduous forests	Apr	1	79.095	13.1493
635	4724	-16.1106	47.1858	334.7	0.45	0.63	4	21	2015	948	N	VIIRS	n	1	295.62	4.6	D	0	Madagascar dry deciduous forests	Apr	1	79.095	13.1493
636	4725	-15.3736	47.8273	367	0.4	0.6	4	21	2015	948	N	VIIRS	h	1	296.45	9.7	D	0	Madagascar dry deciduous forests	Apr	1	79.095	13.1493
637	4726	-16.111	47.1813	340.46	0.45	0.63	4	21	2015	948	N	VIIRS	n	1	295.24	4.6	D	0	Madagascar dry deciduous forests	Apr	1	79.095	13.1493
638	4727	-16.1169	47.1819	340.11	0.45	0.63	4	21	2015	948	N	VIIRS	n	1	294.98	5.65	D	0	Madagascar dry deciduous forests	Apr	1	79.095	13.1493
639	4729	-16.1148	47.1851	336.22	0.45	0.63	4	21	2015	948	N	VIIRS	n	1	294.96	4.86	D	0	Madagascar dry deciduous forests	Apr	1	79.095	13.1493
640	4730	-16.1139	47.1938	338.43	0.45	0.63	4	21	2015	948	N	VIIRS	n	1	295.56	5.79	D	0	Madagascar dry deciduous forests	Apr	1	79.095	13.1493
641	4732	-16.1156	47.1949	330.28	0.45	0.63	4	21	2015	948	N	VIIRS	n	1	295.22	5.18	D	0	Madagascar dry deciduous forests	Apr	1	79.095	13.1493
642	4733	-16.112	47.1725	367	0.45	0.63	4	21	2015	948	N	VIIRS	h	1	295.72	15.31	D	0	Madagascar dry deciduous forests	Apr	1	79.095	13.1493
643	4734	-14.5573	47.7644	351.26	0.4	0.6	4	21	2015	949	N	VIIRS	n	1	294.41	6.41	D	0	Madagascar dry deciduous forests	Apr	1	79.095	13.1493
644	4737	-14.8395	47.4938	344.22	0.42	0.61	4	21	2015	949	N	VIIRS	n	1	297.41	5.73	D	0	Madagascar dry deciduous forests	Apr	1	79.095	13.1493
645	4738	-14.8416	47.4941	341.09	0.42	0.61	4	21	2015	949	N	VIIRS	n	1	296.76	4.05	D	0	Madagascar dry deciduous forests	Apr	1	79.095	13.1493
646	4821	-19.9964	46.0493	335.2	0.53	0.67	4	21	2015	1128	N	VIIRS	n	1	295.49	4.2	D	0	Madagascar dry deciduous forests	Apr	1	79.095	13.1493
647	4822	-19.7265	44.5731	330.62	0.44	0.62	4	21	2015	1128	N	VIIRS	n	1	297.55	2.14	D	3	Madagascar dry deciduous forests	Apr	1	79.095	13.1493
648	4825	-16.1067	47.1775	332.9	0.75	0.77	4	21	2015	1129	N	VIIRS	n	1	291.49	11.23	D	0	Madagascar dry deciduous forests	Apr	1	79.095	13.1493
649	4826	-16.3667	46.3791	333.12	0.66	0.73	4	21	2015	1129	N	VIIRS	n	1	290.16	6.45	D	0	Madagascar dry deciduous forests	Apr	1	79.095	13.1493
650	4827	-15.7129	48.7903	304.07	0.62	0.54	4	21	2015	2238	N	VIIRS	n	1	289.22	2.02	N	0	Madagascar dry deciduous forests	Apr	1	79.095	13.1493
651	4828	-15.7231	48.7907	326.2	0.62	0.54	4	21	2015	2238	N	VIIRS	n	1	290.45	2.72	N	0	Madagascar dry deciduous forests	Apr	1	79.095	13.1493
652	4829	-15.7238	48.797	303.36	0.62	0.54	4	21	2015	2238	N	VIIRS	n	1	290.39	2.72	N	0	Madagascar dry deciduous forests	Apr	1	79.095	13.1493
653	4833	-14.6354	48.452	326.32	0.74	0.76	4	22	2015	930	N	VIIRS	n	1	296.36	7.92	D	0	Madagascar dry deciduous forests	Apr	1	79.095	13.1493
654	4834	-14.6363	48.4427	328.12	0.74	0.76	4	22	2015	930	N	VIIRS	n	1	294.6	5.82	D	0	Madagascar dry deciduous forests	Apr	1	79.095	13.1493
655	4835	-14.6325	48.4472	331.41	0.74	0.76	4	22	2015	930	N	VIIRS	n	1	295.43	8.07	D	0	Madagascar dry deciduous forests	Apr	1	79.095	13.1493
656	4931	-19.681	45.2671	334.97	0.49	0.49	4	22	2015	1109	N	VIIRS	n	1	299	1.7	D	0	Madagascar dry deciduous forests	Apr	1	79.095	13.1493
657	4932	-19.7052	45.2616	340.85	0.49	0.48	4	22	2015	1109	N	VIIRS	n	1	301.07	5.04	D	0	Madagascar dry deciduous forests	Apr	1	79.095	13.1493
658	4934	-19.7176	45.2541	334.41	0.49	0.48	4	22	2015	1109	N	VIIRS	n	1	302.65	4.07	D	0	Madagascar dry deciduous forests	Apr	1	79.095	13.1493
659	4936	-19.7095	45.0686	341.31	0.47	0.48	4	22	2015	1109	N	VIIRS	n	1	301.29	6.47	D	3	Madagascar dry deciduous forests	Apr	1	79.095	13.1493
660	4938	-20.108	45.4553	330.26	0.49	0.49	4	22	2015	1109	N	VIIRS	n	1	301.84	2.53	D	0	Madagascar dry deciduous forests	Apr	1	79.095	13.1493
661	4941	-19.7069	45.2612	340.35	0.49	0.48	4	22	2015	1109	N	VIIRS	n	1	301.1	4.89	D	0	Madagascar dry deciduous forests	Apr	1	79.095	13.1493
662	4943	-19.706	45.2657	338.41	0.49	0.48	4	22	2015	1109	N	VIIRS	n	1	300.31	6.81	D	0	Madagascar dry deciduous forests	Apr	1	79.095	13.1493
663	4944	-19.7058	45.016	342.72	0.47	0.48	4	22	2015	1109	N	VIIRS	n	1	304.87	6.2	D	3	Madagascar dry deciduous forests	Apr	1	79.095	13.1493
664	4951	-19.2233	44.439	337.05	0.44	0.46	4	22	2015	1109	N	VIIRS	n	1	299.13	5.43	D	0	Madagascar dry deciduous forests	Apr	1	79.095	13.1493
665	4955	-20.2886	45.7599	333.8	0.51	0.49	4	22	2015	1109	N	VIIRS	n	1	301.5	2.88	D	0	Madagascar dry deciduous forests	Apr	1	79.095	13.1493
666	4958	-20.0239	46.0724	348.2	0.54	0.51	4	22	2015	1109	N	VIIRS	n	1	303.4	14.25	D	0	Madagascar dry deciduous forests	Apr	1	79.095	13.1493
667	4959	-20.0412	46.2326	341.19	0.55	0.51	4	22	2015	1109	N	VIIRS	n	1	301.58	10.23	D	0	Madagascar dry deciduous forests	Apr	1	79.095	13.1493
668	4960	-20.0423	46.2303	350.26	0.55	0.51	4	22	2015	1109	N	VIIRS	n	1	303.6	8.39	D	0	Madagascar dry deciduous forests	Apr	1	79.095	13.1493
669	4968	-20.6769	45.6577	341.95	0.5	0.49	4	22	2015	1109	N	VIIRS	n	1	304.38	7.78	D	0	Madagascar dry deciduous forests	Apr	1	79.095	13.1493
670	4970	-16.8635	46.7799	329.11	0.34	0.56	4	22	2015	1110	N	VIIRS	n	1	290.98	1.91	D	0	Madagascar dry deciduous forests	Apr	1	79.095	13.1493
671	4972	-14.8629	48.446	335.92	0.48	0.65	4	22	2015	1110	N	VIIRS	n	1	298.58	6.43	D	0	Madagascar dry deciduous forests	Apr	1	79.095	13.1493
672	4977	-15.7283	48.7941	327.65	0.49	0.65	4	22	2015	1110	N	VIIRS	n	1	292.45	4.56	D	0	Madagascar dry deciduous forests	Apr	1	79.095	13.1493
673	4978	-15.7238	48.7859	330.33	0.49	0.65	4	22	2015	1110	N	VIIRS	n	1	291.45	4.45	D	0	Madagascar dry deciduous forests	Apr	1	79.095	13.1493
674	4979	-15.7275	48.7932	328.94	0.49	0.65	4	22	2015	1110	N	VIIRS	n	1	292.17	4.24	D	0	Madagascar dry deciduous forests	Apr	1	79.095	13.1493
675	4980	-15.723	48.7847	326.8	0.49	0.65	4	22	2015	1110	N	VIIRS	n	1	290.95	8.03	D	0	Madagascar dry deciduous forests	Apr	1	79.095	13.1493
676	4982	-15.8	47.1226	346.74	0.38	0.59	4	22	2015	1110	N	VIIRS	n	1	286.13	8.2	D	0	Madagascar dry deciduous forests	Apr	1	79.095	13.1493
677	4983	-15.1814	47.6254	330.39	0.42	0.61	4	22	2015	1110	N	VIIRS	n	1	281.9	4.14	D	0	Madagascar dry deciduous forests	Apr	1	79.095	13.1493
678	4984	-15.7934	46.5063	327.97	0.35	0.56	4	22	2015	1110	N	VIIRS	n	1	294.13	2.4	D	0	Madagascar dry deciduous forests	Apr	1	79.095	13.1493
679	4985	-12.5362	49.4061	305.66	0.47	0.4	4	22	2015	2218	N	VIIRS	n	1	290.93	0.28	N	0	Madagascar dry deciduous forests	Apr	1	79.095	13.1493
680	7	-15.927	50.2078	333.81	0.6	0.53	1	1	2015	1053	N	VIIRS	n	1	289.27	6.6	D	0	Madagascar lowland forests	Jan	3	42.4536	9.56653
681	8	-15.9284	50.209	333.83	0.6	0.53	1	1	2015	1053	N	VIIRS	n	1	290.32	8.18	D	0	Madagascar lowland forests	Jan	3	42.4536	9.56653
682	9	-15.9295	50.2033	345.14	0.6	0.53	1	1	2015	1053	N	VIIRS	n	1	290.54	9.87	D	0	Madagascar lowland forests	Jan	3	42.4536	9.56653
683	10	-15.933	50.203	342.93	0.6	0.53	1	1	2015	1053	N	VIIRS	n	1	290.47	9.13	D	0	Madagascar lowland forests	Jan	3	42.4536	9.56653
684	13	-15.2613	50.4623	333.58	0.39	0.36	1	1	2015	2202	N	VIIRS	n	1	253.77	3.69	N	0	Madagascar lowland forests	Jan	3	42.4536	9.56653
685	14	-19.8794	48.8092	312.03	0.38	0.36	1	1	2015	2204	N	VIIRS	n	1	281.11	1.36	N	3	Madagascar lowland forests	Jan	3	42.4536	9.56653
686	15	-20.8727	48.3638	346.66	0.39	0.36	1	2	2015	1033	N	VIIRS	n	1	296.49	22.97	D	0	Madagascar lowland forests	Jan	3	42.4536	9.56653
687	16	-20.8733	48.3601	331.21	0.39	0.36	1	2	2015	1033	N	VIIRS	n	1	293.71	7.61	D	0	Madagascar lowland forests	Jan	3	42.4536	9.56653
688	17	-22.0291	48.0227	329.88	0.38	0.36	1	2	2015	1033	N	VIIRS	n	1	295.14	2.18	D	0	Madagascar lowland forests	Jan	3	42.4536	9.56653
689	18	-20.5959	48.3652	336.18	0.39	0.36	1	2	2015	1033	N	VIIRS	n	1	287.33	7.68	D	0	Madagascar lowland forests	Jan	3	42.4536	9.56653
690	19	-23.5614	47.4316	329.29	0.39	0.36	1	2	2015	1033	N	VIIRS	n	1	284.72	2.94	D	0	Madagascar lowland forests	Jan	3	42.4536	9.56653
691	20	-16.8998	49.529	331.26	0.43	0.38	1	2	2015	1034	N	VIIRS	n	1	298.06	1.27	D	0	Madagascar lowland forests	Jan	3	42.4536	9.56653
692	21	-19.5797	48.7611	343.96	0.39	0.36	1	2	2015	1034	N	VIIRS	n	1	297.95	25.46	D	0	Madagascar lowland forests	Jan	3	42.4536	9.56653
693	24	-16.6114	49.7661	332.61	0.44	0.39	1	2	2015	1034	N	VIIRS	n	1	296.43	3.67	D	0	Madagascar lowland forests	Jan	3	42.4536	9.56653
694	25	-15.8784	49.5929	330.85	0.44	0.39	1	2	2015	1035	N	VIIRS	n	1	291.08	5	D	0	Madagascar lowland forests	Jan	3	42.4536	9.56653
695	26	-15.8777	49.597	332.23	0.44	0.39	1	2	2015	1035	N	VIIRS	n	1	292.14	5	D	0	Madagascar lowland forests	Jan	3	42.4536	9.56653
696	27	-14.2519	49.9188	331.03	0.48	0.4	1	2	2015	1035	N	VIIRS	n	1	290.97	4.55	D	0	Madagascar lowland forests	Jan	3	42.4536	9.56653
697	28	-14.2869	50.062	333.4	0.49	0.4	1	2	2015	1035	N	VIIRS	n	1	288.36	2.91	D	0	Madagascar lowland forests	Jan	3	42.4536	9.56653
698	29	-14.1812	49.9559	335.02	0.48	0.4	1	2	2015	1035	N	VIIRS	n	1	297.8	5.63	D	0	Madagascar lowland forests	Jan	3	42.4536	9.56653
699	30	-14.1337	50.0945	332.9	0.49	0.4	1	2	2015	1035	N	VIIRS	n	1	293.24	3.1	D	0	Madagascar lowland forests	Jan	3	42.4536	9.56653
700	31	-15.0044	50.189	335.74	0.48	0.4	1	2	2015	1035	N	VIIRS	n	1	274.13	3.46	D	0	Madagascar lowland forests	Jan	3	42.4536	9.56653
701	32	-16.2782	49.7724	331.4	0.45	0.39	1	2	2015	1035	N	VIIRS	n	1	297.01	2.32	D	0	Madagascar lowland forests	Jan	3	42.4536	9.56653
702	34	-15.0542	50.1416	348.12	0.48	0.4	1	2	2015	1035	N	VIIRS	n	1	282.16	11.89	D	0	Madagascar lowland forests	Jan	3	42.4536	9.56653
703	35	-15.0735	50.0943	337.01	0.48	0.4	1	2	2015	1035	N	VIIRS	n	1	283.46	5.47	D	0	Madagascar lowland forests	Jan	3	42.4536	9.56653
704	36	-15.0594	50.1108	334.53	0.48	0.4	1	2	2015	1035	N	VIIRS	n	1	282.26	8.26	D	0	Madagascar lowland forests	Jan	3	42.4536	9.56653
705	37	-14.5666	50.0947	333.6	0.48	0.4	1	2	2015	1035	N	VIIRS	n	1	289.2	3.76	D	0	Madagascar lowland forests	Jan	3	42.4536	9.56653
706	38	-15.0385	50.1902	341.64	0.48	0.4	1	2	2015	1035	N	VIIRS	n	1	276.76	7.14	D	0	Madagascar lowland forests	Jan	3	42.4536	9.56653
707	39	-14.3609	50.0834	339.37	0.49	0.4	1	2	2015	1035	N	VIIRS	n	1	294.15	5.37	D	0	Madagascar lowland forests	Jan	3	42.4536	9.56653
708	40	-14.3857	50.1624	332.34	0.49	0.4	1	2	2015	1035	N	VIIRS	n	1	296.61	2.94	D	0	Madagascar lowland forests	Jan	3	42.4536	9.56653
709	41	-15.0364	50.1574	333.77	0.48	0.4	1	2	2015	1035	N	VIIRS	n	1	276.82	11.84	D	0	Madagascar lowland forests	Jan	3	42.4536	9.56653
710	42	-15.0451	50.196	332.86	0.48	0.4	1	2	2015	1035	N	VIIRS	n	1	276.43	3.17	D	0	Madagascar lowland forests	Jan	3	42.4536	9.56653
711	47	-16.2328	49.7495	315.4	0.55	0.43	1	2	2015	2144	N	VIIRS	n	1	287.52	1.23	N	0	Madagascar lowland forests	Jan	3	42.4536	9.56653
712	48	-16.2332	49.745	314.25	0.55	0.43	1	2	2015	2144	N	VIIRS	n	1	287.55	1.76	N	0	Madagascar lowland forests	Jan	3	42.4536	9.56653
713	49	-20.7416	48.3799	334.2	0.51	0.41	1	3	2015	1014	N	VIIRS	l	1	293.62	10.7	D	0	Madagascar lowland forests	Jan	3	42.4536	9.56653
714	51	-17.6361	49.3451	339.22	0.43	0.38	1	3	2015	1015	N	VIIRS	n	1	294.63	10.9	D	0	Madagascar lowland forests	Jan	3	42.4536	9.56653
715	52	-20.5304	48.4147	332.98	0.51	0.41	1	3	2015	1015	N	VIIRS	n	1	293.86	6.33	D	0	Madagascar lowland forests	Jan	3	42.4536	9.56653
716	53	-19.4027	48.9376	332.46	0.47	0.39	1	3	2015	1015	N	VIIRS	n	1	293.93	3.38	D	0	Madagascar lowland forests	Jan	3	42.4536	9.56653
717	54	-20.2821	48.5566	333.15	0.5	0.41	1	3	2015	1015	N	VIIRS	l	1	295	17.06	D	0	Madagascar lowland forests	Jan	3	42.4536	9.56653
718	55	-18.74	48.876	342.22	0.46	0.39	1	3	2015	1015	N	VIIRS	n	1	294.79	10.13	D	0	Madagascar lowland forests	Jan	3	42.4536	9.56653
719	56	-16.8875	49.5155	339.38	0.42	0.38	1	3	2015	1015	N	VIIRS	n	1	289.66	7.28	D	0	Madagascar lowland forests	Jan	3	42.4536	9.56653
720	57	-19.0419	49.0283	341	0.46	0.39	1	3	2015	1015	N	VIIRS	n	1	296.49	4.98	D	0	Madagascar lowland forests	Jan	3	42.4536	9.56653
721	58	-14.4999	50.0364	332.99	0.39	0.36	1	3	2015	1016	N	VIIRS	l	1	290.73	9.56	D	0	Madagascar lowland forests	Jan	3	42.4536	9.56653
722	59	-13.7605	49.9246	330.35	0.39	0.36	1	3	2015	1016	N	VIIRS	n	1	289.5	1.4	D	0	Madagascar lowland forests	Jan	3	42.4536	9.56653
723	60	-15.1083	50.3745	344.89	0.39	0.36	1	3	2015	1016	N	VIIRS	n	1	289.31	5.96	D	0	Madagascar lowland forests	Jan	3	42.4536	9.56653
724	61	-15.1156	50.3719	337.93	0.39	0.36	1	3	2015	1016	N	VIIRS	n	1	289.43	4.87	D	0	Madagascar lowland forests	Jan	3	42.4536	9.56653
725	62	-14.6084	50.0079	331.88	0.39	0.37	1	3	2015	1016	N	VIIRS	l	1	289.15	6.95	D	0	Madagascar lowland forests	Jan	3	42.4536	9.56653
726	63	-14.4748	50.1372	331.79	0.39	0.36	1	3	2015	1016	N	VIIRS	n	1	292.04	1.98	D	0	Madagascar lowland forests	Jan	3	42.4536	9.56653
727	64	-14.0155	49.9503	330.98	0.39	0.36	1	3	2015	1016	N	VIIRS	n	1	291.57	4.65	D	0	Madagascar lowland forests	Jan	3	42.4536	9.56653
728	65	-14.548	50.1148	343.09	0.39	0.36	1	3	2015	1016	N	VIIRS	n	1	296.18	26.87	D	0	Madagascar lowland forests	Jan	3	42.4536	9.56653
729	66	-14.6617	50.1474	332.91	0.39	0.36	1	3	2015	1016	N	VIIRS	n	1	288.81	2.92	D	0	Madagascar lowland forests	Jan	3	42.4536	9.56653
730	67	-14.5822	50.1162	333.27	0.39	0.36	1	3	2015	1016	N	VIIRS	n	1	291.28	2.09	D	0	Madagascar lowland forests	Jan	3	42.4536	9.56653
731	68	-15.8569	50.2331	332.03	0.4	0.37	1	3	2015	1016	N	VIIRS	n	1	284.33	3.71	D	0	Madagascar lowland forests	Jan	3	42.4536	9.56653
732	69	-15.0743	50.3022	336.39	0.39	0.36	1	3	2015	1016	N	VIIRS	n	1	290.03	6.94	D	0	Madagascar lowland forests	Jan	3	42.4536	9.56653
733	71	-14.5812	50.1454	304.06	0.37	0.58	1	3	2015	2124	N	VIIRS	n	1	287.52	0.51	N	0	Madagascar lowland forests	Jan	3	42.4536	9.56653
734	72	-14.5799	50.1463	304.95	0.37	0.58	1	3	2015	2124	N	VIIRS	n	1	286.98	0.4	N	0	Madagascar lowland forests	Jan	3	42.4536	9.56653
735	73	-17.7825	49.4382	334.39	0.52	0.5	1	4	2015	956	N	VIIRS	n	1	291.07	3.99	D	0	Madagascar lowland forests	Jan	3	42.4536	9.56653
736	74	-17.9802	49.32	332.67	0.53	0.5	1	4	2015	956	N	VIIRS	n	1	290.07	3.22	D	0	Madagascar lowland forests	Jan	3	42.4536	9.56653
737	75	-17.9786	49.3221	327.47	0.53	0.5	1	4	2015	956	N	VIIRS	n	1	289.88	3.76	D	0	Madagascar lowland forests	Jan	3	42.4536	9.56653
738	76	-18.65	48.8678	334.04	0.58	0.52	1	4	2015	956	N	VIIRS	n	1	283.83	6.11	D	0	Madagascar lowland forests	Jan	3	42.4536	9.56653
739	78	-15.7326	50.3073	328.26	0.43	0.46	1	4	2015	957	N	VIIRS	n	1	289.52	4.27	D	0	Madagascar lowland forests	Jan	3	42.4536	9.56653
740	79	-15.7266	50.3324	339.06	0.43	0.46	1	4	2015	957	N	VIIRS	n	1	292.76	3.15	D	0	Madagascar lowland forests	Jan	3	42.4536	9.56653
741	80	-15.1351	50.2306	332.8	0.43	0.46	1	4	2015	957	N	VIIRS	n	1	287.82	3.6	D	0	Madagascar lowland forests	Jan	3	42.4536	9.56653
742	81	-15.1334	50.2098	339.84	0.43	0.46	1	4	2015	957	N	VIIRS	n	1	287.49	3.32	D	0	Madagascar lowland forests	Jan	3	42.4536	9.56653
743	82	-15.709	50.3014	347.95	0.43	0.46	1	4	2015	957	N	VIIRS	n	1	292.71	11.83	D	0	Madagascar lowland forests	Jan	3	42.4536	9.56653
744	83	-15.7254	50.331	345.34	0.43	0.46	1	4	2015	957	N	VIIRS	n	1	292.19	4.55	D	0	Madagascar lowland forests	Jan	3	42.4536	9.56653
745	84	-15.9565	50.2101	353.14	0.44	0.46	1	4	2015	957	N	VIIRS	n	1	293.63	18.62	D	0	Madagascar lowland forests	Jan	3	42.4536	9.56653
746	85	-15.9582	50.2099	345.46	0.44	0.46	1	4	2015	957	N	VIIRS	n	1	295.83	17.64	D	0	Madagascar lowland forests	Jan	3	42.4536	9.56653
747	86	-14.9511	50.1978	340.09	0.43	0.46	1	4	2015	957	N	VIIRS	n	1	287.4	12.59	D	0	Madagascar lowland forests	Jan	3	42.4536	9.56653
748	87	-14.9554	50.1982	336.97	0.43	0.46	1	4	2015	957	N	VIIRS	n	1	287.57	4.31	D	0	Madagascar lowland forests	Jan	3	42.4536	9.56653
749	88	-14.9659	50.1502	332.17	0.43	0.46	1	4	2015	957	N	VIIRS	n	1	279.95	3.67	D	0	Madagascar lowland forests	Jan	3	42.4536	9.56653
750	89	-15.3121	50.4575	326.87	0.42	0.45	1	4	2015	957	N	VIIRS	n	1	279.09	1.04	D	0	Madagascar lowland forests	Jan	3	42.4536	9.56653
751	90	-15.7303	50.3041	335.75	0.43	0.46	1	4	2015	957	N	VIIRS	n	1	290.21	3.31	D	0	Madagascar lowland forests	Jan	3	42.4536	9.56653
752	91	-15.7224	50.3318	328.16	0.43	0.46	1	4	2015	957	N	VIIRS	n	1	293.82	3.15	D	0	Madagascar lowland forests	Jan	3	42.4536	9.56653
753	92	-15.9076	50.2165	339.9	0.44	0.46	1	4	2015	957	N	VIIRS	n	1	291.94	4.64	D	0	Madagascar lowland forests	Jan	3	42.4536	9.56653
754	93	-15.921	50.2139	339.87	0.44	0.46	1	4	2015	957	N	VIIRS	n	1	293.95	3.62	D	0	Madagascar lowland forests	Jan	3	42.4536	9.56653
755	94	-15.8952	50.2106	335.96	0.44	0.46	1	4	2015	957	N	VIIRS	n	1	291.98	3.05	D	0	Madagascar lowland forests	Jan	3	42.4536	9.56653
756	95	-15.3239	50.4312	328.88	0.42	0.45	1	4	2015	957	N	VIIRS	n	1	281.61	1.65	D	0	Madagascar lowland forests	Jan	3	42.4536	9.56653
757	96	-16.8323	49.6435	329.21	0.49	0.49	1	4	2015	957	N	VIIRS	n	1	289.94	2.76	D	0	Madagascar lowland forests	Jan	3	42.4536	9.56653
758	97	-15.9301	50.211	340.79	0.44	0.46	1	4	2015	957	N	VIIRS	n	1	293.67	6.88	D	0	Madagascar lowland forests	Jan	3	42.4536	9.56653
759	98	-14.5789	50.0924	340.4	0.43	0.46	1	4	2015	957	N	VIIRS	n	1	278	3.25	D	0	Madagascar lowland forests	Jan	3	42.4536	9.56653
760	99	-15.9306	50.2069	339.45	0.44	0.46	1	4	2015	957	N	VIIRS	n	1	293.03	4.62	D	0	Madagascar lowland forests	Jan	3	42.4536	9.56653
761	100	-14.5754	50.0923	331.86	0.43	0.46	1	4	2015	957	N	VIIRS	n	1	277.68	4.24	D	0	Madagascar lowland forests	Jan	3	42.4536	9.56653
762	101	-15.9349	50.2075	328.66	0.44	0.46	1	4	2015	957	N	VIIRS	n	1	293.87	6.87	D	0	Madagascar lowland forests	Jan	3	42.4536	9.56653
763	102	-15.9398	50.2039	345.7	0.44	0.46	1	4	2015	957	N	VIIRS	n	1	294.92	6.87	D	0	Madagascar lowland forests	Jan	3	42.4536	9.56653
764	103	-14.7107	50.1671	327.47	0.43	0.46	1	4	2015	957	N	VIIRS	n	1	283.49	2.36	D	0	Madagascar lowland forests	Jan	3	42.4536	9.56653
765	104	-15.9089	50.1359	340.39	0.45	0.47	1	4	2015	957	N	VIIRS	n	1	293.23	14.44	D	0	Madagascar lowland forests	Jan	3	42.4536	9.56653
766	105	-15.0618	50.1714	340.8	0.43	0.46	1	4	2015	957	N	VIIRS	n	1	284.95	5.24	D	0	Madagascar lowland forests	Jan	3	42.4536	9.56653
767	106	-15.9205	50.2181	341.27	0.44	0.46	1	4	2015	957	N	VIIRS	n	1	294.24	15.49	D	0	Madagascar lowland forests	Jan	3	42.4536	9.56653
768	107	-15.9091	50.204	353.78	0.44	0.46	1	4	2015	957	N	VIIRS	n	1	294.72	17.98	D	0	Madagascar lowland forests	Jan	3	42.4536	9.56653
769	108	-15.9167	50.2134	341.27	0.44	0.46	1	4	2015	957	N	VIIRS	n	1	293.36	3.62	D	0	Madagascar lowland forests	Jan	3	42.4536	9.56653
770	109	-15.1264	50.3343	337.85	0.42	0.45	1	4	2015	957	N	VIIRS	n	1	281.95	3.81	D	0	Madagascar lowland forests	Jan	3	42.4536	9.56653
771	110	-15.4613	50.3964	327.1	0.42	0.45	1	4	2015	957	N	VIIRS	n	1	290.92	2.39	D	0	Madagascar lowland forests	Jan	3	42.4536	9.56653
772	111	-15.5047	50.4224	348.5	0.42	0.45	1	4	2015	957	N	VIIRS	n	1	290.71	8.03	D	0	Madagascar lowland forests	Jan	3	42.4536	9.56653
773	112	-15.1222	50.3336	333.6	0.42	0.45	1	4	2015	957	N	VIIRS	n	1	282.04	4.63	D	0	Madagascar lowland forests	Jan	3	42.4536	9.56653
774	113	-15.5089	50.4229	343.67	0.42	0.45	1	4	2015	957	N	VIIRS	n	1	291.05	7.5	D	0	Madagascar lowland forests	Jan	3	42.4536	9.56653
775	114	-14.9826	50.2874	334.75	0.42	0.45	1	4	2015	957	N	VIIRS	n	1	290.93	3.72	D	0	Madagascar lowland forests	Jan	3	42.4536	9.56653
776	115	-14.6116	50.1417	340.34	0.43	0.46	1	4	2015	957	N	VIIRS	n	1	279.29	3.18	D	0	Madagascar lowland forests	Jan	3	42.4536	9.56653
777	116	-14.9827	50.2871	336.38	0.42	0.46	1	4	2015	957	N	VIIRS	n	1	290.67	2.6	D	0	Madagascar lowland forests	Jan	3	42.4536	9.56653
778	117	-14.7481	50.1105	326.28	0.43	0.46	1	4	2015	957	N	VIIRS	n	1	282.74	1.53	D	0	Madagascar lowland forests	Jan	3	42.4536	9.56653
779	118	-15.6421	50.3174	340.61	0.43	0.46	1	4	2015	957	N	VIIRS	n	1	289.12	4.43	D	0	Madagascar lowland forests	Jan	3	42.4536	9.56653
780	119	-15.586	49.973	328.3	0.45	0.47	1	4	2015	957	N	VIIRS	n	1	289.65	2.65	D	0	Madagascar lowland forests	Jan	3	42.4536	9.56653
781	120	-15.5889	50.4008	329.38	0.42	0.46	1	4	2015	957	N	VIIRS	n	1	287.45	4.79	D	3	Madagascar lowland forests	Jan	3	42.4536	9.56653
782	125	-15.7974	50.2388	325.49	0.45	0.63	1	5	2015	938	N	VIIRS	n	1	290.46	5.71	D	0	Madagascar lowland forests	Jan	3	42.4536	9.56653
783	126	-15.8063	50.2563	327.58	0.45	0.63	1	5	2015	938	N	VIIRS	n	1	290.17	3.41	D	0	Madagascar lowland forests	Jan	3	42.4536	9.56653
784	127	-15.8986	50.2272	349.22	0.45	0.63	1	5	2015	938	N	VIIRS	n	1	288.94	8.59	D	0	Madagascar lowland forests	Jan	3	42.4536	9.56653
785	128	-15.9023	50.227	334.85	0.45	0.63	1	5	2015	938	N	VIIRS	n	1	289.44	4.84	D	0	Madagascar lowland forests	Jan	3	42.4536	9.56653
786	129	-15.9018	50.2313	340.12	0.45	0.63	1	5	2015	938	N	VIIRS	n	1	289.53	4.84	D	0	Madagascar lowland forests	Jan	3	42.4536	9.56653
787	130	-15.7983	50.2303	342.41	0.45	0.63	1	5	2015	938	N	VIIRS	n	1	289.36	6.21	D	0	Madagascar lowland forests	Jan	3	42.4536	9.56653
788	131	-15.7979	50.2346	344.66	0.45	0.63	1	5	2015	938	N	VIIRS	n	1	289.88	5.71	D	0	Madagascar lowland forests	Jan	3	42.4536	9.56653
789	132	-14.7685	50.1579	352.09	0.44	0.62	1	5	2015	938	N	VIIRS	n	1	287.97	8.54	D	0	Madagascar lowland forests	Jan	3	42.4536	9.56653
790	133	-15.735	50.2679	334.69	0.45	0.63	1	5	2015	938	N	VIIRS	n	1	287.6	3.01	D	0	Madagascar lowland forests	Jan	3	42.4536	9.56653
791	134	-15.9643	50.203	347.35	0.45	0.63	1	5	2015	938	N	VIIRS	n	1	288.58	5.62	D	0	Madagascar lowland forests	Jan	3	42.4536	9.56653
792	135	-15.9702	50.2038	333.06	0.45	0.63	1	5	2015	938	N	VIIRS	n	1	289.2	5.62	D	0	Madagascar lowland forests	Jan	3	42.4536	9.56653
793	136	-14.9827	50.1345	326.7	0.45	0.63	1	5	2015	938	N	VIIRS	n	1	289.93	1.9	D	0	Madagascar lowland forests	Jan	3	42.4536	9.56653
794	137	-14.9888	50.1257	342.69	0.45	0.63	1	5	2015	938	N	VIIRS	n	1	289.89	9.33	D	0	Madagascar lowland forests	Jan	3	42.4536	9.56653
795	138	-14.9892	50.1216	367	0.45	0.63	1	5	2015	938	N	VIIRS	h	1	290.53	9.33	D	0	Madagascar lowland forests	Jan	3	42.4536	9.56653
796	139	-15.7703	50.2147	333.22	0.45	0.63	1	5	2015	938	N	VIIRS	n	1	288.68	6.72	D	0	Madagascar lowland forests	Jan	3	42.4536	9.56653
797	140	-15.9119	50.1581	337.87	0.46	0.63	1	5	2015	938	N	VIIRS	n	1	287.09	4.66	D	0	Madagascar lowland forests	Jan	3	42.4536	9.56653
798	141	-14.7648	49.9832	339.06	0.45	0.63	1	5	2015	938	N	VIIRS	n	1	290.08	3.18	D	0	Madagascar lowland forests	Jan	3	42.4536	9.56653
799	142	-14.5262	50.0716	342.7	0.44	0.63	1	5	2015	938	N	VIIRS	n	1	292.17	4.7	D	0	Madagascar lowland forests	Jan	3	42.4536	9.56653
800	143	-15.8777	50.1989	335.03	0.45	0.63	1	5	2015	938	N	VIIRS	n	1	289.89	3.71	D	0	Madagascar lowland forests	Jan	3	42.4536	9.56653
801	144	-15.6893	50.3092	330.93	0.44	0.63	1	5	2015	938	N	VIIRS	n	1	288.61	5.05	D	0	Madagascar lowland forests	Jan	3	42.4536	9.56653
802	145	-15.6907	50.3093	337.84	0.44	0.62	1	5	2015	938	N	VIIRS	n	1	288.53	4.69	D	0	Madagascar lowland forests	Jan	3	42.4536	9.56653
803	146	-15.9152	50.1578	326.88	0.46	0.63	1	5	2015	938	N	VIIRS	n	1	285.69	2.18	D	0	Madagascar lowland forests	Jan	3	42.4536	9.56653
804	147	-15.9147	50.1622	325.75	0.46	0.63	1	5	2015	938	N	VIIRS	n	1	286.27	2.18	D	0	Madagascar lowland forests	Jan	3	42.4536	9.56653
805	148	-15.7761	50.2155	355.64	0.45	0.63	1	5	2015	938	N	VIIRS	n	1	287.62	15.46	D	0	Madagascar lowland forests	Jan	3	42.4536	9.56653
806	149	-15.7757	50.2197	367	0.45	0.63	1	5	2015	938	N	VIIRS	l	1	289.55	15.46	D	0	Madagascar lowland forests	Jan	3	42.4536	9.56653
807	150	-15.4916	50.4113	353.6	0.43	0.62	1	5	2015	938	N	VIIRS	n	1	289.69	8.39	D	0	Madagascar lowland forests	Jan	3	42.4536	9.56653
808	151	-15.4907	50.4195	346.03	0.43	0.62	1	5	2015	938	N	VIIRS	n	1	290.39	11.65	D	0	Madagascar lowland forests	Jan	3	42.4536	9.56653
809	152	-15.4903	50.4236	342.69	0.43	0.62	1	5	2015	938	N	VIIRS	n	1	290.74	11.18	D	0	Madagascar lowland forests	Jan	3	42.4536	9.56653
810	153	-15.0822	50.2362	367	0.44	0.62	1	5	2015	938	N	VIIRS	h	1	292.11	14.44	D	0	Madagascar lowland forests	Jan	3	42.4536	9.56653
811	154	-15.8673	50.1843	326.51	0.45	0.63	1	5	2015	938	N	VIIRS	n	1	287.92	1.82	D	0	Madagascar lowland forests	Jan	3	42.4536	9.56653
812	155	-15.6382	49.5892	330.16	0.49	0.65	1	5	2015	938	N	VIIRS	n	1	286.48	4.41	D	0	Madagascar lowland forests	Jan	3	42.4536	9.56653
813	156	-15.6375	49.5905	339.35	0.49	0.65	1	5	2015	938	N	VIIRS	n	1	286.29	4.91	D	0	Madagascar lowland forests	Jan	3	42.4536	9.56653
814	157	-15.3795	50.4221	327.52	0.43	0.62	1	5	2015	938	N	VIIRS	n	1	289.79	2.48	D	0	Madagascar lowland forests	Jan	3	42.4536	9.56653
815	158	-15.5027	50.4168	326.75	0.43	0.62	1	5	2015	938	N	VIIRS	n	1	289.94	3.13	D	0	Madagascar lowland forests	Jan	3	42.4536	9.56653
816	159	-15.881	50.1681	332.98	0.45	0.63	1	5	2015	938	N	VIIRS	n	1	288.16	4.52	D	0	Madagascar lowland forests	Jan	3	42.4536	9.56653
817	160	-15.492	50.4072	351.46	0.43	0.62	1	5	2015	938	N	VIIRS	n	1	289.36	8.39	D	0	Madagascar lowland forests	Jan	3	42.4536	9.56653
818	161	-15.4525	50.396	333.97	0.43	0.62	1	5	2015	938	N	VIIRS	n	1	288.45	2.94	D	0	Madagascar lowland forests	Jan	3	42.4536	9.56653
819	162	-15.4505	49.6025	325.4	0.49	0.65	1	5	2015	938	N	VIIRS	n	1	287.49	6.38	D	0	Madagascar lowland forests	Jan	3	42.4536	9.56653
820	163	-15.45	49.6066	340.25	0.49	0.65	1	5	2015	938	N	VIIRS	n	1	287.95	10.65	D	0	Madagascar lowland forests	Jan	3	42.4536	9.56653
821	164	-15.445	49.6053	355.09	0.49	0.65	1	5	2015	938	N	VIIRS	n	1	287.55	9.05	D	0	Madagascar lowland forests	Jan	3	42.4536	9.56653
822	165	-15.915	50.1856	326.49	0.45	0.63	1	5	2015	938	N	VIIRS	n	1	288.99	2.51	D	0	Madagascar lowland forests	Jan	3	42.4536	9.56653
823	166	-15.9199	50.1947	347.28	0.45	0.63	1	5	2015	938	N	VIIRS	n	1	289.12	8.85	D	0	Madagascar lowland forests	Jan	3	42.4536	9.56653
824	167	-15.9125	50.1847	334.26	0.45	0.63	1	5	2015	938	N	VIIRS	n	1	288.79	2.76	D	0	Madagascar lowland forests	Jan	3	42.4536	9.56653
825	168	-15.9175	50.1938	331.17	0.45	0.63	1	5	2015	938	N	VIIRS	n	1	288.82	4	D	0	Madagascar lowland forests	Jan	3	42.4536	9.56653
826	169	-15.9171	50.1981	341.75	0.45	0.63	1	5	2015	938	N	VIIRS	n	1	289.75	4	D	0	Madagascar lowland forests	Jan	3	42.4536	9.56653
827	170	-15.9343	50.2044	326.01	0.45	0.63	1	5	2015	938	N	VIIRS	n	1	289.7	4.81	D	0	Madagascar lowland forests	Jan	3	42.4536	9.56653
828	171	-15.9339	50.2087	348.9	0.45	0.63	1	5	2015	938	N	VIIRS	n	1	290.48	4.81	D	0	Madagascar lowland forests	Jan	3	42.4536	9.56653
829	172	-14.7324	50.0613	344.83	0.45	0.63	1	5	2015	938	N	VIIRS	n	1	290.57	6.11	D	0	Madagascar lowland forests	Jan	3	42.4536	9.56653
830	173	-14.7819	50.0871	340.9	0.45	0.63	1	5	2015	938	N	VIIRS	n	1	289.9	3.8	D	0	Madagascar lowland forests	Jan	3	42.4536	9.56653
831	174	-15.9411	50.1961	334.1	0.45	0.63	1	5	2015	938	N	VIIRS	n	1	289.37	4.4	D	0	Madagascar lowland forests	Jan	3	42.4536	9.56653
832	175	-14.6549	50.0646	356.01	0.45	0.63	1	5	2015	938	N	VIIRS	n	1	291.19	7.13	D	0	Madagascar lowland forests	Jan	3	42.4536	9.56653
833	176	-14.6566	50.0648	355.01	0.45	0.63	1	5	2015	938	N	VIIRS	n	1	291.42	7.03	D	0	Madagascar lowland forests	Jan	3	42.4536	9.56653
834	177	-15.8292	50.2069	325.06	0.45	0.63	1	5	2015	938	N	VIIRS	n	1	287.26	2.63	D	0	Madagascar lowland forests	Jan	3	42.4536	9.56653
835	178	-15.8392	50.2253	334	0.45	0.63	1	5	2015	938	N	VIIRS	n	1	290.15	2.02	D	0	Madagascar lowland forests	Jan	3	42.4536	9.56653
836	179	-15.8961	50.169	345.87	0.45	0.63	1	5	2015	938	N	VIIRS	n	1	288.2	4.35	D	0	Madagascar lowland forests	Jan	3	42.4536	9.56653
837	180	-15.8987	50.17	338.39	0.45	0.63	1	5	2015	938	N	VIIRS	n	1	288.22	4.82	D	0	Madagascar lowland forests	Jan	3	42.4536	9.56653
838	181	-13.8921	50.0258	347.28	0.44	0.62	1	5	2015	939	N	VIIRS	n	1	290.68	5.71	D	0	Madagascar lowland forests	Jan	3	42.4536	9.56653
839	185	-13.8988	50.0183	340.07	0.44	0.62	1	5	2015	939	N	VIIRS	n	1	290.45	4.84	D	0	Madagascar lowland forests	Jan	3	42.4536	9.56653
840	186	-16.267	49.5695	342.23	0.68	0.74	1	5	2015	1118	N	VIIRS	n	1	278.05	11.03	D	0	Madagascar lowland forests	Jan	3	42.4536	9.56653
841	187	-14.7585	50.0835	328.89	0.78	0.78	1	5	2015	1119	N	VIIRS	n	1	287.95	7.17	D	0	Madagascar lowland forests	Jan	3	42.4536	9.56653
842	188	-15.0221	50.2717	326.88	0.79	0.78	1	5	2015	1119	N	VIIRS	n	1	288.22	4.23	D	0	Madagascar lowland forests	Jan	3	42.4536	9.56653
843	189	-14.7563	50.0834	303.62	0.46	0.47	1	5	2015	2227	N	VIIRS	n	1	289.35	0.43	N	0	Madagascar lowland forests	Jan	3	42.4536	9.56653
844	193	-21.5305	48.1589	342.83	0.44	0.46	1	6	2015	1058	N	VIIRS	n	1	291.29	4.7	D	0	Madagascar lowland forests	Jan	3	42.4536	9.56653
845	200	-16.917	49.4568	337.79	0.32	0.55	1	6	2015	1059	N	VIIRS	n	1	293.37	2.82	D	0	Madagascar lowland forests	Jan	3	42.4536	9.56653
846	201	-16.8284	49.5555	332.41	0.33	0.55	1	6	2015	1059	N	VIIRS	n	1	292.62	3.33	D	0	Madagascar lowland forests	Jan	3	42.4536	9.56653
847	202	-17.5803	49.4395	336.64	0.63	0.54	1	6	2015	1059	N	VIIRS	n	1	288.97	9.18	D	0	Madagascar lowland forests	Jan	3	42.4536	9.56653
848	203	-17.3937	49.1313	335.11	0.61	0.53	1	6	2015	1059	N	VIIRS	n	1	288.25	3.98	D	0	Madagascar lowland forests	Jan	3	42.4536	9.56653
849	204	-17.8759	49.272	335.81	0.61	0.53	1	6	2015	1059	N	VIIRS	n	1	283.16	7.94	D	0	Madagascar lowland forests	Jan	3	42.4536	9.56653
850	205	-17.876	49.2738	337.78	0.61	0.53	1	6	2015	1059	N	VIIRS	n	1	283.39	7.26	D	0	Madagascar lowland forests	Jan	3	42.4536	9.56653
851	206	-17.0044	49.5341	337.14	0.33	0.55	1	6	2015	1059	N	VIIRS	n	1	293.35	3.22	D	0	Madagascar lowland forests	Jan	3	42.4536	9.56653
852	207	-16.8261	49.5563	340.18	0.33	0.55	1	6	2015	1059	N	VIIRS	n	1	292.49	2.6	D	0	Madagascar lowland forests	Jan	3	42.4536	9.56653
853	209	-19.9316	48.4523	335.17	0.49	0.49	1	6	2015	1059	N	VIIRS	n	1	278.44	2.6	D	0	Madagascar lowland forests	Jan	3	42.4536	9.56653
854	210	-17.7076	49.394	334.01	0.62	0.54	1	6	2015	1059	N	VIIRS	n	1	285.28	5.63	D	0	Madagascar lowland forests	Jan	3	42.4536	9.56653
855	211	-17.1901	49.4353	336.96	0.32	0.55	1	6	2015	1059	N	VIIRS	n	1	292.77	3.08	D	0	Madagascar lowland forests	Jan	3	42.4536	9.56653
856	212	-17.133	49.4327	333.27	0.32	0.55	1	6	2015	1059	N	VIIRS	n	1	293.08	1.5	D	0	Madagascar lowland forests	Jan	3	42.4536	9.56653
857	213	-17.8258	49.3975	331.89	0.62	0.54	1	6	2015	1059	N	VIIRS	n	1	283.82	5.2	D	0	Madagascar lowland forests	Jan	3	42.4536	9.56653
858	214	-17.8208	49.3963	330.23	0.62	0.54	1	6	2015	1059	N	VIIRS	n	1	284.12	5.2	D	0	Madagascar lowland forests	Jan	3	42.4536	9.56653
859	215	-16.8463	49.7854	334.74	0.34	0.56	1	6	2015	1059	N	VIIRS	n	1	296.22	7.49	D	0	Madagascar lowland forests	Jan	3	42.4536	9.56653
860	216	-17.825	49.3989	334.95	0.62	0.54	1	6	2015	1059	N	VIIRS	n	1	283.47	5.84	D	0	Madagascar lowland forests	Jan	3	42.4536	9.56653
861	217	-16.847	49.7822	332.52	0.34	0.56	1	6	2015	1059	N	VIIRS	n	1	295.81	6.92	D	0	Madagascar lowland forests	Jan	3	42.4536	9.56653
862	218	-15.9189	50.2095	343.25	0.38	0.59	1	6	2015	1100	N	VIIRS	n	1	292.29	3.04	D	0	Madagascar lowland forests	Jan	3	42.4536	9.56653
863	219	-14.3388	50.0957	330.73	0.4	0.6	1	6	2015	1100	N	VIIRS	n	1	279.38	3.04	D	0	Madagascar lowland forests	Jan	3	42.4536	9.56653
864	220	-15.8904	50.0995	331.06	0.37	0.58	1	6	2015	1100	N	VIIRS	n	1	293.02	3.94	D	0	Madagascar lowland forests	Jan	3	42.4536	9.56653
865	221	-15.9181	50.2132	336.73	0.38	0.59	1	6	2015	1100	N	VIIRS	n	1	291.74	3.04	D	0	Madagascar lowland forests	Jan	3	42.4536	9.56653
866	222	-13.9008	49.9625	335.3	0.4	0.6	1	6	2015	1100	N	VIIRS	n	1	288.9	4.87	D	0	Madagascar lowland forests	Jan	3	42.4536	9.56653
867	223	-14.1226	50.0179	367	0.4	0.6	1	6	2015	1100	N	VIIRS	h	1	290.68	6.81	D	0	Madagascar lowland forests	Jan	3	42.4536	9.56653
868	224	-14.5303	50.05	329.15	0.39	0.6	1	6	2015	1100	N	VIIRS	n	1	280.09	4.69	D	0	Madagascar lowland forests	Jan	3	42.4536	9.56653
869	225	-14.1281	50.0193	367	0.4	0.6	1	6	2015	1100	N	VIIRS	h	1	290.61	6.81	D	0	Madagascar lowland forests	Jan	3	42.4536	9.56653
870	226	-16.1913	49.1614	334.9	0.32	0.55	1	6	2015	1100	N	VIIRS	n	1	293.68	3.06	D	0	Madagascar lowland forests	Jan	3	42.4536	9.56653
871	227	-15.9645	50.2098	337.95	0.38	0.59	1	6	2015	1100	N	VIIRS	n	1	292.71	4.36	D	0	Madagascar lowland forests	Jan	3	42.4536	9.56653
872	228	-14.2976	49.9912	341.11	0.39	0.6	1	6	2015	1100	N	VIIRS	n	1	285.91	5.72	D	0	Madagascar lowland forests	Jan	3	42.4536	9.56653
873	229	-14.1273	50.0231	331.89	0.4	0.6	1	6	2015	1100	N	VIIRS	n	1	289.81	12.8	D	0	Madagascar lowland forests	Jan	3	42.4536	9.56653
874	230	-14.255	49.923	331.43	0.39	0.59	1	6	2015	1100	N	VIIRS	n	1	285.28	3.67	D	0	Madagascar lowland forests	Jan	3	42.4536	9.56653
875	231	-13.9222	49.9708	335.36	0.4	0.6	1	6	2015	1100	N	VIIRS	n	1	290.22	2.28	D	0	Madagascar lowland forests	Jan	3	42.4536	9.56653
876	232	-15.6226	49.6061	333.51	0.35	0.57	1	6	2015	1100	N	VIIRS	n	1	289.88	1.61	D	0	Madagascar lowland forests	Jan	3	42.4536	9.56653
877	233	-16.0501	49.072	334.3	0.32	0.55	1	6	2015	1100	N	VIIRS	n	1	292.84	3.56	D	0	Madagascar lowland forests	Jan	3	42.4536	9.56653
878	234	-16.0495	49.075	342.34	0.32	0.55	1	6	2015	1100	N	VIIRS	n	1	291.99	3.56	D	0	Madagascar lowland forests	Jan	3	42.4536	9.56653
879	235	-15.6415	50.3171	356.23	0.39	0.59	1	6	2015	1100	N	VIIRS	n	1	286.68	9.62	D	0	Madagascar lowland forests	Jan	3	42.4536	9.56653
880	236	-15.9335	50.2056	307.99	0.41	0.37	1	6	2015	2209	N	VIIRS	n	1	288.74	1.15	N	0	Madagascar lowland forests	Jan	3	42.4536	9.56653
881	239	-23.6094	47.3855	337.1	0.38	0.36	1	7	2015	1039	N	VIIRS	n	1	295	2.55	D	0	Madagascar lowland forests	Jan	3	42.4536	9.56653
882	241	-23.8622	47.4708	332.83	0.38	0.36	1	7	2015	1039	N	VIIRS	n	1	291.48	2.55	D	0	Madagascar lowland forests	Jan	3	42.4536	9.56653
883	242	-22.996	47.7859	330.15	0.39	0.36	1	7	2015	1039	N	VIIRS	n	1	299.05	1.09	D	0	Madagascar lowland forests	Jan	3	42.4536	9.56653
884	243	-23.6718	47.5921	336.16	0.39	0.36	1	7	2015	1039	N	VIIRS	n	1	298.96	4.11	D	0	Madagascar lowland forests	Jan	3	42.4536	9.56653
885	244	-22.546	47.8288	332.92	0.39	0.36	1	7	2015	1039	N	VIIRS	n	1	295.14	1.12	D	0	Madagascar lowland forests	Jan	3	42.4536	9.56653
886	245	-18.9105	48.7164	336.39	0.44	0.38	1	7	2015	1040	N	VIIRS	n	1	289.63	3.37	D	0	Madagascar lowland forests	Jan	3	42.4536	9.56653
887	246	-19.4882	48.7433	331.57	0.44	0.38	1	7	2015	1040	N	VIIRS	n	1	294.12	7.03	D	0	Madagascar lowland forests	Jan	3	42.4536	9.56653
888	247	-19.757	48.6464	332.18	0.43	0.38	1	7	2015	1040	N	VIIRS	n	1	289.6	3.48	D	0	Madagascar lowland forests	Jan	3	42.4536	9.56653
889	248	-19.75	48.6451	347.04	0.43	0.38	1	7	2015	1040	N	VIIRS	n	1	291.73	8.8	D	0	Madagascar lowland forests	Jan	3	42.4536	9.56653
890	249	-19.7563	48.6505	333.73	0.43	0.38	1	7	2015	1040	N	VIIRS	n	1	291.23	3.48	D	0	Madagascar lowland forests	Jan	3	42.4536	9.56653
891	250	-16.7361	49.983	339.01	0.54	0.42	1	7	2015	1040	N	VIIRS	n	1	286.31	10.37	D	0	Madagascar lowland forests	Jan	3	42.4536	9.56653
892	251	-18.1445	49.349	330.87	0.48	0.4	1	7	2015	1040	N	VIIRS	n	1	295.85	1.83	D	0	Madagascar lowland forests	Jan	3	42.4536	9.56653
893	252	-18.1429	49.2795	331.73	0.47	0.4	1	7	2015	1040	N	VIIRS	n	1	296.76	3.44	D	0	Madagascar lowland forests	Jan	3	42.4536	9.56653
894	253	-19.0161	48.7998	342.51	0.44	0.39	1	7	2015	1040	N	VIIRS	n	1	296.77	7.01	D	0	Madagascar lowland forests	Jan	3	42.4536	9.56653
895	254	-19.4249	48.6894	334.26	0.43	0.38	1	7	2015	1040	N	VIIRS	n	1	293.5	3.88	D	0	Madagascar lowland forests	Jan	3	42.4536	9.56653
896	255	-19.2132	48.7872	331.87	0.44	0.38	1	7	2015	1040	N	VIIRS	n	1	287.92	2.35	D	0	Madagascar lowland forests	Jan	3	42.4536	9.56653
897	256	-19.3935	48.7479	333.26	0.44	0.38	1	7	2015	1040	N	VIIRS	n	1	294.76	2.65	D	0	Madagascar lowland forests	Jan	3	42.4536	9.56653
898	257	-18.4187	49.3234	334.71	0.47	0.4	1	7	2015	1040	N	VIIRS	n	1	284.93	8.57	D	3	Madagascar lowland forests	Jan	3	42.4536	9.56653
899	258	-17.724	49.2946	334.86	0.48	0.4	1	7	2015	1040	N	VIIRS	n	1	286.98	3.67	D	0	Madagascar lowland forests	Jan	3	42.4536	9.56653
900	259	-16.8878	49.9196	334.09	0.53	0.42	1	7	2015	1040	N	VIIRS	n	1	283.85	3.56	D	0	Madagascar lowland forests	Jan	3	42.4536	9.56653
901	260	-18.4268	49.3203	340.17	0.47	0.4	1	7	2015	1040	N	VIIRS	n	1	281.88	13.77	D	3	Madagascar lowland forests	Jan	3	42.4536	9.56653
902	261	-18.4195	49.3189	332.28	0.47	0.4	1	7	2015	1040	N	VIIRS	n	1	283.98	8.57	D	3	Madagascar lowland forests	Jan	3	42.4536	9.56653
903	262	-18.4017	49.3342	334.68	0.47	0.4	1	7	2015	1040	N	VIIRS	n	1	286.87	6.36	D	3	Madagascar lowland forests	Jan	3	42.4536	9.56653
904	263	-17.9204	49.2813	336.23	0.48	0.4	1	7	2015	1040	N	VIIRS	n	1	294.38	3.66	D	0	Madagascar lowland forests	Jan	3	42.4536	9.56653
905	264	-17.8854	49.3191	345.66	0.48	0.4	1	7	2015	1040	N	VIIRS	n	1	291.57	5.68	D	0	Madagascar lowland forests	Jan	3	42.4536	9.56653
906	267	-19.0231	48.9771	346.89	0.45	0.39	1	7	2015	1040	N	VIIRS	n	1	298.21	7.01	D	0	Madagascar lowland forests	Jan	3	42.4536	9.56653
907	268	-17.5371	49.2758	334.5	0.48	0.4	1	7	2015	1040	N	VIIRS	n	1	286.11	6.74	D	0	Madagascar lowland forests	Jan	3	42.4536	9.56653
908	269	-17.598	49.2085	333.05	0.48	0.4	1	7	2015	1040	N	VIIRS	n	1	293.65	7.31	D	0	Madagascar lowland forests	Jan	3	42.4536	9.56653
909	270	-17.6134	49.2299	332.74	0.48	0.4	1	7	2015	1040	N	VIIRS	n	1	290.44	3	D	0	Madagascar lowland forests	Jan	3	42.4536	9.56653
910	271	-17.6112	49.2329	334.69	0.48	0.4	1	7	2015	1040	N	VIIRS	n	1	289.31	5.36	D	0	Madagascar lowland forests	Jan	3	42.4536	9.56653
911	272	-17.0931	49.4944	333.83	0.5	0.41	1	7	2015	1040	N	VIIRS	n	1	293.16	5.44	D	0	Madagascar lowland forests	Jan	3	42.4536	9.56653
912	273	-18.2112	49.1806	340.48	0.47	0.4	1	7	2015	1040	N	VIIRS	n	1	283.97	6.6	D	0	Madagascar lowland forests	Jan	3	42.4536	9.56653
913	274	-17.9778	49.1899	344.07	0.47	0.4	1	7	2015	1040	N	VIIRS	n	1	293.82	7.43	D	0	Madagascar lowland forests	Jan	3	42.4536	9.56653
914	275	-17.979	49.227	334.57	0.47	0.4	1	7	2015	1040	N	VIIRS	n	1	294.63	5.74	D	0	Madagascar lowland forests	Jan	3	42.4536	9.56653
915	276	-18.7821	47.8951	330.25	0.41	0.37	1	7	2015	1040	N	VIIRS	n	1	294.2	2.73	D	0	Madagascar lowland forests	Jan	3	42.4536	9.56653
916	277	-18.0029	49.2642	335.03	0.48	0.4	1	7	2015	1040	N	VIIRS	n	1	295.8	3.46	D	0	Madagascar lowland forests	Jan	3	42.4536	9.56653
917	278	-17.9586	49.2795	334.81	0.48	0.4	1	7	2015	1040	N	VIIRS	n	1	294.38	7.12	D	0	Madagascar lowland forests	Jan	3	42.4536	9.56653
918	279	-18.0429	49.2063	333.68	0.47	0.4	1	7	2015	1040	N	VIIRS	n	1	295.1	5.12	D	0	Madagascar lowland forests	Jan	3	42.4536	9.56653
919	280	-19.2951	48.9205	335.95	0.44	0.39	1	7	2015	1040	N	VIIRS	n	1	297.09	4.01	D	0	Madagascar lowland forests	Jan	3	42.4536	9.56653
920	281	-18.0452	49.2102	333.67	0.47	0.4	1	7	2015	1040	N	VIIRS	n	1	295.51	5.33	D	0	Madagascar lowland forests	Jan	3	42.4536	9.56653
921	282	-18.0564	49.2543	330.72	0.47	0.4	1	7	2015	1040	N	VIIRS	n	1	295.45	3.43	D	0	Madagascar lowland forests	Jan	3	42.4536	9.56653
922	283	-17.3071	49.2193	330.49	0.48	0.4	1	7	2015	1040	N	VIIRS	n	1	290.32	3.19	D	0	Madagascar lowland forests	Jan	3	42.4536	9.56653
923	284	-19.0195	48.9764	342.14	0.45	0.39	1	7	2015	1040	N	VIIRS	n	1	298.43	7.95	D	0	Madagascar lowland forests	Jan	3	42.4536	9.56653
924	285	-17.8811	49.2328	333.34	0.48	0.4	1	7	2015	1040	N	VIIRS	n	1	294.83	5.28	D	0	Madagascar lowland forests	Jan	3	42.4536	9.56653
925	287	-15.456	50.3603	339.42	0.39	0.44	1	7	2015	1041	N	VIIRS	n	1	281.35	4.08	D	0	Madagascar lowland forests	Jan	3	42.4536	9.56653
926	288	-14.4792	49.9943	330.5	0.39	0.44	1	7	2015	1041	N	VIIRS	n	1	285.58	1.3	D	0	Madagascar lowland forests	Jan	3	42.4536	9.56653
927	289	-15.1979	50.3349	333.73	0.4	0.44	1	7	2015	1041	N	VIIRS	n	1	268.46	3.49	D	0	Madagascar lowland forests	Jan	3	42.4536	9.56653
928	290	-15.4567	50.3565	330.37	0.39	0.44	1	7	2015	1041	N	VIIRS	n	1	279.9	4.08	D	0	Madagascar lowland forests	Jan	3	42.4536	9.56653
929	291	-14.6169	50.1108	334.41	0.39	0.44	1	7	2015	1041	N	VIIRS	n	1	276.89	4.01	D	0	Madagascar lowland forests	Jan	3	42.4536	9.56653
930	292	-14.3699	49.9038	330.24	0.39	0.44	1	7	2015	1041	N	VIIRS	n	1	286.28	2.97	D	0	Madagascar lowland forests	Jan	3	42.4536	9.56653
931	293	-15.2019	50.3356	332.92	0.4	0.44	1	7	2015	1041	N	VIIRS	n	1	269.56	3.49	D	0	Madagascar lowland forests	Jan	3	42.4536	9.56653
932	294	-14.5393	49.8631	330.2	0.57	0.43	1	7	2015	1041	N	VIIRS	n	1	288.74	3.07	D	0	Madagascar lowland forests	Jan	3	42.4536	9.56653
933	295	-16.0826	49.091	345.64	0.49	0.41	1	7	2015	1041	N	VIIRS	n	1	300.78	68.38	D	0	Madagascar lowland forests	Jan	3	42.4536	9.56653
934	296	-14.6485	50.1664	346.33	0.4	0.44	1	7	2015	1041	N	VIIRS	n	1	279.04	6.21	D	0	Madagascar lowland forests	Jan	3	42.4536	9.56653
935	297	-15.8508	50.1998	333.15	0.57	0.43	1	7	2015	1041	N	VIIRS	n	1	270.88	5.29	D	0	Madagascar lowland forests	Jan	3	42.4536	9.56653
936	298	-15.4201	50.3497	340.56	0.39	0.44	1	7	2015	1041	N	VIIRS	n	1	274.34	8.19	D	0	Madagascar lowland forests	Jan	3	42.4536	9.56653
937	299	-16.0776	49.5261	335.32	0.52	0.42	1	7	2015	1041	N	VIIRS	n	1	286.34	4.76	D	0	Madagascar lowland forests	Jan	3	42.4536	9.56653
938	300	-15.4195	50.3533	332.92	0.39	0.44	1	7	2015	1041	N	VIIRS	n	1	273.39	8.19	D	0	Madagascar lowland forests	Jan	3	42.4536	9.56653
939	303	-23.9449	47.5171	330.35	0.51	0.41	1	8	2015	1020	N	VIIRS	l	1	299.77	3.24	D	3	Madagascar lowland forests	Jan	3	42.4536	9.56653
940	305	-23.9417	47.5115	343.38	0.51	0.41	1	8	2015	1020	N	VIIRS	n	1	301.57	13.32	D	3	Madagascar lowland forests	Jan	3	42.4536	9.56653
941	306	-23.9455	47.512	334.28	0.51	0.41	1	8	2015	1020	N	VIIRS	l	1	300.43	3.24	D	3	Madagascar lowland forests	Jan	3	42.4536	9.56653
942	307	-23.5077	47.2293	330.28	0.52	0.42	1	8	2015	1020	N	VIIRS	n	1	293.9	3.12	D	0	Madagascar lowland forests	Jan	3	42.4536	9.56653
943	308	-23.904	47.501	347.5	0.51	0.41	1	8	2015	1020	N	VIIRS	n	1	302.82	10.71	D	0	Madagascar lowland forests	Jan	3	42.4536	9.56653
944	309	-23.9065	47.4985	347.43	0.51	0.41	1	8	2015	1020	N	VIIRS	n	1	302.14	11.4	D	0	Madagascar lowland forests	Jan	3	42.4536	9.56653
945	310	-23.9085	47.4965	330.41	0.51	0.41	1	8	2015	1020	N	VIIRS	l	1	300.45	4.51	D	0	Madagascar lowland forests	Jan	3	42.4536	9.56653
946	311	-23.9046	47.4959	345.54	0.51	0.41	1	8	2015	1020	N	VIIRS	n	1	301.91	10.71	D	0	Madagascar lowland forests	Jan	3	42.4536	9.56653
947	312	-23.9027	47.4979	347.33	0.51	0.41	1	8	2015	1020	N	VIIRS	n	1	301.98	11.4	D	0	Madagascar lowland forests	Jan	3	42.4536	9.56653
948	313	-23.6992	47.5845	336.59	0.5	0.41	1	8	2015	1020	N	VIIRS	n	1	299.09	7.65	D	0	Madagascar lowland forests	Jan	3	42.4536	9.56653
949	314	-19.7292	48.6815	331.44	0.42	0.37	1	8	2015	1021	N	VIIRS	n	1	292.24	3.5	D	0	Madagascar lowland forests	Jan	3	42.4536	9.56653
950	315	-19.8362	48.6363	333.45	0.42	0.38	1	8	2015	1021	N	VIIRS	l	1	292.83	5.05	D	0	Madagascar lowland forests	Jan	3	42.4536	9.56653
951	316	-20.0943	48.4294	343.21	0.43	0.38	1	8	2015	1021	N	VIIRS	n	1	285.92	9.49	D	0	Madagascar lowland forests	Jan	3	42.4536	9.56653
952	317	-17.8745	49.1065	330.86	0.4	0.37	1	8	2015	1021	N	VIIRS	n	1	288.6	5.08	D	0	Madagascar lowland forests	Jan	3	42.4536	9.56653
953	318	-18.9641	49.0555	332.16	0.4	0.37	1	8	2015	1021	N	VIIRS	n	1	294.84	2.62	D	0	Madagascar lowland forests	Jan	3	42.4536	9.56653
954	319	-18.3776	49.3317	333.4	0.39	0.36	1	8	2015	1021	N	VIIRS	l	1	292.92	9.67	D	3	Madagascar lowland forests	Jan	3	42.4536	9.56653
955	320	-17.0832	48.6836	336.45	0.4	0.37	1	8	2015	1022	N	VIIRS	n	1	296.06	6.37	D	0	Madagascar lowland forests	Jan	3	42.4536	9.56653
956	321	-17.0831	48.6838	336.34	0.4	0.37	1	8	2015	1022	N	VIIRS	n	1	296.15	6.69	D	0	Madagascar lowland forests	Jan	3	42.4536	9.56653
957	323	-23.3195	47.4006	331.88	0.33	0.55	1	9	2015	1001	N	VIIRS	n	1	291.77	1.77	D	0	Madagascar lowland forests	Jan	3	42.4536	9.56653
958	324	-23.3218	47.3987	332.66	0.33	0.55	1	9	2015	1001	N	VIIRS	n	1	292.5	1.93	D	0	Madagascar lowland forests	Jan	3	42.4536	9.56653
959	327	-23.6418	47.4161	333.86	0.33	0.55	1	9	2015	1001	N	VIIRS	n	1	294.61	3.35	D	0	Madagascar lowland forests	Jan	3	42.4536	9.56653
960	329	-19.8729	48.7523	326.56	0.49	0.48	1	9	2015	1002	N	VIIRS	n	1	292.78	2.07	D	0	Madagascar lowland forests	Jan	3	42.4536	9.56653
961	330	-20.0011	48.7231	336.63	0.49	0.49	1	9	2015	1002	N	VIIRS	n	1	292.41	4.43	D	0	Madagascar lowland forests	Jan	3	42.4536	9.56653
962	331	-19.9961	48.7272	331.9	0.49	0.49	1	9	2015	1002	N	VIIRS	n	1	292.54	2.86	D	0	Madagascar lowland forests	Jan	3	42.4536	9.56653
963	332	-19.9911	48.7314	328.03	0.49	0.49	1	9	2015	1002	N	VIIRS	n	1	291.79	6.85	D	0	Madagascar lowland forests	Jan	3	42.4536	9.56653
964	333	-19.9916	48.7266	328.48	0.49	0.49	1	9	2015	1002	N	VIIRS	n	1	291.74	2.86	D	0	Madagascar lowland forests	Jan	3	42.4536	9.56653
965	334	-19.9945	48.7289	367	0.49	0.49	1	9	2015	1002	N	VIIRS	h	1	292.99	10.79	D	0	Madagascar lowland forests	Jan	3	42.4536	9.56653
966	335	-20.0723	48.7028	331.4	0.49	0.49	1	9	2015	1002	N	VIIRS	n	1	291.67	3.44	D	0	Madagascar lowland forests	Jan	3	42.4536	9.56653
967	336	-19.9121	48.7288	339.14	0.49	0.48	1	9	2015	1002	N	VIIRS	n	1	292.31	2.92	D	0	Madagascar lowland forests	Jan	3	42.4536	9.56653
968	337	-19.7818	48.6565	329.82	0.49	0.49	1	9	2015	1002	N	VIIRS	n	1	291.11	2.13	D	0	Madagascar lowland forests	Jan	3	42.4536	9.56653
969	338	-19.7773	48.6561	332.05	0.49	0.49	1	9	2015	1002	N	VIIRS	n	1	289.39	2.13	D	0	Madagascar lowland forests	Jan	3	42.4536	9.56653
970	339	-19.7804	48.6584	342.27	0.49	0.49	1	9	2015	1002	N	VIIRS	n	1	291.57	7.51	D	0	Madagascar lowland forests	Jan	3	42.4536	9.56653
971	340	-19.7731	48.6819	338.66	0.49	0.49	1	9	2015	1002	N	VIIRS	n	1	288.96	8.09	D	0	Madagascar lowland forests	Jan	3	42.4536	9.56653
972	341	-19.5406	48.8082	335.22	0.48	0.48	1	9	2015	1002	N	VIIRS	n	1	292.4	3.62	D	3	Madagascar lowland forests	Jan	3	42.4536	9.56653
973	342	-20.1494	48.592	344.29	0.5	0.49	1	9	2015	1002	N	VIIRS	n	1	291	7.89	D	0	Madagascar lowland forests	Jan	3	42.4536	9.56653
974	343	-20.3913	48.4968	334.45	0.51	0.5	1	9	2015	1002	N	VIIRS	n	1	280.79	4.96	D	0	Madagascar lowland forests	Jan	3	42.4536	9.56653
975	344	-19.7803	48.7944	343.68	0.48	0.48	1	9	2015	1002	N	VIIRS	n	1	292.41	7.42	D	3	Madagascar lowland forests	Jan	3	42.4536	9.56653
976	345	-19.778	48.7958	335.95	0.48	0.48	1	9	2015	1002	N	VIIRS	n	1	292.21	5.38	D	3	Madagascar lowland forests	Jan	3	42.4536	9.56653
977	346	-19.7785	48.7911	327.12	0.48	0.48	1	9	2015	1002	N	VIIRS	n	1	293.23	3.56	D	3	Madagascar lowland forests	Jan	3	42.4536	9.56653
978	347	-20.4583	48.4314	332.14	0.52	0.5	1	9	2015	1002	N	VIIRS	n	1	289.46	7.58	D	0	Madagascar lowland forests	Jan	3	42.4536	9.56653
979	348	-20.4594	48.4339	336.3	0.52	0.5	1	9	2015	1002	N	VIIRS	n	1	289.66	6.33	D	0	Madagascar lowland forests	Jan	3	42.4536	9.56653
980	349	-20.6962	48.3715	326.8	0.53	0.5	1	9	2015	1002	N	VIIRS	n	1	288.74	5.36	D	0	Madagascar lowland forests	Jan	3	42.4536	9.56653
981	350	-20.6915	48.371	340.21	0.53	0.5	1	9	2015	1002	N	VIIRS	n	1	289.12	9.16	D	0	Madagascar lowland forests	Jan	3	42.4536	9.56653
982	351	-20.6879	48.3604	325.37	0.53	0.5	1	9	2015	1002	N	VIIRS	n	1	285.74	4.71	D	0	Madagascar lowland forests	Jan	3	42.4536	9.56653
983	352	-17.7292	49.5041	330.23	0.41	0.45	1	9	2015	1003	N	VIIRS	n	1	291.42	2.88	D	3	Madagascar lowland forests	Jan	3	42.4536	9.56653
984	353	-17.7297	49.5001	326.43	0.41	0.45	1	9	2015	1003	N	VIIRS	n	1	291.65	3.14	D	0	Madagascar lowland forests	Jan	3	42.4536	9.56653
985	354	-17.7686	49.393	346.63	0.42	0.45	1	9	2015	1003	N	VIIRS	n	1	287.75	6.78	D	0	Madagascar lowland forests	Jan	3	42.4536	9.56653
986	355	-17.7076	49.3692	327.34	0.42	0.45	1	9	2015	1003	N	VIIRS	n	1	289.93	2.1	D	0	Madagascar lowland forests	Jan	3	42.4536	9.56653
987	356	-17.4712	49.2381	338.69	0.42	0.45	1	9	2015	1003	N	VIIRS	n	1	291.41	3.17	D	0	Madagascar lowland forests	Jan	3	42.4536	9.56653
988	364	-17.5034	49.4313	335.07	0.4	0.44	1	12	2015	1046	N	VIIRS	n	1	285.17	3.47	D	0	Madagascar lowland forests	Jan	3	42.4536	9.56653
989	365	-19.7398	48.6804	345.23	0.5	0.41	1	12	2015	1046	N	VIIRS	n	1	295.83	10.76	D	0	Madagascar lowland forests	Jan	3	42.4536	9.56653
990	366	-20.2174	48.4528	335.82	0.48	0.4	1	12	2015	1046	N	VIIRS	n	1	293.11	3.51	D	0	Madagascar lowland forests	Jan	3	42.4536	9.56653
991	367	-15.7172	50.318	333.65	0.48	0.48	1	12	2015	1047	N	VIIRS	n	1	283.98	4.19	D	0	Madagascar lowland forests	Jan	3	42.4536	9.56653
992	368	-15.6418	50.339	329.64	0.49	0.48	1	12	2015	1047	N	VIIRS	n	1	281.94	2.22	D	0	Madagascar lowland forests	Jan	3	42.4536	9.56653
993	372	-15.8721	50.2196	336.85	0.41	0.37	1	13	2015	1028	N	VIIRS	n	1	293.14	2.73	D	0	Madagascar lowland forests	Jan	3	42.4536	9.56653
994	373	-15.7718	50.2811	338.31	0.41	0.37	1	13	2015	1028	N	VIIRS	n	1	291.22	8.45	D	0	Madagascar lowland forests	Jan	3	42.4536	9.56653
995	374	-15.9561	50.2182	332.94	0.41	0.37	1	13	2015	1028	N	VIIRS	n	1	292.87	2.77	D	0	Madagascar lowland forests	Jan	3	42.4536	9.56653
996	375	-15.7409	50.2758	343.88	0.41	0.37	1	13	2015	1028	N	VIIRS	n	1	296.98	5.55	D	0	Madagascar lowland forests	Jan	3	42.4536	9.56653
997	376	-15.4211	50.441	334.4	0.42	0.38	1	13	2015	1028	N	VIIRS	n	1	298.15	3.48	D	0	Madagascar lowland forests	Jan	3	42.4536	9.56653
998	377	-14.6708	50.1112	331.77	0.41	0.37	1	13	2015	1028	N	VIIRS	n	1	288.73	3.01	D	0	Madagascar lowland forests	Jan	3	42.4536	9.56653
999	378	-15.8512	50.1963	333.7	0.41	0.37	1	13	2015	1028	N	VIIRS	n	1	295.91	5.73	D	0	Madagascar lowland forests	Jan	3	42.4536	9.56653
1000	379	-15.9068	50.1783	334.37	0.41	0.37	1	13	2015	1028	N	VIIRS	n	1	296.66	8.45	D	0	Madagascar lowland forests	Jan	3	42.4536	9.56653
1001	380	-15.9265	50.1425	339.68	0.41	0.37	1	13	2015	1028	N	VIIRS	n	1	296.43	4.1	D	0	Madagascar lowland forests	Jan	3	42.4536	9.56653
1002	381	-15.8437	50.199	336.15	0.41	0.37	1	13	2015	1028	N	VIIRS	n	1	297.59	3.22	D	0	Madagascar lowland forests	Jan	3	42.4536	9.56653
1003	382	-15.9303	50.2295	337.27	0.41	0.37	1	13	2015	1028	N	VIIRS	n	1	288.86	5.26	D	0	Madagascar lowland forests	Jan	3	42.4536	9.56653
1004	383	-15.6214	50.2997	332.48	0.41	0.37	1	13	2015	1028	N	VIIRS	n	1	297.72	23.87	D	0	Madagascar lowland forests	Jan	3	42.4536	9.56653
1005	384	-15.9331	50.23	336.52	0.41	0.37	1	13	2015	1028	N	VIIRS	n	1	293.77	5.85	D	0	Madagascar lowland forests	Jan	3	42.4536	9.56653
1006	385	-15.8518	50.1925	333.94	0.41	0.37	1	13	2015	1028	N	VIIRS	n	1	297.83	6.77	D	0	Madagascar lowland forests	Jan	3	42.4536	9.56653
1007	386	-15.428	50.4422	346.25	0.42	0.38	1	13	2015	1028	N	VIIRS	n	1	304.01	62.81	D	3	Madagascar lowland forests	Jan	3	42.4536	9.56653
1008	388	-15.3361	50.3861	333.52	0.42	0.38	1	13	2015	1028	N	VIIRS	n	1	294.38	2.66	D	0	Madagascar lowland forests	Jan	3	42.4536	9.56653
1009	389	-15.4548	50.4307	330.68	0.42	0.38	1	13	2015	1028	N	VIIRS	n	1	294.12	1.2	D	0	Madagascar lowland forests	Jan	3	42.4536	9.56653
1010	390	-15.0586	50.2678	333.34	0.42	0.37	1	13	2015	1028	N	VIIRS	n	1	291.6	6.81	D	0	Madagascar lowland forests	Jan	3	42.4536	9.56653
1011	391	-15.0605	50.268	331.3	0.42	0.37	1	13	2015	1028	N	VIIRS	n	1	291.39	3.95	D	0	Madagascar lowland forests	Jan	3	42.4536	9.56653
1012	392	-15.4406	50.4082	333.29	0.42	0.38	1	13	2015	1028	N	VIIRS	n	1	295.91	3.58	D	0	Madagascar lowland forests	Jan	3	42.4536	9.56653
1013	393	-15.0621	50.2803	331.5	0.42	0.37	1	13	2015	1028	N	VIIRS	n	1	290.21	3.02	D	0	Madagascar lowland forests	Jan	3	42.4536	9.56653
1014	394	-15.4287	50.4383	332.66	0.42	0.38	1	13	2015	1028	N	VIIRS	n	1	296.39	18.24	D	0	Madagascar lowland forests	Jan	3	42.4536	9.56653
1015	395	-15.4328	50.435	331.18	0.42	0.38	1	13	2015	1028	N	VIIRS	n	1	296.46	7.66	D	0	Madagascar lowland forests	Jan	3	42.4536	9.56653
1016	396	-15.4321	50.4389	342.5	0.42	0.38	1	13	2015	1028	N	VIIRS	n	1	299.05	7.66	D	0	Madagascar lowland forests	Jan	3	42.4536	9.56653
1017	397	-15.129	50.2832	330.72	0.42	0.37	1	13	2015	1028	N	VIIRS	n	1	291.46	6.99	D	0	Madagascar lowland forests	Jan	3	42.4536	9.56653
1018	398	-15.1284	50.2872	333.71	0.42	0.37	1	13	2015	1028	N	VIIRS	n	1	292.64	10.22	D	0	Madagascar lowland forests	Jan	3	42.4536	9.56653
1019	399	-15.0599	50.2719	334.07	0.42	0.37	1	13	2015	1028	N	VIIRS	n	1	292.69	3.95	D	0	Madagascar lowland forests	Jan	3	42.4536	9.56653
1020	400	-15.4315	50.4428	349.99	0.42	0.38	1	13	2015	1028	N	VIIRS	n	1	298.92	23.88	D	3	Madagascar lowland forests	Jan	3	42.4536	9.56653
1021	401	-15.8552	50.1931	334.26	0.41	0.37	1	13	2015	1028	N	VIIRS	n	1	296.68	3.03	D	0	Madagascar lowland forests	Jan	3	42.4536	9.56653
1022	402	-14.0546	49.4209	331.07	0.4	0.37	1	13	2015	1029	N	VIIRS	n	1	292.93	5.12	D	0	Madagascar lowland forests	Jan	3	42.4536	9.56653
1023	403	-13.9513	49.983	339.14	0.42	0.37	1	13	2015	1029	N	VIIRS	n	1	290.16	3	D	0	Madagascar lowland forests	Jan	3	42.4536	9.56653
1024	407	-21.3786	48.1445	333.86	0.44	0.46	1	14	2015	1008	N	VIIRS	n	1	286.18	2.58	D	0	Madagascar lowland forests	Jan	3	42.4536	9.56653
1025	408	-20.4557	48.5192	331.3	0.41	0.45	1	14	2015	1008	N	VIIRS	n	1	290.85	2.79	D	0	Madagascar lowland forests	Jan	3	42.4536	9.56653
1026	409	-20.0039	48.724	367	0.39	0.44	1	14	2015	1008	N	VIIRS	h	1	296.23	39.48	D	0	Madagascar lowland forests	Jan	3	42.4536	9.56653
1027	410	-20.0044	48.7202	328.71	0.39	0.44	1	14	2015	1008	N	VIIRS	n	1	294.58	15.89	D	0	Madagascar lowland forests	Jan	3	42.4536	9.56653
1028	411	-19.9998	48.7234	327.19	0.39	0.44	1	14	2015	1008	N	VIIRS	n	1	292.69	4.27	D	0	Madagascar lowland forests	Jan	3	42.4536	9.56653
1029	412	-19.9902	48.6991	334.79	0.39	0.44	1	14	2015	1008	N	VIIRS	n	1	292.58	3.2	D	0	Madagascar lowland forests	Jan	3	42.4536	9.56653
1030	413	-19.3879	48.8491	333.82	0.57	0.43	1	14	2015	1008	N	VIIRS	n	1	291.88	6.13	D	0	Madagascar lowland forests	Jan	3	42.4536	9.56653
1031	414	-20.3548	48.4344	326.66	0.41	0.45	1	14	2015	1008	N	VIIRS	n	1	290.39	2.17	D	0	Madagascar lowland forests	Jan	3	42.4536	9.56653
1032	415	-20.3954	48.4147	329.04	0.41	0.45	1	14	2015	1008	N	VIIRS	n	1	289.09	1.99	D	0	Madagascar lowland forests	Jan	3	42.4536	9.56653
1033	416	-20.2147	48.572	339.19	0.4	0.45	1	14	2015	1008	N	VIIRS	n	1	291.76	3.82	D	0	Madagascar lowland forests	Jan	3	42.4536	9.56653
1034	417	-19.3597	48.8118	329.13	0.57	0.43	1	14	2015	1008	N	VIIRS	n	1	292.39	2.45	D	0	Madagascar lowland forests	Jan	3	42.4536	9.56653
1035	418	-19.1561	48.6924	335.4	0.39	0.44	1	14	2015	1008	N	VIIRS	n	1	288.86	2.99	D	0	Madagascar lowland forests	Jan	3	42.4536	9.56653
1036	419	-19.1521	48.6919	340.04	0.39	0.44	1	14	2015	1008	N	VIIRS	n	1	290.75	2.99	D	0	Madagascar lowland forests	Jan	3	42.4536	9.56653
1037	420	-19.8771	48.7195	349.15	0.39	0.44	1	14	2015	1008	N	VIIRS	n	1	289.51	10.78	D	0	Madagascar lowland forests	Jan	3	42.4536	9.56653
1038	421	-19.8776	48.7196	346.29	0.39	0.44	1	14	2015	1008	N	VIIRS	n	1	289.14	11.82	D	0	Madagascar lowland forests	Jan	3	42.4536	9.56653
1039	422	-19.8315	48.6214	339.5	0.4	0.44	1	14	2015	1008	N	VIIRS	n	1	288.68	5.29	D	0	Madagascar lowland forests	Jan	3	42.4536	9.56653
1040	423	-20.2676	48.5867	339.73	0.4	0.44	1	14	2015	1008	N	VIIRS	n	1	289.73	8.32	D	0	Madagascar lowland forests	Jan	3	42.4536	9.56653
1041	424	-20.1004	48.6159	331.87	0.4	0.44	1	14	2015	1008	N	VIIRS	n	1	292.99	4.79	D	0	Madagascar lowland forests	Jan	3	42.4536	9.56653
1042	425	-20.0922	48.6149	339.63	0.4	0.44	1	14	2015	1008	N	VIIRS	n	1	293.37	8.62	D	0	Madagascar lowland forests	Jan	3	42.4536	9.56653
1043	426	-20.0819	48.6644	340.57	0.4	0.44	1	14	2015	1008	N	VIIRS	n	1	293.78	7.46	D	0	Madagascar lowland forests	Jan	3	42.4536	9.56653
1044	427	-20.2593	48.5502	340.16	0.41	0.45	1	14	2015	1008	N	VIIRS	n	1	289.29	2.78	D	0	Madagascar lowland forests	Jan	3	42.4536	9.56653
1045	428	-20.2557	48.5097	332.74	0.41	0.45	1	14	2015	1008	N	VIIRS	n	1	287.96	3.54	D	0	Madagascar lowland forests	Jan	3	42.4536	9.56653
1046	429	-20.103	48.6162	337.4	0.4	0.44	1	14	2015	1008	N	VIIRS	n	1	293.4	5.21	D	0	Madagascar lowland forests	Jan	3	42.4536	9.56653
1047	430	-20.1017	48.6398	332.84	0.4	0.44	1	14	2015	1008	N	VIIRS	n	1	293.14	1.98	D	0	Madagascar lowland forests	Jan	3	42.4536	9.56653
1048	431	-19.7788	48.6448	336.48	0.4	0.44	1	14	2015	1008	N	VIIRS	n	1	291.84	5.77	D	0	Madagascar lowland forests	Jan	3	42.4536	9.56653
1049	432	-19.7761	48.6443	337.03	0.39	0.44	1	14	2015	1008	N	VIIRS	n	1	289.74	5.04	D	0	Madagascar lowland forests	Jan	3	42.4536	9.56653
1050	433	-19.7619	48.658	337.9	0.39	0.44	1	14	2015	1008	N	VIIRS	n	1	292.34	5.39	D	0	Madagascar lowland forests	Jan	3	42.4536	9.56653
1051	434	-19.747	48.6443	330.64	0.39	0.44	1	14	2015	1008	N	VIIRS	n	1	290.38	3.1	D	0	Madagascar lowland forests	Jan	3	42.4536	9.56653
1052	435	-20.2484	48.5004	334.81	0.41	0.45	1	14	2015	1008	N	VIIRS	n	1	288.55	6.14	D	0	Madagascar lowland forests	Jan	3	42.4536	9.56653
1053	436	-19.9557	48.6872	352.89	0.39	0.44	1	14	2015	1008	N	VIIRS	n	1	293.07	9.62	D	0	Madagascar lowland forests	Jan	3	42.4536	9.56653
1054	437	-19.8956	48.5626	341.44	0.4	0.44	1	14	2015	1008	N	VIIRS	n	1	290.6	6.36	D	0	Madagascar lowland forests	Jan	3	42.4536	9.56653
1055	438	-19.8931	48.5623	340.14	0.4	0.44	1	14	2015	1008	N	VIIRS	n	1	290.35	5.58	D	0	Madagascar lowland forests	Jan	3	42.4536	9.56653
1056	439	-20.1355	48.5184	327.38	0.41	0.45	1	14	2015	1008	N	VIIRS	n	1	291.6	2.07	D	0	Madagascar lowland forests	Jan	3	42.4536	9.56653
1057	440	-20.2327	48.4903	331.73	0.41	0.45	1	14	2015	1008	N	VIIRS	n	1	289.1	2.9	D	0	Madagascar lowland forests	Jan	3	42.4536	9.56653
1058	441	-20.2257	48.5138	326.54	0.41	0.45	1	14	2015	1008	N	VIIRS	n	1	287.64	3.85	D	0	Madagascar lowland forests	Jan	3	42.4536	9.56653
1059	442	-20.2313	48.4659	328.76	0.41	0.45	1	14	2015	1008	N	VIIRS	n	1	288.24	4.1	D	0	Madagascar lowland forests	Jan	3	42.4536	9.56653
1060	443	-20.2157	48.5167	335.78	0.41	0.45	1	14	2015	1008	N	VIIRS	n	1	290.87	2.93	D	0	Madagascar lowland forests	Jan	3	42.4536	9.56653
1061	444	-20.2126	48.5083	342.55	0.41	0.45	1	14	2015	1008	N	VIIRS	n	1	290.38	7.67	D	0	Madagascar lowland forests	Jan	3	42.4536	9.56653
1062	445	-20.2089	48.5037	340.63	0.41	0.45	1	14	2015	1008	N	VIIRS	n	1	291.18	5.38	D	0	Madagascar lowland forests	Jan	3	42.4536	9.56653
1063	446	-20.1743	48.511	339.98	0.41	0.45	1	14	2015	1008	N	VIIRS	n	1	293.02	16.48	D	0	Madagascar lowland forests	Jan	3	42.4536	9.56653
1064	447	-20.1734	48.4829	336.49	0.41	0.45	1	14	2015	1008	N	VIIRS	n	1	290.08	3.11	D	0	Madagascar lowland forests	Jan	3	42.4536	9.56653
1065	448	-20.2079	48.5116	355.11	0.41	0.45	1	14	2015	1008	N	VIIRS	n	1	290.61	10.41	D	0	Madagascar lowland forests	Jan	3	42.4536	9.56653
1066	449	-20.1112	48.582	367	0.4	0.44	1	14	2015	1008	N	VIIRS	h	1	293.93	12.19	D	0	Madagascar lowland forests	Jan	3	42.4536	9.56653
1067	450	-20.2131	48.5718	337.81	0.4	0.44	1	14	2015	1008	N	VIIRS	n	1	291.72	3.02	D	0	Madagascar lowland forests	Jan	3	42.4536	9.56653
1068	451	-20.193	48.565	332.15	0.4	0.45	1	14	2015	1008	N	VIIRS	n	1	290.7	2.32	D	0	Madagascar lowland forests	Jan	3	42.4536	9.56653
1069	452	-20.1898	48.5567	327.1	0.4	0.45	1	14	2015	1008	N	VIIRS	n	1	291.77	3.23	D	0	Madagascar lowland forests	Jan	3	42.4536	9.56653
1070	453	-19.4786	48.8176	340.34	0.38	0.43	1	14	2015	1008	N	VIIRS	n	1	293.75	4.74	D	0	Madagascar lowland forests	Jan	3	42.4536	9.56653
1071	454	-20.2142	48.5403	345.7	0.41	0.45	1	14	2015	1008	N	VIIRS	n	1	291.28	16.39	D	0	Madagascar lowland forests	Jan	3	42.4536	9.56653
1072	455	-20.2128	48.5402	355.53	0.41	0.45	1	14	2015	1008	N	VIIRS	n	1	290.87	19.8	D	0	Madagascar lowland forests	Jan	3	42.4536	9.56653
1073	456	-20.1963	48.5381	334.64	0.41	0.45	1	14	2015	1008	N	VIIRS	n	1	291.66	3.05	D	0	Madagascar lowland forests	Jan	3	42.4536	9.56653
1074	457	-20.393	48.3985	326.53	0.42	0.45	1	14	2015	1008	N	VIIRS	n	1	290.2	2.6	D	0	Madagascar lowland forests	Jan	3	42.4536	9.56653
1075	458	-20.3888	48.398	327.78	0.42	0.45	1	14	2015	1008	N	VIIRS	n	1	290.27	2.6	D	0	Madagascar lowland forests	Jan	3	42.4536	9.56653
1076	459	-19.498	48.7938	340.34	0.38	0.44	1	14	2015	1008	N	VIIRS	n	1	293.11	3.86	D	0	Madagascar lowland forests	Jan	3	42.4536	9.56653
1077	460	-19.4647	48.797	341.73	0.38	0.43	1	14	2015	1008	N	VIIRS	n	1	294.16	50.74	D	0	Madagascar lowland forests	Jan	3	42.4536	9.56653
1078	461	-20.2691	48.5034	349.98	0.41	0.45	1	14	2015	1008	N	VIIRS	n	1	286.78	8.56	D	0	Madagascar lowland forests	Jan	3	42.4536	9.56653
1079	462	-20.211	48.4518	341.72	0.41	0.45	1	14	2015	1008	N	VIIRS	n	1	290.39	6.26	D	0	Madagascar lowland forests	Jan	3	42.4536	9.56653
1080	463	-20.1976	48.458	340.12	0.41	0.45	1	14	2015	1008	N	VIIRS	n	1	288.04	5.64	D	0	Madagascar lowland forests	Jan	3	42.4536	9.56653
1081	464	-20.3674	48.5078	340.63	0.41	0.45	1	14	2015	1008	N	VIIRS	n	1	285.25	4.26	D	0	Madagascar lowland forests	Jan	3	42.4536	9.56653
1082	465	-19.209	48.8275	331.19	0.57	0.43	1	14	2015	1008	N	VIIRS	n	1	289.96	3.86	D	0	Madagascar lowland forests	Jan	3	42.4536	9.56653
1083	466	-19.3237	48.6718	333.45	0.39	0.44	1	14	2015	1008	N	VIIRS	n	1	292.24	3.23	D	0	Madagascar lowland forests	Jan	3	42.4536	9.56653
1084	467	-19.2623	48.6674	331.02	0.39	0.44	1	14	2015	1008	N	VIIRS	n	1	291.85	2.79	D	0	Madagascar lowland forests	Jan	3	42.4536	9.56653
1085	468	-19.2583	48.6668	351.61	0.39	0.44	1	14	2015	1008	N	VIIRS	n	1	289.98	7.25	D	0	Madagascar lowland forests	Jan	3	42.4536	9.56653
1086	469	-20.1079	48.4184	334.62	0.41	0.45	1	14	2015	1008	N	VIIRS	n	1	292.23	1.97	D	0	Madagascar lowland forests	Jan	3	42.4536	9.56653
1087	470	-20.1318	48.4413	349.76	0.41	0.45	1	14	2015	1008	N	VIIRS	n	1	292.41	9.84	D	0	Madagascar lowland forests	Jan	3	42.4536	9.56653
1088	471	-20.4382	48.4119	330.93	0.42	0.45	1	14	2015	1008	N	VIIRS	n	1	287.6	5.35	D	0	Madagascar lowland forests	Jan	3	42.4536	9.56653
1089	472	-20.4387	48.4081	345.71	0.42	0.45	1	14	2015	1008	N	VIIRS	n	1	288.19	5.35	D	0	Madagascar lowland forests	Jan	3	42.4536	9.56653
1090	473	-20.42	48.4221	340.71	0.41	0.45	1	14	2015	1008	N	VIIRS	n	1	284.62	4.55	D	0	Madagascar lowland forests	Jan	3	42.4536	9.56653
1091	474	-20.4437	48.3316	334	0.42	0.45	1	14	2015	1008	N	VIIRS	n	1	290.85	3.84	D	0	Madagascar lowland forests	Jan	3	42.4536	9.56653
1092	475	-20.4766	48.4125	335.32	0.42	0.45	1	14	2015	1008	N	VIIRS	n	1	288.25	7.5	D	0	Madagascar lowland forests	Jan	3	42.4536	9.56653
1093	476	-20.4309	48.4722	349.88	0.41	0.45	1	14	2015	1008	N	VIIRS	n	1	283.26	16.65	D	0	Madagascar lowland forests	Jan	3	42.4536	9.56653
1094	478	-15.5603	50.3721	340.68	0.44	0.38	1	14	2015	1009	N	VIIRS	n	1	276.65	6.67	D	0	Madagascar lowland forests	Jan	3	42.4536	9.56653
1095	479	-15.859	50.2617	333.38	0.44	0.39	1	14	2015	1009	N	VIIRS	n	1	285.39	4.37	D	0	Madagascar lowland forests	Jan	3	42.4536	9.56653
1096	480	-15.819	50.2347	334.6	0.44	0.39	1	14	2015	1009	N	VIIRS	l	1	285.65	4.7	D	0	Madagascar lowland forests	Jan	3	42.4536	9.56653
1097	481	-15.8154	50.2341	336.01	0.44	0.39	1	14	2015	1009	N	VIIRS	l	1	286.73	11.36	D	0	Madagascar lowland forests	Jan	3	42.4536	9.56653
1098	482	-15.8137	50.2559	333	0.44	0.39	1	14	2015	1009	N	VIIRS	n	1	285.21	6.53	D	0	Madagascar lowland forests	Jan	3	42.4536	9.56653
1099	483	-15.8126	50.255	339.98	0.44	0.39	1	14	2015	1009	N	VIIRS	n	1	285.32	6.34	D	0	Madagascar lowland forests	Jan	3	42.4536	9.56653
1100	484	-15.8263	50.2613	331.62	0.44	0.39	1	14	2015	1009	N	VIIRS	n	1	286.36	4.01	D	0	Madagascar lowland forests	Jan	3	42.4536	9.56653
1101	485	-15.8166	50.2351	332.79	0.44	0.39	1	14	2015	1009	N	VIIRS	n	1	286.04	10.12	D	0	Madagascar lowland forests	Jan	3	42.4536	9.56653
1102	486	-15.8172	50.231	333.95	0.44	0.39	1	14	2015	1009	N	VIIRS	n	1	288.14	11.93	D	0	Madagascar lowland forests	Jan	3	42.4536	9.56653
1103	487	-15.5663	50.4063	342.37	0.43	0.38	1	14	2015	1009	N	VIIRS	n	1	277.87	7.69	D	0	Madagascar lowland forests	Jan	3	42.4536	9.56653
1104	491	-15.805	50.256	337.16	0.55	0.51	1	15	2015	950	N	VIIRS	n	1	287.4	9.07	D	0	Madagascar lowland forests	Jan	3	42.4536	9.56653
1105	492	-15.8028	50.2344	337.54	0.56	0.51	1	15	2015	950	N	VIIRS	n	1	287.86	6.56	D	0	Madagascar lowland forests	Jan	3	42.4536	9.56653
1106	493	-15.798	50.2338	332.1	0.56	0.51	1	15	2015	950	N	VIIRS	n	1	287.95	6.56	D	0	Madagascar lowland forests	Jan	3	42.4536	9.56653
1107	494	-15.7894	50.2648	328.62	0.55	0.51	1	15	2015	950	N	VIIRS	n	1	287.2	2.14	D	0	Madagascar lowland forests	Jan	3	42.4536	9.56653
1108	495	-15.8052	50.257	340.6	0.55	0.51	1	15	2015	950	N	VIIRS	n	1	287.77	7.83	D	0	Madagascar lowland forests	Jan	3	42.4536	9.56653
1109	496	-15.1213	50.3044	341.65	0.54	0.51	1	15	2015	950	N	VIIRS	n	1	283.94	6.43	D	0	Madagascar lowland forests	Jan	3	42.4536	9.56653
1110	497	-15.0532	49.3828	329.95	0.62	0.54	1	15	2015	950	N	VIIRS	n	1	292.46	4.3	D	0	Madagascar lowland forests	Jan	3	42.4536	9.56653
1111	498	-15.0525	50.2719	331.89	0.54	0.51	1	15	2015	950	N	VIIRS	n	1	281.82	3.43	D	0	Madagascar lowland forests	Jan	3	42.4536	9.56653
1112	499	-15.1352	50.3473	339.71	0.54	0.51	1	15	2015	950	N	VIIRS	n	1	284.78	7.87	D	0	Madagascar lowland forests	Jan	3	42.4536	9.56653
1113	500	-15.9168	50.1741	329.2	0.56	0.52	1	15	2015	950	N	VIIRS	n	1	285.5	3.02	D	0	Madagascar lowland forests	Jan	3	42.4536	9.56653
1114	501	-15.2882	50.4128	333.62	0.53	0.5	1	15	2015	950	N	VIIRS	n	1	283.8	3.66	D	0	Madagascar lowland forests	Jan	3	42.4536	9.56653
1115	502	-17.8574	49.4293	333.8	0.33	0.56	1	15	2015	950	N	VIIRS	n	1	280.59	2.4	D	0	Madagascar lowland forests	Jan	3	42.4536	9.56653
1116	503	-15.2006	49.5934	334.21	0.6	0.53	1	15	2015	950	N	VIIRS	n	1	287.14	6.54	D	0	Madagascar lowland forests	Jan	3	42.4536	9.56653
1117	504	-15.1503	49.595	339.7	0.6	0.53	1	15	2015	950	N	VIIRS	n	1	283.7	7.38	D	0	Madagascar lowland forests	Jan	3	42.4536	9.56653
1118	505	-15.121	50.3864	339.54	0.53	0.5	1	15	2015	950	N	VIIRS	n	1	285.28	10.13	D	0	Madagascar lowland forests	Jan	3	42.4536	9.56653
1119	506	-15.9646	50.2148	337	0.56	0.52	1	15	2015	950	N	VIIRS	n	1	281.44	6.07	D	0	Madagascar lowland forests	Jan	3	42.4536	9.56653
1120	507	-15.1499	49.5925	336.97	0.6	0.53	1	15	2015	950	N	VIIRS	n	1	282.37	7.28	D	0	Madagascar lowland forests	Jan	3	42.4536	9.56653
1121	508	-14.1964	50.0632	337.17	0.54	0.51	1	15	2015	951	N	VIIRS	n	1	289.28	6.16	D	3	Madagascar lowland forests	Jan	3	42.4536	9.56653
1122	509	-14.7657	50.1569	328.89	0.55	0.51	1	15	2015	951	N	VIIRS	n	1	290.34	3.92	D	0	Madagascar lowland forests	Jan	3	42.4536	9.56653
1123	510	-13.8107	50.042	332.58	0.54	0.51	1	15	2015	951	N	VIIRS	n	1	294.02	4.37	D	0	Madagascar lowland forests	Jan	3	42.4536	9.56653
1124	511	-14.8995	49.8862	340.03	0.57	0.52	1	15	2015	951	N	VIIRS	n	1	288.06	7	D	0	Madagascar lowland forests	Jan	3	42.4536	9.56653
1125	512	-14.8964	49.8848	345.37	0.57	0.52	1	15	2015	951	N	VIIRS	n	1	288.1	9.46	D	0	Madagascar lowland forests	Jan	3	42.4536	9.56653
1126	513	-14.9395	50.2044	342.88	0.54	0.51	1	15	2015	951	N	VIIRS	n	1	287.59	8.12	D	0	Madagascar lowland forests	Jan	3	42.4536	9.56653
1127	514	-13.8802	49.5257	329.1	0.59	0.53	1	15	2015	951	N	VIIRS	n	1	289.85	4.81	D	0	Madagascar lowland forests	Jan	3	42.4536	9.56653
1128	515	-13.8827	49.5235	328.94	0.59	0.53	1	15	2015	951	N	VIIRS	n	1	289.88	2.62	D	0	Madagascar lowland forests	Jan	3	42.4536	9.56653
1129	516	-14.6688	50.0821	340.96	0.55	0.51	1	15	2015	951	N	VIIRS	n	1	289.96	8.66	D	0	Madagascar lowland forests	Jan	3	42.4536	9.56653
1130	518	-14.6684	50.0845	340.9	0.55	0.51	1	15	2015	951	N	VIIRS	n	1	290.4	6.79	D	0	Madagascar lowland forests	Jan	3	42.4536	9.56653
1131	519	-14.7415	50.1588	355.11	0.55	0.51	1	15	2015	951	N	VIIRS	n	1	290.49	11.31	D	0	Madagascar lowland forests	Jan	3	42.4536	9.56653
1132	520	-14.5881	50.111	328.09	0.55	0.51	1	15	2015	951	N	VIIRS	n	1	289.5	6	D	0	Madagascar lowland forests	Jan	3	42.4536	9.56653
1133	524	-15.4793	50.4151	341.25	0.55	0.68	1	16	2015	931	N	VIIRS	n	1	283.67	10.26	D	0	Madagascar lowland forests	Jan	3	42.4536	9.56653
1134	525	-15.4787	50.4203	350.01	0.55	0.68	1	16	2015	931	N	VIIRS	n	1	283.93	15.22	D	0	Madagascar lowland forests	Jan	3	42.4536	9.56653
1135	526	-15.419	50.4359	331.37	0.55	0.68	1	16	2015	931	N	VIIRS	n	1	284.99	5.43	D	0	Madagascar lowland forests	Jan	3	42.4536	9.56653
1136	527	-15.8035	50.1209	331.23	0.58	0.7	1	16	2015	931	N	VIIRS	n	1	282.27	5.63	D	0	Madagascar lowland forests	Jan	3	42.4536	9.56653
1137	528	-14.6078	50.0308	333.95	0.57	0.69	1	16	2015	932	N	VIIRS	n	1	282.63	5.1	D	0	Madagascar lowland forests	Jan	3	42.4536	9.56653
1138	529	-14.6084	50.0305	346.39	0.57	0.69	1	16	2015	932	N	VIIRS	n	1	282.62	6.41	D	0	Madagascar lowland forests	Jan	3	42.4536	9.56653
1139	530	-15.1911	50.3596	333.35	0.55	0.68	1	16	2015	932	N	VIIRS	n	1	280.19	4.8	D	0	Madagascar lowland forests	Jan	3	42.4536	9.56653
1140	531	-15.1907	50.3561	331.87	0.55	0.68	1	16	2015	932	N	VIIRS	n	1	280.24	5.78	D	0	Madagascar lowland forests	Jan	3	42.4536	9.56653
1141	532	-15.1426	50.3192	327.58	0.56	0.68	1	16	2015	932	N	VIIRS	n	1	281.8	6.73	D	0	Madagascar lowland forests	Jan	3	42.4536	9.56653
1142	533	-14.5218	50.1092	328.72	0.56	0.69	1	16	2015	932	N	VIIRS	n	1	286.12	4.65	D	0	Madagascar lowland forests	Jan	3	42.4536	9.56653
1143	534	-15.0738	50.2797	328.7	0.56	0.69	1	16	2015	932	N	VIIRS	n	1	282.91	5.23	D	0	Madagascar lowland forests	Jan	3	42.4536	9.56653
1144	535	-15.2888	50.4171	330.96	0.55	0.68	1	16	2015	932	N	VIIRS	n	1	280.79	4.71	D	0	Madagascar lowland forests	Jan	3	42.4536	9.56653
1145	536	-13.9175	50.1093	332	0.65	0.73	1	16	2015	1112	N	VIIRS	n	1	274.47	7.34	D	0	Madagascar lowland forests	Jan	3	42.4536	9.56653
1146	537	-15.2104	50.4114	328.92	0.39	0.44	1	16	2015	2221	N	VIIRS	n	1	291.02	3.55	N	0	Madagascar lowland forests	Jan	3	42.4536	9.56653
1147	538	-15.1002	50.3279	321.18	0.57	0.43	1	16	2015	2221	N	VIIRS	n	1	289.41	3.04	N	0	Madagascar lowland forests	Jan	3	42.4536	9.56653
1148	539	-18.0517	49.2794	342.07	0.48	0.48	1	17	2015	1052	N	VIIRS	n	1	298.45	12.01	D	0	Madagascar lowland forests	Jan	3	42.4536	9.56653
1149	540	-17.9693	49.3836	334.64	0.49	0.48	1	17	2015	1052	N	VIIRS	n	1	297.13	5.28	D	0	Madagascar lowland forests	Jan	3	42.4536	9.56653
1150	541	-18.0721	49.2927	339.6	0.48	0.48	1	17	2015	1052	N	VIIRS	n	1	297.3	3.52	D	0	Madagascar lowland forests	Jan	3	42.4536	9.56653
1151	542	-17.6914	49.2817	339.02	0.48	0.48	1	17	2015	1052	N	VIIRS	n	1	288.73	3.6	D	0	Madagascar lowland forests	Jan	3	42.4536	9.56653
1152	543	-17.8839	49.386	341.81	0.49	0.48	1	17	2015	1052	N	VIIRS	n	1	296.76	7.82	D	0	Madagascar lowland forests	Jan	3	42.4536	9.56653
1153	544	-17.8848	49.3815	336.81	0.49	0.48	1	17	2015	1052	N	VIIRS	n	1	293.92	4.58	D	0	Madagascar lowland forests	Jan	3	42.4536	9.56653
1154	545	-14.5786	49.5958	333.23	0.58	0.52	1	17	2015	1053	N	VIIRS	n	1	294.63	3.92	D	0	Madagascar lowland forests	Jan	3	42.4536	9.56653
1155	546	-14.5748	50.1328	338.75	0.62	0.54	1	17	2015	1053	N	VIIRS	n	1	289.84	4.7	D	0	Madagascar lowland forests	Jan	3	42.4536	9.56653
1156	547	-15.2895	50.4074	331.18	0.63	0.54	1	17	2015	1053	N	VIIRS	n	1	276.87	7.29	D	0	Madagascar lowland forests	Jan	3	42.4536	9.56653
1157	548	-15.0009	50.2198	338.78	0.62	0.54	1	17	2015	1053	N	VIIRS	n	1	289.6	10.25	D	0	Madagascar lowland forests	Jan	3	42.4536	9.56653
1158	549	-14.9276	50.2007	330.98	0.62	0.54	1	17	2015	1053	N	VIIRS	n	1	291.17	3.06	D	0	Madagascar lowland forests	Jan	3	42.4536	9.56653
1159	550	-14.1997	50.0788	330.78	0.63	0.54	1	17	2015	1053	N	VIIRS	n	1	293.88	5.14	D	0	Madagascar lowland forests	Jan	3	42.4536	9.56653
1160	551	-14.1947	50.0777	334.53	0.63	0.54	1	17	2015	1053	N	VIIRS	n	1	293.39	5.14	D	0	Madagascar lowland forests	Jan	3	42.4536	9.56653
1161	552	-14.442	49.8545	341.58	0.6	0.53	1	17	2015	1053	N	VIIRS	n	1	290.01	10.41	D	0	Madagascar lowland forests	Jan	3	42.4536	9.56653
1162	553	-14.1987	50.0806	336.43	0.63	0.54	1	17	2015	1053	N	VIIRS	n	1	293.44	7.49	D	0	Madagascar lowland forests	Jan	3	42.4536	9.56653
1163	554	-15.0003	50.2498	342.94	0.62	0.54	1	17	2015	1053	N	VIIRS	n	1	289.12	9.07	D	0	Madagascar lowland forests	Jan	3	42.4536	9.56653
1164	555	-14.8396	50.2287	336.22	0.63	0.54	1	17	2015	1053	N	VIIRS	n	1	292.27	4.61	D	0	Madagascar lowland forests	Jan	3	42.4536	9.56653
1165	556	-14.6113	50.1036	343.59	0.62	0.54	1	17	2015	1053	N	VIIRS	n	1	292.79	22.19	D	0	Madagascar lowland forests	Jan	3	42.4536	9.56653
1166	557	-14.8403	50.2265	334.57	0.63	0.54	1	17	2015	1053	N	VIIRS	n	1	292.3	5.22	D	0	Madagascar lowland forests	Jan	3	42.4536	9.56653
1167	558	-13.9378	50.0195	336.31	0.63	0.54	1	17	2015	1054	N	VIIRS	n	1	286.4	8.26	D	0	Madagascar lowland forests	Jan	3	42.4536	9.56653
1168	559	-13.8458	50.0737	330.61	0.32	0.54	1	17	2015	1054	N	VIIRS	n	1	288.78	2.5	D	0	Madagascar lowland forests	Jan	3	42.4536	9.56653
1169	561	-13.8452	50.0767	333.15	0.32	0.54	1	17	2015	1054	N	VIIRS	n	1	289.18	3.96	D	0	Madagascar lowland forests	Jan	3	42.4536	9.56653
1170	562	-13.9367	50.0253	341.54	0.63	0.54	1	17	2015	1054	N	VIIRS	n	1	285.95	13.26	D	0	Madagascar lowland forests	Jan	3	42.4536	9.56653
1171	564	-17.3293	49.3933	306.55	0.38	0.36	1	17	2015	2202	N	VIIRS	n	1	291.54	0.73	N	0	Madagascar lowland forests	Jan	3	42.4536	9.56653
1172	565	-15.436	50.4336	314.73	0.39	0.36	1	17	2015	2202	N	VIIRS	n	1	278.68	2.21	N	0	Madagascar lowland forests	Jan	3	42.4536	9.56653
1173	567	-18.6266	48.9728	331.48	0.4	0.37	1	18	2015	1033	N	VIIRS	n	1	295.36	1.2	D	0	Madagascar lowland forests	Jan	3	42.4536	9.56653
1174	568	-18.6296	48.9537	332.61	0.4	0.37	1	18	2015	1033	N	VIIRS	n	1	295.82	2.58	D	0	Madagascar lowland forests	Jan	3	42.4536	9.56653
1175	570	-18.659	49.0965	332.39	0.4	0.37	1	18	2015	1033	N	VIIRS	n	1	296.61	1.52	D	0	Madagascar lowland forests	Jan	3	42.4536	9.56653
1176	571	-18.7734	48.9286	332.15	0.4	0.37	1	18	2015	1033	N	VIIRS	n	1	296.1	2.16	D	0	Madagascar lowland forests	Jan	3	42.4536	9.56653
1177	572	-18.6563	48.9823	334.1	0.4	0.37	1	18	2015	1033	N	VIIRS	n	1	294.33	1.94	D	0	Madagascar lowland forests	Jan	3	42.4536	9.56653
1178	574	-20.7037	48.4561	336.23	0.39	0.36	1	18	2015	1033	N	VIIRS	n	1	288.83	3.18	D	0	Madagascar lowland forests	Jan	3	42.4536	9.56653
1179	575	-20.5937	48.4251	333.91	0.39	0.36	1	18	2015	1033	N	VIIRS	n	1	293.33	4.65	D	0	Madagascar lowland forests	Jan	3	42.4536	9.56653
1180	576	-20.5943	48.4213	338.13	0.39	0.36	1	18	2015	1033	N	VIIRS	n	1	293.72	4.65	D	0	Madagascar lowland forests	Jan	3	42.4536	9.56653
1181	577	-20.5309	48.4184	342.5	0.39	0.36	1	18	2015	1033	N	VIIRS	n	1	295.2	6.78	D	0	Madagascar lowland forests	Jan	3	42.4536	9.56653
1182	578	-20.5102	48.4415	338.37	0.39	0.36	1	18	2015	1033	N	VIIRS	n	1	296.03	3.4	D	0	Madagascar lowland forests	Jan	3	42.4536	9.56653
1183	579	-20.4258	48.2665	332.52	0.39	0.36	1	18	2015	1033	N	VIIRS	n	1	295.65	3.72	D	0	Madagascar lowland forests	Jan	3	42.4536	9.56653
1184	580	-18.6715	48.8874	332.67	0.4	0.37	1	18	2015	1033	N	VIIRS	n	1	295.08	4.46	D	0	Madagascar lowland forests	Jan	3	42.4536	9.56653
1185	581	-18.6681	48.8868	333.07	0.4	0.37	1	18	2015	1033	N	VIIRS	n	1	295.12	6.12	D	0	Madagascar lowland forests	Jan	3	42.4536	9.56653
1186	582	-18.6592	48.8774	336.57	0.4	0.37	1	18	2015	1033	N	VIIRS	n	1	296.37	12.16	D	0	Madagascar lowland forests	Jan	3	42.4536	9.56653
1187	583	-18.6414	48.9016	332.76	0.4	0.37	1	18	2015	1033	N	VIIRS	n	1	295.5	2.48	D	0	Madagascar lowland forests	Jan	3	42.4536	9.56653
1188	584	-18.6413	48.9013	330.49	0.4	0.37	1	18	2015	1033	N	VIIRS	n	1	295.44	2.46	D	0	Madagascar lowland forests	Jan	3	42.4536	9.56653
1189	585	-19.9056	48.5223	333.69	0.39	0.36	1	18	2015	1033	N	VIIRS	n	1	297.79	4.29	D	0	Madagascar lowland forests	Jan	3	42.4536	9.56653
1190	586	-20.0745	48.5943	346.38	0.39	0.36	1	18	2015	1033	N	VIIRS	n	1	293.26	8.62	D	0	Madagascar lowland forests	Jan	3	42.4536	9.56653
1191	587	-20.3738	48.4708	330.75	0.39	0.36	1	18	2015	1033	N	VIIRS	n	1	298	2.18	D	0	Madagascar lowland forests	Jan	3	42.4536	9.56653
1192	588	-20.3704	48.4702	349.34	0.39	0.36	1	18	2015	1033	N	VIIRS	n	1	299.81	14.32	D	0	Madagascar lowland forests	Jan	3	42.4536	9.56653
1193	589	-20.3539	48.4444	346.46	0.39	0.36	1	18	2015	1033	N	VIIRS	n	1	296.47	5.16	D	0	Madagascar lowland forests	Jan	3	42.4536	9.56653
1194	590	-20.3573	48.4221	333.41	0.39	0.36	1	18	2015	1033	N	VIIRS	n	1	295.79	2.45	D	0	Madagascar lowland forests	Jan	3	42.4536	9.56653
1195	591	-20.3506	48.4438	330.82	0.39	0.36	1	18	2015	1033	N	VIIRS	n	1	295.33	5.16	D	0	Madagascar lowland forests	Jan	3	42.4536	9.56653
1196	592	-20.3359	48.4719	333.68	0.39	0.36	1	18	2015	1033	N	VIIRS	n	1	294.37	3.27	D	0	Madagascar lowland forests	Jan	3	42.4536	9.56653
1197	593	-20.3363	48.4106	333.35	0.39	0.36	1	18	2015	1033	N	VIIRS	n	1	296.15	4.5	D	0	Madagascar lowland forests	Jan	3	42.4536	9.56653
1198	594	-20.3369	48.4069	333.08	0.39	0.36	1	18	2015	1033	N	VIIRS	n	1	297.28	4.5	D	0	Madagascar lowland forests	Jan	3	42.4536	9.56653
1199	595	-20.4108	48.4085	334.01	0.39	0.36	1	18	2015	1033	N	VIIRS	n	1	295.84	2.66	D	0	Madagascar lowland forests	Jan	3	42.4536	9.56653
1200	596	-20.3918	48.4205	334.1	0.39	0.36	1	18	2015	1033	N	VIIRS	n	1	298.9	38.64	D	0	Madagascar lowland forests	Jan	3	42.4536	9.56653
1201	597	-19.7562	48.5564	332.51	0.39	0.36	1	18	2015	1033	N	VIIRS	n	1	293.48	2.73	D	0	Madagascar lowland forests	Jan	3	42.4536	9.56653
1202	598	-20.3921	48.352	332.95	0.39	0.36	1	18	2015	1033	N	VIIRS	n	1	295.61	2.03	D	0	Madagascar lowland forests	Jan	3	42.4536	9.56653
1203	599	-19.8649	48.6834	331.51	0.39	0.36	1	18	2015	1033	N	VIIRS	n	1	293.45	2.09	D	0	Madagascar lowland forests	Jan	3	42.4536	9.56653
1204	600	-19.8451	48.6339	334.69	0.39	0.36	1	18	2015	1033	N	VIIRS	n	1	292.95	3.66	D	0	Madagascar lowland forests	Jan	3	42.4536	9.56653
1205	601	-20.2986	48.3889	334.67	0.39	0.36	1	18	2015	1033	N	VIIRS	n	1	297.57	7.75	D	0	Madagascar lowland forests	Jan	3	42.4536	9.56653
1206	602	-20.2886	48.3871	337.96	0.39	0.36	1	18	2015	1033	N	VIIRS	n	1	292.34	1.25	D	0	Madagascar lowland forests	Jan	3	42.4536	9.56653
1207	603	-20.2604	48.3481	336.88	0.39	0.36	1	18	2015	1033	N	VIIRS	n	1	297.2	4.95	D	0	Madagascar lowland forests	Jan	3	42.4536	9.56653
1208	604	-20.2451	48.4025	331.32	0.39	0.36	1	18	2015	1033	N	VIIRS	n	1	296.71	2.98	D	0	Madagascar lowland forests	Jan	3	42.4536	9.56653
1209	605	-20.3214	48.3966	333.43	0.39	0.36	1	18	2015	1033	N	VIIRS	n	1	296.29	3.78	D	0	Madagascar lowland forests	Jan	3	42.4536	9.56653
1210	606	-19.8553	48.6127	333.78	0.39	0.36	1	18	2015	1033	N	VIIRS	n	1	293.65	1.33	D	0	Madagascar lowland forests	Jan	3	42.4536	9.56653
1211	607	-19.9493	48.484	332.56	0.39	0.36	1	18	2015	1033	N	VIIRS	n	1	292.17	2.5	D	0	Madagascar lowland forests	Jan	3	42.4536	9.56653
1212	608	-20.329	48.436	346.3	0.39	0.36	1	18	2015	1033	N	VIIRS	n	1	296.21	6.21	D	0	Madagascar lowland forests	Jan	3	42.4536	9.56653
1213	609	-20.3245	48.4429	335.05	0.39	0.36	1	18	2015	1033	N	VIIRS	n	1	296.9	4.04	D	0	Madagascar lowland forests	Jan	3	42.4536	9.56653
1214	610	-20.3246	48.42	341.94	0.39	0.36	1	18	2015	1033	N	VIIRS	n	1	298.75	12.29	D	0	Madagascar lowland forests	Jan	3	42.4536	9.56653
1215	611	-20.3106	48.4443	341.22	0.39	0.36	1	18	2015	1033	N	VIIRS	n	1	296.92	3.63	D	0	Madagascar lowland forests	Jan	3	42.4536	9.56653
1216	612	-20.3018	48.4123	342.24	0.39	0.36	1	18	2015	1033	N	VIIRS	n	1	297.36	13.33	D	0	Madagascar lowland forests	Jan	3	42.4536	9.56653
1217	613	-20.2812	48.4126	334.64	0.39	0.36	1	18	2015	1033	N	VIIRS	n	1	294.17	1.89	D	0	Madagascar lowland forests	Jan	3	42.4536	9.56653
1218	614	-19.9488	48.4878	331.43	0.39	0.36	1	18	2015	1033	N	VIIRS	n	1	294.77	2.5	D	0	Madagascar lowland forests	Jan	3	42.4536	9.56653
1219	615	-19.7926	48.7054	335.15	0.39	0.36	1	18	2015	1033	N	VIIRS	n	1	290.57	2.79	D	0	Madagascar lowland forests	Jan	3	42.4536	9.56653
1220	616	-19.7883	48.6893	335.17	0.39	0.36	1	18	2015	1033	N	VIIRS	n	1	290.35	2.69	D	0	Madagascar lowland forests	Jan	3	42.4536	9.56653
1221	617	-19.7709	48.6901	343.06	0.39	0.36	1	18	2015	1033	N	VIIRS	n	1	291.34	12.83	D	0	Madagascar lowland forests	Jan	3	42.4536	9.56653
1222	618	-20.1095	48.3903	332.42	0.39	0.36	1	18	2015	1033	N	VIIRS	n	1	295.4	3.66	D	0	Madagascar lowland forests	Jan	3	42.4536	9.56653
1223	619	-19.9213	48.5098	339.88	0.39	0.36	1	18	2015	1033	N	VIIRS	n	1	296.31	4.15	D	0	Madagascar lowland forests	Jan	3	42.4536	9.56653
1224	620	-19.9106	48.5346	340.17	0.39	0.36	1	18	2015	1033	N	VIIRS	n	1	296.56	4.87	D	0	Madagascar lowland forests	Jan	3	42.4536	9.56653
1225	621	-20.2653	48.4937	332.96	0.39	0.36	1	18	2015	1033	N	VIIRS	n	1	296.14	2.59	D	0	Madagascar lowland forests	Jan	3	42.4536	9.56653
1226	622	-20.2529	48.5069	335	0.39	0.36	1	18	2015	1033	N	VIIRS	n	1	295.74	2.05	D	0	Madagascar lowland forests	Jan	3	42.4536	9.56653
1227	623	-20.2456	48.5323	333.05	0.39	0.36	1	18	2015	1033	N	VIIRS	n	1	296.47	4.05	D	0	Madagascar lowland forests	Jan	3	42.4536	9.56653
1228	624	-20.2451	48.5132	334.76	0.39	0.36	1	18	2015	1033	N	VIIRS	n	1	296.63	1.62	D	0	Madagascar lowland forests	Jan	3	42.4536	9.56653
1229	625	-20.239	48.3977	333.76	0.39	0.36	1	18	2015	1033	N	VIIRS	n	1	297.7	3.17	D	0	Madagascar lowland forests	Jan	3	42.4536	9.56653
1230	626	-20.2386	48.3785	332.61	0.39	0.36	1	18	2015	1033	N	VIIRS	n	1	294.59	2.05	D	0	Madagascar lowland forests	Jan	3	42.4536	9.56653
1231	627	-20.2043	48.3454	333.86	0.39	0.36	1	18	2015	1033	N	VIIRS	n	1	296.72	2.98	D	0	Madagascar lowland forests	Jan	3	42.4536	9.56653
1232	628	-20.2566	48.5495	333.12	0.39	0.36	1	18	2015	1033	N	VIIRS	n	1	297.09	1.81	D	0	Madagascar lowland forests	Jan	3	42.4536	9.56653
1233	629	-20.3198	48.4955	331.67	0.39	0.36	1	18	2015	1033	N	VIIRS	n	1	296.65	7.33	D	0	Madagascar lowland forests	Jan	3	42.4536	9.56653
1234	630	-19.9227	48.5673	333.99	0.39	0.36	1	18	2015	1033	N	VIIRS	n	1	295.07	2.67	D	0	Madagascar lowland forests	Jan	3	42.4536	9.56653
1235	631	-19.9052	48.5911	334.32	0.39	0.36	1	18	2015	1033	N	VIIRS	n	1	293.35	3.17	D	0	Madagascar lowland forests	Jan	3	42.4536	9.56653
1236	632	-20.1443	48.5334	343.54	0.39	0.36	1	18	2015	1033	N	VIIRS	n	1	294.64	5.66	D	0	Madagascar lowland forests	Jan	3	42.4536	9.56653
1237	633	-20.1433	48.5179	344.62	0.39	0.36	1	18	2015	1033	N	VIIRS	n	1	295.21	5.12	D	0	Madagascar lowland forests	Jan	3	42.4536	9.56653
1238	634	-20.14	48.5173	339.43	0.39	0.36	1	18	2015	1033	N	VIIRS	n	1	295.07	5.19	D	0	Madagascar lowland forests	Jan	3	42.4536	9.56653
1239	635	-20.1314	48.5502	334.78	0.39	0.36	1	18	2015	1033	N	VIIRS	n	1	298.94	5.15	D	0	Madagascar lowland forests	Jan	3	42.4536	9.56653
1240	636	-20.2384	48.512	343.62	0.39	0.36	1	18	2015	1033	N	VIIRS	n	1	297.02	7.02	D	0	Madagascar lowland forests	Jan	3	42.4536	9.56653
1241	637	-20.2281	48.4682	341.77	0.39	0.36	1	18	2015	1033	N	VIIRS	n	1	299.97	7.77	D	0	Madagascar lowland forests	Jan	3	42.4536	9.56653
1242	638	-20.2247	48.4677	335.86	0.39	0.36	1	18	2015	1033	N	VIIRS	n	1	297.79	7.77	D	0	Madagascar lowland forests	Jan	3	42.4536	9.56653
1243	639	-20.2232	48.4669	333.94	0.39	0.36	1	18	2015	1033	N	VIIRS	n	1	297.86	2.48	D	0	Madagascar lowland forests	Jan	3	42.4536	9.56653
1244	640	-20.2024	48.5129	331.18	0.39	0.36	1	18	2015	1033	N	VIIRS	n	1	296.98	2.76	D	0	Madagascar lowland forests	Jan	3	42.4536	9.56653
1245	641	-20.1503	48.5611	348.67	0.39	0.36	1	18	2015	1033	N	VIIRS	n	1	297.43	23.25	D	0	Madagascar lowland forests	Jan	3	42.4536	9.56653
1246	642	-20.1429	48.5867	342.47	0.39	0.36	1	18	2015	1033	N	VIIRS	n	1	291.77	3.73	D	0	Madagascar lowland forests	Jan	3	42.4536	9.56653
1247	643	-20.1464	48.5643	331.54	0.39	0.36	1	18	2015	1033	N	VIIRS	n	1	295.08	3.37	D	0	Madagascar lowland forests	Jan	3	42.4536	9.56653
1248	644	-20.147	48.5606	351.76	0.39	0.36	1	18	2015	1033	N	VIIRS	n	1	299.12	35.46	D	0	Madagascar lowland forests	Jan	3	42.4536	9.56653
1249	645	-20.1396	48.5861	339.26	0.39	0.36	1	18	2015	1033	N	VIIRS	n	1	294.1	3.73	D	0	Madagascar lowland forests	Jan	3	42.4536	9.56653
1250	646	-20.138	48.5743	337.35	0.39	0.36	1	18	2015	1033	N	VIIRS	n	1	292.93	4.84	D	0	Madagascar lowland forests	Jan	3	42.4536	9.56653
1251	647	-20.1301	48.5806	334.9	0.39	0.36	1	18	2015	1033	N	VIIRS	n	1	292.9	1.83	D	0	Madagascar lowland forests	Jan	3	42.4536	9.56653
1252	648	-20.2117	48.5953	333.06	0.39	0.36	1	18	2015	1033	N	VIIRS	n	1	295.81	3.66	D	0	Madagascar lowland forests	Jan	3	42.4536	9.56653
1253	649	-20.0213	48.5391	343.69	0.39	0.36	1	18	2015	1033	N	VIIRS	n	1	295.95	11.89	D	0	Madagascar lowland forests	Jan	3	42.4536	9.56653
1254	650	-20.185	48.5366	334.89	0.39	0.36	1	18	2015	1033	N	VIIRS	n	1	295.13	2.28	D	0	Madagascar lowland forests	Jan	3	42.4536	9.56653
1255	651	-20.0621	48.5194	334.37	0.39	0.36	1	18	2015	1033	N	VIIRS	n	1	295.97	3.35	D	0	Madagascar lowland forests	Jan	3	42.4536	9.56653
1256	652	-20.3819	48.3959	334.06	0.39	0.36	1	18	2015	1033	N	VIIRS	n	1	295.21	1.38	D	0	Madagascar lowland forests	Jan	3	42.4536	9.56653
1257	653	-18.8811	48.9087	337.89	0.4	0.37	1	18	2015	1033	N	VIIRS	n	1	293.16	4.35	D	0	Madagascar lowland forests	Jan	3	42.4536	9.56653
1258	654	-18.8823	48.9012	334.1	0.4	0.37	1	18	2015	1033	N	VIIRS	n	1	291.56	2.74	D	0	Madagascar lowland forests	Jan	3	42.4536	9.56653
1259	655	-20.2062	48.422	345.07	0.39	0.36	1	18	2015	1033	N	VIIRS	n	1	298.34	10.37	D	0	Madagascar lowland forests	Jan	3	42.4536	9.56653
1260	656	-20.1967	48.4165	345.44	0.39	0.36	1	18	2015	1033	N	VIIRS	n	1	299.48	13.21	D	0	Madagascar lowland forests	Jan	3	42.4536	9.56653
1261	657	-20.1934	48.4159	342.6	0.39	0.36	1	18	2015	1033	N	VIIRS	n	1	296.18	13.21	D	0	Madagascar lowland forests	Jan	3	42.4536	9.56653
1262	658	-20.2155	48.4503	334.67	0.39	0.36	1	18	2015	1033	N	VIIRS	n	1	297.95	2.51	D	0	Madagascar lowland forests	Jan	3	42.4536	9.56653
1263	659	-20.211	48.4571	335.07	0.39	0.36	1	18	2015	1033	N	VIIRS	n	1	297.5	2.9	D	0	Madagascar lowland forests	Jan	3	42.4536	9.56653
1264	660	-19.3975	48.7747	332.64	0.39	0.36	1	18	2015	1033	N	VIIRS	n	1	285.96	2.07	D	0	Madagascar lowland forests	Jan	3	42.4536	9.56653
1265	661	-20.1577	48.425	332.85	0.39	0.36	1	18	2015	1033	N	VIIRS	n	1	296.96	2.49	D	0	Madagascar lowland forests	Jan	3	42.4536	9.56653
1266	662	-20.128	48.4618	330.52	0.39	0.36	1	18	2015	1033	N	VIIRS	n	1	298.17	13.42	D	0	Madagascar lowland forests	Jan	3	42.4536	9.56653
1267	663	-20.1466	48.4307	343.67	0.39	0.36	1	18	2015	1033	N	VIIRS	n	1	297.77	6.82	D	0	Madagascar lowland forests	Jan	3	42.4536	9.56653
1268	664	-19.7193	48.7269	338.63	0.39	0.36	1	18	2015	1033	N	VIIRS	n	1	296.72	7.24	D	0	Madagascar lowland forests	Jan	3	42.4536	9.56653
1269	665	-20.4216	48.3608	342.36	0.39	0.36	1	18	2015	1033	N	VIIRS	n	1	295.49	5.01	D	0	Madagascar lowland forests	Jan	3	42.4536	9.56653
1270	666	-20.416	48.3751	338.52	0.39	0.36	1	18	2015	1033	N	VIIRS	n	1	292.66	3.16	D	0	Madagascar lowland forests	Jan	3	42.4536	9.56653
1271	667	-20.7438	48.3066	336	0.38	0.36	1	18	2015	1033	N	VIIRS	n	1	295.94	7.29	D	0	Madagascar lowland forests	Jan	3	42.4536	9.56653
1272	668	-20.5691	48.3408	336.02	0.39	0.36	1	18	2015	1033	N	VIIRS	n	1	292.2	2.78	D	0	Madagascar lowland forests	Jan	3	42.4536	9.56653
1273	669	-20.4288	48.3583	336.18	0.39	0.36	1	18	2015	1033	N	VIIRS	n	1	295.01	6.14	D	0	Madagascar lowland forests	Jan	3	42.4536	9.56653
1274	670	-20.4699	48.3697	332.36	0.39	0.36	1	18	2015	1033	N	VIIRS	n	1	296.31	2.12	D	0	Madagascar lowland forests	Jan	3	42.4536	9.56653
1275	671	-20.4453	48.4069	331.14	0.39	0.36	1	18	2015	1033	N	VIIRS	n	1	297.52	3.1	D	0	Madagascar lowland forests	Jan	3	42.4536	9.56653
1276	672	-20.4248	48.3843	332.54	0.39	0.36	1	18	2015	1033	N	VIIRS	n	1	296.35	2.7	D	0	Madagascar lowland forests	Jan	3	42.4536	9.56653
1277	673	-20.4325	48.2449	331.45	0.38	0.36	1	18	2015	1033	N	VIIRS	n	1	292.46	1.8	D	0	Madagascar lowland forests	Jan	3	42.4536	9.56653
1278	674	-20.5749	48.3913	333.64	0.39	0.36	1	18	2015	1033	N	VIIRS	n	1	294.22	2.45	D	0	Madagascar lowland forests	Jan	3	42.4536	9.56653
1279	675	-20.5812	48.3505	346	0.39	0.36	1	18	2015	1033	N	VIIRS	n	1	296.15	8.08	D	0	Madagascar lowland forests	Jan	3	42.4536	9.56653
1280	676	-20.7349	48.2975	333.91	0.38	0.36	1	18	2015	1033	N	VIIRS	n	1	296.29	2.03	D	0	Madagascar lowland forests	Jan	3	42.4536	9.56653
1281	677	-20.6006	48.3805	333.96	0.39	0.36	1	18	2015	1033	N	VIIRS	n	1	292.2	2.23	D	0	Madagascar lowland forests	Jan	3	42.4536	9.56653
1282	678	-20.5259	48.4061	336.38	0.39	0.36	1	18	2015	1033	N	VIIRS	n	1	293.73	2.8	D	0	Madagascar lowland forests	Jan	3	42.4536	9.56653
1283	679	-20.4873	48.4566	335.59	0.39	0.36	1	18	2015	1033	N	VIIRS	n	1	297.47	15.58	D	0	Madagascar lowland forests	Jan	3	42.4536	9.56653
1284	680	-20.484	48.456	336.69	0.39	0.36	1	18	2015	1033	N	VIIRS	n	1	297.68	15.58	D	0	Madagascar lowland forests	Jan	3	42.4536	9.56653
1285	681	-20.4705	48.4766	332.61	0.39	0.36	1	18	2015	1033	N	VIIRS	n	1	295.27	2.23	D	0	Madagascar lowland forests	Jan	3	42.4536	9.56653
1286	682	-20.4444	48.4682	337.07	0.39	0.36	1	18	2015	1033	N	VIIRS	n	1	293.19	2.12	D	0	Madagascar lowland forests	Jan	3	42.4536	9.56653
1287	683	-18.3078	49.3492	334.35	0.41	0.37	1	18	2015	1033	N	VIIRS	n	1	294.49	1.27	D	3	Madagascar lowland forests	Jan	3	42.4536	9.56653
1288	684	-18.4238	49.3217	336.52	0.41	0.37	1	18	2015	1033	N	VIIRS	n	1	297.17	8.15	D	3	Madagascar lowland forests	Jan	3	42.4536	9.56653
1289	685	-18.4042	49.3343	330.72	0.41	0.37	1	18	2015	1033	N	VIIRS	n	1	293.46	3.6	D	3	Madagascar lowland forests	Jan	3	42.4536	9.56653
1290	686	-17.7371	49.3093	334.84	0.41	0.37	1	18	2015	1034	N	VIIRS	n	1	285.99	5.31	D	0	Madagascar lowland forests	Jan	3	42.4536	9.56653
1291	687	-14.7312	50.1662	330.41	0.48	0.4	1	18	2015	1034	N	VIIRS	n	1	297.26	2.92	D	0	Madagascar lowland forests	Jan	3	42.4536	9.56653
1292	688	-17.6657	49.2804	333.21	0.41	0.37	1	18	2015	1034	N	VIIRS	n	1	293.54	3.57	D	0	Madagascar lowland forests	Jan	3	42.4536	9.56653
1293	689	-17.7143	49.2971	347.89	0.41	0.37	1	18	2015	1034	N	VIIRS	n	1	282.97	8.63	D	0	Madagascar lowland forests	Jan	3	42.4536	9.56653
1294	690	-17.4589	49.1768	337.2	0.41	0.37	1	18	2015	1034	N	VIIRS	n	1	299.48	2.57	D	0	Madagascar lowland forests	Jan	3	42.4536	9.56653
1295	691	-17.1115	49.2932	334.05	0.42	0.38	1	18	2015	1034	N	VIIRS	n	1	299.84	3.09	D	0	Madagascar lowland forests	Jan	3	42.4536	9.56653
1296	692	-17.5312	49.2014	333.67	0.41	0.37	1	18	2015	1034	N	VIIRS	n	1	294.6	2.91	D	0	Madagascar lowland forests	Jan	3	42.4536	9.56653
1297	693	-17.435	49.2369	330.17	0.41	0.37	1	18	2015	1034	N	VIIRS	l	1	300.18	2.82	D	0	Madagascar lowland forests	Jan	3	42.4536	9.56653
1298	694	-17.6065	49.274	333.92	0.41	0.37	1	18	2015	1034	N	VIIRS	n	1	298.05	3.65	D	0	Madagascar lowland forests	Jan	3	42.4536	9.56653
1299	695	-15.4132	50.4127	342.66	0.49	0.4	1	18	2015	1034	N	VIIRS	n	1	292.24	7.03	D	0	Madagascar lowland forests	Jan	3	42.4536	9.56653
1300	696	-17.925	49.2336	331.2	0.41	0.37	1	18	2015	1034	N	VIIRS	n	1	275.86	5.19	D	0	Madagascar lowland forests	Jan	3	42.4536	9.56653
1301	697	-17.9256	49.2297	332.75	0.41	0.37	1	18	2015	1034	N	VIIRS	n	1	275.37	5.07	D	0	Madagascar lowland forests	Jan	3	42.4536	9.56653
1302	698	-15.6925	50.1968	334.77	0.47	0.4	1	18	2015	1034	N	VIIRS	n	1	291.34	5.23	D	0	Madagascar lowland forests	Jan	3	42.4536	9.56653
1303	699	-17.6663	49.2765	333.54	0.41	0.37	1	18	2015	1034	N	VIIRS	n	1	293.74	3.57	D	0	Madagascar lowland forests	Jan	3	42.4536	9.56653
1304	700	-18.1597	49.267	334.97	0.41	0.37	1	18	2015	1034	N	VIIRS	n	1	287.35	3.01	D	0	Madagascar lowland forests	Jan	3	42.4536	9.56653
1305	701	-17.4315	49.2363	334.24	0.41	0.37	1	18	2015	1034	N	VIIRS	n	1	299.29	2.82	D	0	Madagascar lowland forests	Jan	3	42.4536	9.56653
1306	702	-17.6068	49.2588	336.46	0.41	0.37	1	18	2015	1034	N	VIIRS	n	1	295.18	4.21	D	0	Madagascar lowland forests	Jan	3	42.4536	9.56653
1307	703	-17.8541	49.2574	333.19	0.41	0.37	1	18	2015	1034	N	VIIRS	n	1	281.82	2.6	D	0	Madagascar lowland forests	Jan	3	42.4536	9.56653
1308	704	-15.7774	50.2703	346.18	0.47	0.4	1	18	2015	1034	N	VIIRS	n	1	291.93	5.86	D	0	Madagascar lowland forests	Jan	3	42.4536	9.56653
1309	705	-17.6043	49.2744	333.19	0.41	0.37	1	18	2015	1034	N	VIIRS	n	1	297.39	3.42	D	0	Madagascar lowland forests	Jan	3	42.4536	9.56653
1310	706	-17.419	49.1176	329.15	0.41	0.37	1	18	2015	1034	N	VIIRS	n	1	295.95	2.17	D	0	Madagascar lowland forests	Jan	3	42.4536	9.56653
1311	707	-17.6613	49.483	336.32	0.42	0.38	1	18	2015	1034	N	VIIRS	n	1	290	3.73	D	0	Madagascar lowland forests	Jan	3	42.4536	9.56653
1312	708	-17.662	49.479	339.95	0.42	0.38	1	18	2015	1034	N	VIIRS	n	1	291.38	3.73	D	0	Madagascar lowland forests	Jan	3	42.4536	9.56653
1313	709	-17.1183	49.471	331.29	0.42	0.38	1	18	2015	1034	N	VIIRS	n	1	296.04	2.85	D	0	Madagascar lowland forests	Jan	3	42.4536	9.56653
1314	710	-17.424	49.4135	331.7	0.42	0.38	1	18	2015	1034	N	VIIRS	n	1	291	2.71	D	0	Madagascar lowland forests	Jan	3	42.4536	9.56653
1315	711	-17.2114	49.4337	333.38	0.42	0.38	1	18	2015	1034	N	VIIRS	n	1	295.63	1.56	D	3	Madagascar lowland forests	Jan	3	42.4536	9.56653
1316	712	-15.0373	50.2765	336.48	0.48	0.4	1	18	2015	1034	N	VIIRS	n	1	294.1	6.81	D	0	Madagascar lowland forests	Jan	3	42.4536	9.56653
1317	713	-13.9213	49.9969	335.31	0.48	0.4	1	18	2015	1035	N	VIIRS	n	1	296.15	4.44	D	0	Madagascar lowland forests	Jan	3	42.4536	9.56653
1318	714	-15.4389	50.4338	307.16	0.52	0.42	1	18	2015	2143	N	VIIRS	n	1	288.23	1.41	N	0	Madagascar lowland forests	Jan	3	42.4536	9.56653
1319	717	-23.9108	47.4664	334.29	0.42	0.45	1	19	2015	1013	N	VIIRS	n	1	297.98	2.52	D	0	Madagascar lowland forests	Jan	3	42.4536	9.56653
1320	720	-20.8126	48.1294	332.91	0.53	0.42	1	19	2015	1014	N	VIIRS	n	1	290.41	5.95	D	0	Madagascar lowland forests	Jan	3	42.4536	9.56653
1321	721	-20.7875	48.1727	333.15	0.53	0.42	1	19	2015	1014	N	VIIRS	n	1	290.08	5.2	D	0	Madagascar lowland forests	Jan	3	42.4536	9.56653
1322	722	-20.6508	48.4726	336.9	0.51	0.41	1	19	2015	1014	N	VIIRS	l	1	289.67	5.46	D	0	Madagascar lowland forests	Jan	3	42.4536	9.56653
1323	723	-20.569	48.4234	334.61	0.51	0.41	1	19	2015	1014	N	VIIRS	n	1	289.32	5.42	D	0	Madagascar lowland forests	Jan	3	42.4536	9.56653
1324	724	-20.4833	48.4385	344.33	0.51	0.41	1	19	2015	1014	N	VIIRS	n	1	289.06	5.1	D	0	Madagascar lowland forests	Jan	3	42.4536	9.56653
1325	725	-20.0083	48.7303	338.51	0.49	0.4	1	19	2015	1014	N	VIIRS	n	1	292.52	8.74	D	0	Madagascar lowland forests	Jan	3	42.4536	9.56653
1326	726	-20.0435	48.638	345.33	0.49	0.4	1	19	2015	1014	N	VIIRS	l	1	288.94	12.75	D	0	Madagascar lowland forests	Jan	3	42.4536	9.56653
1327	727	-20.0331	48.6285	332.42	0.49	0.4	1	19	2015	1014	N	VIIRS	l	1	290.11	5.87	D	0	Madagascar lowland forests	Jan	3	42.4536	9.56653
1328	728	-20.4009	48.4468	336.81	0.51	0.41	1	19	2015	1014	N	VIIRS	n	1	290.49	8.07	D	0	Madagascar lowland forests	Jan	3	42.4536	9.56653
1329	729	-20.4001	48.43	331.96	0.51	0.41	1	19	2015	1014	N	VIIRS	l	1	289.07	14.52	D	0	Madagascar lowland forests	Jan	3	42.4536	9.56653
1330	730	-20.3906	48.4437	334.13	0.51	0.41	1	19	2015	1014	N	VIIRS	l	1	290.01	3.97	D	0	Madagascar lowland forests	Jan	3	42.4536	9.56653
1331	731	-20.2399	48.601	341.14	0.5	0.41	1	19	2015	1014	N	VIIRS	n	1	288.86	8.79	D	0	Madagascar lowland forests	Jan	3	42.4536	9.56653
1332	732	-20.2587	48.4564	337.64	0.5	0.41	1	19	2015	1014	N	VIIRS	n	1	289.15	12.6	D	0	Madagascar lowland forests	Jan	3	42.4536	9.56653
1333	733	-19.8805	48.6814	331.6	0.49	0.4	1	19	2015	1014	N	VIIRS	n	1	290.87	3.04	D	0	Madagascar lowland forests	Jan	3	42.4536	9.56653
1334	734	-20.2678	48.5594	332.96	0.5	0.41	1	19	2015	1014	N	VIIRS	l	1	288.61	2.52	D	0	Madagascar lowland forests	Jan	3	42.4536	9.56653
1335	735	-20.2855	48.5715	335.11	0.5	0.41	1	19	2015	1014	N	VIIRS	n	1	288.89	17.67	D	0	Madagascar lowland forests	Jan	3	42.4536	9.56653
1336	736	-20.2823	48.5662	337.59	0.5	0.41	1	19	2015	1014	N	VIIRS	l	1	291.89	17.67	D	0	Madagascar lowland forests	Jan	3	42.4536	9.56653
1337	737	-20.879	48.3628	331.84	0.52	0.41	1	19	2015	1014	N	VIIRS	l	1	292.11	6.61	D	0	Madagascar lowland forests	Jan	3	42.4536	9.56653
1338	738	-20.8802	48.3218	335.26	0.52	0.42	1	19	2015	1014	N	VIIRS	l	1	296.04	46.83	D	0	Madagascar lowland forests	Jan	3	42.4536	9.56653
1339	739	-20.8275	48.323	332.58	0.52	0.41	1	19	2015	1014	N	VIIRS	n	1	289.24	3.94	D	0	Madagascar lowland forests	Jan	3	42.4536	9.56653
1340	740	-20.8924	48.3184	344.85	0.52	0.42	1	19	2015	1014	N	VIIRS	n	1	293.48	21.41	D	0	Madagascar lowland forests	Jan	3	42.4536	9.56653
1341	741	-20.0391	48.4354	332.9	0.5	0.41	1	19	2015	1014	N	VIIRS	n	1	285.59	3.09	D	0	Madagascar lowland forests	Jan	3	42.4536	9.56653
1342	742	-20.3033	48.491	333.42	0.5	0.41	1	19	2015	1014	N	VIIRS	l	1	288.19	7.95	D	0	Madagascar lowland forests	Jan	3	42.4536	9.56653
1343	743	-20.2757	48.4966	334	0.5	0.41	1	19	2015	1014	N	VIIRS	l	1	288.8	5.57	D	0	Madagascar lowland forests	Jan	3	42.4536	9.56653
1344	744	-20.26	48.5357	350.88	0.5	0.41	1	19	2015	1014	N	VIIRS	n	1	288.06	18.03	D	0	Madagascar lowland forests	Jan	3	42.4536	9.56653
1345	745	-20.2568	48.5303	338.02	0.5	0.41	1	19	2015	1014	N	VIIRS	l	1	285.99	15.53	D	0	Madagascar lowland forests	Jan	3	42.4536	9.56653
1346	746	-20.2034	48.4043	332.26	0.51	0.41	1	19	2015	1014	N	VIIRS	n	1	285.18	3.86	D	0	Madagascar lowland forests	Jan	3	42.4536	9.56653
1347	747	-20.2202	48.5154	334.58	0.5	0.41	1	19	2015	1014	N	VIIRS	n	1	286.95	3.8	D	0	Madagascar lowland forests	Jan	3	42.4536	9.56653
1348	748	-20.1429	48.5795	334.03	0.5	0.41	1	19	2015	1014	N	VIIRS	n	1	288.58	5.33	D	0	Madagascar lowland forests	Jan	3	42.4536	9.56653
1349	749	-20.1435	48.5748	339.42	0.5	0.41	1	19	2015	1014	N	VIIRS	n	1	287.65	5.8	D	0	Madagascar lowland forests	Jan	3	42.4536	9.56653
1350	750	-20.1441	48.5701	340.22	0.5	0.41	1	19	2015	1014	N	VIIRS	n	1	288.09	5.8	D	0	Madagascar lowland forests	Jan	3	42.4536	9.56653
1351	751	-20.1459	48.5558	332.33	0.5	0.41	1	19	2015	1014	N	VIIRS	l	1	288	2.11	D	0	Madagascar lowland forests	Jan	3	42.4536	9.56653
1352	752	-20.1707	48.5423	346.07	0.5	0.41	1	19	2015	1014	N	VIIRS	n	1	287.78	7.42	D	0	Madagascar lowland forests	Jan	3	42.4536	9.56653
1353	753	-20.1705	48.5444	333.94	0.5	0.41	1	19	2015	1014	N	VIIRS	n	1	288.28	6.3	D	0	Madagascar lowland forests	Jan	3	42.4536	9.56653
1354	754	-20.3856	48.512	330.32	0.5	0.41	1	19	2015	1014	N	VIIRS	n	1	289.95	2.98	D	0	Madagascar lowland forests	Jan	3	42.4536	9.56653
1355	755	-21.4759	48.0913	331.74	0.54	0.42	1	19	2015	1014	N	VIIRS	n	1	297.97	3.36	D	0	Madagascar lowland forests	Jan	3	42.4536	9.56653
1356	756	-21.4951	47.7694	332.18	0.57	0.43	1	19	2015	1014	N	VIIRS	n	1	295.13	6.86	D	0	Madagascar lowland forests	Jan	3	42.4536	9.56653
1357	757	-20.8159	48.2909	333.51	0.52	0.42	1	19	2015	1014	N	VIIRS	l	1	288.8	6.95	D	0	Madagascar lowland forests	Jan	3	42.4536	9.56653
1358	758	-20.8044	48.3506	333.69	0.52	0.41	1	19	2015	1014	N	VIIRS	l	1	290.32	12.51	D	0	Madagascar lowland forests	Jan	3	42.4536	9.56653
1359	759	-20.8051	48.3456	342.5	0.52	0.41	1	19	2015	1014	N	VIIRS	l	1	289.8	10.34	D	0	Madagascar lowland forests	Jan	3	42.4536	9.56653
1360	760	-20.7897	48.3434	334.19	0.52	0.41	1	19	2015	1014	N	VIIRS	l	1	289.35	4.79	D	0	Madagascar lowland forests	Jan	3	42.4536	9.56653
1361	761	-20.7629	48.3702	332.43	0.52	0.41	1	19	2015	1014	N	VIIRS	l	1	291.05	3.59	D	0	Madagascar lowland forests	Jan	3	42.4536	9.56653
1362	762	-20.7355	48.3586	343.06	0.52	0.41	1	19	2015	1014	N	VIIRS	l	1	291.99	11.06	D	0	Madagascar lowland forests	Jan	3	42.4536	9.56653
1363	763	-20.7087	48.3548	331.86	0.52	0.41	1	19	2015	1014	N	VIIRS	l	1	290.08	8.07	D	0	Madagascar lowland forests	Jan	3	42.4536	9.56653
1364	764	-20.954	48.3352	332.91	0.52	0.42	1	19	2015	1014	N	VIIRS	n	1	293.76	4.44	D	0	Madagascar lowland forests	Jan	3	42.4536	9.56653
1365	765	-20.9425	48.3257	334.02	0.52	0.42	1	19	2015	1014	N	VIIRS	n	1	295.28	8.38	D	0	Madagascar lowland forests	Jan	3	42.4536	9.56653
1366	766	-20.9386	48.3252	334.54	0.52	0.42	1	19	2015	1014	N	VIIRS	n	1	293.51	9.38	D	0	Madagascar lowland forests	Jan	3	42.4536	9.56653
1367	767	-20.9534	48.3324	335.5	0.52	0.42	1	19	2015	1014	N	VIIRS	n	1	293.96	5.93	D	0	Madagascar lowland forests	Jan	3	42.4536	9.56653
1368	768	-21.0786	48.1912	341.89	0.53	0.42	1	19	2015	1014	N	VIIRS	n	1	291.34	14.27	D	0	Madagascar lowland forests	Jan	3	42.4536	9.56653
1369	769	-20.9834	48.2565	342.66	0.53	0.42	1	19	2015	1014	N	VIIRS	n	1	292.41	31.47	D	0	Madagascar lowland forests	Jan	3	42.4536	9.56653
1370	770	-20.9878	48.1892	344.74	0.53	0.42	1	19	2015	1014	N	VIIRS	n	1	295.34	38.64	D	0	Madagascar lowland forests	Jan	3	42.4536	9.56653
1371	771	-21.0383	48.1963	331.8	0.53	0.42	1	19	2015	1014	N	VIIRS	n	1	293.84	7.91	D	0	Madagascar lowland forests	Jan	3	42.4536	9.56653
1372	772	-21.549	48.0436	337.77	0.55	0.43	1	19	2015	1014	N	VIIRS	n	1	298.67	5.54	D	0	Madagascar lowland forests	Jan	3	42.4536	9.56653
1373	773	-21.037	48.1437	340.24	0.53	0.42	1	19	2015	1014	N	VIIRS	n	1	292.21	9.18	D	0	Madagascar lowland forests	Jan	3	42.4536	9.56653
1374	774	-20.588	48.3657	333.73	0.51	0.41	1	19	2015	1014	N	VIIRS	n	1	288.85	4.96	D	0	Madagascar lowland forests	Jan	3	42.4536	9.56653
1375	775	-20.5689	48.363	333.06	0.51	0.41	1	19	2015	1014	N	VIIRS	l	1	290.26	4.37	D	0	Madagascar lowland forests	Jan	3	42.4536	9.56653
1376	776	-20.648	48.3716	333.96	0.51	0.41	1	19	2015	1014	N	VIIRS	n	1	290.97	5.12	D	0	Madagascar lowland forests	Jan	3	42.4536	9.56653
1377	777	-21.1592	48.3122	331.6	0.53	0.42	1	19	2015	1014	N	VIIRS	n	1	295.07	4.09	D	0	Madagascar lowland forests	Jan	3	42.4536	9.56653
1378	778	-21.4059	48.0531	332.14	0.55	0.42	1	19	2015	1014	N	VIIRS	n	1	294.76	5.32	D	0	Madagascar lowland forests	Jan	3	42.4536	9.56653
1379	779	-20.7512	48.338	330.12	0.52	0.41	1	19	2015	1014	N	VIIRS	l	1	290.3	6.81	D	0	Madagascar lowland forests	Jan	3	42.4536	9.56653
1380	780	-20.7486	48.3275	333.08	0.52	0.41	1	19	2015	1014	N	VIIRS	l	1	289.8	7.57	D	0	Madagascar lowland forests	Jan	3	42.4536	9.56653
1381	781	-18.8525	47.8753	329.77	0.52	0.42	1	19	2015	1014	N	VIIRS	n	1	297.8	4.43	D	0	Madagascar lowland forests	Jan	3	42.4536	9.56653
1382	782	-21.0118	48.3124	338.8	0.52	0.42	1	19	2015	1014	N	VIIRS	n	1	293.88	5.63	D	0	Madagascar lowland forests	Jan	3	42.4536	9.56653
1383	783	-21.0344	48.3206	341.35	0.52	0.42	1	19	2015	1014	N	VIIRS	n	1	293.26	5.26	D	0	Madagascar lowland forests	Jan	3	42.4536	9.56653
1384	784	-21.0383	48.3211	334.27	0.52	0.42	1	19	2015	1014	N	VIIRS	n	1	292.98	5.26	D	0	Madagascar lowland forests	Jan	3	42.4536	9.56653
1385	785	-15.7074	50.2134	297.81	0.4	0.37	1	19	2015	1015	N	VIIRS	l	1	302.29	97.67	D	0	Madagascar lowland forests	Jan	3	42.4536	9.56653
1386	786	-15.7069	50.2171	339.97	0.4	0.37	1	19	2015	1015	N	VIIRS	l	1	290.14	63.11	D	0	Madagascar lowland forests	Jan	3	42.4536	9.56653
1387	787	-15.4354	50.4342	332.36	0.39	0.36	1	19	2015	1015	N	VIIRS	n	1	286.88	4.07	D	0	Madagascar lowland forests	Jan	3	42.4536	9.56653
1388	788	-15.9256	50.1974	346.74	0.4	0.37	1	19	2015	1015	N	VIIRS	n	1	287.83	7.68	D	0	Madagascar lowland forests	Jan	3	42.4536	9.56653
1389	789	-18.8518	47.8724	331.28	0.52	0.42	1	19	2015	1015	N	VIIRS	n	1	295.92	5.81	D	0	Madagascar lowland forests	Jan	3	42.4536	9.56653
1390	792	-20.5677	48.2365	329.46	0.34	0.56	1	20	2015	955	N	VIIRS	n	1	292.03	2.73	D	0	Madagascar lowland forests	Jan	3	42.4536	9.56653
1391	793	-21.4649	48.1979	331.69	0.35	0.57	1	20	2015	955	N	VIIRS	n	1	291.55	2.69	D	0	Madagascar lowland forests	Jan	3	42.4536	9.56653
1392	794	-21.3184	48.1156	342.01	0.35	0.57	1	20	2015	955	N	VIIRS	n	1	292.38	3.44	D	0	Madagascar lowland forests	Jan	3	42.4536	9.56653
1393	795	-20.5872	48.4171	339.86	0.33	0.55	1	20	2015	955	N	VIIRS	n	1	291.89	3.88	D	0	Madagascar lowland forests	Jan	3	42.4536	9.56653
1394	796	-20.4899	48.4327	330.34	0.33	0.55	1	20	2015	955	N	VIIRS	n	1	290.08	2.27	D	0	Madagascar lowland forests	Jan	3	42.4536	9.56653
1395	797	-19.9236	48.4431	336.57	0.32	0.55	1	20	2015	955	N	VIIRS	n	1	292.25	3.05	D	0	Madagascar lowland forests	Jan	3	42.4536	9.56653
1396	798	-19.9211	48.4416	334.05	0.32	0.55	1	20	2015	955	N	VIIRS	n	1	292.14	2.53	D	0	Madagascar lowland forests	Jan	3	42.4536	9.56653
1397	799	-20.3343	48.4665	329.49	0.33	0.55	1	20	2015	955	N	VIIRS	n	1	290.59	2.9	D	0	Madagascar lowland forests	Jan	3	42.4536	9.56653
1398	800	-20.8768	48.1118	342.31	0.35	0.57	1	20	2015	955	N	VIIRS	n	1	291.92	10.34	D	0	Madagascar lowland forests	Jan	3	42.4536	9.56653
1399	801	-19.4624	48.7135	332.83	0.61	0.54	1	20	2015	955	N	VIIRS	n	1	289.84	3.29	D	0	Madagascar lowland forests	Jan	3	42.4536	9.56653
1400	802	-19.4624	48.7117	332.1	0.61	0.54	1	20	2015	955	N	VIIRS	n	1	290.37	4.54	D	0	Madagascar lowland forests	Jan	3	42.4536	9.56653
1401	803	-20.9121	48.1159	367	0.35	0.57	1	20	2015	955	N	VIIRS	h	1	292.7	9.26	D	0	Madagascar lowland forests	Jan	3	42.4536	9.56653
1402	804	-20.8762	48.118	367	0.35	0.57	1	20	2015	955	N	VIIRS	h	1	292.61	13.99	D	0	Madagascar lowland forests	Jan	3	42.4536	9.56653
1403	805	-20.9306	48.3087	336.88	0.34	0.56	1	20	2015	955	N	VIIRS	n	1	292.46	4.47	D	0	Madagascar lowland forests	Jan	3	42.4536	9.56653
1404	806	-20.924	48.3216	330.56	0.34	0.56	1	20	2015	955	N	VIIRS	n	1	291.66	7.73	D	0	Madagascar lowland forests	Jan	3	42.4536	9.56653
1405	807	-20.8973	48.3251	367	0.34	0.56	1	20	2015	955	N	VIIRS	h	1	292.38	8.34	D	0	Madagascar lowland forests	Jan	3	42.4536	9.56653
1406	808	-20.8949	48.2945	367	0.34	0.56	1	20	2015	955	N	VIIRS	h	1	292.05	7.57	D	0	Madagascar lowland forests	Jan	3	42.4536	9.56653
1407	809	-20.8634	48.2965	340.35	0.34	0.56	1	20	2015	955	N	VIIRS	n	1	291.77	3.81	D	0	Madagascar lowland forests	Jan	3	42.4536	9.56653
1408	810	-20.9309	48.3053	331.33	0.34	0.56	1	20	2015	955	N	VIIRS	n	1	291.82	3.61	D	0	Madagascar lowland forests	Jan	3	42.4536	9.56653
1409	811	-20.9244	48.3182	367	0.34	0.56	1	20	2015	955	N	VIIRS	h	1	293.23	12.15	D	0	Madagascar lowland forests	Jan	3	42.4536	9.56653
1410	812	-20.2887	48.5336	335.6	0.32	0.55	1	20	2015	955	N	VIIRS	n	1	289.25	2.39	D	0	Madagascar lowland forests	Jan	3	42.4536	9.56653
1411	813	-20.2232	48.3971	367	0.33	0.55	1	20	2015	955	N	VIIRS	h	1	295.06	13.26	D	0	Madagascar lowland forests	Jan	3	42.4536	9.56653
1412	814	-20.2181	48.3966	367	0.33	0.55	1	20	2015	955	N	VIIRS	h	1	291.84	13.26	D	0	Madagascar lowland forests	Jan	3	42.4536	9.56653
1413	815	-20.1254	48.5925	367	0.32	0.54	1	20	2015	955	N	VIIRS	h	1	291.48	9.06	D	0	Madagascar lowland forests	Jan	3	42.4536	9.56653
1414	816	-20.1186	48.5579	367	0.32	0.55	1	20	2015	955	N	VIIRS	h	1	291.91	10.53	D	0	Madagascar lowland forests	Jan	3	42.4536	9.56653
1415	817	-20.1206	48.5584	367	0.32	0.55	1	20	2015	955	N	VIIRS	h	1	292.06	10.46	D	0	Madagascar lowland forests	Jan	3	42.4536	9.56653
1416	818	-19.4813	48.8221	338.71	0.6	0.53	1	20	2015	955	N	VIIRS	n	1	292.77	14.09	D	0	Madagascar lowland forests	Jan	3	42.4536	9.56653
1417	819	-19.4807	48.8279	336.58	0.6	0.53	1	20	2015	955	N	VIIRS	n	1	291.89	14.09	D	0	Madagascar lowland forests	Jan	3	42.4536	9.56653
1418	820	-20.0999	48.5589	351.54	0.32	0.55	1	20	2015	955	N	VIIRS	n	1	290.81	3.44	D	0	Madagascar lowland forests	Jan	3	42.4536	9.56653
1419	821	-20.3676	48.3932	339.55	0.33	0.55	1	20	2015	955	N	VIIRS	n	1	291.7	3.1	D	0	Madagascar lowland forests	Jan	3	42.4536	9.56653
1420	822	-20.358	48.385	335.51	0.33	0.55	1	20	2015	955	N	VIIRS	n	1	290.84	2.54	D	0	Madagascar lowland forests	Jan	3	42.4536	9.56653
1421	823	-19.4788	48.7981	330.38	0.61	0.53	1	20	2015	955	N	VIIRS	n	1	291.75	2.82	D	0	Madagascar lowland forests	Jan	3	42.4536	9.56653
1422	824	-20.3465	48.176	336.08	0.34	0.56	1	20	2015	955	N	VIIRS	n	1	290.42	3.52	D	0	Madagascar lowland forests	Jan	3	42.4536	9.56653
1423	825	-21.4836	47.8284	334.01	0.37	0.58	1	20	2015	955	N	VIIRS	n	1	292.51	3	D	0	Madagascar lowland forests	Jan	3	42.4536	9.56653
1424	826	-19.4405	48.7737	340.76	0.61	0.53	1	20	2015	955	N	VIIRS	n	1	291.09	7.6	D	0	Madagascar lowland forests	Jan	3	42.4536	9.56653
1425	827	-19.4382	48.7017	332.34	0.61	0.54	1	20	2015	955	N	VIIRS	n	1	291.2	8.54	D	0	Madagascar lowland forests	Jan	3	42.4536	9.56653
1426	828	-19.4408	48.7755	343.1	0.61	0.53	1	20	2015	955	N	VIIRS	n	1	291.26	8.82	D	0	Madagascar lowland forests	Jan	3	42.4536	9.56653
1427	829	-19.3501	48.7216	337.14	0.61	0.54	1	20	2015	955	N	VIIRS	n	1	289.27	3.87	D	0	Madagascar lowland forests	Jan	3	42.4536	9.56653
1428	830	-19.3507	48.7195	330.62	0.61	0.54	1	20	2015	955	N	VIIRS	n	1	289.59	7.11	D	0	Madagascar lowland forests	Jan	3	42.4536	9.56653
1429	831	-20.1105	48.4589	340.55	0.32	0.55	1	20	2015	955	N	VIIRS	n	1	291.46	2.33	D	0	Madagascar lowland forests	Jan	3	42.4536	9.56653
1430	832	-20.9973	48.3869	340.07	0.34	0.56	1	20	2015	955	N	VIIRS	n	1	292.81	3.6	D	0	Madagascar lowland forests	Jan	3	42.4536	9.56653
1431	833	-20.9921	48.3863	348.35	0.34	0.56	1	20	2015	955	N	VIIRS	n	1	292.33	3.6	D	0	Madagascar lowland forests	Jan	3	42.4536	9.56653
1432	834	-20.8222	48.2858	337	0.34	0.56	1	20	2015	955	N	VIIRS	n	1	292.86	3.92	D	0	Madagascar lowland forests	Jan	3	42.4536	9.56653
1433	835	-20.7886	48.359	345.97	0.34	0.56	1	20	2015	955	N	VIIRS	n	1	291.66	4.63	D	0	Madagascar lowland forests	Jan	3	42.4536	9.56653
1434	836	-20.7354	48.3559	331.78	0.34	0.56	1	20	2015	955	N	VIIRS	n	1	290.89	2.19	D	0	Madagascar lowland forests	Jan	3	42.4536	9.56653
1435	837	-21.4655	48.135	343.67	0.35	0.57	1	20	2015	955	N	VIIRS	n	1	291.31	4.32	D	0	Madagascar lowland forests	Jan	3	42.4536	9.56653
1436	838	-21.2259	48.2634	333.7	0.34	0.56	1	20	2015	955	N	VIIRS	n	1	291.63	2.31	D	0	Madagascar lowland forests	Jan	3	42.4536	9.56653
1437	839	-21.1946	48.2073	336.55	0.35	0.56	1	20	2015	955	N	VIIRS	n	1	291.6	7.45	D	3	Madagascar lowland forests	Jan	3	42.4536	9.56653
1438	840	-21.1949	48.2039	350.72	0.35	0.56	1	20	2015	955	N	VIIRS	n	1	291.87	6.53	D	0	Madagascar lowland forests	Jan	3	42.4536	9.56653
1439	841	-20.9678	48.3063	341.53	0.34	0.56	1	20	2015	955	N	VIIRS	n	1	291.26	6.89	D	0	Madagascar lowland forests	Jan	3	42.4536	9.56653
1440	842	-20.9682	48.303	333.58	0.34	0.56	1	20	2015	955	N	VIIRS	n	1	290.05	3.92	D	0	Madagascar lowland forests	Jan	3	42.4536	9.56653
1441	843	-20.9493	48.2803	367	0.34	0.56	1	20	2015	955	N	VIIRS	h	1	292.85	5.82	D	0	Madagascar lowland forests	Jan	3	42.4536	9.56653
1442	844	-20.9496	48.277	331.4	0.34	0.56	1	20	2015	955	N	VIIRS	n	1	291.28	5.82	D	0	Madagascar lowland forests	Jan	3	42.4536	9.56653
1443	845	-21.0267	48.2483	331.2	0.34	0.56	1	20	2015	955	N	VIIRS	n	1	291.56	2.16	D	0	Madagascar lowland forests	Jan	3	42.4536	9.56653
1444	846	-20.9991	48.2591	331.86	0.34	0.56	1	20	2015	955	N	VIIRS	n	1	291.96	2.04	D	0	Madagascar lowland forests	Jan	3	42.4536	9.56653
1445	847	-20.9572	48.2542	342.57	0.34	0.56	1	20	2015	955	N	VIIRS	n	1	292.25	3.84	D	0	Madagascar lowland forests	Jan	3	42.4536	9.56653
1446	848	-20.9432	48.181	367	0.35	0.56	1	20	2015	955	N	VIIRS	h	1	292.26	5.78	D	0	Madagascar lowland forests	Jan	3	42.4536	9.56653
1447	849	-20.9392	48.2214	341.12	0.34	0.56	1	20	2015	955	N	VIIRS	n	1	292.16	6.11	D	0	Madagascar lowland forests	Jan	3	42.4536	9.56653
1448	850	-20.9395	48.218	335.68	0.34	0.56	1	20	2015	955	N	VIIRS	n	1	291.57	3.88	D	0	Madagascar lowland forests	Jan	3	42.4536	9.56653
1449	851	-20.9379	48.1801	335.73	0.35	0.56	1	20	2015	955	N	VIIRS	n	1	290.86	5.78	D	0	Madagascar lowland forests	Jan	3	42.4536	9.56653
1450	852	-20.9198	48.2567	345.39	0.34	0.56	1	20	2015	955	N	VIIRS	n	1	292.2	3.03	D	0	Madagascar lowland forests	Jan	3	42.4536	9.56653
1451	853	-20.9211	48.2433	346.43	0.34	0.56	1	20	2015	955	N	VIIRS	n	1	291.84	4.8	D	0	Madagascar lowland forests	Jan	3	42.4536	9.56653
1452	854	-20.4917	48.3104	330.08	0.34	0.56	1	20	2015	955	N	VIIRS	n	1	289.62	2.21	D	0	Madagascar lowland forests	Jan	3	42.4536	9.56653
1453	855	-21.1741	48.1984	346.05	0.35	0.57	1	20	2015	955	N	VIIRS	n	1	292.25	6.52	D	0	Madagascar lowland forests	Jan	3	42.4536	9.56653
1454	856	-21.1622	48.211	367	0.35	0.56	1	20	2015	955	N	VIIRS	h	1	292.25	7.27	D	0	Madagascar lowland forests	Jan	3	42.4536	9.56653
1455	857	-21.1618	48.2144	351.54	0.35	0.56	1	20	2015	955	N	VIIRS	n	1	291.07	7.27	D	0	Madagascar lowland forests	Jan	3	42.4536	9.56653
1456	858	-21.1179	48.1719	367	0.35	0.57	1	20	2015	955	N	VIIRS	h	1	291.89	9.2	D	0	Madagascar lowland forests	Jan	3	42.4536	9.56653
1457	859	-20.5562	48.3585	330.68	0.33	0.56	1	20	2015	955	N	VIIRS	n	1	291.17	1.99	D	0	Madagascar lowland forests	Jan	3	42.4536	9.56653
1458	860	-20.555	48.3587	336.43	0.33	0.56	1	20	2015	955	N	VIIRS	n	1	291.12	2.04	D	0	Madagascar lowland forests	Jan	3	42.4536	9.56653
1459	861	-20.6297	48.3589	337.57	0.33	0.56	1	20	2015	955	N	VIIRS	n	1	291.07	3.25	D	0	Madagascar lowland forests	Jan	3	42.4536	9.56653
1460	862	-20.5398	48.3538	331.97	0.33	0.56	1	20	2015	955	N	VIIRS	n	1	290.04	3.05	D	0	Madagascar lowland forests	Jan	3	42.4536	9.56653
1461	863	-20.9175	48.2258	367	0.34	0.56	1	20	2015	955	N	VIIRS	h	1	294.97	24.53	D	0	Madagascar lowland forests	Jan	3	42.4536	9.56653
1462	864	-20.9165	48.1811	367	0.35	0.56	1	20	2015	955	N	VIIRS	h	1	291.83	7.46	D	0	Madagascar lowland forests	Jan	3	42.4536	9.56653
1463	865	-21.2761	48.293	349.88	0.34	0.56	1	20	2015	955	N	VIIRS	n	1	292.33	4.84	D	0	Madagascar lowland forests	Jan	3	42.4536	9.56653
1464	866	-21.0026	48.1736	349.4	0.35	0.56	1	20	2015	955	N	VIIRS	n	1	291.41	5.77	D	0	Madagascar lowland forests	Jan	3	42.4536	9.56653
1465	867	-20.9597	48.176	333.86	0.35	0.56	1	20	2015	955	N	VIIRS	n	1	291.85	2.23	D	0	Madagascar lowland forests	Jan	3	42.4536	9.56653
1466	868	-21.0081	48.1647	367	0.35	0.57	1	20	2015	955	N	VIIRS	h	1	292.1	5.93	D	0	Madagascar lowland forests	Jan	3	42.4536	9.56653
1467	869	-21.0018	48.1741	350.76	0.35	0.57	1	20	2015	955	N	VIIRS	n	1	291.5	5.46	D	0	Madagascar lowland forests	Jan	3	42.4536	9.56653
1468	870	-21.0089	48.1642	352.55	0.35	0.57	1	20	2015	955	N	VIIRS	n	1	291.97	5.99	D	0	Madagascar lowland forests	Jan	3	42.4536	9.56653
1469	871	-20.7912	48.3328	345.73	0.34	0.56	1	20	2015	955	N	VIIRS	n	1	292.28	3.91	D	0	Madagascar lowland forests	Jan	3	42.4536	9.56653
1470	872	-20.7882	48.3093	332.18	0.34	0.56	1	20	2015	955	N	VIIRS	n	1	291.46	1.89	D	0	Madagascar lowland forests	Jan	3	42.4536	9.56653
1471	873	-20.7808	48.3315	332.79	0.34	0.56	1	20	2015	955	N	VIIRS	n	1	290.87	2.94	D	0	Madagascar lowland forests	Jan	3	42.4536	9.56653
1472	874	-20.7802	48.3304	343.89	0.34	0.56	1	20	2015	955	N	VIIRS	n	1	291.54	3.54	D	0	Madagascar lowland forests	Jan	3	42.4536	9.56653
1473	875	-20.7832	48.3011	332.81	0.34	0.56	1	20	2015	955	N	VIIRS	n	1	291.68	3.09	D	0	Madagascar lowland forests	Jan	3	42.4536	9.56653
1474	876	-21.1567	48.1025	330.61	0.35	0.57	1	20	2015	955	N	VIIRS	n	1	290.82	2.26	D	0	Madagascar lowland forests	Jan	3	42.4536	9.56653
1475	877	-21.313	48.1383	331.6	0.35	0.57	1	20	2015	955	N	VIIRS	n	1	293	1.9	D	0	Madagascar lowland forests	Jan	3	42.4536	9.56653
1476	878	-20.9873	48.2715	367	0.34	0.56	1	20	2015	955	N	VIIRS	h	1	293	10.09	D	0	Madagascar lowland forests	Jan	3	42.4536	9.56653
1477	879	-21.046	48.2674	332.94	0.34	0.56	1	20	2015	955	N	VIIRS	n	1	290.7	2.99	D	0	Madagascar lowland forests	Jan	3	42.4536	9.56653
1478	880	-20.9874	48.2707	367	0.34	0.56	1	20	2015	955	N	VIIRS	h	1	293.32	8.98	D	0	Madagascar lowland forests	Jan	3	42.4536	9.56653
1479	881	-21.0224	48.2925	342.49	0.34	0.56	1	20	2015	955	N	VIIRS	n	1	290.14	2.81	D	0	Madagascar lowland forests	Jan	3	42.4536	9.56653
1480	882	-21.0276	48.2931	330.41	0.34	0.56	1	20	2015	955	N	VIIRS	n	1	292.14	2.81	D	0	Madagascar lowland forests	Jan	3	42.4536	9.56653
1481	883	-21.0273	48.2966	336.55	0.34	0.56	1	20	2015	955	N	VIIRS	n	1	292.51	2.81	D	0	Madagascar lowland forests	Jan	3	42.4536	9.56653
1482	884	-22.2016	47.6057	332.22	0.39	0.59	1	20	2015	955	N	VIIRS	n	1	292.54	1.28	D	0	Madagascar lowland forests	Jan	3	42.4536	9.56653
1483	885	-21.0105	48.0425	333.51	0.35	0.57	1	20	2015	955	N	VIIRS	n	1	291.51	2.8	D	0	Madagascar lowland forests	Jan	3	42.4536	9.56653
1484	886	-19.0729	48.9952	340.11	0.58	0.52	1	20	2015	956	N	VIIRS	n	1	292.28	5.91	D	0	Madagascar lowland forests	Jan	3	42.4536	9.56653
1485	887	-19.9501	48.4918	333.22	0.65	0.73	1	21	2015	936	N	VIIRS	n	1	285.18	6.34	D	0	Madagascar lowland forests	Jan	3	42.4536	9.56653
1486	888	-19.9441	48.4926	330.92	0.65	0.73	1	21	2015	936	N	VIIRS	n	1	285.19	9.16	D	0	Madagascar lowland forests	Jan	3	42.4536	9.56653
1487	889	-19.9676	48.6359	328.22	0.64	0.72	1	21	2015	936	N	VIIRS	n	1	287.22	3.94	D	0	Madagascar lowland forests	Jan	3	42.4536	9.56653
1488	890	-20.1525	48.5794	327.55	0.64	0.72	1	21	2015	936	N	VIIRS	n	1	286.88	7.79	D	0	Madagascar lowland forests	Jan	3	42.4536	9.56653
1489	891	-20.1581	48.5757	341.45	0.64	0.72	1	21	2015	936	N	VIIRS	n	1	287.21	6.81	D	0	Madagascar lowland forests	Jan	3	42.4536	9.56653
1490	892	-20.4014	48.4911	342.51	0.66	0.73	1	21	2015	936	N	VIIRS	n	1	286.5	15.3	D	0	Madagascar lowland forests	Jan	3	42.4536	9.56653
1491	893	-20.4009	48.4974	367	0.66	0.73	1	21	2015	936	N	VIIRS	l	1	287.01	15.3	D	0	Madagascar lowland forests	Jan	3	42.4536	9.56653
1492	894	-21.8237	47.7135	347.19	0.76	0.77	1	21	2015	936	N	VIIRS	n	1	285.69	9.56	D	0	Madagascar lowland forests	Jan	3	42.4536	9.56653
1493	895	-21.0107	47.9782	327.07	0.72	0.75	1	21	2015	936	N	VIIRS	n	1	285.76	4.28	D	0	Madagascar lowland forests	Jan	3	42.4536	9.56653
1494	896	-21.0941	48.112	341.77	0.7	0.75	1	21	2015	936	N	VIIRS	n	1	284.82	6.49	D	0	Madagascar lowland forests	Jan	3	42.4536	9.56653
1495	897	-21.9506	47.5841	344.05	0.77	0.78	1	21	2015	936	N	VIIRS	n	1	288.29	8.89	D	0	Madagascar lowland forests	Jan	3	42.4536	9.56653
1496	898	-13.841	50.0832	326.99	0.44	0.62	1	21	2015	938	N	VIIRS	n	1	278.75	3.96	D	0	Madagascar lowland forests	Jan	3	42.4536	9.56653
1497	899	-13.8418	50.0832	329.88	0.44	0.62	1	21	2015	938	N	VIIRS	n	1	277.98	4.97	D	0	Madagascar lowland forests	Jan	3	42.4536	9.56653
1498	900	-23.8616	47.4899	346.95	0.35	0.57	1	21	2015	1116	N	VIIRS	n	1	292.16	4.09	D	0	Madagascar lowland forests	Jan	3	42.4536	9.56653
1499	902	-21.3173	48.2153	331.73	0.44	0.62	1	21	2015	1116	N	VIIRS	n	1	288.62	2.94	D	0	Madagascar lowland forests	Jan	3	42.4536	9.56653
1500	903	-21.5354	47.7784	338.29	0.41	0.61	1	21	2015	1116	N	VIIRS	n	1	289.55	5.23	D	0	Madagascar lowland forests	Jan	3	42.4536	9.56653
1501	905	-21.7165	47.7569	336.01	0.4	0.6	1	21	2015	1116	N	VIIRS	n	1	290.98	3.85	D	0	Madagascar lowland forests	Jan	3	42.4536	9.56653
1502	906	-21.7174	47.7529	335	0.4	0.6	1	21	2015	1116	N	VIIRS	n	1	290.52	3.85	D	0	Madagascar lowland forests	Jan	3	42.4536	9.56653
1503	907	-21.7202	47.7523	331.91	0.4	0.6	1	21	2015	1116	N	VIIRS	n	1	290.76	2.79	D	0	Madagascar lowland forests	Jan	3	42.4536	9.56653
1504	908	-21.7138	47.7547	332.76	0.4	0.6	1	21	2015	1116	N	VIIRS	n	1	290.66	3.74	D	0	Madagascar lowland forests	Jan	3	42.4536	9.56653
1505	909	-21.167	48.211	348.4	0.44	0.63	1	21	2015	1116	N	VIIRS	n	1	289.15	7.65	D	0	Madagascar lowland forests	Jan	3	42.4536	9.56653
1506	910	-21.1687	48.2082	348.64	0.44	0.63	1	21	2015	1116	N	VIIRS	n	1	288.52	6.2	D	0	Madagascar lowland forests	Jan	3	42.4536	9.56653
1507	911	-21.1592	48.1964	354.94	0.44	0.62	1	21	2015	1116	N	VIIRS	n	1	289.14	12.56	D	0	Madagascar lowland forests	Jan	3	42.4536	9.56653
1508	912	-21.1601	48.1921	352.99	0.44	0.62	1	21	2015	1116	N	VIIRS	n	1	289.31	12.56	D	0	Madagascar lowland forests	Jan	3	42.4536	9.56653
1509	913	-21.1544	48.1905	355.07	0.44	0.62	1	21	2015	1116	N	VIIRS	n	1	288.03	12.56	D	0	Madagascar lowland forests	Jan	3	42.4536	9.56653
1510	914	-21.1535	48.1949	367	0.44	0.62	1	21	2015	1116	N	VIIRS	l	1	288.19	12.56	D	0	Madagascar lowland forests	Jan	3	42.4536	9.56653
1511	915	-21.2384	47.8714	355.22	0.42	0.61	1	21	2015	1116	N	VIIRS	n	1	288.56	7.34	D	0	Madagascar lowland forests	Jan	3	42.4536	9.56653
1512	916	-21.5231	47.6075	333.06	0.4	0.6	1	21	2015	1116	N	VIIRS	n	1	289.09	2.51	D	0	Madagascar lowland forests	Jan	3	42.4536	9.56653
1513	917	-21.2369	47.8719	353.26	0.42	0.61	1	21	2015	1116	N	VIIRS	n	1	287.67	6.55	D	0	Madagascar lowland forests	Jan	3	42.4536	9.56653
1514	919	-22.0735	47.5959	330.2	0.39	0.59	1	21	2015	1116	N	VIIRS	n	1	291.79	3.61	D	0	Madagascar lowland forests	Jan	3	42.4536	9.56653
1515	920	-22.0386	47.624	343.88	0.39	0.59	1	21	2015	1116	N	VIIRS	n	1	291.96	5.26	D	0	Madagascar lowland forests	Jan	3	42.4536	9.56653
1516	921	-22.0395	47.6202	338.56	0.39	0.59	1	21	2015	1116	N	VIIRS	n	1	291.77	5.26	D	0	Madagascar lowland forests	Jan	3	42.4536	9.56653
1517	922	-19.5141	48.8345	342.61	0.52	0.67	1	21	2015	1117	N	VIIRS	n	1	287.54	7.29	D	3	Madagascar lowland forests	Jan	3	42.4536	9.56653
1518	923	-19.5117	48.8337	333.17	0.52	0.67	1	21	2015	1117	N	VIIRS	n	1	286.88	7.13	D	3	Madagascar lowland forests	Jan	3	42.4536	9.56653
1519	924	-20.9799	48.2671	347.13	0.45	0.63	1	21	2015	1117	N	VIIRS	n	1	288.22	9.01	D	0	Madagascar lowland forests	Jan	3	42.4536	9.56653
1520	925	-20.9905	48.2745	330.04	0.45	0.63	1	21	2015	1117	N	VIIRS	n	1	287.37	1.88	D	0	Madagascar lowland forests	Jan	3	42.4536	9.56653
1521	926	-20.4663	48.3051	332.92	0.46	0.64	1	21	2015	1117	N	VIIRS	n	1	287.93	5.77	D	0	Madagascar lowland forests	Jan	3	42.4536	9.56653
1522	927	-20.4674	48.3	334.02	0.46	0.64	1	21	2015	1117	N	VIIRS	n	1	288.43	4.83	D	0	Madagascar lowland forests	Jan	3	42.4536	9.56653
1523	928	-20.0748	48.6573	336.9	0.5	0.66	1	21	2015	1117	N	VIIRS	n	1	288.61	10.88	D	0	Madagascar lowland forests	Jan	3	42.4536	9.56653
1524	929	-20.0758	48.6524	367	0.5	0.65	1	21	2015	1117	N	VIIRS	l	1	289.33	10.88	D	0	Madagascar lowland forests	Jan	3	42.4536	9.56653
1525	930	-20.0441	48.6238	343.09	0.49	0.65	1	21	2015	1117	N	VIIRS	n	1	288.6	6	D	0	Madagascar lowland forests	Jan	3	42.4536	9.56653
1526	931	-20.0163	48.6064	337.6	0.49	0.65	1	21	2015	1117	N	VIIRS	n	1	287.8	4.75	D	0	Madagascar lowland forests	Jan	3	42.4536	9.56653
1527	932	-20.0058	48.6244	352.46	0.5	0.65	1	21	2015	1117	N	VIIRS	n	1	288	8.36	D	0	Madagascar lowland forests	Jan	3	42.4536	9.56653
1528	933	-20.0163	48.6068	340.53	0.49	0.65	1	21	2015	1117	N	VIIRS	n	1	287.76	4.78	D	0	Madagascar lowland forests	Jan	3	42.4536	9.56653
1529	934	-20.006	48.6249	354.11	0.5	0.65	1	21	2015	1117	N	VIIRS	n	1	288.01	7.63	D	0	Madagascar lowland forests	Jan	3	42.4536	9.56653
1530	935	-20.3563	48.4506	334.22	0.48	0.64	1	21	2015	1117	N	VIIRS	n	1	288.5	3.6	D	0	Madagascar lowland forests	Jan	3	42.4536	9.56653
1531	936	-19.9303	48.6782	346.71	0.5	0.66	1	21	2015	1117	N	VIIRS	n	1	288.14	7.2	D	0	Madagascar lowland forests	Jan	3	42.4536	9.56653
1532	937	-19.882	48.7494	334.17	0.51	0.66	1	21	2015	1117	N	VIIRS	n	1	287.5	5.02	D	0	Madagascar lowland forests	Jan	3	42.4536	9.56653
1533	938	-19.8925	48.7038	350.56	0.5	0.66	1	21	2015	1117	N	VIIRS	n	1	288.23	8.07	D	0	Madagascar lowland forests	Jan	3	42.4536	9.56653
1534	939	-19.8898	48.6874	334.71	0.5	0.66	1	21	2015	1117	N	VIIRS	n	1	287.77	4.11	D	0	Madagascar lowland forests	Jan	3	42.4536	9.56653
1535	940	-19.8719	48.7098	334.79	0.5	0.66	1	21	2015	1117	N	VIIRS	n	1	288.14	3.75	D	0	Madagascar lowland forests	Jan	3	42.4536	9.56653
1536	941	-19.8669	48.7038	334.29	0.5	0.66	1	21	2015	1117	N	VIIRS	n	1	287.77	3.75	D	0	Madagascar lowland forests	Jan	3	42.4536	9.56653
1537	942	-19.8835	48.7459	349.77	0.51	0.66	1	21	2015	1117	N	VIIRS	n	1	287.85	6.37	D	0	Madagascar lowland forests	Jan	3	42.4536	9.56653
1538	943	-19.8936	48.7003	338.03	0.5	0.66	1	21	2015	1117	N	VIIRS	n	1	288.13	7.55	D	0	Madagascar lowland forests	Jan	3	42.4536	9.56653
1539	944	-19.8619	48.6707	339.66	0.5	0.66	1	21	2015	1117	N	VIIRS	n	1	287.74	4.4	D	0	Madagascar lowland forests	Jan	3	42.4536	9.56653
1540	945	-19.9144	48.6636	339.4	0.5	0.66	1	21	2015	1117	N	VIIRS	n	1	287.87	5.35	D	0	Madagascar lowland forests	Jan	3	42.4536	9.56653
1541	946	-19.9046	48.6509	334.73	0.5	0.66	1	21	2015	1117	N	VIIRS	n	1	287.75	4.04	D	0	Madagascar lowland forests	Jan	3	42.4536	9.56653
1542	947	-19.8986	48.6492	367	0.5	0.66	1	21	2015	1117	N	VIIRS	l	1	288.08	19.91	D	0	Madagascar lowland forests	Jan	3	42.4536	9.56653
1543	948	-19.8993	48.6457	355.33	0.5	0.66	1	21	2015	1117	N	VIIRS	n	1	287.3	14.08	D	0	Madagascar lowland forests	Jan	3	42.4536	9.56653
1544	949	-19.8983	48.6505	367	0.5	0.66	1	21	2015	1117	N	VIIRS	l	1	287.49	20.74	D	0	Madagascar lowland forests	Jan	3	42.4536	9.56653
1545	950	-20.8447	48.3593	331.19	0.46	0.63	1	21	2015	1117	N	VIIRS	n	1	289.33	4.62	D	0	Madagascar lowland forests	Jan	3	42.4536	9.56653
1546	951	-20.8291	48.3466	341.71	0.46	0.63	1	21	2015	1117	N	VIIRS	n	1	288.5	3.58	D	0	Madagascar lowland forests	Jan	3	42.4536	9.56653
1547	952	-20.8973	48.3443	346.31	0.46	0.63	1	21	2015	1117	N	VIIRS	n	1	289.13	6.14	D	0	Madagascar lowland forests	Jan	3	42.4536	9.56653
1548	953	-20.9102	48.2867	334.19	0.45	0.63	1	21	2015	1117	N	VIIRS	n	1	288.61	2.97	D	0	Madagascar lowland forests	Jan	3	42.4536	9.56653
1549	954	-20.366	48.5197	367	0.48	0.65	1	21	2015	1117	N	VIIRS	l	1	289.54	22.61	D	0	Madagascar lowland forests	Jan	3	42.4536	9.56653
1550	955	-20.3681	48.5191	367	0.48	0.65	1	21	2015	1117	N	VIIRS	h	1	290.7	25.83	D	0	Madagascar lowland forests	Jan	3	42.4536	9.56653
1551	956	-19.8119	48.7219	335.11	0.51	0.66	1	21	2015	1117	N	VIIRS	n	1	288.24	7.38	D	0	Madagascar lowland forests	Jan	3	42.4536	9.56653
1552	957	-19.8131	48.7167	332.54	0.51	0.66	1	21	2015	1117	N	VIIRS	n	1	287.69	5.11	D	0	Madagascar lowland forests	Jan	3	42.4536	9.56653
1553	958	-19.7748	48.7438	343.15	0.51	0.66	1	21	2015	1117	N	VIIRS	n	1	288.6	6.37	D	0	Madagascar lowland forests	Jan	3	42.4536	9.56653
1554	959	-19.7761	48.7444	332.79	0.51	0.66	1	21	2015	1117	N	VIIRS	n	1	288.99	6.28	D	0	Madagascar lowland forests	Jan	3	42.4536	9.56653
1555	960	-19.9528	48.6632	354.37	0.5	0.66	1	21	2015	1117	N	VIIRS	n	1	287.88	13.83	D	0	Madagascar lowland forests	Jan	3	42.4536	9.56653
1556	961	-20.2555	48.5308	331.97	0.48	0.65	1	21	2015	1117	N	VIIRS	n	1	289.24	6.07	D	0	Madagascar lowland forests	Jan	3	42.4536	9.56653
1557	962	-20.2287	48.3418	329.57	0.47	0.64	1	21	2015	1117	N	VIIRS	n	1	288.26	1.46	D	0	Madagascar lowland forests	Jan	3	42.4536	9.56653
1558	963	-20.1336	48.4855	329.94	0.48	0.65	1	21	2015	1117	N	VIIRS	n	1	288.17	3.67	D	0	Madagascar lowland forests	Jan	3	42.4536	9.56653
1559	964	-20.2159	48.5109	367	0.48	0.65	1	21	2015	1117	N	VIIRS	h	1	290.05	22.16	D	0	Madagascar lowland forests	Jan	3	42.4536	9.56653
1560	965	-20.21	48.5095	367	0.48	0.65	1	21	2015	1117	N	VIIRS	l	1	288.96	23.98	D	0	Madagascar lowland forests	Jan	3	42.4536	9.56653
1561	966	-20.013	48.5645	328.46	0.49	0.65	1	21	2015	1117	N	VIIRS	n	1	287.93	4.16	D	0	Madagascar lowland forests	Jan	3	42.4536	9.56653
1562	967	-19.4557	48.7772	332.82	0.52	0.67	1	21	2015	1117	N	VIIRS	n	1	283.01	3.45	D	0	Madagascar lowland forests	Jan	3	42.4536	9.56653
1563	968	-20.1908	48.455	334.23	0.48	0.65	1	21	2015	1117	N	VIIRS	n	1	287.69	4.27	D	0	Madagascar lowland forests	Jan	3	42.4536	9.56653
1564	969	-20.3692	48.5143	337.21	0.48	0.65	1	21	2015	1117	N	VIIRS	n	1	289.08	12.88	D	0	Madagascar lowland forests	Jan	3	42.4536	9.56653
1565	970	-20.3671	48.5149	355.35	0.48	0.65	1	21	2015	1117	N	VIIRS	n	1	289.38	17.26	D	0	Madagascar lowland forests	Jan	3	42.4536	9.56653
1566	971	-20.7007	48.324	329.65	0.46	0.63	1	21	2015	1117	N	VIIRS	n	1	287.99	1.52	D	0	Madagascar lowland forests	Jan	3	42.4536	9.56653
1567	972	-20.8252	48.3462	349.3	0.46	0.63	1	21	2015	1117	N	VIIRS	n	1	286.82	4.85	D	0	Madagascar lowland forests	Jan	3	42.4536	9.56653
1568	973	-20.7921	48.3565	330.49	0.46	0.64	1	21	2015	1117	N	VIIRS	n	1	288.44	2.32	D	0	Madagascar lowland forests	Jan	3	42.4536	9.56653
1569	974	-20.7458	48.3973	331.07	0.46	0.64	1	21	2015	1117	N	VIIRS	n	1	288.8	2.74	D	0	Madagascar lowland forests	Jan	3	42.4536	9.56653
1570	975	-20.9445	48.2349	336.2	0.45	0.63	1	21	2015	1117	N	VIIRS	n	1	286.57	2.44	D	0	Madagascar lowland forests	Jan	3	42.4536	9.56653
1571	976	-20.9524	48.2002	339.51	0.45	0.63	1	21	2015	1117	N	VIIRS	n	1	289.32	3.43	D	0	Madagascar lowland forests	Jan	3	42.4536	9.56653
1572	977	-20.9462	48.2346	346.74	0.45	0.63	1	21	2015	1117	N	VIIRS	n	1	287.85	3.83	D	0	Madagascar lowland forests	Jan	3	42.4536	9.56653
1573	978	-20.954	48.1997	340.78	0.45	0.63	1	21	2015	1117	N	VIIRS	n	1	289.39	3.09	D	0	Madagascar lowland forests	Jan	3	42.4536	9.56653
1574	979	-20.4909	48.2225	349.69	0.46	0.63	1	21	2015	1117	N	VIIRS	n	1	288.64	8.42	D	0	Madagascar lowland forests	Jan	3	42.4536	9.56653
1575	980	-20.5505	48.3842	331.18	0.47	0.64	1	21	2015	1117	N	VIIRS	n	1	288.14	2.73	D	0	Madagascar lowland forests	Jan	3	42.4536	9.56653
1576	981	-20.6914	48.3648	334.8	0.46	0.64	1	21	2015	1117	N	VIIRS	n	1	288.3	3.7	D	0	Madagascar lowland forests	Jan	3	42.4536	9.56653
1577	982	-20.694	48.3671	332.91	0.46	0.64	1	21	2015	1117	N	VIIRS	n	1	288.45	3.39	D	0	Madagascar lowland forests	Jan	3	42.4536	9.56653
1578	983	-20.4895	48.461	350.36	0.47	0.64	1	21	2015	1117	N	VIIRS	n	1	288.8	6.26	D	0	Madagascar lowland forests	Jan	3	42.4536	9.56653
1579	984	-20.7982	48.3292	335.24	0.46	0.63	1	21	2015	1117	N	VIIRS	n	1	289.07	3.42	D	0	Madagascar lowland forests	Jan	3	42.4536	9.56653
1580	986	-22.0156	47.7145	332.54	0.41	0.45	1	22	2015	1057	N	VIIRS	n	1	287.75	3.87	D	0	Madagascar lowland forests	Jan	3	42.4536	9.56653
1581	994	-19.3286	48.8161	340.43	0.53	0.5	1	22	2015	1058	N	VIIRS	n	1	291.89	7.83	D	0	Madagascar lowland forests	Jan	3	42.4536	9.56653
1582	995	-19.4576	48.8098	342.16	0.53	0.5	1	22	2015	1058	N	VIIRS	n	1	289.54	8.13	D	0	Madagascar lowland forests	Jan	3	42.4536	9.56653
1583	996	-19.4586	48.8047	341.5	0.53	0.5	1	22	2015	1058	N	VIIRS	n	1	285.97	8.13	D	0	Madagascar lowland forests	Jan	3	42.4536	9.56653
1584	999	-17.3045	49.3866	338.69	0.49	0.4	1	23	2015	1040	N	VIIRS	n	1	295.86	6.42	D	0	Madagascar lowland forests	Jan	3	42.4536	9.56653
1585	1002	-17.7645	49.4475	329.84	0.39	0.36	1	24	2015	1021	N	VIIRS	n	1	291.75	2.01	D	0	Madagascar lowland forests	Jan	3	42.4536	9.56653
1586	1003	-17.7785	49.3512	337.39	0.39	0.36	1	24	2015	1021	N	VIIRS	n	1	293.22	6.5	D	0	Madagascar lowland forests	Jan	3	42.4536	9.56653
1587	1004	-17.7678	49.4481	332.18	0.39	0.36	1	24	2015	1021	N	VIIRS	n	1	292.84	1.96	D	0	Madagascar lowland forests	Jan	3	42.4536	9.56653
1588	1036	-24.4274	47.2602	342.12	0.43	0.46	1	27	2015	1103	N	VIIRS	n	1	299.29	3.7	D	0	Madagascar lowland forests	Jan	3	42.4536	9.56653
1589	1039	-21.0842	48.354	332	0.58	0.52	1	27	2015	1104	N	VIIRS	n	1	293.37	5.78	D	0	Madagascar lowland forests	Jan	3	42.4536	9.56653
1590	1053	-23.4246	47.3234	334.18	0.41	0.37	1	28	2015	1044	N	VIIRS	n	1	300.49	2.74	D	0	Madagascar lowland forests	Jan	3	42.4536	9.56653
1591	1056	-19.9996	48.7301	347.62	0.5	0.41	1	28	2015	1045	N	VIIRS	n	1	299.8	12.03	D	0	Madagascar lowland forests	Jan	3	42.4536	9.56653
1592	1057	-20.0404	48.6764	333.63	0.5	0.41	1	28	2015	1045	N	VIIRS	n	1	298.32	7.87	D	0	Madagascar lowland forests	Jan	3	42.4536	9.56653
1593	1058	-20.0314	48.6402	335.16	0.49	0.41	1	28	2015	1045	N	VIIRS	n	1	297.45	4.81	D	0	Madagascar lowland forests	Jan	3	42.4536	9.56653
1594	1059	-20.0311	48.6375	333.3	0.49	0.41	1	28	2015	1045	N	VIIRS	n	1	297.53	3.43	D	0	Madagascar lowland forests	Jan	3	42.4536	9.56653
1595	1060	-20.0029	48.6222	338.14	0.49	0.41	1	28	2015	1045	N	VIIRS	n	1	297.45	4.82	D	0	Madagascar lowland forests	Jan	3	42.4536	9.56653
1596	1061	-20.86	48.3568	336.35	0.47	0.4	1	28	2015	1045	N	VIIRS	n	1	300.49	4.57	D	0	Madagascar lowland forests	Jan	3	42.4536	9.56653
1597	1062	-20.8436	48.3862	337.81	0.47	0.4	1	28	2015	1045	N	VIIRS	n	1	299.18	11.25	D	0	Madagascar lowland forests	Jan	3	42.4536	9.56653
1598	1063	-20.8767	48.3044	332.41	0.46	0.39	1	28	2015	1045	N	VIIRS	n	1	298.77	3.36	D	0	Madagascar lowland forests	Jan	3	42.4536	9.56653
1599	1064	-20.8581	48.3891	344.7	0.47	0.4	1	28	2015	1045	N	VIIRS	n	1	299.15	11.81	D	0	Madagascar lowland forests	Jan	3	42.4536	9.56653
1600	1065	-20.8399	48.3855	333.32	0.47	0.4	1	28	2015	1045	N	VIIRS	n	1	298.34	2.8	D	0	Madagascar lowland forests	Jan	3	42.4536	9.56653
1601	1066	-20.8452	48.3829	333.72	0.47	0.4	1	28	2015	1045	N	VIIRS	n	1	298.66	5.51	D	0	Madagascar lowland forests	Jan	3	42.4536	9.56653
1602	1067	-20.8416	48.3822	332.79	0.47	0.4	1	28	2015	1045	N	VIIRS	n	1	299.28	5.51	D	0	Madagascar lowland forests	Jan	3	42.4536	9.56653
1603	1068	-20.8381	48.3582	333.9	0.47	0.4	1	28	2015	1045	N	VIIRS	n	1	298.99	2.93	D	0	Madagascar lowland forests	Jan	3	42.4536	9.56653
1604	1069	-20.1372	48.5194	333.02	0.49	0.4	1	28	2015	1045	N	VIIRS	n	1	295.39	3.88	D	0	Madagascar lowland forests	Jan	3	42.4536	9.56653
1605	1070	-20.1254	48.6098	334.26	0.49	0.4	1	28	2015	1045	N	VIIRS	n	1	298.9	3.8	D	0	Madagascar lowland forests	Jan	3	42.4536	9.56653
1606	1071	-20.1803	48.5851	330.32	0.49	0.4	1	28	2015	1045	N	VIIRS	n	1	297.08	1.96	D	0	Madagascar lowland forests	Jan	3	42.4536	9.56653
1607	1072	-20.409	48.4966	334.07	0.48	0.4	1	28	2015	1045	N	VIIRS	n	1	297.24	3.78	D	0	Madagascar lowland forests	Jan	3	42.4536	9.56653
1608	1073	-22.4997	47.8215	334.31	0.43	0.38	1	28	2015	1045	N	VIIRS	n	1	297.79	1.78	D	0	Madagascar lowland forests	Jan	3	42.4536	9.56653
1609	1074	-21.6509	47.7975	332.84	0.43	0.38	1	28	2015	1045	N	VIIRS	n	1	299.99	3.4	D	0	Madagascar lowland forests	Jan	3	42.4536	9.56653
1610	1075	-21.6805	47.7942	330.59	0.43	0.38	1	28	2015	1045	N	VIIRS	n	1	300.85	2.32	D	0	Madagascar lowland forests	Jan	3	42.4536	9.56653
1611	1076	-21.0529	48.3698	332.06	0.47	0.39	1	28	2015	1045	N	VIIRS	n	1	300.45	2.52	D	0	Madagascar lowland forests	Jan	3	42.4536	9.56653
1612	1077	-20.8152	48.3819	337.07	0.47	0.4	1	28	2015	1045	N	VIIRS	n	1	298.91	8.39	D	0	Madagascar lowland forests	Jan	3	42.4536	9.56653
1613	1078	-20.8116	48.3812	335.71	0.47	0.4	1	28	2015	1045	N	VIIRS	n	1	295.52	8.39	D	0	Madagascar lowland forests	Jan	3	42.4536	9.56653
1614	1079	-20.8087	48.376	335.93	0.47	0.4	1	28	2015	1045	N	VIIRS	n	1	296.05	3.11	D	0	Madagascar lowland forests	Jan	3	42.4536	9.56653
1615	1080	-20.784	48.3664	331.04	0.47	0.4	1	28	2015	1045	N	VIIRS	n	1	299.01	3.9	D	0	Madagascar lowland forests	Jan	3	42.4536	9.56653
1616	1081	-21.1469	48.1249	333.45	0.45	0.39	1	28	2015	1045	N	VIIRS	n	1	298.43	6.52	D	0	Madagascar lowland forests	Jan	3	42.4536	9.56653
1617	1082	-20.563	48.4111	336.43	0.47	0.4	1	28	2015	1045	N	VIIRS	n	1	293.71	2.65	D	0	Madagascar lowland forests	Jan	3	42.4536	9.56653
1618	1083	-21.275	48.2944	340.17	0.46	0.39	1	28	2015	1045	N	VIIRS	n	1	300.37	8.77	D	0	Madagascar lowland forests	Jan	3	42.4536	9.56653
1619	1084	-20.8082	48.2916	336.66	0.47	0.39	1	28	2015	1045	N	VIIRS	n	1	295.8	3.5	D	0	Madagascar lowland forests	Jan	3	42.4536	9.56653
1620	1094	-17.9155	49.4161	354.76	0.39	0.44	1	28	2015	1046	N	VIIRS	n	1	295.62	7.84	D	0	Madagascar lowland forests	Jan	3	42.4536	9.56653
1621	1109	-24.1455	47.3095	338.88	0.45	0.39	1	29	2015	1025	N	VIIRS	n	1	300.31	7.39	D	0	Madagascar lowland forests	Jan	3	42.4536	9.56653
1622	1111	-24.1449	47.3139	332.69	0.45	0.39	1	29	2015	1025	N	VIIRS	l	1	299.07	7.39	D	0	Madagascar lowland forests	Jan	3	42.4536	9.56653
1623	1116	-21.2993	47.688	339.92	0.41	0.37	1	29	2015	1026	N	VIIRS	l	1	301.37	4.97	D	0	Madagascar lowland forests	Jan	3	42.4536	9.56653
1624	1117	-23.1349	47.6425	332.83	0.43	0.38	1	29	2015	1026	N	VIIRS	n	1	299.8	2.53	D	0	Madagascar lowland forests	Jan	3	42.4536	9.56653
1625	1118	-22.8099	47.7386	341.02	0.42	0.38	1	29	2015	1026	N	VIIRS	n	1	303.86	6.18	D	0	Madagascar lowland forests	Jan	3	42.4536	9.56653
1626	1119	-22.2615	47.4964	335.2	0.42	0.38	1	29	2015	1026	N	VIIRS	n	1	299.71	8.46	D	0	Madagascar lowland forests	Jan	3	42.4536	9.56653
1627	1121	-23.1086	47.7323	335.36	0.42	0.38	1	29	2015	1026	N	VIIRS	n	1	298.71	2.69	D	0	Madagascar lowland forests	Jan	3	42.4536	9.56653
1628	1122	-23.1078	47.7329	333.2	0.42	0.38	1	29	2015	1026	N	VIIRS	n	1	298.92	2.97	D	0	Madagascar lowland forests	Jan	3	42.4536	9.56653
1629	1123	-22.2253	47.4736	333.81	0.43	0.38	1	29	2015	1026	N	VIIRS	n	1	300.39	2.3	D	0	Madagascar lowland forests	Jan	3	42.4536	9.56653
1630	1124	-22.27	47.1416	342.32	0.44	0.38	1	29	2015	1026	N	VIIRS	n	1	300.64	6.72	D	0	Madagascar lowland forests	Jan	3	42.4536	9.56653
1631	1125	-22.265	47.4969	333.17	0.42	0.38	1	29	2015	1026	N	VIIRS	n	1	300.13	3.53	D	0	Madagascar lowland forests	Jan	3	42.4536	9.56653
1632	1129	-19.5069	48.8411	333.49	0.39	0.36	1	29	2015	1026	N	VIIRS	n	1	302.04	3.55	D	0	Madagascar lowland forests	Jan	3	42.4536	9.56653
1633	1130	-19.5075	48.8374	367	0.39	0.36	1	29	2015	1026	N	VIIRS	h	1	302.93	8.31	D	0	Madagascar lowland forests	Jan	3	42.4536	9.56653
1634	1131	-19.5108	48.8379	338.21	0.39	0.36	1	29	2015	1026	N	VIIRS	n	1	303.43	3.7	D	3	Madagascar lowland forests	Jan	3	42.4536	9.56653
1635	1132	-19.5103	48.8416	332.86	0.39	0.36	1	29	2015	1026	N	VIIRS	n	1	301.93	1.97	D	0	Madagascar lowland forests	Jan	3	42.4536	9.56653
1636	1133	-21.4241	47.6415	330.37	0.41	0.37	1	29	2015	1026	N	VIIRS	l	1	299.34	7.45	D	0	Madagascar lowland forests	Jan	3	42.4536	9.56653
1637	1134	-21.7226	47.6044	345	0.42	0.37	1	29	2015	1026	N	VIIRS	n	1	301.07	5.22	D	0	Madagascar lowland forests	Jan	3	42.4536	9.56653
1638	1135	-20.5079	48.2988	334.06	0.39	0.37	1	29	2015	1026	N	VIIRS	l	1	302.75	27.17	D	0	Madagascar lowland forests	Jan	3	42.4536	9.56653
1639	1136	-19.9822	48.6393	335.69	0.39	0.36	1	29	2015	1026	N	VIIRS	n	1	300.23	3.1	D	0	Madagascar lowland forests	Jan	3	42.4536	9.56653
1640	1137	-19.7058	48.757	331.49	0.39	0.36	1	29	2015	1026	N	VIIRS	n	1	300	2.14	D	0	Madagascar lowland forests	Jan	3	42.4536	9.56653
1641	1138	-21.3373	48.2391	334.25	0.4	0.37	1	29	2015	1026	N	VIIRS	n	1	302.43	3.52	D	0	Madagascar lowland forests	Jan	3	42.4536	9.56653
1642	1139	-20.1125	48.6953	336.21	0.39	0.36	1	29	2015	1026	N	VIIRS	n	1	303.85	3.34	D	0	Madagascar lowland forests	Jan	3	42.4536	9.56653
1643	1140	-20.1131	48.6915	335.15	0.39	0.36	1	29	2015	1026	N	VIIRS	n	1	302.85	3.34	D	0	Madagascar lowland forests	Jan	3	42.4536	9.56653
1644	1141	-20.3685	48.5385	332.59	0.39	0.36	1	29	2015	1026	N	VIIRS	n	1	300.86	3.49	D	0	Madagascar lowland forests	Jan	3	42.4536	9.56653
1645	1142	-20.369	48.5348	330.43	0.39	0.36	1	29	2015	1026	N	VIIRS	n	1	299.6	3.49	D	0	Madagascar lowland forests	Jan	3	42.4536	9.56653
1646	1143	-19.7596	48.732	334.36	0.39	0.36	1	29	2015	1026	N	VIIRS	n	1	300.75	4.62	D	0	Madagascar lowland forests	Jan	3	42.4536	9.56653
1647	1144	-20.1184	48.3477	330.71	0.39	0.36	1	29	2015	1026	N	VIIRS	n	1	297.54	1.94	D	0	Madagascar lowland forests	Jan	3	42.4536	9.56653
1648	1145	-19.9755	48.6382	330.92	0.39	0.36	1	29	2015	1026	N	VIIRS	n	1	300.02	1.97	D	0	Madagascar lowland forests	Jan	3	42.4536	9.56653
1649	1146	-19.9721	48.6377	333.33	0.39	0.36	1	29	2015	1026	N	VIIRS	n	1	300.46	1.97	D	0	Madagascar lowland forests	Jan	3	42.4536	9.56653
1650	1147	-20.3059	48.5437	338.83	0.39	0.36	1	29	2015	1026	N	VIIRS	n	1	301.5	6.76	D	0	Madagascar lowland forests	Jan	3	42.4536	9.56653
1651	1148	-20.1299	48.53	336.46	0.39	0.36	1	29	2015	1026	N	VIIRS	n	1	300.12	9.56	D	0	Madagascar lowland forests	Jan	3	42.4536	9.56653
1652	1149	-20.1139	48.5924	339.3	0.39	0.36	1	29	2015	1026	N	VIIRS	n	1	299.08	5.05	D	0	Madagascar lowland forests	Jan	3	42.4536	9.56653
1653	1150	-20.0533	48.5516	333.23	0.39	0.36	1	29	2015	1026	N	VIIRS	n	1	299.23	2.5	D	0	Madagascar lowland forests	Jan	3	42.4536	9.56653
1654	1151	-20.2271	48.4155	331.49	0.39	0.36	1	29	2015	1026	N	VIIRS	n	1	298.72	2.34	D	0	Madagascar lowland forests	Jan	3	42.4536	9.56653
1655	1152	-21.7434	47.821	341.93	0.41	0.37	1	29	2015	1026	N	VIIRS	n	1	298.79	5.91	D	0	Madagascar lowland forests	Jan	3	42.4536	9.56653
1656	1153	-21.6112	47.7191	330.37	0.41	0.37	1	29	2015	1026	N	VIIRS	l	1	300.6	2.37	D	0	Madagascar lowland forests	Jan	3	42.4536	9.56653
1657	1154	-19.767	48.7749	333.46	0.39	0.36	1	29	2015	1026	N	VIIRS	n	1	301.77	4.9	D	0	Madagascar lowland forests	Jan	3	42.4536	9.56653
1658	1155	-21.9168	48.0229	331.55	0.41	0.37	1	29	2015	1026	N	VIIRS	n	1	300.14	2.57	D	0	Madagascar lowland forests	Jan	3	42.4536	9.56653
1659	1156	-21.6397	47.8948	338.82	0.41	0.37	1	29	2015	1026	N	VIIRS	n	1	299.02	10.09	D	0	Madagascar lowland forests	Jan	3	42.4536	9.56653
1660	1157	-20.9557	48.2808	336.68	0.4	0.37	1	29	2015	1026	N	VIIRS	n	1	300.04	6.35	D	0	Madagascar lowland forests	Jan	3	42.4536	9.56653
1661	1158	-21.0771	48.2329	348.51	0.4	0.37	1	29	2015	1026	N	VIIRS	l	1	300.31	20.37	D	0	Madagascar lowland forests	Jan	3	42.4536	9.56653
1662	1159	-21.5876	48.0916	334.15	0.4	0.37	1	29	2015	1026	N	VIIRS	n	1	300.16	2.97	D	0	Madagascar lowland forests	Jan	3	42.4536	9.56653
1663	1160	-21.591	47.8229	331.18	0.41	0.37	1	29	2015	1026	N	VIIRS	n	1	298.67	1.58	D	0	Madagascar lowland forests	Jan	3	42.4536	9.56653
1664	1161	-20.4289	48.4638	333.07	0.39	0.36	1	29	2015	1026	N	VIIRS	n	1	298.32	1.26	D	0	Madagascar lowland forests	Jan	3	42.4536	9.56653
1665	1162	-20.7901	48.3205	330.16	0.4	0.37	1	29	2015	1026	N	VIIRS	l	1	298.23	1.96	D	0	Madagascar lowland forests	Jan	3	42.4536	9.56653
1666	1168	-15.7986	50.2381	336.42	0.41	0.37	1	29	2015	1027	N	VIIRS	n	1	304.31	4.5	D	0	Madagascar lowland forests	Jan	3	42.4536	9.56653
1667	1169	-17.8667	49.3074	342.11	0.39	0.36	1	29	2015	1027	N	VIIRS	n	1	301.77	4.28	D	0	Madagascar lowland forests	Jan	3	42.4536	9.56653
1668	1170	-18.3034	49.3481	331.1	0.38	0.36	1	29	2015	1027	N	VIIRS	l	1	303.25	2.74	D	0	Madagascar lowland forests	Jan	3	42.4536	9.56653
1669	1171	-15.9486	50.193	333.72	0.41	0.37	1	29	2015	1027	N	VIIRS	n	1	301.75	1.79	D	0	Madagascar lowland forests	Jan	3	42.4536	9.56653
1670	1172	-17.85	49.3495	334.94	0.39	0.36	1	29	2015	1027	N	VIIRS	n	1	300.79	2.72	D	0	Madagascar lowland forests	Jan	3	42.4536	9.56653
1671	1173	-17.7289	49.3025	332.32	0.39	0.36	1	29	2015	1027	N	VIIRS	n	1	299.13	2.86	D	0	Madagascar lowland forests	Jan	3	42.4536	9.56653
1672	1174	-17.8544	49.3877	331.54	0.39	0.36	1	29	2015	1027	N	VIIRS	n	1	300.56	3.47	D	0	Madagascar lowland forests	Jan	3	42.4536	9.56653
1673	1175	-17.7738	49.3437	335.39	0.39	0.36	1	29	2015	1027	N	VIIRS	n	1	297.37	1.71	D	0	Madagascar lowland forests	Jan	3	42.4536	9.56653
1674	1176	-15.8317	50.2478	343.97	0.41	0.37	1	29	2015	1027	N	VIIRS	n	1	302.27	5.84	D	0	Madagascar lowland forests	Jan	3	42.4536	9.56653
1675	1177	-17.7832	49.394	337.1	0.39	0.36	1	29	2015	1027	N	VIIRS	n	1	301.02	4.36	D	0	Madagascar lowland forests	Jan	3	42.4536	9.56653
1676	1178	-15.8351	50.2484	342.6	0.41	0.37	1	29	2015	1027	N	VIIRS	n	1	301.6	5.84	D	0	Madagascar lowland forests	Jan	3	42.4536	9.56653
1677	1180	-19.1031	48.9957	330.78	0.38	0.36	1	29	2015	1027	N	VIIRS	l	1	301.32	2.89	D	0	Madagascar lowland forests	Jan	3	42.4536	9.56653
1678	1181	-18.6843	48.8618	343.05	0.38	0.36	1	29	2015	1027	N	VIIRS	n	1	299.12	4.36	D	0	Madagascar lowland forests	Jan	3	42.4536	9.56653
1679	1182	-18.6428	48.8887	335.78	0.38	0.36	1	29	2015	1027	N	VIIRS	n	1	299.2	4	D	0	Madagascar lowland forests	Jan	3	42.4536	9.56653
1680	1183	-18.6394	48.8882	339.14	0.38	0.36	1	29	2015	1027	N	VIIRS	n	1	298.83	4	D	0	Madagascar lowland forests	Jan	3	42.4536	9.56653
1681	1184	-19.3947	48.8683	331.13	0.39	0.36	1	29	2015	1027	N	VIIRS	n	1	301.17	1.76	D	0	Madagascar lowland forests	Jan	3	42.4536	9.56653
1682	1185	-18.9051	48.3307	343.02	0.39	0.36	1	29	2015	1027	N	VIIRS	l	1	301.37	6.35	D	0	Madagascar lowland forests	Jan	3	42.4536	9.56653
1683	1186	-18.7337	49.114	339.56	0.38	0.36	1	29	2015	1027	N	VIIRS	n	1	301.76	1.92	D	0	Madagascar lowland forests	Jan	3	42.4536	9.56653
1684	1187	-17.7047	49.4371	330.57	0.39	0.36	1	29	2015	1027	N	VIIRS	n	1	301.54	2.22	D	0	Madagascar lowland forests	Jan	3	42.4536	9.56653
1685	1188	-17.3006	49.3422	333.95	0.39	0.36	1	29	2015	1027	N	VIIRS	n	1	301.92	2.27	D	0	Madagascar lowland forests	Jan	3	42.4536	9.56653
1686	1189	-18.2446	48.3469	334.91	0.39	0.36	1	29	2015	1027	N	VIIRS	l	1	306.02	7.93	D	0	Madagascar lowland forests	Jan	3	42.4536	9.56653
1687	1190	-19.4856	48.7397	330.52	0.39	0.36	1	29	2015	1027	N	VIIRS	n	1	298.68	2.11	D	0	Madagascar lowland forests	Jan	3	42.4536	9.56653
1688	1191	-19.4822	48.7392	334.52	0.39	0.36	1	29	2015	1027	N	VIIRS	n	1	299.11	7.15	D	0	Madagascar lowland forests	Jan	3	42.4536	9.56653
1689	1194	-19.1252	48.9392	334.38	0.38	0.36	1	29	2015	1027	N	VIIRS	n	1	300.83	2.79	D	0	Madagascar lowland forests	Jan	3	42.4536	9.56653
1690	1195	-17.6387	49.3845	333.43	0.39	0.36	1	29	2015	1027	N	VIIRS	n	1	299.78	3.25	D	0	Madagascar lowland forests	Jan	3	42.4536	9.56653
1691	1196	-15.8751	50.1964	347.38	0.41	0.37	1	29	2015	1027	N	VIIRS	n	1	303.15	6.3	D	0	Madagascar lowland forests	Jan	3	42.4536	9.56653
1692	1197	-18.155	49.2553	331.38	0.38	0.36	1	29	2015	1027	N	VIIRS	n	1	300.97	1.2	D	0	Madagascar lowland forests	Jan	3	42.4536	9.56653
1693	1198	-19.1125	48.9559	337.52	0.38	0.36	1	29	2015	1027	N	VIIRS	n	1	305.38	9.98	D	0	Madagascar lowland forests	Jan	3	42.4536	9.56653
1694	1199	-18.6458	49.0951	335.37	0.38	0.36	1	29	2015	1027	N	VIIRS	n	1	300.66	4.19	D	0	Madagascar lowland forests	Jan	3	42.4536	9.56653
1695	1200	-13.9576	50.0703	333.89	0.42	0.37	1	29	2015	1028	N	VIIRS	n	1	295.83	3.37	D	0	Madagascar lowland forests	Jan	3	42.4536	9.56653
1696	1201	-14.1789	50.0395	335.06	0.41	0.37	1	29	2015	1028	N	VIIRS	n	1	296.9	3.75	D	0	Madagascar lowland forests	Jan	3	42.4536	9.56653
1697	1202	-15.5588	50.4065	331.1	0.42	0.37	1	29	2015	1028	N	VIIRS	n	1	300.61	10.12	D	0	Madagascar lowland forests	Jan	3	42.4536	9.56653
1698	1203	-15.5595	50.4026	334.94	0.41	0.37	1	29	2015	1028	N	VIIRS	n	1	303.98	21.08	D	0	Madagascar lowland forests	Jan	3	42.4536	9.56653
1699	1204	-14.3958	50.1039	330.14	0.41	0.37	1	29	2015	1028	N	VIIRS	n	1	295.8	2.01	D	0	Madagascar lowland forests	Jan	3	42.4536	9.56653
1700	1205	-20.9755	48.347	324.59	0.47	0.48	1	29	2015	2138	N	VIIRS	n	1	290.66	2.02	N	0	Madagascar lowland forests	Jan	3	42.4536	9.56653
1701	1206	-20.9709	48.3491	302.56	0.47	0.47	1	29	2015	2138	N	VIIRS	n	1	290.53	1.71	N	0	Madagascar lowland forests	Jan	3	42.4536	9.56653
1702	1207	-20.9744	48.3436	325.53	0.47	0.47	1	29	2015	2138	N	VIIRS	n	1	290.89	3.62	N	0	Madagascar lowland forests	Jan	3	42.4536	9.56653
1703	1208	-20.9753	48.3481	326.99	0.47	0.47	1	29	2015	2138	N	VIIRS	n	1	290.89	1.71	N	0	Madagascar lowland forests	Jan	3	42.4536	9.56653
1704	1209	-20.9746	48.3425	324.65	0.47	0.48	1	29	2015	2138	N	VIIRS	n	1	290.84	2.96	N	0	Madagascar lowland forests	Jan	3	42.4536	9.56653
1705	1210	-20.9711	48.348	311.45	0.47	0.48	1	29	2015	2138	N	VIIRS	n	1	290.49	2.02	N	0	Madagascar lowland forests	Jan	3	42.4536	9.56653
1706	1222	-23.8977	47.5293	336.27	0.52	0.5	1	30	2015	1006	N	VIIRS	n	1	296.67	4.19	D	0	Madagascar lowland forests	Jan	3	42.4536	9.56653
1707	1231	-22.9093	47.3918	334.29	0.52	0.5	1	30	2015	1007	N	VIIRS	n	1	296.67	6.25	D	0	Madagascar lowland forests	Jan	3	42.4536	9.56653
1708	1232	-21.7006	47.6349	341.86	0.49	0.48	1	30	2015	1007	N	VIIRS	n	1	293.76	3.41	D	0	Madagascar lowland forests	Jan	3	42.4536	9.56653
1709	1233	-21.6996	47.6312	339.72	0.48	0.48	1	30	2015	1007	N	VIIRS	n	1	296.49	4.72	D	0	Madagascar lowland forests	Jan	3	42.4536	9.56653
1710	1234	-21.0019	48.3317	332.81	0.43	0.46	1	30	2015	1007	N	VIIRS	n	1	298.44	5.69	D	0	Madagascar lowland forests	Jan	3	42.4536	9.56653
1711	1235	-21.0247	48.2835	335.41	0.43	0.46	1	30	2015	1007	N	VIIRS	n	1	295.37	3.13	D	0	Madagascar lowland forests	Jan	3	42.4536	9.56653
1712	1236	-22.4404	47.6711	341.2	0.49	0.49	1	30	2015	1007	N	VIIRS	n	1	295.72	5.45	D	0	Madagascar lowland forests	Jan	3	42.4536	9.56653
1713	1237	-22.077	47.4015	332.23	0.51	0.49	1	30	2015	1007	N	VIIRS	n	1	295.6	4.26	D	0	Madagascar lowland forests	Jan	3	42.4536	9.56653
1714	1238	-22.4417	47.6691	339.07	0.49	0.49	1	30	2015	1007	N	VIIRS	n	1	296.44	7.16	D	0	Madagascar lowland forests	Jan	3	42.4536	9.56653
1715	1239	-22.2034	47.5141	332.5	0.5	0.49	1	30	2015	1007	N	VIIRS	n	1	297.02	3.28	D	0	Madagascar lowland forests	Jan	3	42.4536	9.56653
1716	1240	-21.1934	48.0903	336.76	0.45	0.47	1	30	2015	1007	N	VIIRS	n	1	297.12	8.83	D	0	Madagascar lowland forests	Jan	3	42.4536	9.56653
1717	1241	-21.1929	48.0947	339.57	0.45	0.47	1	30	2015	1007	N	VIIRS	n	1	297.41	9.52	D	0	Madagascar lowland forests	Jan	3	42.4536	9.56653
1718	1242	-20.6072	48.3141	332.67	0.43	0.46	1	30	2015	1007	N	VIIRS	n	1	298.96	2.29	D	0	Madagascar lowland forests	Jan	3	42.4536	9.56653
1719	1243	-21.3673	47.7656	337.33	0.47	0.48	1	30	2015	1007	N	VIIRS	n	1	298.15	4.07	D	0	Madagascar lowland forests	Jan	3	42.4536	9.56653
1720	1244	-21.3688	47.7638	346.56	0.47	0.48	1	30	2015	1007	N	VIIRS	n	1	298.45	7.6	D	0	Madagascar lowland forests	Jan	3	42.4536	9.56653
1721	1245	-21.3216	47.7431	336.69	0.47	0.48	1	30	2015	1007	N	VIIRS	n	1	296.26	3.82	D	0	Madagascar lowland forests	Jan	3	42.4536	9.56653
1722	1246	-21.3718	47.7662	330.73	0.47	0.48	1	30	2015	1007	N	VIIRS	n	1	297.66	4.07	D	0	Madagascar lowland forests	Jan	3	42.4536	9.56653
1723	1247	-21.3007	47.728	338.92	0.47	0.48	1	30	2015	1007	N	VIIRS	n	1	296.51	3.16	D	0	Madagascar lowland forests	Jan	3	42.4536	9.56653
1724	1248	-23.7018	47.5964	347.86	0.51	0.5	1	30	2015	1007	N	VIIRS	n	1	298.4	9.14	D	3	Madagascar lowland forests	Jan	3	42.4536	9.56653
1725	1249	-21.467	47.7211	340.06	0.48	0.48	1	30	2015	1007	N	VIIRS	n	1	296.88	6.6	D	0	Madagascar lowland forests	Jan	3	42.4536	9.56653
1726	1250	-21.4676	47.7165	335.85	0.48	0.48	1	30	2015	1007	N	VIIRS	n	1	295.76	6.6	D	0	Madagascar lowland forests	Jan	3	42.4536	9.56653
1727	1251	-21.3759	48.1285	330.78	0.45	0.47	1	30	2015	1007	N	VIIRS	n	1	295.83	1.44	D	0	Madagascar lowland forests	Jan	3	42.4536	9.56653
1728	1252	-20.6529	48.4357	330.64	0.42	0.45	1	30	2015	1007	N	VIIRS	n	1	299.09	1.42	D	0	Madagascar lowland forests	Jan	3	42.4536	9.56653
1729	1253	-20.4466	48.4842	340.87	0.42	0.45	1	30	2015	1007	N	VIIRS	n	1	300.02	7.6	D	0	Madagascar lowland forests	Jan	3	42.4536	9.56653
1730	1254	-20.3779	48.4476	345.23	0.42	0.45	1	30	2015	1007	N	VIIRS	n	1	298.26	5.71	D	0	Madagascar lowland forests	Jan	3	42.4536	9.56653
1731	1255	-19.9991	48.5136	339.17	0.41	0.45	1	30	2015	1007	N	VIIRS	n	1	297.99	4.87	D	0	Madagascar lowland forests	Jan	3	42.4536	9.56653
1732	1256	-20.3777	48.341	340.19	0.42	0.45	1	30	2015	1007	N	VIIRS	n	1	298.95	5.22	D	0	Madagascar lowland forests	Jan	3	42.4536	9.56653
1733	1257	-20.3734	48.3404	335.3	0.42	0.45	1	30	2015	1007	N	VIIRS	n	1	297.9	4.63	D	0	Madagascar lowland forests	Jan	3	42.4536	9.56653
1734	1258	-20.2723	48.295	336.09	0.42	0.46	1	30	2015	1007	N	VIIRS	n	1	298.3	3.3	D	0	Madagascar lowland forests	Jan	3	42.4536	9.56653
1735	1259	-20.8528	48.3346	331.55	0.43	0.46	1	30	2015	1007	N	VIIRS	n	1	297.41	2.19	D	0	Madagascar lowland forests	Jan	3	42.4536	9.56653
1736	1260	-20.3299	48.4211	335.95	0.42	0.45	1	30	2015	1007	N	VIIRS	n	1	296.51	2.43	D	0	Madagascar lowland forests	Jan	3	42.4536	9.56653
1737	1261	-20.2975	48.4425	339.43	0.42	0.45	1	30	2015	1007	N	VIIRS	n	1	298.09	3.11	D	0	Madagascar lowland forests	Jan	3	42.4536	9.56653
1738	1262	-20.0948	48.4209	340.15	0.41	0.45	1	30	2015	1007	N	VIIRS	n	1	300.52	9.65	D	0	Madagascar lowland forests	Jan	3	42.4536	9.56653
1739	1263	-20.3065	48.5088	332.41	0.41	0.45	1	30	2015	1007	N	VIIRS	n	1	296.78	2.69	D	0	Madagascar lowland forests	Jan	3	42.4536	9.56653
1740	1264	-20.2995	48.5318	344.31	0.41	0.45	1	30	2015	1007	N	VIIRS	n	1	297.53	4.29	D	0	Madagascar lowland forests	Jan	3	42.4536	9.56653
1741	1265	-20.2953	48.5314	350.7	0.41	0.45	1	30	2015	1007	N	VIIRS	n	1	295.62	6.01	D	0	Madagascar lowland forests	Jan	3	42.4536	9.56653
1742	1266	-20.0382	48.5743	330.87	0.41	0.45	1	30	2015	1007	N	VIIRS	n	1	298.53	3.49	D	0	Madagascar lowland forests	Jan	3	42.4536	9.56653
1743	1267	-20.4025	48.4912	337.68	0.41	0.45	1	30	2015	1007	N	VIIRS	n	1	299.27	3.61	D	0	Madagascar lowland forests	Jan	3	42.4536	9.56653
1744	1268	-20.3722	48.4955	342.19	0.41	0.45	1	30	2015	1007	N	VIIRS	n	1	302.27	21.93	D	0	Madagascar lowland forests	Jan	3	42.4536	9.56653
1745	1269	-20.3727	48.4915	338.32	0.41	0.45	1	30	2015	1007	N	VIIRS	n	1	299.31	10.98	D	0	Madagascar lowland forests	Jan	3	42.4536	9.56653
1746	1270	-20.3634	48.4983	341.24	0.41	0.45	1	30	2015	1007	N	VIIRS	n	1	300.51	5.04	D	0	Madagascar lowland forests	Jan	3	42.4536	9.56653
1747	1271	-20.3597	48.4937	340.99	0.41	0.45	1	30	2015	1007	N	VIIRS	n	1	298.09	5.04	D	0	Madagascar lowland forests	Jan	3	42.4536	9.56653
1748	1272	-21.6439	47.9216	330.65	0.46	0.47	1	30	2015	1007	N	VIIRS	n	1	296.43	3.38	D	0	Madagascar lowland forests	Jan	3	42.4536	9.56653
1749	1273	-21.6953	47.8102	346.8	0.47	0.48	1	30	2015	1007	N	VIIRS	n	1	298.92	16.78	D	0	Madagascar lowland forests	Jan	3	42.4536	9.56653
1750	1274	-21.6706	47.8297	350.45	0.47	0.48	1	30	2015	1007	N	VIIRS	n	1	297.65	17.2	D	0	Madagascar lowland forests	Jan	3	42.4536	9.56653
1751	1275	-21.6722	47.8312	346.11	0.47	0.48	1	30	2015	1007	N	VIIRS	n	1	298.57	12.4	D	0	Madagascar lowland forests	Jan	3	42.4536	9.56653
1752	1276	-21.4522	47.7723	341.85	0.47	0.48	1	30	2015	1007	N	VIIRS	n	1	296.51	7.43	D	0	Madagascar lowland forests	Jan	3	42.4536	9.56653
1753	1277	-21.5268	47.7728	348.12	0.47	0.48	1	30	2015	1007	N	VIIRS	n	1	298.19	6.36	D	0	Madagascar lowland forests	Jan	3	42.4536	9.56653
1754	1278	-21.4604	47.8447	340.38	0.47	0.48	1	30	2015	1007	N	VIIRS	n	1	297.34	7.07	D	0	Madagascar lowland forests	Jan	3	42.4536	9.56653
1755	1279	-21.4622	47.8411	339.99	0.47	0.48	1	30	2015	1007	N	VIIRS	n	1	295.86	3.62	D	0	Madagascar lowland forests	Jan	3	42.4536	9.56653
1756	1280	-21.6648	47.7373	350.53	0.48	0.48	1	30	2015	1007	N	VIIRS	n	1	297.03	11.9	D	0	Madagascar lowland forests	Jan	3	42.4536	9.56653
1757	1281	-22.0241	48.0528	335.91	0.46	0.47	1	30	2015	1007	N	VIIRS	n	1	298.23	5.81	D	0	Madagascar lowland forests	Jan	3	42.4536	9.56653
1758	1282	-20.1579	48.4655	341.27	0.41	0.45	1	30	2015	1007	N	VIIRS	n	1	297.35	4.3	D	0	Madagascar lowland forests	Jan	3	42.4536	9.56653
1759	1283	-20.1198	48.4277	340.5	0.41	0.45	1	30	2015	1007	N	VIIRS	n	1	299.58	4.97	D	0	Madagascar lowland forests	Jan	3	42.4536	9.56653
1760	1284	-20.1195	48.4279	341.55	0.41	0.45	1	30	2015	1007	N	VIIRS	n	1	299.64	6	D	0	Madagascar lowland forests	Jan	3	42.4536	9.56653
1761	1285	-21.4593	47.9046	339.97	0.46	0.47	1	30	2015	1007	N	VIIRS	n	1	296.78	4.43	D	0	Madagascar lowland forests	Jan	3	42.4536	9.56653
1762	1286	-20.7814	48.2416	336.77	0.43	0.46	1	30	2015	1007	N	VIIRS	n	1	297.28	4.37	D	0	Madagascar lowland forests	Jan	3	42.4536	9.56653
1763	1287	-21.4624	47.9086	330.68	0.46	0.47	1	30	2015	1007	N	VIIRS	n	1	297.53	2.99	D	0	Madagascar lowland forests	Jan	3	42.4536	9.56653
1764	1288	-20.7837	48.2394	340.11	0.43	0.46	1	30	2015	1007	N	VIIRS	n	1	297.17	4.11	D	0	Madagascar lowland forests	Jan	3	42.4536	9.56653
1765	1289	-20.8135	48.0346	346.85	0.45	0.47	1	30	2015	1007	N	VIIRS	n	1	297.53	6.31	D	0	Madagascar lowland forests	Jan	3	42.4536	9.56653
1766	1290	-20.615	48.3943	340.13	0.42	0.45	1	30	2015	1007	N	VIIRS	n	1	298.99	8.13	D	0	Madagascar lowland forests	Jan	3	42.4536	9.56653
1767	1291	-20.5859	48.3491	345.75	0.42	0.46	1	30	2015	1007	N	VIIRS	n	1	300.62	14.38	D	0	Madagascar lowland forests	Jan	3	42.4536	9.56653
1768	1292	-20.5628	48.4003	335.81	0.42	0.45	1	30	2015	1007	N	VIIRS	n	1	299.36	4.1	D	0	Madagascar lowland forests	Jan	3	42.4536	9.56653
1769	1293	-20.5633	48.3589	331.44	0.42	0.45	1	30	2015	1007	N	VIIRS	n	1	297.61	1.47	D	0	Madagascar lowland forests	Jan	3	42.4536	9.56653
1770	1294	-20.56	48.3501	332.87	0.42	0.46	1	30	2015	1007	N	VIIRS	n	1	299.09	1.91	D	0	Madagascar lowland forests	Jan	3	42.4536	9.56653
1771	1295	-20.6335	48.3466	332.72	0.43	0.46	1	30	2015	1007	N	VIIRS	n	1	296.8	3.7	D	0	Madagascar lowland forests	Jan	3	42.4536	9.56653
1772	1296	-21.1243	48.3851	334.76	0.43	0.46	1	30	2015	1007	N	VIIRS	n	1	299.06	6.25	D	0	Madagascar lowland forests	Jan	3	42.4536	9.56653
1773	1297	-21.1201	48.3845	367	0.43	0.46	1	30	2015	1007	N	VIIRS	h	1	299.73	6.25	D	0	Madagascar lowland forests	Jan	3	42.4536	9.56653
1774	1298	-20.7956	48.3067	333.69	0.43	0.46	1	30	2015	1007	N	VIIRS	n	1	296.84	3.98	D	0	Madagascar lowland forests	Jan	3	42.4536	9.56653
1775	1299	-18.6704	49.1548	335.08	0.54	0.42	1	30	2015	1008	N	VIIRS	n	1	305.38	2.15	D	0	Madagascar lowland forests	Jan	3	42.4536	9.56653
1776	1300	-18.6664	49.1543	330.56	0.54	0.42	1	30	2015	1008	N	VIIRS	l	1	305.51	2.15	D	0	Madagascar lowland forests	Jan	3	42.4536	9.56653
1777	1301	-18.998	48.8382	343.54	0.57	0.43	1	30	2015	1008	N	VIIRS	n	1	301.45	16.41	D	0	Madagascar lowland forests	Jan	3	42.4536	9.56653
1778	1302	-18.997	48.8414	331.7	0.57	0.43	1	30	2015	1008	N	VIIRS	n	1	299.32	17.62	D	0	Madagascar lowland forests	Jan	3	42.4536	9.56653
1779	1303	-19.9842	48.654	335.01	0.4	0.44	1	30	2015	1008	N	VIIRS	n	1	299.1	2.84	D	0	Madagascar lowland forests	Jan	3	42.4536	9.56653
1780	1304	-19.4036	48.8519	330.82	0.38	0.43	1	30	2015	1008	N	VIIRS	n	1	300.36	2.26	D	0	Madagascar lowland forests	Jan	3	42.4536	9.56653
1781	1305	-19.3996	48.8514	340.44	0.38	0.43	1	30	2015	1008	N	VIIRS	n	1	299.55	3.42	D	0	Madagascar lowland forests	Jan	3	42.4536	9.56653
1782	1306	-19.9974	48.5135	335.35	0.41	0.45	1	30	2015	1008	N	VIIRS	n	1	298.22	4.55	D	0	Madagascar lowland forests	Jan	3	42.4536	9.56653
1783	1307	-19.9118	48.7341	341.37	0.4	0.44	1	30	2015	1008	N	VIIRS	n	1	299.7	5.55	D	0	Madagascar lowland forests	Jan	3	42.4536	9.56653
1784	1308	-19.8538	48.6761	333.12	0.4	0.44	1	30	2015	1008	N	VIIRS	n	1	299.27	1.66	D	0	Madagascar lowland forests	Jan	3	42.4536	9.56653
1785	1309	-18.9571	48.8018	333.81	0.57	0.43	1	30	2015	1008	N	VIIRS	n	1	299.76	3.56	D	0	Madagascar lowland forests	Jan	3	42.4536	9.56653
1786	1310	-19.2828	48.7958	339.15	0.39	0.44	1	30	2015	1008	N	VIIRS	n	1	301.29	6.42	D	0	Madagascar lowland forests	Jan	3	42.4536	9.56653
1787	1311	-18.839	48.7893	332.27	0.57	0.43	1	30	2015	1008	N	VIIRS	n	1	298.28	3.19	D	0	Madagascar lowland forests	Jan	3	42.4536	9.56653
1788	1312	-18.9228	48.7813	336.63	0.57	0.43	1	30	2015	1008	N	VIIRS	n	1	300.25	9.9	D	0	Madagascar lowland forests	Jan	3	42.4536	9.56653
1789	1313	-17.725	49.3948	333.4	0.51	0.41	1	30	2015	1008	N	VIIRS	n	1	299.79	3.14	D	0	Madagascar lowland forests	Jan	3	42.4536	9.56653
1790	1314	-19.9642	48.509	347.92	0.41	0.45	1	30	2015	1008	N	VIIRS	n	1	300.54	20.94	D	0	Madagascar lowland forests	Jan	3	42.4536	9.56653
1791	1315	-19.7568	48.7211	335.65	0.39	0.44	1	30	2015	1008	N	VIIRS	n	1	299.56	4.28	D	0	Madagascar lowland forests	Jan	3	42.4536	9.56653
1792	1316	-19.7579	48.7184	340.25	0.39	0.44	1	30	2015	1008	N	VIIRS	n	1	300.08	3.5	D	0	Madagascar lowland forests	Jan	3	42.4536	9.56653
1793	1321	-19.5274	48.7823	341.87	0.39	0.44	1	30	2015	1008	N	VIIRS	n	1	301.6	6.27	D	0	Madagascar lowland forests	Jan	3	42.4536	9.56653
1794	1322	-19.5234	48.7818	333.73	0.39	0.44	1	30	2015	1008	N	VIIRS	n	1	299.28	2.5	D	0	Madagascar lowland forests	Jan	3	42.4536	9.56653
1795	1324	-19.678	48.7264	340.32	0.39	0.44	1	30	2015	1008	N	VIIRS	n	1	300.52	4.21	D	0	Madagascar lowland forests	Jan	3	42.4536	9.56653
1796	1325	-18.9884	49.0499	332.12	0.55	0.43	1	30	2015	1008	N	VIIRS	l	1	302.51	12.67	D	0	Madagascar lowland forests	Jan	3	42.4536	9.56653
1797	1326	-18.0741	49.3104	337.13	0.52	0.42	1	30	2015	1008	N	VIIRS	n	1	302.34	4.91	D	0	Madagascar lowland forests	Jan	3	42.4536	9.56653
1798	1327	-18.0714	49.3077	332.61	0.52	0.42	1	30	2015	1008	N	VIIRS	n	1	299.75	2.51	D	0	Madagascar lowland forests	Jan	3	42.4536	9.56653
1799	1328	-18.4823	48.0359	334.49	0.42	0.45	1	30	2015	1008	N	VIIRS	n	1	295.85	2.54	D	0	Madagascar lowland forests	Jan	3	42.4536	9.56653
1800	1329	-18.4781	48.0354	334.88	0.42	0.45	1	30	2015	1008	N	VIIRS	n	1	295.94	3.87	D	0	Madagascar lowland forests	Jan	3	42.4536	9.56653
1801	1330	-18.7902	49.1146	330.29	0.55	0.42	1	30	2015	1008	N	VIIRS	l	1	303.38	2.72	D	0	Madagascar lowland forests	Jan	3	42.4536	9.56653
1802	1331	-17.8741	49.2883	331.5	0.52	0.42	1	30	2015	1008	N	VIIRS	n	1	299.34	6.07	D	0	Madagascar lowland forests	Jan	3	42.4536	9.56653
1803	1332	-17.769	49.3439	336.24	0.52	0.41	1	30	2015	1008	N	VIIRS	n	1	302.57	5.28	D	0	Madagascar lowland forests	Jan	3	42.4536	9.56653
1804	1333	-17.8348	49.3781	333.15	0.52	0.41	1	30	2015	1008	N	VIIRS	n	1	299.81	3.32	D	0	Madagascar lowland forests	Jan	3	42.4536	9.56653
1805	1334	-17.553	49.2942	332.75	0.52	0.41	1	30	2015	1008	N	VIIRS	n	1	294.61	2.98	D	0	Madagascar lowland forests	Jan	3	42.4536	9.56653
1806	1335	-14.7304	50.0636	330.91	0.44	0.39	1	30	2015	1009	N	VIIRS	n	1	296.36	1.85	D	0	Madagascar lowland forests	Jan	3	42.4536	9.56653
1807	1336	-15.8586	50.2571	333.81	0.45	0.39	1	30	2015	1009	N	VIIRS	l	1	299.66	14.07	D	0	Madagascar lowland forests	Jan	3	42.4536	9.56653
1808	1337	-14.3217	50.1568	344.65	0.44	0.38	1	30	2015	1009	N	VIIRS	n	1	300.47	13.23	D	3	Madagascar lowland forests	Jan	3	42.4536	9.56653
1809	1338	-14.9603	50.263	342.59	0.44	0.38	1	30	2015	1009	N	VIIRS	n	1	300.01	14.46	D	0	Madagascar lowland forests	Jan	3	42.4536	9.56653
1810	1339	-15.1918	50.3543	341.34	0.44	0.38	1	30	2015	1009	N	VIIRS	n	1	297.84	8.12	D	0	Madagascar lowland forests	Jan	3	42.4536	9.56653
1811	1340	-21.3021	48.2423	299.94	0.67	0.73	1	30	2015	2300	N	VIIRS	n	1	270.62	0.84	N	0	Madagascar lowland forests	Jan	3	42.4536	9.56653
1812	1341	-18.8657	48.9308	329.81	0.37	0.58	1	31	2015	949	N	VIIRS	n	1	285.73	3.62	D	0	Madagascar lowland forests	Jan	3	42.4536	9.56653
1813	1342	-15.5625	50.361	326.87	0.55	0.51	1	31	2015	950	N	VIIRS	n	1	293.44	2.87	D	0	Madagascar lowland forests	Jan	3	42.4536	9.56653
1814	1343	-16.0729	49.4342	347.84	0.32	0.55	1	31	2015	950	N	VIIRS	n	1	291.96	3.42	D	0	Madagascar lowland forests	Jan	3	42.4536	9.56653
1815	1344	-15.8025	50.299	335.32	0.56	0.51	1	31	2015	950	N	VIIRS	n	1	294.12	4.18	D	0	Madagascar lowland forests	Jan	3	42.4536	9.56653
1816	1345	-15.8024	50.2965	332.44	0.56	0.51	1	31	2015	950	N	VIIRS	n	1	293.96	5.11	D	0	Madagascar lowland forests	Jan	3	42.4536	9.56653
1817	1346	-15.2305	50.3802	341.53	0.54	0.51	1	31	2015	950	N	VIIRS	n	1	288.99	10.32	D	0	Madagascar lowland forests	Jan	3	42.4536	9.56653
1818	1347	-15.8855	50.2096	345.29	0.57	0.52	1	31	2015	950	N	VIIRS	n	1	294.54	8.01	D	0	Madagascar lowland forests	Jan	3	42.4536	9.56653
1819	1348	-15.7302	50.2958	328.04	0.56	0.51	1	31	2015	950	N	VIIRS	n	1	295.25	5.15	D	0	Madagascar lowland forests	Jan	3	42.4536	9.56653
1820	1349	-15.9211	50.1976	328.11	0.57	0.52	1	31	2015	950	N	VIIRS	n	1	294.66	2.67	D	0	Madagascar lowland forests	Jan	3	42.4536	9.56653
1821	1350	-15.9365	50.1855	343.96	0.57	0.52	1	31	2015	950	N	VIIRS	n	1	294.23	9.02	D	0	Madagascar lowland forests	Jan	3	42.4536	9.56653
1822	1351	-15.8546	50.2652	336	0.56	0.52	1	31	2015	950	N	VIIRS	n	1	293.86	4.5	D	0	Madagascar lowland forests	Jan	3	42.4536	9.56653
1823	1352	-15.9316	50.185	337.01	0.57	0.52	1	31	2015	950	N	VIIRS	n	1	293.16	5.5	D	0	Madagascar lowland forests	Jan	3	42.4536	9.56653
1824	1353	-15.9201	50.1998	334.85	0.57	0.52	1	31	2015	950	N	VIIRS	n	1	295.14	5.7	D	0	Madagascar lowland forests	Jan	3	42.4536	9.56653
1825	1354	-15.8198	50.2718	328.31	0.56	0.51	1	31	2015	950	N	VIIRS	n	1	293.46	3.57	D	0	Madagascar lowland forests	Jan	3	42.4536	9.56653
1826	1355	-15.7981	50.2555	328.39	0.56	0.51	1	31	2015	950	N	VIIRS	n	1	294.03	3.2	D	0	Madagascar lowland forests	Jan	3	42.4536	9.56653
1827	1356	-15.8246	50.2724	328.94	0.56	0.51	1	31	2015	950	N	VIIRS	n	1	295.07	3.57	D	0	Madagascar lowland forests	Jan	3	42.4536	9.56653
1828	1357	-15.8239	50.2777	336.5	0.56	0.51	1	31	2015	950	N	VIIRS	n	1	294.64	7.11	D	0	Madagascar lowland forests	Jan	3	42.4536	9.56653
1829	1358	-15.4348	49.7317	304.91	0.35	0.57	1	31	2015	2239	N	VIIRS	n	1	286.13	0.59	N	0	Madagascar lowland forests	Jan	3	42.4536	9.56653
1830	1363	-24.9473	46.9181	333.42	0.43	0.38	2	2	2015	1050	N	VIIRS	n	1	296.08	9.03	D	0	Madagascar lowland forests	Feb	3	42.4536	9.56653
1831	1364	-24.9194	46.9312	302.73	0.39	0.36	2	2	2015	2204	N	VIIRS	n	1	289.84	0.93	N	0	Madagascar lowland forests	Feb	3	42.4536	9.56653
1832	1365	-13.8428	50.1298	332.36	0.49	0.4	2	3	2015	1034	N	VIIRS	n	1	279.35	8.47	D	0	Madagascar lowland forests	Feb	3	42.4536	9.56653
1833	1366	-20.4426	48.523	331.67	0.48	0.48	2	7	2015	1057	N	VIIRS	n	1	281.62	5.26	D	0	Madagascar lowland forests	Feb	3	42.4536	9.56653
1834	1367	-20.7808	48.3186	331.7	0.46	0.47	2	7	2015	1057	N	VIIRS	n	1	288.19	5.69	D	0	Madagascar lowland forests	Feb	3	42.4536	9.56653
1835	1368	-19.059	48.9854	330.05	0.54	0.51	2	7	2015	1058	N	VIIRS	n	1	288.82	2.1	D	0	Madagascar lowland forests	Feb	3	42.4536	9.56653
1836	1369	-19.4293	48.7559	340.92	0.52	0.5	2	7	2015	1058	N	VIIRS	n	1	294.24	24.33	D	0	Madagascar lowland forests	Feb	3	42.4536	9.56653
1837	1370	-15.5745	50.3454	352.45	0.39	0.59	2	7	2015	1059	N	VIIRS	n	1	285.26	6.92	D	0	Madagascar lowland forests	Feb	3	42.4536	9.56653
1838	1371	-15.5557	50.4107	333.07	0.39	0.59	2	7	2015	1059	N	VIIRS	n	1	288.9	4.11	D	0	Madagascar lowland forests	Feb	3	42.4536	9.56653
1839	1372	-15.9327	49.1205	334.59	0.32	0.54	2	7	2015	1059	N	VIIRS	n	1	279.3	2.01	D	0	Madagascar lowland forests	Feb	3	42.4536	9.56653
1840	1377	-21.3379	48.2463	336.21	0.4	0.37	2	8	2015	1038	N	VIIRS	n	1	292.26	3.79	D	0	Madagascar lowland forests	Feb	3	42.4536	9.56653
1841	1378	-21.0268	48.0542	331.72	0.4	0.37	2	8	2015	1038	N	VIIRS	n	1	293.03	1.98	D	0	Madagascar lowland forests	Feb	3	42.4536	9.56653
1842	1379	-19.1228	48.9311	337.4	0.44	0.39	2	8	2015	1039	N	VIIRS	n	1	295.41	4.86	D	0	Madagascar lowland forests	Feb	3	42.4536	9.56653
1843	1380	-18.5728	49.205	340.27	0.46	0.39	2	8	2015	1039	N	VIIRS	n	1	296.76	5.29	D	0	Madagascar lowland forests	Feb	3	42.4536	9.56653
1844	1381	-18.4226	49.3199	338.48	0.47	0.4	2	8	2015	1039	N	VIIRS	n	1	298.93	10.81	D	3	Madagascar lowland forests	Feb	3	42.4536	9.56653
1845	1382	-20.0131	48.723	330.24	0.43	0.38	2	8	2015	1039	N	VIIRS	n	1	293.24	2.85	D	0	Madagascar lowland forests	Feb	3	42.4536	9.56653
1846	1383	-20.3783	48.4364	333.71	0.41	0.37	2	8	2015	1039	N	VIIRS	n	1	297.54	4.4	D	0	Madagascar lowland forests	Feb	3	42.4536	9.56653
1847	1384	-20.3789	48.4324	330.73	0.41	0.37	2	8	2015	1039	N	VIIRS	n	1	295.83	4.4	D	0	Madagascar lowland forests	Feb	3	42.4536	9.56653
1848	1385	-19.8661	48.6754	338.32	0.43	0.38	2	8	2015	1039	N	VIIRS	n	1	292.12	6.96	D	0	Madagascar lowland forests	Feb	3	42.4536	9.56653
1849	1386	-20.2764	48.3527	332.35	0.41	0.37	2	8	2015	1039	N	VIIRS	n	1	295.59	2.67	D	0	Madagascar lowland forests	Feb	3	42.4536	9.56653
1850	1387	-20.2913	48.5444	332.99	0.42	0.38	2	8	2015	1039	N	VIIRS	n	1	295.05	1.2	D	0	Madagascar lowland forests	Feb	3	42.4536	9.56653
1851	1388	-19.6666	48.7239	333.46	0.43	0.38	2	8	2015	1039	N	VIIRS	n	1	290.82	1.58	D	0	Madagascar lowland forests	Feb	3	42.4536	9.56653
1852	1389	-20.2261	48.5076	332.23	0.42	0.37	2	8	2015	1039	N	VIIRS	n	1	294.42	1.93	D	0	Madagascar lowland forests	Feb	3	42.4536	9.56653
1853	1390	-20.1863	48.5251	336.04	0.42	0.38	2	8	2015	1039	N	VIIRS	n	1	293.21	4.83	D	0	Madagascar lowland forests	Feb	3	42.4536	9.56653
1854	1391	-20.1693	48.4765	332.77	0.42	0.37	2	8	2015	1039	N	VIIRS	n	1	294.49	2.07	D	0	Madagascar lowland forests	Feb	3	42.4536	9.56653
1855	1392	-19.4655	48.7385	333.37	0.43	0.38	2	8	2015	1039	N	VIIRS	n	1	283.56	9.03	D	0	Madagascar lowland forests	Feb	3	42.4536	9.56653
1856	1393	-19.4466	48.7648	330.15	0.43	0.38	2	8	2015	1039	N	VIIRS	n	1	280.41	2.56	D	0	Madagascar lowland forests	Feb	3	42.4536	9.56653
1857	1394	-20.3622	48.4912	334.41	0.42	0.37	2	8	2015	1039	N	VIIRS	n	1	296.04	2.49	D	0	Madagascar lowland forests	Feb	3	42.4536	9.56653
1858	1395	-20.5408	48.3841	339.03	0.41	0.37	2	8	2015	1039	N	VIIRS	n	1	295.01	3.63	D	0	Madagascar lowland forests	Feb	3	42.4536	9.56653
1859	1396	-13.9704	50.0089	341	0.39	0.44	2	8	2015	1040	N	VIIRS	n	1	292.72	4.35	D	0	Madagascar lowland forests	Feb	3	42.4536	9.56653
1860	1397	-14.1199	50.1538	341	0.4	0.44	2	8	2015	1040	N	VIIRS	n	1	291.09	5.35	D	3	Madagascar lowland forests	Feb	3	42.4536	9.56653
1861	1398	-15.7732	50.2966	334.87	0.57	0.43	2	8	2015	1040	N	VIIRS	n	1	281.2	8.34	D	0	Madagascar lowland forests	Feb	3	42.4536	9.56653
1862	1399	-15.7746	50.2934	331.57	0.57	0.43	2	8	2015	1040	N	VIIRS	n	1	280.54	4.01	D	0	Madagascar lowland forests	Feb	3	42.4536	9.56653
1863	1400	-15.7706	50.2927	331.56	0.57	0.43	2	8	2015	1040	N	VIIRS	n	1	278.64	3.31	D	0	Madagascar lowland forests	Feb	3	42.4536	9.56653
1864	1403	-18.601	49.1741	316.9	0.46	0.39	2	8	2015	2150	N	VIIRS	n	1	284.87	1.59	N	0	Madagascar lowland forests	Feb	3	42.4536	9.56653
1865	1414	-24.5313	47.072	332.03	0.39	0.37	2	13	2015	1044	N	VIIRS	n	1	297.21	2.58	D	0	Madagascar lowland forests	Feb	3	42.4536	9.56653
1866	1416	-24.5279	47.0714	333.37	0.39	0.37	2	13	2015	1044	N	VIIRS	n	1	296.85	2.58	D	0	Madagascar lowland forests	Feb	3	42.4536	9.56653
1867	1417	-21.025	48.325	337.63	0.46	0.39	2	13	2015	1045	N	VIIRS	n	1	297.09	3.7	D	0	Madagascar lowland forests	Feb	3	42.4536	9.56653
1868	1419	-21.3691	48.2132	315.67	0.41	0.37	2	13	2015	2157	N	VIIRS	n	1	290.45	1.3	N	0	Madagascar lowland forests	Feb	3	42.4536	9.56653
1869	1425	-23.3007	47.3946	330.3	0.52	0.5	2	15	2015	1006	N	VIIRS	n	1	293.36	3.44	D	0	Madagascar lowland forests	Feb	3	42.4536	9.56653
1870	1426	-23.1675	47.6951	339.78	0.5	0.49	2	15	2015	1006	N	VIIRS	n	1	294.37	5.22	D	0	Madagascar lowland forests	Feb	3	42.4536	9.56653
1871	1427	-19.2698	48.9847	342.6	0.56	0.43	2	15	2015	1007	N	VIIRS	n	1	294.87	6.07	D	3	Madagascar lowland forests	Feb	3	42.4536	9.56653
1872	1428	-20.0933	48.6385	340.47	0.4	0.44	2	15	2015	1007	N	VIIRS	n	1	292.51	5.95	D	0	Madagascar lowland forests	Feb	3	42.4536	9.56653
1873	1429	-19.4701	48.7915	335.91	0.39	0.44	2	15	2015	1007	N	VIIRS	n	1	291.99	5.55	D	0	Madagascar lowland forests	Feb	3	42.4536	9.56653
1874	1431	-18.3575	49.3353	328.46	0.35	0.56	2	16	2015	949	N	VIIRS	n	1	291.33	3.16	D	0	Madagascar lowland forests	Feb	3	42.4536	9.56653
1875	1432	-14.2769	50.0939	329.86	0.55	0.51	2	16	2015	950	N	VIIRS	n	1	291.53	4.46	D	0	Madagascar lowland forests	Feb	3	42.4536	9.56653
1876	1434	-14.2755	50.0962	333.09	0.55	0.51	2	16	2015	950	N	VIIRS	n	1	291.41	5.21	D	0	Madagascar lowland forests	Feb	3	42.4536	9.56653
1877	1435	-14.0447	50.1201	332.92	0.54	0.51	2	16	2015	950	N	VIIRS	n	1	292.16	2.22	D	0	Madagascar lowland forests	Feb	3	42.4536	9.56653
1878	1436	-14.046	50.123	334.79	0.54	0.51	2	16	2015	950	N	VIIRS	n	1	291.86	3.44	D	0	Madagascar lowland forests	Feb	3	42.4536	9.56653
1879	1437	-14.6746	50.1236	330.89	0.55	0.51	2	16	2015	950	N	VIIRS	n	1	291.14	3.46	D	0	Madagascar lowland forests	Feb	3	42.4536	9.56653
1880	1438	-16.2204	49.1957	341.51	0.51	0.66	2	17	2015	1111	N	VIIRS	n	1	287.89	5.63	D	0	Madagascar lowland forests	Feb	3	42.4536	9.56653
1881	1441	-14.052	49.9921	328.82	0.62	0.54	2	18	2015	1053	N	VIIRS	n	1	286.55	5.51	D	0	Madagascar lowland forests	Feb	3	42.4536	9.56653
1882	1442	-19.9553	48.614	333.56	0.39	0.36	2	19	2015	1032	N	VIIRS	n	1	279.6	4.28	D	0	Madagascar lowland forests	Feb	3	42.4536	9.56653
1883	1443	-19.0083	48.9796	335.92	0.4	0.37	2	19	2015	1033	N	VIIRS	n	1	297.69	2.39	D	0	Madagascar lowland forests	Feb	3	42.4536	9.56653
1884	1447	-18.5477	49.2255	339.17	0.45	0.39	2	20	2015	1014	N	VIIRS	n	1	295.22	8.17	D	0	Madagascar lowland forests	Feb	3	42.4536	9.56653
1885	1448	-16.6039	49.7848	351.24	0.41	0.37	2	20	2015	1014	N	VIIRS	l	1	297.18	7.19	D	0	Madagascar lowland forests	Feb	3	42.4536	9.56653
1886	1452	-21.5313	48.0435	333.76	0.42	0.61	2	22	2015	1116	N	VIIRS	n	1	291.56	1.91	D	0	Madagascar lowland forests	Feb	3	42.4536	9.56653
1887	1456	-24.3465	47.2045	331.42	0.38	0.36	2	24	2015	1037	N	VIIRS	n	1	300.3	1.91	D	0	Madagascar lowland forests	Feb	3	42.4536	9.56653
1888	1459	-24.7184	47.1384	332.23	0.38	0.36	2	24	2015	1037	N	VIIRS	n	1	299.38	2.58	D	0	Madagascar lowland forests	Feb	3	42.4536	9.56653
1889	1460	-23.4474	47.5647	334.66	0.39	0.36	2	24	2015	1038	N	VIIRS	n	1	299.76	3.11	D	0	Madagascar lowland forests	Feb	3	42.4536	9.56653
1890	1463	-22.9734	47.654	332.45	0.39	0.36	2	24	2015	1038	N	VIIRS	n	1	298.6	1.83	D	0	Madagascar lowland forests	Feb	3	42.4536	9.56653
1891	1471	-14.5641	50.037	332.89	0.38	0.36	2	25	2015	1021	N	VIIRS	n	1	293.89	2.62	D	0	Madagascar lowland forests	Feb	3	42.4536	9.56653
1892	1480	-14.8468	50.2527	327.43	0.35	0.56	2	27	2015	943	N	VIIRS	n	1	288.86	1.77	D	0	Madagascar lowland forests	Feb	3	42.4536	9.56653
1893	1481	-14.9691	49.2946	341.41	0.4	0.6	2	27	2015	943	N	VIIRS	n	1	291.09	5.74	D	0	Madagascar lowland forests	Feb	3	42.4536	9.56653
1894	1482	-14.9674	49.2946	336.27	0.4	0.6	2	27	2015	943	N	VIIRS	n	1	290.07	6.06	D	0	Madagascar lowland forests	Feb	3	42.4536	9.56653
1895	1491	-22.9393	47.7451	334.12	0.49	0.48	2	28	2015	1103	N	VIIRS	n	1	298.47	2.99	D	0	Madagascar lowland forests	Feb	3	42.4536	9.56653
1896	1493	-22.0017	47.6756	311.3	0.42	0.38	3	1	2015	2157	N	VIIRS	n	1	291.92	0.79	N	0	Madagascar lowland forests	Mar	3	42.4536	9.56653
1897	1494	-21.8316	48.0063	333.11	0.41	0.37	3	2	2015	1025	N	VIIRS	n	1	298.22	2.58	D	0	Madagascar lowland forests	Mar	3	42.4536	9.56653
1898	1495	-23.0438	47.7338	341.26	0.42	0.38	3	2	2015	1025	N	VIIRS	n	1	302.14	26.92	D	0	Madagascar lowland forests	Mar	3	42.4536	9.56653
1899	1496	-23.0397	47.7374	339.61	0.42	0.38	3	2	2015	1025	N	VIIRS	n	1	299.86	8.61	D	0	Madagascar lowland forests	Mar	3	42.4536	9.56653
1900	1497	-22.8669	47.3178	336.01	0.44	0.38	3	2	2015	1025	N	VIIRS	n	1	294	3.26	D	0	Madagascar lowland forests	Mar	3	42.4536	9.56653
1901	1524	-13.7868	49.9799	340.02	0.43	0.46	3	9	2015	956	N	VIIRS	n	1	287.18	3.43	D	0	Madagascar lowland forests	Mar	3	42.4536	9.56653
1902	1539	-15.0794	49.3474	340.27	0.39	0.36	3	13	2015	1021	N	VIIRS	n	1	298.56	3.28	D	0	Madagascar lowland forests	Mar	3	42.4536	9.56653
1903	1542	-19.2124	48.9259	328.11	0.47	0.48	3	14	2015	1001	N	VIIRS	n	1	293.42	2.44	D	0	Madagascar lowland forests	Mar	3	42.4536	9.56653
1904	1553	-19.4466	48.7682	332.54	0.33	0.55	3	16	2015	1103	N	VIIRS	n	1	291.32	2.17	D	0	Madagascar lowland forests	Mar	3	42.4536	9.56653
1905	1587	-21.3884	48.3117	330.54	0.46	0.39	3	17	2015	1044	N	VIIRS	n	1	300.03	1.15	D	3	Madagascar lowland forests	Mar	3	42.4536	9.56653
1906	1588	-20.3805	48.5797	335.51	0.49	0.4	3	17	2015	1044	N	VIIRS	n	1	302.04	5.82	D	0	Madagascar lowland forests	Mar	3	42.4536	9.56653
1907	1589	-22.2517	47.8354	341.74	0.43	0.38	3	17	2015	1044	N	VIIRS	n	1	299.72	4.46	D	0	Madagascar lowland forests	Mar	3	42.4536	9.56653
1908	1594	-19.5159	48.8937	331.52	0.52	0.41	3	17	2015	1045	N	VIIRS	n	1	298.85	2.9	D	3	Madagascar lowland forests	Mar	3	42.4536	9.56653
1909	1599	-19.2544	48.0182	332.83	0.47	0.4	3	17	2015	1045	N	VIIRS	n	1	299.61	38.66	D	0	Madagascar lowland forests	Mar	3	42.4536	9.56653
1910	1610	-24.3585	47.2716	332.58	0.45	0.39	3	18	2015	1024	N	VIIRS	n	1	297.88	1.79	D	0	Madagascar lowland forests	Mar	3	42.4536	9.56653
1911	1620	-21.0134	47.3518	331.27	0.42	0.38	3	18	2015	1025	N	VIIRS	n	1	295.76	1.84	D	0	Madagascar lowland forests	Mar	3	42.4536	9.56653
1912	1621	-21.555	48.1732	332.62	0.4	0.37	3	18	2015	1025	N	VIIRS	n	1	299.88	2.19	D	0	Madagascar lowland forests	Mar	3	42.4536	9.56653
1913	1622	-23.8908	47.4741	333.15	0.44	0.38	3	18	2015	1025	N	VIIRS	n	1	298.73	2.68	D	0	Madagascar lowland forests	Mar	3	42.4536	9.56653
1914	1623	-23.8903	47.4785	335.82	0.44	0.38	3	18	2015	1025	N	VIIRS	n	1	298.91	3.88	D	0	Madagascar lowland forests	Mar	3	42.4536	9.56653
1915	1644	-19.2738	47.9717	331.9	0.39	0.37	3	18	2015	1026	N	VIIRS	n	1	298.2	3.62	D	0	Madagascar lowland forests	Mar	3	42.4536	9.56653
1916	1645	-18.7809	47.8891	333.93	0.39	0.36	3	18	2015	1026	N	VIIRS	n	1	298.63	3.29	D	0	Madagascar lowland forests	Mar	3	42.4536	9.56653
1917	1648	-19.1629	48.8444	338.21	0.38	0.36	3	18	2015	1026	N	VIIRS	n	1	297	3.01	D	0	Madagascar lowland forests	Mar	3	42.4536	9.56653
1918	1649	-18.4562	49.1411	333.36	0.38	0.36	3	18	2015	1026	N	VIIRS	n	1	301.39	3.68	D	0	Madagascar lowland forests	Mar	3	42.4536	9.56653
1919	1650	-20.4363	48.497	330.56	0.39	0.36	3	18	2015	1026	N	VIIRS	n	1	300.4	2.32	D	0	Madagascar lowland forests	Mar	3	42.4536	9.56653
1920	1651	-19.1708	48.9283	333.19	0.38	0.36	3	18	2015	1026	N	VIIRS	n	1	301.61	1.93	D	0	Madagascar lowland forests	Mar	3	42.4536	9.56653
1921	1652	-19.3288	48.7778	330.12	0.39	0.36	3	18	2015	1026	N	VIIRS	n	1	299.72	2.53	D	0	Madagascar lowland forests	Mar	3	42.4536	9.56653
1922	1659	-14.1324	49.7254	334.29	0.41	0.37	3	18	2015	1027	N	VIIRS	n	1	292.59	7.1	D	0	Madagascar lowland forests	Mar	3	42.4536	9.56653
1923	1660	-15.0092	49.2526	330.57	0.39	0.36	3	18	2015	1027	N	VIIRS	n	1	296.67	1.72	D	0	Madagascar lowland forests	Mar	3	42.4536	9.56653
1924	1666	-14.1331	49.7216	332.09	0.41	0.37	3	18	2015	1027	N	VIIRS	n	1	296	7.97	D	0	Madagascar lowland forests	Mar	3	42.4536	9.56653
1925	1672	-21.5706	48.1979	340.08	0.44	0.46	3	19	2015	1006	N	VIIRS	n	1	298.4	3.97	D	0	Madagascar lowland forests	Mar	3	42.4536	9.56653
1926	1673	-22.0557	47.9125	342.87	0.47	0.48	3	19	2015	1006	N	VIIRS	n	1	298.56	13.54	D	3	Madagascar lowland forests	Mar	3	42.4536	9.56653
1927	1680	-22.5628	47.0307	332.57	0.54	0.51	3	19	2015	1006	N	VIIRS	n	1	294.72	1.99	D	0	Madagascar lowland forests	Mar	3	42.4536	9.56653
1928	1683	-21.3566	47.6544	339.43	0.48	0.48	3	19	2015	1006	N	VIIRS	n	1	295.98	5.91	D	0	Madagascar lowland forests	Mar	3	42.4536	9.56653
1929	1691	-19.2876	47.969	331.39	0.43	0.46	3	19	2015	1007	N	VIIRS	n	1	294.42	2.15	D	0	Madagascar lowland forests	Mar	3	42.4536	9.56653
1930	1696	-19.1741	47.9503	339.42	0.43	0.46	3	19	2015	1007	N	VIIRS	n	1	297.51	4.79	D	0	Madagascar lowland forests	Mar	3	42.4536	9.56653
1931	1698	-19.2659	47.9699	332.26	0.43	0.46	3	19	2015	1007	N	VIIRS	n	1	296.03	3.2	D	0	Madagascar lowland forests	Mar	3	42.4536	9.56653
1932	1700	-19.2979	48.8846	331.05	0.57	0.43	3	19	2015	1007	N	VIIRS	n	1	296.69	3.82	D	0	Madagascar lowland forests	Mar	3	42.4536	9.56653
1933	1701	-18.1225	48.438	332.22	0.39	0.44	3	19	2015	1007	N	VIIRS	n	1	295.31	2.58	D	0	Madagascar lowland forests	Mar	3	42.4536	9.56653
1934	1702	-20.6798	48.0485	329.7	0.44	0.46	3	19	2015	1007	N	VIIRS	n	1	296.84	2.23	D	0	Madagascar lowland forests	Mar	3	42.4536	9.56653
1935	1703	-20.1126	48.6849	334.99	0.4	0.44	3	19	2015	1007	N	VIIRS	n	1	298.77	3.9	D	0	Madagascar lowland forests	Mar	3	42.4536	9.56653
1936	1704	-20.1771	48.4268	337.86	0.41	0.45	3	19	2015	1007	N	VIIRS	n	1	297.43	3.51	D	0	Madagascar lowland forests	Mar	3	42.4536	9.56653
1937	1708	-20.5426	47.5407	332.66	0.47	0.48	3	19	2015	1007	N	VIIRS	n	1	294.81	2.67	D	0	Madagascar lowland forests	Mar	3	42.4536	9.56653
1938	1709	-20.5441	47.5384	335.8	0.47	0.48	3	19	2015	1007	N	VIIRS	n	1	294.7	2.21	D	0	Madagascar lowland forests	Mar	3	42.4536	9.56653
1939	1710	-20.271	47.6281	329.45	0.47	0.47	3	19	2015	1007	N	VIIRS	n	1	294.75	2.33	D	0	Madagascar lowland forests	Mar	3	42.4536	9.56653
1940	1717	-14.254	49.6995	328.38	0.45	0.39	3	19	2015	1008	N	VIIRS	n	1	296.14	2.03	D	0	Madagascar lowland forests	Mar	3	42.4536	9.56653
1941	1726	-24.2716	47.1365	329.58	0.55	0.68	3	20	2015	947	N	VIIRS	n	1	289.4	3.9	D	0	Madagascar lowland forests	Mar	3	42.4536	9.56653
1942	1728	-21.1885	47.6201	331.34	0.48	0.65	3	20	2015	948	N	VIIRS	n	1	294.08	2.52	D	0	Madagascar lowland forests	Mar	3	42.4536	9.56653
1943	1729	-19.2584	47.9652	353.96	0.44	0.62	3	20	2015	948	N	VIIRS	n	1	293.02	13.92	D	0	Madagascar lowland forests	Mar	3	42.4536	9.56653
1944	1730	-19.2588	47.9617	355.84	0.44	0.62	3	20	2015	948	N	VIIRS	n	1	293.89	13.92	D	0	Madagascar lowland forests	Mar	3	42.4536	9.56653
1945	1740	-15.04	49.1915	327.2	0.32	0.55	3	20	2015	949	N	VIIRS	n	1	278.14	2.97	D	0	Madagascar lowland forests	Mar	3	42.4536	9.56653
1946	1741	-15.0406	49.1856	341.92	0.32	0.55	3	20	2015	949	N	VIIRS	n	1	280.85	5.98	D	0	Madagascar lowland forests	Mar	3	42.4536	9.56653
1947	1750	-21.4221	47.5722	340.21	0.62	0.72	3	20	2015	1128	N	VIIRS	n	1	291.21	6.95	D	0	Madagascar lowland forests	Mar	3	42.4536	9.56653
1948	1778	-21.4513	48.1998	336.42	0.54	0.42	3	22	2015	1050	N	VIIRS	n	1	301.32	4.14	D	0	Madagascar lowland forests	Mar	3	42.4536	9.56653
1949	1779	-21.6953	47.8271	334.43	0.51	0.41	3	22	2015	1050	N	VIIRS	n	1	296.25	1.94	D	0	Madagascar lowland forests	Mar	3	42.4536	9.56653
1950	1780	-21.4139	47.9638	334.54	0.53	0.42	3	22	2015	1050	N	VIIRS	n	1	293.06	1.4	D	0	Madagascar lowland forests	Mar	3	42.4536	9.56653
1951	1786	-21.1978	47.2206	333.18	0.49	0.4	3	22	2015	1050	N	VIIRS	n	1	298.82	5.23	D	0	Madagascar lowland forests	Mar	3	42.4536	9.56653
1952	1801	-18.5466	48.7478	338.11	0.43	0.46	3	22	2015	1051	N	VIIRS	n	1	297.47	3.91	D	0	Madagascar lowland forests	Mar	3	42.4536	9.56653
1953	1803	-19.1036	48.9769	343.36	0.44	0.46	3	22	2015	1051	N	VIIRS	n	1	297.76	4.76	D	0	Madagascar lowland forests	Mar	3	42.4536	9.56653
1954	1816	-18.8851	48.86	325.07	0.38	0.36	3	22	2015	2202	N	VIIRS	n	1	292.84	1.79	N	0	Madagascar lowland forests	Mar	3	42.4536	9.56653
1955	1817	-18.8846	48.8563	315.33	0.38	0.36	3	22	2015	2202	N	VIIRS	n	1	292.38	1.56	N	0	Madagascar lowland forests	Mar	3	42.4536	9.56653
1956	1818	-22.5841	47.8308	336.78	0.39	0.36	3	23	2015	1031	N	VIIRS	n	1	305.45	4.41	D	0	Madagascar lowland forests	Mar	3	42.4536	9.56653
1957	1819	-22.5807	47.8303	334.55	0.39	0.36	3	23	2015	1031	N	VIIRS	n	1	301.93	4.41	D	0	Madagascar lowland forests	Mar	3	42.4536	9.56653
1958	1820	-21.2894	47.2893	333.22	0.39	0.36	3	23	2015	1031	N	VIIRS	n	1	301.39	1.81	D	0	Madagascar lowland forests	Mar	3	42.4536	9.56653
1959	1837	-22.471	47.4897	331.87	0.39	0.36	3	23	2015	1031	N	VIIRS	n	1	298.39	2	D	0	Madagascar lowland forests	Mar	3	42.4536	9.56653
1960	1839	-24.8599	46.8543	332.89	0.41	0.37	3	23	2015	1031	N	VIIRS	n	1	301.46	2.1	D	0	Madagascar lowland forests	Mar	3	42.4536	9.56653
1961	1844	-18.1232	48.6777	331.61	0.4	0.37	3	23	2015	1032	N	VIIRS	n	1	295.2	4.11	D	0	Madagascar lowland forests	Mar	3	42.4536	9.56653
1962	1849	-21.0191	48.1127	331.69	0.38	0.36	3	23	2015	1032	N	VIIRS	n	1	302.24	2.47	D	0	Madagascar lowland forests	Mar	3	42.4536	9.56653
1963	1850	-19.0303	47.9467	331.09	0.39	0.36	3	23	2015	1032	N	VIIRS	n	1	296.85	2.51	D	0	Madagascar lowland forests	Mar	3	42.4536	9.56653
1964	1851	-20.3086	48.6054	334.69	0.39	0.36	3	23	2015	1032	N	VIIRS	n	1	303.69	3.23	D	0	Madagascar lowland forests	Mar	3	42.4536	9.56653
1965	1852	-18.8807	48.9668	343.3	0.4	0.37	3	23	2015	1032	N	VIIRS	n	1	299.98	5.19	D	0	Madagascar lowland forests	Mar	3	42.4536	9.56653
1966	1853	-18.9932	48.8084	332.49	0.39	0.37	3	23	2015	1032	N	VIIRS	n	1	300.67	2.19	D	0	Madagascar lowland forests	Mar	3	42.4536	9.56653
1967	1854	-18.9448	48.7375	331.67	0.39	0.36	3	23	2015	1032	N	VIIRS	n	1	300.15	2	D	0	Madagascar lowland forests	Mar	3	42.4536	9.56653
1968	1855	-21.0455	47.3254	333	0.39	0.36	3	23	2015	1032	N	VIIRS	n	1	302.83	3.68	D	0	Madagascar lowland forests	Mar	3	42.4536	9.56653
1969	1884	-14.0489	49.6229	335.16	0.46	0.39	3	23	2015	1033	N	VIIRS	n	1	296.89	3.34	D	0	Madagascar lowland forests	Mar	3	42.4536	9.56653
1970	1896	-24.6722	47.0085	333.23	0.46	0.47	3	24	2015	1012	N	VIIRS	n	1	298.36	2.53	D	0	Madagascar lowland forests	Mar	3	42.4536	9.56653
1971	1897	-24.8008	47.0064	331.46	0.46	0.47	3	24	2015	1012	N	VIIRS	n	1	297.66	2.64	D	0	Madagascar lowland forests	Mar	3	42.4536	9.56653
1972	1900	-24.234	47.3652	339.37	0.43	0.46	3	24	2015	1012	N	VIIRS	n	1	299.31	3.46	D	0	Madagascar lowland forests	Mar	3	42.4536	9.56653
1973	1901	-23.9556	47.4227	348.87	0.42	0.46	3	24	2015	1012	N	VIIRS	n	1	297.66	5.24	D	0	Madagascar lowland forests	Mar	3	42.4536	9.56653
1974	1912	-20.6077	47.4077	336.32	0.39	0.44	3	24	2015	1013	N	VIIRS	n	1	298.63	3.93	D	0	Madagascar lowland forests	Mar	3	42.4536	9.56653
1975	1913	-21.3799	48.2974	337.88	0.53	0.42	3	24	2015	1013	N	VIIRS	n	1	296.53	5.45	D	0	Madagascar lowland forests	Mar	3	42.4536	9.56653
1976	1914	-19.0536	47.9494	329.51	0.52	0.42	3	24	2015	1013	N	VIIRS	n	1	293.42	4.23	D	0	Madagascar lowland forests	Mar	3	42.4536	9.56653
1977	1915	-18.7715	47.9165	333.4	0.52	0.41	3	24	2015	1013	N	VIIRS	n	1	297.32	7.69	D	0	Madagascar lowland forests	Mar	3	42.4536	9.56653
1978	1916	-20.742	47.3197	352.5	0.39	0.44	3	24	2015	1013	N	VIIRS	n	1	300.49	13.73	D	0	Madagascar lowland forests	Mar	3	42.4536	9.56653
1979	1917	-21.4883	47.6128	330.71	0.39	0.44	3	24	2015	1013	N	VIIRS	n	1	297.06	4.19	D	0	Madagascar lowland forests	Mar	3	42.4536	9.56653
1980	1918	-19.0523	48.9596	327.71	0.46	0.39	3	24	2015	1013	N	VIIRS	n	1	296.63	2.41	D	0	Madagascar lowland forests	Mar	3	42.4536	9.56653
1981	1939	-24.1164	47.2196	335.89	0.43	0.62	3	25	2015	953	N	VIIRS	n	1	292.44	3.9	D	0	Madagascar lowland forests	Mar	3	42.4536	9.56653
1982	1941	-20.3261	47.5321	345.71	0.38	0.59	3	25	2015	954	N	VIIRS	n	1	294.25	3.74	D	0	Madagascar lowland forests	Mar	3	42.4536	9.56653
1983	1942	-20.3257	47.5335	341.72	0.38	0.59	3	25	2015	954	N	VIIRS	n	1	294.62	6.94	D	0	Madagascar lowland forests	Mar	3	42.4536	9.56653
1984	1947	-21.5046	47.6322	348.74	0.38	0.59	3	25	2015	954	N	VIIRS	n	1	289.89	6.02	D	0	Madagascar lowland forests	Mar	3	42.4536	9.56653
1985	1955	-14.0605	49.3171	339.65	0.48	0.48	3	25	2015	956	N	VIIRS	n	1	295.01	8.19	D	0	Madagascar lowland forests	Mar	3	42.4536	9.56653
1986	1956	-14.2387	49.5947	325.89	0.46	0.47	3	25	2015	956	N	VIIRS	n	1	292.94	2.38	D	0	Madagascar lowland forests	Mar	3	42.4536	9.56653
1987	1957	-14.0635	49.3155	347.2	0.48	0.48	3	25	2015	956	N	VIIRS	n	1	294.56	7.31	D	0	Madagascar lowland forests	Mar	3	42.4536	9.56653
1988	1971	-14.1036	49.6817	367	0.47	0.64	3	26	2015	937	N	VIIRS	h	1	291.4	16.03	D	0	Madagascar lowland forests	Mar	3	42.4536	9.56653
1989	1972	-14.104	49.6779	328.4	0.47	0.64	3	26	2015	937	N	VIIRS	n	1	291.65	7.7	D	0	Madagascar lowland forests	Mar	3	42.4536	9.56653
1990	1974	-24.3637	47.1971	336.28	0.33	0.55	3	26	2015	1114	N	VIIRS	n	1	291.54	3.54	D	0	Madagascar lowland forests	Mar	3	42.4536	9.56653
1991	1995	-21.3994	47.7342	339.49	0.42	0.45	3	27	2015	1056	N	VIIRS	n	1	286.81	6.95	D	0	Madagascar lowland forests	Mar	3	42.4536	9.56653
1992	1998	-21.3953	47.733	333.28	0.42	0.45	3	27	2015	1056	N	VIIRS	n	1	286.31	6.95	D	0	Madagascar lowland forests	Mar	3	42.4536	9.56653
1993	2018	-14.9329	49.3692	342.09	0.35	0.56	3	27	2015	1058	N	VIIRS	n	1	295.24	3.56	D	0	Madagascar lowland forests	Mar	3	42.4536	9.56653
1994	2024	-13.9253	49.5293	333.17	0.37	0.58	3	27	2015	1058	N	VIIRS	n	1	294.04	2.51	D	0	Madagascar lowland forests	Mar	3	42.4536	9.56653
1995	2025	-13.9275	49.5308	331.14	0.37	0.58	3	27	2015	1058	N	VIIRS	n	1	294.78	3.19	D	0	Madagascar lowland forests	Mar	3	42.4536	9.56653
1996	2030	-15.6531	49.1417	336.68	0.32	0.55	3	27	2015	1058	N	VIIRS	n	1	297.4	4.96	D	0	Madagascar lowland forests	Mar	3	42.4536	9.56653
1997	2040	-21.8174	47.9919	334.84	0.4	0.37	3	28	2015	1037	N	VIIRS	n	1	301.22	3.29	D	0	Madagascar lowland forests	Mar	3	42.4536	9.56653
1998	2049	-22.5332	47.0251	343.39	0.38	0.36	3	28	2015	1037	N	VIIRS	n	1	300.04	2.96	D	0	Madagascar lowland forests	Mar	3	42.4536	9.56653
[truncated: 334,406+ more rows]
