# Supplementary material for: The burning island: Spatiotemporal patterns of fire occurrence in Madagascar
Source: PLoS One. 2022 Mar 31;17(3):e0263313. doi: 10.1371/journal.pone.0263313 (PMC8970516; doi:10.1371/journal.pone.0263313)
Supplement: S5 Data — (ZIP) [file pone.0263313.s006.zip › Data_2014_VIIRS_Mada/Data_2014_VIIRS_Mada.xlsx]

## Sheet: 2014_viirs_Eco
FID	FID_1	latitude	longitude	bright_ti4	scan	track	month	day	year	acq_time	satellite	instrument	confidence	version	bright_ti5	frp	daynight	type	ECO_NAME	month	OBJECTID	Shape_Leng	Shape_Area
0	84	-15.8635	48.0015	333.82	0.61	0.54	1	1	2014	952	N	VIIRS	n	1	294.43	5.03	D	0	Madagascar dry deciduous forests	Jan	1	79.095	13.1493
1	90	-17.3801	46.302	342.49	0.79	0.78	1	1	2014	1132	N	VIIRS	n	1	288.16	9.92	D	0	Madagascar dry deciduous forests	Jan	1	79.095	13.1493
2	498	-12.8529	49.0107	338.73	0.38	0.43	1	6	2014	959	N	VIIRS	n	1	298.07	2.81	D	0	Madagascar dry deciduous forests	Jan	1	79.095	13.1493
3	516	-12.7669	49.3196	334.39	0.55	0.43	1	6	2014	959	N	VIIRS	n	1	301.37	5.39	D	0	Madagascar dry deciduous forests	Jan	1	79.095	13.1493
4	715	-16.3068	46.7008	349.9	0.56	0.51	1	8	2014	1101	N	VIIRS	n	1	285.63	24.28	D	0	Madagascar dry deciduous forests	Jan	1	79.095	13.1493
5	774	-16.0232	47.9815	339.76	0.52	0.42	1	9	2014	1042	N	VIIRS	n	1	280.55	7.03	D	0	Madagascar dry deciduous forests	Jan	1	79.095	13.1493
6	775	-16.0249	47.9836	334.52	0.52	0.42	1	9	2014	1042	N	VIIRS	n	1	278.85	5.76	D	0	Madagascar dry deciduous forests	Jan	1	79.095	13.1493
7	872	-15.2942	46.8252	337.23	0.47	0.39	1	9	2014	1043	N	VIIRS	n	1	292.21	1.67	D	0	Madagascar dry deciduous forests	Jan	1	79.095	13.1493
8	1022	-16.3826	48.1413	336.99	0.38	0.36	1	10	2014	1023	N	VIIRS	n	1	303.24	2.04	D	0	Madagascar dry deciduous forests	Jan	1	79.095	13.1493
9	1028	-16.0093	48.6187	334.37	0.38	0.36	1	10	2014	1023	N	VIIRS	n	1	300.76	0.35	D	0	Madagascar dry deciduous forests	Jan	1	79.095	13.1493
10	1116	-14.4528	48.4389	348.23	0.39	0.36	1	10	2014	1024	N	VIIRS	n	1	298.93	9.16	D	0	Madagascar dry deciduous forests	Jan	1	79.095	13.1493
11	1123	-14.537	48.4825	332.06	0.39	0.36	1	10	2014	1024	N	VIIRS	n	1	301.25	1.86	D	0	Madagascar dry deciduous forests	Jan	1	79.095	13.1493
12	1127	-15.8779	48.1758	335.19	0.38	0.36	1	10	2014	1024	N	VIIRS	n	1	300.4	2.1	D	0	Madagascar dry deciduous forests	Jan	1	79.095	13.1493
13	1161	-14.6575	48.3815	333.47	0.38	0.36	1	10	2014	1024	N	VIIRS	n	1	300.98	2.57	D	0	Madagascar dry deciduous forests	Jan	1	79.095	13.1493
14	1163	-14.0277	48.2147	335.16	0.38	0.36	1	10	2014	1024	N	VIIRS	n	1	309.2	44.8	D	0	Madagascar dry deciduous forests	Jan	1	79.095	13.1493
15	1166	-12.3694	49.0479	331.25	0.4	0.37	1	10	2014	1024	N	VIIRS	n	1	298.37	2.65	D	0	Madagascar dry deciduous forests	Jan	1	79.095	13.1493
16	1169	-14.3713	48.4146	338.1	0.39	0.36	1	10	2014	1024	N	VIIRS	n	1	298.29	2.63	D	0	Madagascar dry deciduous forests	Jan	1	79.095	13.1493
17	1170	-14.3746	48.4152	332.83	0.39	0.36	1	10	2014	1024	N	VIIRS	n	1	297.66	2.63	D	0	Madagascar dry deciduous forests	Jan	1	79.095	13.1493
18	1171	-14.7272	48.3422	341.65	0.38	0.36	1	10	2014	1024	N	VIIRS	n	1	304.05	10.23	D	0	Madagascar dry deciduous forests	Jan	1	79.095	13.1493
19	1172	-14.7239	48.3416	346.71	0.38	0.36	1	10	2014	1024	N	VIIRS	n	1	303.75	6.28	D	0	Madagascar dry deciduous forests	Jan	1	79.095	13.1493
20	1173	-14.7244	48.3381	346.45	0.38	0.36	1	10	2014	1024	N	VIIRS	n	1	303.29	6.28	D	0	Madagascar dry deciduous forests	Jan	1	79.095	13.1493
21	1176	-14.7283	48.335	330.21	0.38	0.36	1	10	2014	1024	N	VIIRS	n	1	300.1	1.55	D	0	Madagascar dry deciduous forests	Jan	1	79.095	13.1493
22	1198	-15.9121	48.2593	335.28	0.38	0.36	1	10	2014	1024	N	VIIRS	n	1	300.27	3.31	D	0	Madagascar dry deciduous forests	Jan	1	79.095	13.1493
23	1201	-15.9154	48.2598	333.64	0.38	0.36	1	10	2014	1024	N	VIIRS	n	1	300.34	0.93	D	0	Madagascar dry deciduous forests	Jan	1	79.095	13.1493
24	1210	-14.7828	48.1349	348.18	0.38	0.36	1	10	2014	1024	N	VIIRS	n	1	307.53	5.2	D	0	Madagascar dry deciduous forests	Jan	1	79.095	13.1493
25	1218	-14.4246	47.8044	332.39	0.38	0.36	1	10	2014	1024	N	VIIRS	l	1	303.54	2.84	D	0	Madagascar dry deciduous forests	Jan	1	79.095	13.1493
26	1219	-14.4251	47.8008	336.63	0.38	0.36	1	10	2014	1024	N	VIIRS	n	1	305.5	3.07	D	0	Madagascar dry deciduous forests	Jan	1	79.095	13.1493
27	1254	-15.4866	47.4944	337.24	0.39	0.36	1	10	2014	1024	N	VIIRS	n	1	300.79	5.22	D	0	Madagascar dry deciduous forests	Jan	1	79.095	13.1493
28	1328	-16.1004	47.2073	338.12	0.76	0.77	1	12	2014	1126	N	VIIRS	n	1	281.41	7.66	D	0	Madagascar dry deciduous forests	Jan	1	79.095	13.1493
29	1329	-16.0986	47.2151	332.67	0.76	0.77	1	12	2014	1126	N	VIIRS	n	1	280.39	7.66	D	0	Madagascar dry deciduous forests	Jan	1	79.095	13.1493
30	1330	-16.0979	47.2111	349.42	0.76	0.77	1	12	2014	1126	N	VIIRS	n	1	280.42	11.34	D	0	Madagascar dry deciduous forests	Jan	1	79.095	13.1493
31	1332	-15.3165	48.437	307.49	0.59	0.53	1	12	2014	2235	N	VIIRS	n	1	287.76	1.9	N	0	Madagascar dry deciduous forests	Jan	1	79.095	13.1493
32	1335	-20.5262	45.725	343.22	0.51	0.49	1	13	2014	1106	N	VIIRS	n	1	296.35	4.55	D	0	Madagascar dry deciduous forests	Jan	1	79.095	13.1493
33	1536	-19.7375	44.6488	336.01	0.46	0.39	1	19	2014	1054	N	VIIRS	n	1	292.68	4.46	D	0	Madagascar dry deciduous forests	Jan	1	79.095	13.1493
34	1548	-16.1304	45.449	333.78	0.38	0.36	1	20	2014	1036	N	VIIRS	n	1	294.84	3.03	D	0	Madagascar dry deciduous forests	Jan	1	79.095	13.1493
35	1603	-17.2452	44.8928	329.04	0.41	0.61	1	23	2014	1120	N	VIIRS	n	1	283.26	2.48	D	0	Madagascar dry deciduous forests	Jan	1	79.095	13.1493
36	1616	-19.3406	44.4732	349.25	0.38	0.36	1	25	2014	1042	N	VIIRS	n	1	293.06	5.88	D	0	Madagascar dry deciduous forests	Jan	1	79.095	13.1493
37	1617	-14.942	47.6323	330.87	0.52	0.41	1	25	2014	1043	N	VIIRS	n	1	299.42	3.29	D	0	Madagascar dry deciduous forests	Jan	1	79.095	13.1493
38	1618	-15.6106	47.5083	332.69	0.5	0.41	1	25	2014	1043	N	VIIRS	n	1	298.7	3.47	D	0	Madagascar dry deciduous forests	Jan	1	79.095	13.1493
39	1621	-16.5794	45.1338	346.43	0.4	0.37	1	25	2014	1043	N	VIIRS	n	1	298.03	5.33	D	0	Madagascar dry deciduous forests	Jan	1	79.095	13.1493
40	1640	-18.5059	44.4757	330.53	0.53	0.42	1	26	2014	1023	N	VIIRS	n	1	292.8	4.94	D	0	Madagascar dry deciduous forests	Jan	1	79.095	13.1493
41	1827	-15.1011	47.7564	337.23	0.39	0.36	1	31	2014	1030	N	VIIRS	n	1	297.28	3.91	D	0	Madagascar dry deciduous forests	Jan	1	79.095	13.1493
42	1897	-14.5403	48.4874	351.08	0.41	0.37	1	31	2014	1031	N	VIIRS	n	1	298.96	12.94	D	0	Madagascar dry deciduous forests	Jan	1	79.095	13.1493
43	1906	-14.6511	48.2996	332.17	0.41	0.37	1	31	2014	1031	N	VIIRS	n	1	299.57	1.51	D	0	Madagascar dry deciduous forests	Jan	1	79.095	13.1493
44	1907	-14.6481	48.2988	334.16	0.41	0.37	1	31	2014	1031	N	VIIRS	n	1	299.24	4.04	D	0	Madagascar dry deciduous forests	Jan	1	79.095	13.1493
45	1930	-13.5988	49.6927	337.5	0.4	0.37	2	1	2014	1012	N	VIIRS	n	1	297.61	2.78	D	0	Madagascar dry deciduous forests	Feb	1	79.095	13.1493
46	1975	-13.6562	49.0103	330.31	0.49	0.49	2	2	2014	953	N	VIIRS	n	1	292.04	4.59	D	0	Madagascar dry deciduous forests	Feb	1	79.095	13.1493
47	2050	-19.6144	45.5693	339.13	0.51	0.41	2	4	2014	1055	N	VIIRS	n	1	296.77	4.21	D	0	Madagascar dry deciduous forests	Feb	1	79.095	13.1493
48	2063	-16.9659	46.3627	337.66	0.41	0.45	2	4	2014	1055	N	VIIRS	n	1	293.75	4.11	D	0	Madagascar dry deciduous forests	Feb	1	79.095	13.1493
49	2080	-15.0805	47.9752	343.48	0.56	0.52	2	4	2014	1056	N	VIIRS	n	1	290.55	10.05	D	0	Madagascar dry deciduous forests	Feb	1	79.095	13.1493
50	2085	-15.08	47.978	340.3	0.56	0.52	2	4	2014	1056	N	VIIRS	n	1	291.48	9.38	D	0	Madagascar dry deciduous forests	Feb	1	79.095	13.1493
51	2163	-17.4422	46.7424	331.97	0.54	0.51	2	9	2014	1101	N	VIIRS	n	1	293.95	3.68	D	0	Madagascar dry deciduous forests	Feb	1	79.095	13.1493
52	2171	-14.5544	48.5009	329.38	0.39	0.6	2	9	2014	1102	N	VIIRS	n	1	296.57	6.74	D	0	Madagascar dry deciduous forests	Feb	1	79.095	13.1493
53	2188	-17.8056	44.2603	331.46	0.38	0.36	2	10	2014	1043	N	VIIRS	n	1	300.78	2.11	D	0	Madagascar dry deciduous forests	Feb	1	79.095	13.1493
54	2201	-17.4626	46.9274	336.09	0.48	0.65	2	13	2014	946	N	VIIRS	n	1	287.03	3.17	D	0	Madagascar dry deciduous forests	Feb	1	79.095	13.1493
55	2243	-19.9642	46.0264	331.43	0.45	0.39	2	15	2014	1048	N	VIIRS	n	1	297.96	2.16	D	0	Madagascar dry deciduous forests	Feb	1	79.095	13.1493
56	2270	-16.0908	47.1593	334.32	0.38	0.36	2	16	2014	1031	N	VIIRS	n	1	289.94	6.35	D	0	Madagascar dry deciduous forests	Feb	1	79.095	13.1493
57	2271	-16.0875	47.1587	335.65	0.38	0.36	2	16	2014	1031	N	VIIRS	n	1	288.31	6.35	D	0	Madagascar dry deciduous forests	Feb	1	79.095	13.1493
58	2272	-16.088	47.1551	342.92	0.38	0.36	2	16	2014	1031	N	VIIRS	n	1	288.39	8.69	D	0	Madagascar dry deciduous forests	Feb	1	79.095	13.1493
59	2273	-16.086	47.1541	345.97	0.38	0.36	2	16	2014	1031	N	VIIRS	n	1	286.48	5.06	D	0	Madagascar dry deciduous forests	Feb	1	79.095	13.1493
60	2274	-15.9666	47.5274	331	0.39	0.36	2	16	2014	1031	N	VIIRS	n	1	292.73	1.51	D	0	Madagascar dry deciduous forests	Feb	1	79.095	13.1493
61	2286	-13.2711	49.6592	333.62	0.44	0.46	2	18	2014	954	N	VIIRS	n	1	290.72	3.38	D	0	Madagascar dry deciduous forests	Feb	1	79.095	13.1493
62	2380	-19.2385	44.9424	340.51	0.38	0.59	2	24	2014	1120	N	VIIRS	n	1	291.11	5.72	D	0	Madagascar dry deciduous forests	Feb	1	79.095	13.1493
63	2381	-19.2381	44.9392	332.45	0.38	0.59	2	24	2014	1120	N	VIIRS	n	1	290.74	3.72	D	0	Madagascar dry deciduous forests	Feb	1	79.095	13.1493
64	2408	-17.3593	46.9704	332.44	0.41	0.37	2	27	2014	1024	N	VIIRS	n	1	299.13	4.25	D	0	Madagascar dry deciduous forests	Feb	1	79.095	13.1493
65	2409	-17.3598	46.9668	339.55	0.41	0.37	2	27	2014	1024	N	VIIRS	n	1	298.84	5.42	D	0	Madagascar dry deciduous forests	Feb	1	79.095	13.1493
66	2410	-16.142	46.9397	333.63	0.4	0.37	2	27	2014	1024	N	VIIRS	l	1	303.28	4.39	D	0	Madagascar dry deciduous forests	Feb	1	79.095	13.1493
67	2414	-16.6514	45.6812	333.5	0.45	0.39	2	27	2014	1024	N	VIIRS	n	1	297.18	3.61	D	0	Madagascar dry deciduous forests	Feb	1	79.095	13.1493
68	2423	-13.4539	49.1367	341.23	0.4	0.37	2	27	2014	1025	N	VIIRS	n	1	290.37	7.12	D	0	Madagascar dry deciduous forests	Feb	1	79.095	13.1493
69	2425	-15.527	48.628	338.45	0.53	0.42	2	28	2014	1006	N	VIIRS	n	1	294.5	15.01	D	0	Madagascar dry deciduous forests	Feb	1	79.095	13.1493
70	2426	-15.5264	48.6328	333.51	0.53	0.42	2	28	2014	1006	N	VIIRS	n	1	292.83	11.78	D	0	Madagascar dry deciduous forests	Feb	1	79.095	13.1493
71	2431	-20.0869	45.9018	330.52	0.53	0.5	3	2	2014	1107	N	VIIRS	n	1	298.06	3.54	D	0	Madagascar dry deciduous forests	Mar	1	79.095	13.1493
72	2432	-18.5205	44.2367	342.25	0.45	0.47	3	2	2014	1108	N	VIIRS	n	1	296.7	11.09	D	0	Madagascar dry deciduous forests	Mar	1	79.095	13.1493
73	2433	-18.5162	44.2358	344.44	0.45	0.47	3	2	2014	1108	N	VIIRS	n	1	296.19	11.09	D	0	Madagascar dry deciduous forests	Mar	1	79.095	13.1493
74	2437	-17.8995	44.488	332.46	0.47	0.48	3	2	2014	1108	N	VIIRS	n	1	294.12	2.76	D	0	Madagascar dry deciduous forests	Mar	1	79.095	13.1493
75	2460	-19.418	45.5056	337.22	0.43	0.38	3	3	2014	1049	N	VIIRS	n	1	295.52	8.25	D	0	Madagascar dry deciduous forests	Mar	1	79.095	13.1493
76	2462	-18.2411	45.0656	334.2	0.43	0.38	3	3	2014	1049	N	VIIRS	n	1	303.11	2.07	D	0	Madagascar dry deciduous forests	Mar	1	79.095	13.1493
77	2463	-17.4342	44.3753	332.86	0.41	0.37	3	3	2014	1049	N	VIIRS	n	1	300.43	1.91	D	0	Madagascar dry deciduous forests	Mar	1	79.095	13.1493
78	2464	-19.2411	45.0745	335.15	0.42	0.37	3	3	2014	1049	N	VIIRS	n	1	303.12	5.48	D	0	Madagascar dry deciduous forests	Mar	1	79.095	13.1493
79	2466	-19.2404	45.0785	331.7	0.42	0.38	3	3	2014	1049	N	VIIRS	n	1	301.48	4.93	D	0	Madagascar dry deciduous forests	Mar	1	79.095	13.1493
80	2472	-15.226	47.9169	341.64	0.44	0.46	3	3	2014	1050	N	VIIRS	n	1	299.95	9.63	D	0	Madagascar dry deciduous forests	Mar	1	79.095	13.1493
81	2480	-17.4777	47.2026	334.11	0.38	0.36	3	4	2014	1030	N	VIIRS	n	1	299.09	3.72	D	0	Madagascar dry deciduous forests	Mar	1	79.095	13.1493
82	2482	-18.522	44.3651	330.81	0.45	0.39	3	4	2014	1030	N	VIIRS	n	1	300.2	2.81	D	0	Madagascar dry deciduous forests	Mar	1	79.095	13.1493
83	2483	-19.3016	44.7843	333.6	0.44	0.38	3	4	2014	1030	N	VIIRS	n	1	299.66	6.76	D	0	Madagascar dry deciduous forests	Mar	1	79.095	13.1493
84	2489	-18.6717	44.8478	345.96	0.43	0.38	3	4	2014	1030	N	VIIRS	n	1	298.33	9.74	D	0	Madagascar dry deciduous forests	Mar	1	79.095	13.1493
85	2496	-14.7726	47.8092	335.75	0.4	0.37	3	4	2014	1031	N	VIIRS	n	1	299.44	2.72	D	0	Madagascar dry deciduous forests	Mar	1	79.095	13.1493
86	2497	-16.3732	46.1759	330.44	0.39	0.36	3	4	2014	1031	N	VIIRS	l	1	301.07	0.96	D	0	Madagascar dry deciduous forests	Mar	1	79.095	13.1493
87	2498	-15.6116	47.6631	336.61	0.39	0.36	3	4	2014	1031	N	VIIRS	n	1	299.89	4.94	D	0	Madagascar dry deciduous forests	Mar	1	79.095	13.1493
88	2499	-15.494	47.6802	337.19	0.39	0.36	3	4	2014	1031	N	VIIRS	n	1	300.4	3.36	D	0	Madagascar dry deciduous forests	Mar	1	79.095	13.1493
89	2500	-15.1756	47.5296	346.67	0.39	0.36	3	4	2014	1031	N	VIIRS	n	1	301.8	6.12	D	0	Madagascar dry deciduous forests	Mar	1	79.095	13.1493
90	2501	-15.5843	47.6623	334.19	0.39	0.36	3	4	2014	1031	N	VIIRS	n	1	299.38	2.5	D	3	Madagascar dry deciduous forests	Mar	1	79.095	13.1493
91	2502	-15.0836	48.1323	335.81	0.4	0.37	3	4	2014	1031	N	VIIRS	n	1	303.07	3.26	D	0	Madagascar dry deciduous forests	Mar	1	79.095	13.1493
92	2503	-14.8751	48.1044	331.39	0.4	0.37	3	4	2014	1031	N	VIIRS	n	1	300	1.5	D	0	Madagascar dry deciduous forests	Mar	1	79.095	13.1493
93	2504	-15.8956	47.4055	334.99	0.39	0.36	3	4	2014	1031	N	VIIRS	n	1	297.79	3.24	D	0	Madagascar dry deciduous forests	Mar	1	79.095	13.1493
94	2505	-13.2314	49.5032	340.4	0.47	0.39	3	4	2014	1031	N	VIIRS	n	1	297	3.77	D	0	Madagascar dry deciduous forests	Mar	1	79.095	13.1493
95	2506	-16.291	48.0299	335.26	0.39	0.36	3	4	2014	1031	N	VIIRS	n	1	300.21	1.91	D	0	Madagascar dry deciduous forests	Mar	1	79.095	13.1493
96	2514	-18.5343	44.6861	331.46	0.54	0.51	3	5	2014	1011	N	VIIRS	n	1	293.55	6.89	D	0	Madagascar dry deciduous forests	Mar	1	79.095	13.1493
97	2516	-16.9983	46.2678	335.98	0.41	0.45	3	5	2014	1012	N	VIIRS	n	1	298.84	2.16	D	0	Madagascar dry deciduous forests	Mar	1	79.095	13.1493
98	2517	-14.9408	47.3159	331.53	0.51	0.41	3	5	2014	1012	N	VIIRS	n	1	296	4.14	D	0	Madagascar dry deciduous forests	Mar	1	79.095	13.1493
99	2518	-17.5389	46.1538	333.51	0.42	0.45	3	5	2014	1012	N	VIIRS	n	1	298.42	1.94	D	0	Madagascar dry deciduous forests	Mar	1	79.095	13.1493
100	2519	-15.8139	46.4695	334.85	0.39	0.44	3	5	2014	1012	N	VIIRS	n	1	298.56	2.65	D	0	Madagascar dry deciduous forests	Mar	1	79.095	13.1493
101	2520	-14.9402	47.3206	332.15	0.51	0.41	3	5	2014	1012	N	VIIRS	n	1	296.76	4.14	D	0	Madagascar dry deciduous forests	Mar	1	79.095	13.1493
102	2521	-15.1189	47.5576	336.55	0.49	0.41	3	5	2014	1012	N	VIIRS	n	1	298.32	4.24	D	0	Madagascar dry deciduous forests	Mar	1	79.095	13.1493
103	2522	-16.4951	45.4854	348.07	0.45	0.47	3	5	2014	1012	N	VIIRS	n	1	292.66	7	D	0	Madagascar dry deciduous forests	Mar	1	79.095	13.1493
104	2523	-16.4942	45.4872	334.62	0.45	0.47	3	5	2014	1012	N	VIIRS	n	1	288.93	3.63	D	0	Madagascar dry deciduous forests	Mar	1	79.095	13.1493
105	2550	-15.9336	48.4349	340.87	0.58	0.7	3	7	2014	1115	N	VIIRS	n	1	284.67	6.32	D	0	Madagascar dry deciduous forests	Mar	1	79.095	13.1493
106	2551	-15.7085	48.7784	302.05	0.39	0.44	3	7	2014	2224	N	VIIRS	n	1	289.58	0.85	N	0	Madagascar dry deciduous forests	Mar	1	79.095	13.1493
107	2552	-15.712	48.7741	307.02	0.39	0.44	3	7	2014	2224	N	VIIRS	n	1	289.26	0.85	N	0	Madagascar dry deciduous forests	Mar	1	79.095	13.1493
108	2553	-15.7201	48.7726	310.72	0.39	0.44	3	7	2014	2224	N	VIIRS	n	1	289.51	0.63	N	0	Madagascar dry deciduous forests	Mar	1	79.095	13.1493
109	2554	-15.7216	48.7836	307.25	0.39	0.44	3	7	2014	2224	N	VIIRS	n	1	289.09	0.55	N	0	Madagascar dry deciduous forests	Mar	1	79.095	13.1493
110	2578	-19.9251	44.8863	339.72	0.46	0.39	3	8	2014	1055	N	VIIRS	n	1	298.71	4.89	D	0	Madagascar dry deciduous forests	Mar	1	79.095	13.1493
111	2584	-14.802	47.7139	340.6	0.54	0.51	3	8	2014	1056	N	VIIRS	n	1	295.79	4.06	D	0	Madagascar dry deciduous forests	Mar	1	79.095	13.1493
112	2585	-15.6129	47.6602	340.51	0.52	0.5	3	8	2014	1056	N	VIIRS	n	1	296.14	8.28	D	0	Madagascar dry deciduous forests	Mar	1	79.095	13.1493
113	2586	-15.7711	46.1097	331.24	0.41	0.45	3	8	2014	1056	N	VIIRS	n	1	299.05	2.55	D	0	Madagascar dry deciduous forests	Mar	1	79.095	13.1493
114	2587	-15.7308	48.7808	307.05	0.39	0.36	3	8	2014	2205	N	VIIRS	n	1	287.26	0.76	N	0	Madagascar dry deciduous forests	Mar	1	79.095	13.1493
115	2620	-20.0523	45.931	336.09	0.38	0.36	3	9	2014	1036	N	VIIRS	n	1	306.21	3.07	D	0	Madagascar dry deciduous forests	Mar	1	79.095	13.1493
116	2629	-18.949	45.5034	335.08	0.39	0.36	3	9	2014	1036	N	VIIRS	n	1	302.4	3.31	D	0	Madagascar dry deciduous forests	Mar	1	79.095	13.1493
117	2633	-17.4829	46.6511	338.63	0.39	0.36	3	9	2014	1037	N	VIIRS	n	1	303.89	3.5	D	0	Madagascar dry deciduous forests	Mar	1	79.095	13.1493
118	2634	-15.7699	48.4005	338.14	0.46	0.39	3	9	2014	1037	N	VIIRS	n	1	299.52	6.72	D	0	Madagascar dry deciduous forests	Mar	1	79.095	13.1493
119	2635	-15.7692	48.4048	342.54	0.46	0.39	3	9	2014	1037	N	VIIRS	n	1	300.31	6.05	D	0	Madagascar dry deciduous forests	Mar	1	79.095	13.1493
120	2636	-15.3711	48.2152	336.29	0.45	0.39	3	9	2014	1037	N	VIIRS	n	1	300.02	6.76	D	0	Madagascar dry deciduous forests	Mar	1	79.095	13.1493
121	2637	-16.5027	46.9481	330.15	0.4	0.37	3	9	2014	1037	N	VIIRS	l	1	300.54	1.68	D	3	Madagascar dry deciduous forests	Mar	1	79.095	13.1493
122	2641	-14.5402	48.4954	332.09	0.48	0.4	3	9	2014	1037	N	VIIRS	l	1	302.25	3.61	D	0	Madagascar dry deciduous forests	Mar	1	79.095	13.1493
123	2642	-17.2829	45.8565	331.68	0.38	0.36	3	9	2014	1037	N	VIIRS	n	1	301.23	1.87	D	0	Madagascar dry deciduous forests	Mar	1	79.095	13.1493
124	2643	-17.5208	46.1579	338.23	0.39	0.36	3	9	2014	1037	N	VIIRS	l	1	309.14	4.12	D	0	Madagascar dry deciduous forests	Mar	1	79.095	13.1493
125	2644	-15.5381	47.6611	333.35	0.43	0.38	3	9	2014	1037	N	VIIRS	n	1	297.92	2.75	D	0	Madagascar dry deciduous forests	Mar	1	79.095	13.1493
126	2645	-15.8126	46.8719	334.06	0.4	0.37	3	9	2014	1037	N	VIIRS	n	1	299.38	2.44	D	0	Madagascar dry deciduous forests	Mar	1	79.095	13.1493
127	2646	-15.812	46.8757	333.88	0.4	0.37	3	9	2014	1037	N	VIIRS	n	1	298.75	2.44	D	0	Madagascar dry deciduous forests	Mar	1	79.095	13.1493
128	2647	-15.5326	48.5019	333.92	0.46	0.39	3	9	2014	1037	N	VIIRS	n	1	296.76	2.5	D	0	Madagascar dry deciduous forests	Mar	1	79.095	13.1493
129	2649	-15.6886	48.7514	342.11	0.48	0.4	3	9	2014	1037	N	VIIRS	n	1	297.81	6.09	D	0	Madagascar dry deciduous forests	Mar	1	79.095	13.1493
130	2651	-16.8263	46.47	340.19	0.39	0.36	3	9	2014	1037	N	VIIRS	n	1	306.7	6.64	D	0	Madagascar dry deciduous forests	Mar	1	79.095	13.1493
131	2657	-15.0776	47.9812	331.98	0.45	0.39	3	9	2014	1037	N	VIIRS	n	1	300.38	3.38	D	0	Madagascar dry deciduous forests	Mar	1	79.095	13.1493
132	2661	-15.4805	47.7048	337.8	0.43	0.38	3	9	2014	1037	N	VIIRS	n	1	296.22	4.19	D	0	Madagascar dry deciduous forests	Mar	1	79.095	13.1493
133	2697	-17.1862	47.0153	330.85	0.46	0.39	3	10	2014	1018	N	VIIRS	l	1	303.07	2.53	D	0	Madagascar dry deciduous forests	Mar	1	79.095	13.1493
134	2699	-15.6894	48.7582	344.94	0.39	0.37	3	10	2014	1018	N	VIIRS	n	1	301.88	7.87	D	0	Madagascar dry deciduous forests	Mar	1	79.095	13.1493
135	2700	-15.69	48.7546	331.44	0.39	0.37	3	10	2014	1018	N	VIIRS	n	1	301.08	7.87	D	0	Madagascar dry deciduous forests	Mar	1	79.095	13.1493
136	2702	-16.4872	46.8884	331	0.46	0.39	3	10	2014	1018	N	VIIRS	n	1	299.3	2.85	D	0	Madagascar dry deciduous forests	Mar	1	79.095	13.1493
137	2704	-16.7995	46.6404	331.47	0.48	0.4	3	10	2014	1018	N	VIIRS	l	1	304.88	1.37	D	0	Madagascar dry deciduous forests	Mar	1	79.095	13.1493
138	2705	-17.4234	46.7974	335.4	0.48	0.4	3	10	2014	1018	N	VIIRS	n	1	304.48	3.53	D	0	Madagascar dry deciduous forests	Mar	1	79.095	13.1493
139	2706	-16.7373	46.6373	332.24	0.48	0.4	3	10	2014	1018	N	VIIRS	l	1	305.08	2.42	D	0	Madagascar dry deciduous forests	Mar	1	79.095	13.1493
140	2707	-17.4183	46.6948	334.18	0.48	0.4	3	10	2014	1018	N	VIIRS	n	1	302.82	2.26	D	0	Madagascar dry deciduous forests	Mar	1	79.095	13.1493
141	2741	-15.7138	47.6271	334.25	0.52	0.5	3	11	2014	959	N	VIIRS	n	1	294.72	4.01	D	0	Madagascar dry deciduous forests	Mar	1	79.095	13.1493
142	2742	-15.7108	47.6191	341.83	0.52	0.5	3	11	2014	959	N	VIIRS	n	1	295.65	9.23	D	0	Madagascar dry deciduous forests	Mar	1	79.095	13.1493
143	2743	-15.7148	47.6245	337.53	0.52	0.5	3	11	2014	959	N	VIIRS	n	1	296.41	9.25	D	0	Madagascar dry deciduous forests	Mar	1	79.095	13.1493
144	2744	-15.7097	47.6216	331.38	0.52	0.5	3	11	2014	959	N	VIIRS	n	1	294.33	3.33	D	0	Madagascar dry deciduous forests	Mar	1	79.095	13.1493
145	2745	-15.7143	47.6222	331.26	0.52	0.5	3	11	2014	959	N	VIIRS	n	1	296.64	4.01	D	0	Madagascar dry deciduous forests	Mar	1	79.095	13.1493
146	2754	-15.867	47.5887	331.87	0.52	0.5	3	11	2014	959	N	VIIRS	n	1	294.22	1.96	D	0	Madagascar dry deciduous forests	Mar	1	79.095	13.1493
147	2757	-15.4559	47.6886	348.33	0.51	0.49	3	11	2014	1000	N	VIIRS	n	1	294.54	7.87	D	0	Madagascar dry deciduous forests	Mar	1	79.095	13.1493
148	2837	-19.9324	45.129	340.55	0.38	0.43	3	13	2014	1101	N	VIIRS	n	1	295.68	2.95	D	0	Madagascar dry deciduous forests	Mar	1	79.095	13.1493
149	2838	-19.6933	44.5895	334.18	0.54	0.42	3	13	2014	1101	N	VIIRS	n	1	294.8	3.08	D	0	Madagascar dry deciduous forests	Mar	1	79.095	13.1493
150	2846	-15.5613	48.091	335.51	0.35	0.57	3	13	2014	1102	N	VIIRS	n	1	294.48	3.28	D	0	Madagascar dry deciduous forests	Mar	1	79.095	13.1493
151	2847	-15.7259	47.6207	333.37	0.32	0.55	3	13	2014	1102	N	VIIRS	n	1	297.34	2.49	D	0	Madagascar dry deciduous forests	Mar	1	79.095	13.1493
152	2859	-19.9327	45.9956	340.14	0.4	0.37	3	14	2014	1042	N	VIIRS	n	1	307	3.08	D	0	Madagascar dry deciduous forests	Mar	1	79.095	13.1493
153	2864	-18.5554	44.2844	333.18	0.38	0.36	3	14	2014	1043	N	VIIRS	n	1	299.64	2.19	D	0	Madagascar dry deciduous forests	Mar	1	79.095	13.1493
154	2866	-19.7173	44.6792	330.63	0.38	0.36	3	14	2014	1043	N	VIIRS	n	1	302.18	1.46	D	0	Madagascar dry deciduous forests	Mar	1	79.095	13.1493
155	2869	-17.1993	46.0489	331.62	0.41	0.37	3	14	2014	1043	N	VIIRS	n	1	296.29	1.38	D	0	Madagascar dry deciduous forests	Mar	1	79.095	13.1493
156	2875	-19.4212	45.9587	331.3	0.4	0.37	3	14	2014	1043	N	VIIRS	n	1	304.78	1.37	D	0	Madagascar dry deciduous forests	Mar	1	79.095	13.1493
157	2907	-19.352	45.1814	334.36	0.5	0.41	3	15	2014	1024	N	VIIRS	n	1	300.32	3.28	D	0	Madagascar dry deciduous forests	Mar	1	79.095	13.1493
158	2950	-19.69	45.3073	342.9	0.32	0.55	3	16	2014	1005	N	VIIRS	n	1	293.67	4.27	D	3	Madagascar dry deciduous forests	Mar	1	79.095	13.1493
159	2952	-19.6871	45.3069	342.28	0.32	0.55	3	16	2014	1005	N	VIIRS	n	1	293.35	3.25	D	3	Madagascar dry deciduous forests	Mar	1	79.095	13.1493
160	2953	-17.464	46.9321	332.68	0.48	0.48	3	16	2014	1005	N	VIIRS	n	1	298.15	4.84	D	0	Madagascar dry deciduous forests	Mar	1	79.095	13.1493
161	2983	-17.6405	44.3747	332.86	0.35	0.57	3	16	2014	1006	N	VIIRS	n	1	293.23	5.15	D	0	Madagascar dry deciduous forests	Mar	1	79.095	13.1493
162	2987	-15.4851	47.6981	342.29	0.4	0.44	3	16	2014	1006	N	VIIRS	n	1	301.03	4.66	D	0	Madagascar dry deciduous forests	Mar	1	79.095	13.1493
163	2988	-16.2764	47.3588	336.95	0.43	0.46	3	16	2014	1006	N	VIIRS	n	1	298.06	2.59	D	0	Madagascar dry deciduous forests	Mar	1	79.095	13.1493
164	2989	-15.4754	47.7083	335.57	0.4	0.44	3	16	2014	1006	N	VIIRS	n	1	300.73	2.38	D	0	Madagascar dry deciduous forests	Mar	1	79.095	13.1493
165	2997	-15.5923	47.6617	338.49	0.41	0.45	3	16	2014	1006	N	VIIRS	n	1	300.57	4.44	D	0	Madagascar dry deciduous forests	Mar	1	79.095	13.1493
166	2998	-15.7542	47.5976	337.53	0.41	0.45	3	16	2014	1006	N	VIIRS	n	1	299.34	2.6	D	0	Madagascar dry deciduous forests	Mar	1	79.095	13.1493
167	2999	-16.4459	47.9514	341.56	0.4	0.44	3	16	2014	1006	N	VIIRS	n	1	296.69	4.6	D	0	Madagascar dry deciduous forests	Mar	1	79.095	13.1493
168	3000	-16.0094	48.4149	333.25	0.56	0.43	3	16	2014	1006	N	VIIRS	n	1	300.68	4.28	D	0	Madagascar dry deciduous forests	Mar	1	79.095	13.1493
169	3001	-16.0086	48.411	333.23	0.56	0.43	3	16	2014	1006	N	VIIRS	n	1	300.91	3.58	D	0	Madagascar dry deciduous forests	Mar	1	79.095	13.1493
170	3064	-19.7874	45.0781	341.12	0.48	0.48	3	18	2014	1108	N	VIIRS	n	1	297.39	7.77	D	0	Madagascar dry deciduous forests	Mar	1	79.095	13.1493
171	3065	-19.481	45.6249	330.33	0.52	0.5	3	18	2014	1108	N	VIIRS	n	1	296.34	1.06	D	0	Madagascar dry deciduous forests	Mar	1	79.095	13.1493
172	3097	-18.6707	44.5569	332.41	0.41	0.37	3	19	2014	1049	N	VIIRS	n	1	301.32	1.26	D	0	Madagascar dry deciduous forests	Mar	1	79.095	13.1493
173	3099	-19.7551	44.68	340.7	0.4	0.37	3	19	2014	1049	N	VIIRS	n	1	302.39	3.8	D	0	Madagascar dry deciduous forests	Mar	1	79.095	13.1493
174	3101	-17.9464	44.5202	348.93	0.41	0.37	3	19	2014	1050	N	VIIRS	n	1	303.73	6.34	D	0	Madagascar dry deciduous forests	Mar	1	79.095	13.1493
175	3103	-15.9339	46.5593	332.35	0.53	0.42	3	19	2014	1050	N	VIIRS	n	1	293.79	3.35	D	0	Madagascar dry deciduous forests	Mar	1	79.095	13.1493
176	3104	-17.623	44.081	334.89	0.4	0.37	3	19	2014	1050	N	VIIRS	n	1	301.24	2.48	D	0	Madagascar dry deciduous forests	Mar	1	79.095	13.1493
177	3106	-16.4874	46.931	336.37	0.55	0.42	3	19	2014	1050	N	VIIRS	n	1	295.22	4.38	D	0	Madagascar dry deciduous forests	Mar	1	79.095	13.1493
178	3146	-20.227	45.8201	330.83	0.41	0.37	3	20	2014	1030	N	VIIRS	n	1	299.66	3.48	D	0	Madagascar dry deciduous forests	Mar	1	79.095	13.1493
179	3151	-16.4537	47.0137	346.17	0.38	0.36	3	20	2014	1031	N	VIIRS	n	1	302.11	4.15	D	3	Madagascar dry deciduous forests	Mar	1	79.095	13.1493
180	3153	-17.4651	47.2319	336	0.38	0.36	3	20	2014	1031	N	VIIRS	n	1	303.46	3.09	D	0	Madagascar dry deciduous forests	Mar	1	79.095	13.1493
181	3154	-15.5948	47.6704	334.84	0.39	0.36	3	20	2014	1031	N	VIIRS	n	1	301.51	3.37	D	0	Madagascar dry deciduous forests	Mar	1	79.095	13.1493
182	3155	-15.7471	46.49	334.48	0.38	0.36	3	20	2014	1031	N	VIIRS	n	1	299.01	4.19	D	0	Madagascar dry deciduous forests	Mar	1	79.095	13.1493
183	3157	-18.0514	44.563	340.09	0.44	0.38	3	20	2014	1031	N	VIIRS	n	1	302.79	4.46	D	0	Madagascar dry deciduous forests	Mar	1	79.095	13.1493
184	3160	-15.5291	47.8579	338.12	0.39	0.36	3	20	2014	1031	N	VIIRS	n	1	299.64	4.1	D	0	Madagascar dry deciduous forests	Mar	1	79.095	13.1493
185	3161	-15.4872	47.7082	334.83	0.39	0.36	3	20	2014	1031	N	VIIRS	n	1	300.16	2.11	D	3	Madagascar dry deciduous forests	Mar	1	79.095	13.1493
186	3162	-18.3167	44.8458	335.73	0.43	0.38	3	20	2014	1031	N	VIIRS	n	1	295.63	5.74	D	0	Madagascar dry deciduous forests	Mar	1	79.095	13.1493
187	3165	-15.49	47.7124	339.42	0.39	0.36	3	20	2014	1031	N	VIIRS	n	1	302.65	5.9	D	3	Madagascar dry deciduous forests	Mar	1	79.095	13.1493
188	3166	-15.4906	47.7087	332.72	0.39	0.36	3	20	2014	1031	N	VIIRS	n	1	301.47	2.11	D	3	Madagascar dry deciduous forests	Mar	1	79.095	13.1493
189	3167	-15.4541	47.6907	330.45	0.39	0.36	3	20	2014	1031	N	VIIRS	n	1	300.24	1.79	D	0	Madagascar dry deciduous forests	Mar	1	79.095	13.1493
190	3169	-17.3759	47.2803	336.47	0.38	0.36	3	20	2014	1031	N	VIIRS	n	1	300.91	3.89	D	0	Madagascar dry deciduous forests	Mar	1	79.095	13.1493
191	3172	-16.5185	46.9689	332.02	0.38	0.36	3	20	2014	1031	N	VIIRS	n	1	299.41	3.98	D	0	Madagascar dry deciduous forests	Mar	1	79.095	13.1493
192	3173	-15.506	48.1424	337.37	0.4	0.37	3	20	2014	1031	N	VIIRS	n	1	300.64	4.79	D	0	Madagascar dry deciduous forests	Mar	1	79.095	13.1493
193	3174	-15.2007	48.1707	330.45	0.4	0.37	3	20	2014	1031	N	VIIRS	n	1	300.03	2.49	D	0	Madagascar dry deciduous forests	Mar	1	79.095	13.1493
194	3177	-16.2322	47.38	333.25	0.39	0.36	3	20	2014	1031	N	VIIRS	n	1	299.91	2.01	D	0	Madagascar dry deciduous forests	Mar	1	79.095	13.1493
195	3196	-19.7516	44.6569	347.47	0.56	0.51	3	21	2014	1011	N	VIIRS	n	1	296.76	9.49	D	0	Madagascar dry deciduous forests	Mar	1	79.095	13.1493
196	3198	-19.7522	44.6548	340.26	0.56	0.51	3	21	2014	1011	N	VIIRS	n	1	296.94	7.04	D	0	Madagascar dry deciduous forests	Mar	1	79.095	13.1493
197	3216	-16.4926	46.187	330.07	0.41	0.45	3	21	2014	1012	N	VIIRS	n	1	296.37	0.72	D	0	Madagascar dry deciduous forests	Mar	1	79.095	13.1493
198	3218	-15.7738	47.1101	335.16	0.53	0.42	3	21	2014	1012	N	VIIRS	n	1	297.22	5.05	D	0	Madagascar dry deciduous forests	Mar	1	79.095	13.1493
199	3219	-14.5525	48.4694	331.62	0.44	0.38	3	21	2014	1013	N	VIIRS	n	1	292.59	4.03	D	0	Madagascar dry deciduous forests	Mar	1	79.095	13.1493
200	3222	-13.6905	49.7742	332.49	0.4	0.37	3	21	2014	1013	N	VIIRS	n	1	287.15	2.46	D	0	Madagascar dry deciduous forests	Mar	1	79.095	13.1493
201	3241	-17.5554	47.4007	333.1	0.36	0.57	3	22	2014	953	N	VIIRS	n	1	288.75	3.95	D	0	Madagascar dry deciduous forests	Mar	1	79.095	13.1493
202	3243	-15.8828	46.5352	334.96	0.39	0.59	3	22	2014	954	N	VIIRS	n	1	291.3	4.02	D	0	Madagascar dry deciduous forests	Mar	1	79.095	13.1493
203	3259	-15.4943	47.6672	348.86	0.66	0.73	3	23	2014	935	N	VIIRS	n	1	284.65	10.65	D	0	Madagascar dry deciduous forests	Mar	1	79.095	13.1493
204	3260	-15.4941	47.6696	344.33	0.66	0.73	3	23	2014	935	N	VIIRS	n	1	284.41	8.86	D	3	Madagascar dry deciduous forests	Mar	1	79.095	13.1493
205	3287	-19.6661	45.6341	335.25	0.33	0.55	3	23	2014	1114	N	VIIRS	n	1	281.71	2.56	D	0	Madagascar dry deciduous forests	Mar	1	79.095	13.1493
206	3355	-21.0096	45.9051	332.98	0.51	0.41	3	24	2014	1055	N	VIIRS	l	1	307.25	3.68	D	0	Madagascar dry deciduous forests	Mar	1	79.095	13.1493
207	3364	-16.4839	46.8511	331.8	0.45	0.47	3	24	2014	1056	N	VIIRS	n	1	282.54	3.98	D	0	Madagascar dry deciduous forests	Mar	1	79.095	13.1493
208	3367	-19.5288	44.823	340.14	0.47	0.4	3	24	2014	1056	N	VIIRS	n	1	303.19	2.24	D	0	Madagascar dry deciduous forests	Mar	1	79.095	13.1493
209	3369	-19.6763	44.7252	336.15	0.46	0.39	3	24	2014	1056	N	VIIRS	n	1	304.62	5.29	D	0	Madagascar dry deciduous forests	Mar	1	79.095	13.1493
210	3370	-19.8443	44.8565	334.48	0.47	0.39	3	24	2014	1056	N	VIIRS	n	1	304.21	3.53	D	0	Madagascar dry deciduous forests	Mar	1	79.095	13.1493
211	3371	-19.7215	44.7019	335.99	0.46	0.39	3	24	2014	1056	N	VIIRS	n	1	302.87	3.09	D	0	Madagascar dry deciduous forests	Mar	1	79.095	13.1493
212	3372	-19.6731	44.7212	330.48	0.46	0.39	3	24	2014	1056	N	VIIRS	l	1	304.21	3.15	D	0	Madagascar dry deciduous forests	Mar	1	79.095	13.1493
213	3373	-19.6904	45.034	351.89	0.48	0.4	3	24	2014	1056	N	VIIRS	n	1	306.46	18.27	D	0	Madagascar dry deciduous forests	Mar	1	79.095	13.1493
214	3474	-19.712	44.6218	336.75	0.4	0.37	3	25	2014	1037	N	VIIRS	l	1	307.55	3.47	D	0	Madagascar dry deciduous forests	Mar	1	79.095	13.1493
215	3477	-19.7086	44.6212	337.46	0.4	0.37	3	25	2014	1037	N	VIIRS	n	1	308.94	3.47	D	0	Madagascar dry deciduous forests	Mar	1	79.095	13.1493
216	3478	-19.6656	45.4075	332.71	0.39	0.36	3	25	2014	1037	N	VIIRS	n	1	305.77	1.77	D	0	Madagascar dry deciduous forests	Mar	1	79.095	13.1493
217	3482	-19.7063	44.9936	333.72	0.39	0.36	3	25	2014	1037	N	VIIRS	n	1	304.76	2.07	D	3	Madagascar dry deciduous forests	Mar	1	79.095	13.1493
218	3484	-19.716	44.6185	337.9	0.4	0.37	3	25	2014	1037	N	VIIRS	n	1	307.07	8.08	D	0	Madagascar dry deciduous forests	Mar	1	79.095	13.1493
219	3485	-19.7414	44.8486	334.83	0.4	0.37	3	25	2014	1037	N	VIIRS	n	1	307.34	2.05	D	0	Madagascar dry deciduous forests	Mar	1	79.095	13.1493
220	3486	-19.6822	44.5856	332.92	0.4	0.37	3	25	2014	1037	N	VIIRS	n	1	302.8	1.32	D	0	Madagascar dry deciduous forests	Mar	1	79.095	13.1493
221	3489	-19.4033	45.5111	337.31	0.39	0.36	3	25	2014	1037	N	VIIRS	n	1	305.99	2.05	D	0	Madagascar dry deciduous forests	Mar	1	79.095	13.1493
222	3491	-19.3994	45.5143	334.51	0.39	0.36	3	25	2014	1037	N	VIIRS	n	1	304.05	4.42	D	0	Madagascar dry deciduous forests	Mar	1	79.095	13.1493
223	3510	-18.6792	44.6383	334.99	0.39	0.37	3	25	2014	1037	N	VIIRS	n	1	303.4	3.28	D	0	Madagascar dry deciduous forests	Mar	1	79.095	13.1493
224	3512	-16.4967	46.8606	349.08	0.4	0.37	3	25	2014	1038	N	VIIRS	n	1	293.7	4.55	D	0	Madagascar dry deciduous forests	Mar	1	79.095	13.1493
225	3513	-16.5001	46.8612	338.94	0.4	0.37	3	25	2014	1038	N	VIIRS	n	1	290.44	4.55	D	0	Madagascar dry deciduous forests	Mar	1	79.095	13.1493
226	3514	-15.8015	48.2641	345.69	0.45	0.39	3	25	2014	1038	N	VIIRS	n	1	297.93	7.51	D	0	Madagascar dry deciduous forests	Mar	1	79.095	13.1493
227	3515	-16.1429	46.935	331.57	0.4	0.37	3	25	2014	1038	N	VIIRS	n	1	300.52	3.46	D	0	Madagascar dry deciduous forests	Mar	1	79.095	13.1493
228	3516	-15.5012	48.1831	340.99	0.45	0.39	3	25	2014	1038	N	VIIRS	n	1	294.55	4.55	D	0	Madagascar dry deciduous forests	Mar	1	79.095	13.1493
229	3518	-15.436	47.7257	346.31	0.43	0.38	3	25	2014	1038	N	VIIRS	n	1	299.14	8.67	D	3	Madagascar dry deciduous forests	Mar	1	79.095	13.1493
230	3519	-15.5956	47.6577	335.26	0.43	0.38	3	25	2014	1038	N	VIIRS	n	1	301.99	3.34	D	0	Madagascar dry deciduous forests	Mar	1	79.095	13.1493
231	3520	-15.7248	47.6176	339.09	0.43	0.38	3	25	2014	1038	N	VIIRS	n	1	302.25	5.19	D	3	Madagascar dry deciduous forests	Mar	1	79.095	13.1493
232	3521	-16.2635	46.8783	331.77	0.4	0.37	3	25	2014	1038	N	VIIRS	n	1	299.67	2.63	D	0	Madagascar dry deciduous forests	Mar	1	79.095	13.1493
233	3522	-15.7379	47.6034	344.42	0.43	0.38	3	25	2014	1038	N	VIIRS	n	1	301.08	3.22	D	3	Madagascar dry deciduous forests	Mar	1	79.095	13.1493
234	3523	-15.4518	47.6744	330.79	0.43	0.38	3	25	2014	1038	N	VIIRS	n	1	299.71	2.79	D	0	Madagascar dry deciduous forests	Mar	1	79.095	13.1493
235	3589	-19.7494	44.6855	335.09	0.44	0.46	3	26	2014	1018	N	VIIRS	n	1	304.27	2.41	D	0	Madagascar dry deciduous forests	Mar	1	79.095	13.1493
236	3592	-19.7115	44.8177	367	0.43	0.46	3	26	2014	1018	N	VIIRS	h	1	305.87	9.77	D	0	Madagascar dry deciduous forests	Mar	1	79.095	13.1493
237	3606	-14.7488	47.7644	334.75	0.41	0.37	3	26	2014	1019	N	VIIRS	n	1	299.11	1.55	D	0	Madagascar dry deciduous forests	Mar	1	79.095	13.1493
238	3613	-16.4864	46.8356	332.58	0.46	0.39	3	26	2014	1019	N	VIIRS	n	1	300.39	3.19	D	0	Madagascar dry deciduous forests	Mar	1	79.095	13.1493
239	3616	-16.4668	47.0609	332.33	0.45	0.39	3	26	2014	1019	N	VIIRS	n	1	297.84	3.93	D	0	Madagascar dry deciduous forests	Mar	1	79.095	13.1493
240	3617	-14.7004	47.4479	327.78	0.42	0.38	3	26	2014	1019	N	VIIRS	n	1	290.91	1.57	D	0	Madagascar dry deciduous forests	Mar	1	79.095	13.1493
241	3618	-16.3417	45.3082	334.03	0.55	0.43	3	26	2014	1019	N	VIIRS	n	1	299.96	4.32	D	0	Madagascar dry deciduous forests	Mar	1	79.095	13.1493
242	3715	-19.0151	45.3241	340.24	0.4	0.6	3	27	2014	959	N	VIIRS	n	1	295.26	2.4	D	0	Madagascar dry deciduous forests	Mar	1	79.095	13.1493
243	3720	-20.2621	45.9024	330.99	0.38	0.58	3	27	2014	959	N	VIIRS	n	1	297.58	2.73	D	0	Madagascar dry deciduous forests	Mar	1	79.095	13.1493
244	3721	-20.5649	45.3618	334.76	0.41	0.61	3	27	2014	959	N	VIIRS	n	1	301.6	3.37	D	0	Madagascar dry deciduous forests	Mar	1	79.095	13.1493
245	3722	-19.6457	45.235	341.71	0.41	0.61	3	27	2014	959	N	VIIRS	n	1	298.58	4	D	0	Madagascar dry deciduous forests	Mar	1	79.095	13.1493
246	3725	-19.6462	45.2307	330.74	0.41	0.61	3	27	2014	959	N	VIIRS	n	1	298.09	4.58	D	0	Madagascar dry deciduous forests	Mar	1	79.095	13.1493
247	3727	-17.1767	47.1451	340.69	0.57	0.52	3	27	2014	1000	N	VIIRS	n	1	301.25	8.27	D	0	Madagascar dry deciduous forests	Mar	1	79.095	13.1493
248	3728	-15.7378	47.6072	331.72	0.51	0.49	3	27	2014	1000	N	VIIRS	n	1	300.21	5.1	D	3	Madagascar dry deciduous forests	Mar	1	79.095	13.1493
249	3729	-17.4573	46.0442	332.11	0.34	0.56	3	27	2014	1000	N	VIIRS	n	1	294.98	1.79	D	3	Madagascar dry deciduous forests	Mar	1	79.095	13.1493
250	3730	-17.4521	46.0436	336.32	0.34	0.56	3	27	2014	1000	N	VIIRS	n	1	296.16	2.62	D	0	Madagascar dry deciduous forests	Mar	1	79.095	13.1493
251	3732	-16.8743	46.3743	342.42	0.32	0.54	3	27	2014	1000	N	VIIRS	n	1	297.8	2.83	D	0	Madagascar dry deciduous forests	Mar	1	79.095	13.1493
252	3734	-14.9909	48.3287	335.39	0.45	0.47	3	27	2014	1000	N	VIIRS	n	1	293.86	5.21	D	0	Madagascar dry deciduous forests	Mar	1	79.095	13.1493
253	3736	-15.8588	48.2954	332.11	0.46	0.47	3	27	2014	1000	N	VIIRS	n	1	297.16	3.02	D	0	Madagascar dry deciduous forests	Mar	1	79.095	13.1493
254	3737	-16.0604	48.6083	338.47	0.45	0.47	3	27	2014	1000	N	VIIRS	n	1	300.59	4.34	D	0	Madagascar dry deciduous forests	Mar	1	79.095	13.1493
255	3897	-19.4874	45.0795	367	0.39	0.59	3	28	2014	1121	N	VIIRS	h	1	301.6	14.48	D	0	Madagascar dry deciduous forests	Mar	1	79.095	13.1493
256	3898	-19.4882	45.0759	341.13	0.38	0.59	3	28	2014	1121	N	VIIRS	n	1	300.75	8.81	D	0	Madagascar dry deciduous forests	Mar	1	79.095	13.1493
257	3899	-19.1125	45.1983	333.26	0.4	0.6	3	28	2014	1121	N	VIIRS	n	1	300.77	2.25	D	0	Madagascar dry deciduous forests	Mar	1	79.095	13.1493
258	3903	-18.5273	44.2065	330.18	0.35	0.57	3	28	2014	1121	N	VIIRS	n	1	297.28	1.25	D	0	Madagascar dry deciduous forests	Mar	1	79.095	13.1493
259	3908	-20.3617	45.5452	355.78	0.4	0.6	3	28	2014	1121	N	VIIRS	n	1	304.59	10.77	D	0	Madagascar dry deciduous forests	Mar	1	79.095	13.1493
260	3909	-17.244	47.012	335.89	0.56	0.69	3	28	2014	1121	N	VIIRS	n	1	291.63	5.72	D	0	Madagascar dry deciduous forests	Mar	1	79.095	13.1493
261	3910	-20.3609	45.5491	367	0.4	0.6	3	28	2014	1121	N	VIIRS	h	1	304.6	15.83	D	0	Madagascar dry deciduous forests	Mar	1	79.095	13.1493
262	3911	-19.685	45.0285	337.01	0.38	0.59	3	28	2014	1121	N	VIIRS	n	1	300.65	3.75	D	0	Madagascar dry deciduous forests	Mar	1	79.095	13.1493
263	4016	-20.3647	45.5339	334	0.4	0.44	3	29	2014	1102	N	VIIRS	n	1	303.87	3.62	D	0	Madagascar dry deciduous forests	Mar	1	79.095	13.1493
264	4020	-20.3633	45.5417	332.68	0.4	0.44	3	29	2014	1102	N	VIIRS	l	1	306.85	5.74	D	0	Madagascar dry deciduous forests	Mar	1	79.095	13.1493
265	4026	-20.3606	45.5331	337.2	0.4	0.44	3	29	2014	1102	N	VIIRS	n	1	304.39	3.62	D	0	Madagascar dry deciduous forests	Mar	1	79.095	13.1493
266	4051	-15.6989	47.6574	333.1	0.33	0.55	3	29	2014	1103	N	VIIRS	n	1	283.55	1.83	D	0	Madagascar dry deciduous forests	Mar	1	79.095	13.1493
267	4128	-19.8173	45.4663	331.86	0.39	0.36	3	30	2014	1043	N	VIIRS	n	1	296.73	2.8	D	3	Madagascar dry deciduous forests	Mar	1	79.095	13.1493
268	4192	-19.8734	45.1202	332.68	0.51	0.41	3	31	2014	1024	N	VIIRS	n	1	301.5	3.01	D	0	Madagascar dry deciduous forests	Mar	1	79.095	13.1493
269	4195	-19.7618	45.0662	332.57	0.51	0.41	3	31	2014	1024	N	VIIRS	n	1	302.36	6.35	D	0	Madagascar dry deciduous forests	Mar	1	79.095	13.1493
270	4196	-19.9441	45.4838	332.85	0.49	0.4	3	31	2014	1024	N	VIIRS	n	1	299.49	4.62	D	3	Madagascar dry deciduous forests	Mar	1	79.095	13.1493
271	4198	-19.9449	45.4823	333.45	0.49	0.4	3	31	2014	1024	N	VIIRS	n	1	298.43	6.08	D	3	Madagascar dry deciduous forests	Mar	1	79.095	13.1493
272	4202	-19.7571	44.6455	338.75	0.54	0.42	3	31	2014	1024	N	VIIRS	n	1	301.59	8.18	D	0	Madagascar dry deciduous forests	Mar	1	79.095	13.1493
273	4281	-13.4972	49.2171	329.4	0.47	0.39	4	1	2014	1007	N	VIIRS	n	1	295	3.48	D	0	Madagascar dry deciduous forests	Apr	1	79.095	13.1493
274	4337	-21.2708	45.673	351.35	0.48	0.65	4	2	2014	1127	N	VIIRS	n	1	290.49	10.67	D	3	Madagascar dry deciduous forests	Apr	1	79.095	13.1493
275	4338	-21.2698	45.6726	367	0.48	0.65	4	2	2014	1127	N	VIIRS	h	1	292.82	10.06	D	3	Madagascar dry deciduous forests	Apr	1	79.095	13.1493
276	4350	-15.9938	48.0344	331.64	0.8	0.78	4	3	2014	929	N	VIIRS	n	1	289.14	7.44	D	0	Madagascar dry deciduous forests	Apr	1	79.095	13.1493
277	4351	-15.9935	48.0343	332.12	0.79	0.78	4	3	2014	929	N	VIIRS	n	1	288.99	4.97	D	0	Madagascar dry deciduous forests	Apr	1	79.095	13.1493
278	4461	-19.6908	45.0265	337.54	0.48	0.48	4	3	2014	1108	N	VIIRS	n	1	296.58	5.49	D	0	Madagascar dry deciduous forests	Apr	1	79.095	13.1493
279	4473	-16.5457	46.6863	331.8	0.35	0.57	4	3	2014	1109	N	VIIRS	n	1	293.53	1.67	D	0	Madagascar dry deciduous forests	Apr	1	79.095	13.1493
280	4474	-15.7025	47.6254	331.24	0.42	0.61	4	3	2014	1109	N	VIIRS	n	1	294	2.75	D	0	Madagascar dry deciduous forests	Apr	1	79.095	13.1493
281	4475	-15.5912	47.668	331.39	0.42	0.61	4	3	2014	1109	N	VIIRS	n	1	292.65	5.22	D	0	Madagascar dry deciduous forests	Apr	1	79.095	13.1493
282	4476	-16.4849	46.902	352.8	0.36	0.58	4	3	2014	1109	N	VIIRS	n	1	295.06	3.99	D	0	Madagascar dry deciduous forests	Apr	1	79.095	13.1493
283	4477	-15.7644	47.1344	339.46	0.39	0.59	4	3	2014	1109	N	VIIRS	n	1	293.65	4.41	D	0	Madagascar dry deciduous forests	Apr	1	79.095	13.1493
284	4478	-16.4816	46.9018	354.1	0.36	0.58	4	3	2014	1109	N	VIIRS	n	1	294.69	4.31	D	0	Madagascar dry deciduous forests	Apr	1	79.095	13.1493
285	4479	-15.4491	47.691	343.07	0.43	0.62	4	3	2014	1109	N	VIIRS	n	1	294.58	6.53	D	0	Madagascar dry deciduous forests	Apr	1	79.095	13.1493
286	4480	-15.4482	47.695	335.97	0.43	0.62	4	3	2014	1109	N	VIIRS	n	1	293.46	7.54	D	0	Madagascar dry deciduous forests	Apr	1	79.095	13.1493
287	4481	-19.7376	44.6926	330.44	0.46	0.47	4	3	2014	1109	N	VIIRS	n	1	294.67	3.16	D	0	Madagascar dry deciduous forests	Apr	1	79.095	13.1493
288	4482	-15.5039	47.7702	338.41	0.43	0.62	4	3	2014	1109	N	VIIRS	n	1	290.23	3.91	D	0	Madagascar dry deciduous forests	Apr	1	79.095	13.1493
289	4483	-15.4183	47.7476	329.73	0.43	0.62	4	3	2014	1110	N	VIIRS	n	1	291.61	4.6	D	0	Madagascar dry deciduous forests	Apr	1	79.095	13.1493
290	4484	-15.4477	47.6905	343.07	0.43	0.62	4	3	2014	1110	N	VIIRS	n	1	295.05	7.22	D	0	Madagascar dry deciduous forests	Apr	1	79.095	13.1493
291	4485	-15.4469	47.6945	336.85	0.43	0.62	4	3	2014	1110	N	VIIRS	n	1	293.78	8.38	D	0	Madagascar dry deciduous forests	Apr	1	79.095	13.1493
292	4486	-15.433	47.7337	331.49	0.43	0.62	4	3	2014	1110	N	VIIRS	n	1	293.58	3.89	D	0	Madagascar dry deciduous forests	Apr	1	79.095	13.1493
293	4487	-15.0198	47.6147	336.61	0.43	0.62	4	3	2014	1110	N	VIIRS	n	1	293.36	3.09	D	0	Madagascar dry deciduous forests	Apr	1	79.095	13.1493
294	4488	-15.451	47.6743	329.9	0.43	0.62	4	3	2014	1110	N	VIIRS	n	1	294.01	2.55	D	0	Madagascar dry deciduous forests	Apr	1	79.095	13.1493
295	4697	-19.7582	44.6757	331.81	0.41	0.37	4	4	2014	1050	N	VIIRS	l	1	304.71	1.92	D	0	Madagascar dry deciduous forests	Apr	1	79.095	13.1493
296	4699	-19.7272	44.8224	337.63	0.41	0.37	4	4	2014	1050	N	VIIRS	n	1	303.52	5.1	D	3	Madagascar dry deciduous forests	Apr	1	79.095	13.1493
297	4701	-19.7411	44.8451	333.96	0.41	0.37	4	4	2014	1050	N	VIIRS	n	1	303.67	2.24	D	0	Madagascar dry deciduous forests	Apr	1	79.095	13.1493
298	4702	-19.7736	45.4569	332.26	0.43	0.38	4	4	2014	1050	N	VIIRS	n	1	303.1	0.98	D	3	Madagascar dry deciduous forests	Apr	1	79.095	13.1493
299	4703	-19.6693	45.3665	340.7	0.43	0.38	4	4	2014	1050	N	VIIRS	n	1	304.22	2.85	D	3	Madagascar dry deciduous forests	Apr	1	79.095	13.1493
300	4704	-19.6535	45.4182	344.46	0.43	0.38	4	4	2014	1050	N	VIIRS	n	1	306.31	4.35	D	0	Madagascar dry deciduous forests	Apr	1	79.095	13.1493
301	4705	-19.7529	44.9241	335.76	0.41	0.37	4	4	2014	1050	N	VIIRS	n	1	304.02	2.46	D	3	Madagascar dry deciduous forests	Apr	1	79.095	13.1493
302	4706	-19.6179	45.4158	334.76	0.43	0.38	4	4	2014	1050	N	VIIRS	n	1	305.04	2.56	D	3	Madagascar dry deciduous forests	Apr	1	79.095	13.1493
303	4708	-19.7306	44.823	333.19	0.41	0.37	4	4	2014	1050	N	VIIRS	l	1	303.85	5.1	D	3	Madagascar dry deciduous forests	Apr	1	79.095	13.1493
304	4710	-19.7182	45.7016	344.36	0.44	0.38	4	4	2014	1050	N	VIIRS	n	1	306.8	4.56	D	0	Madagascar dry deciduous forests	Apr	1	79.095	13.1493
305	4711	-20.3793	45.6596	348	0.43	0.38	4	4	2014	1050	N	VIIRS	n	1	306.68	7.5	D	3	Madagascar dry deciduous forests	Apr	1	79.095	13.1493
306	4721	-18.5775	45.2201	342.08	0.43	0.38	4	4	2014	1050	N	VIIRS	n	1	300.42	4.58	D	0	Madagascar dry deciduous forests	Apr	1	79.095	13.1493
307	4722	-15.3987	47.7953	334.52	0.43	0.46	4	4	2014	1051	N	VIIRS	n	1	296.55	2.69	D	0	Madagascar dry deciduous forests	Apr	1	79.095	13.1493
308	4723	-15.4101	47.7808	341.42	0.43	0.46	4	4	2014	1051	N	VIIRS	n	1	297.32	4.82	D	0	Madagascar dry deciduous forests	Apr	1	79.095	13.1493
309	4724	-15.3708	47.8277	334.52	0.43	0.46	4	4	2014	1051	N	VIIRS	n	1	296.62	6.72	D	0	Madagascar dry deciduous forests	Apr	1	79.095	13.1493
310	4725	-15.4492	47.6852	354.55	0.42	0.45	4	4	2014	1051	N	VIIRS	n	1	296.27	10.12	D	0	Madagascar dry deciduous forests	Apr	1	79.095	13.1493
311	4726	-15.4166	47.7448	343.77	0.43	0.46	4	4	2014	1051	N	VIIRS	n	1	300.81	50.67	D	0	Madagascar dry deciduous forests	Apr	1	79.095	13.1493
312	4727	-15.0525	48.0291	341.74	0.45	0.47	4	4	2014	1051	N	VIIRS	n	1	297.1	6.86	D	0	Madagascar dry deciduous forests	Apr	1	79.095	13.1493
313	4728	-16.335	46.4021	333.36	0.52	0.41	4	4	2014	1051	N	VIIRS	n	1	300.84	3.07	D	0	Madagascar dry deciduous forests	Apr	1	79.095	13.1493
314	4729	-14.9963	47.6482	334.46	0.43	0.46	4	4	2014	1051	N	VIIRS	n	1	296.1	2.79	D	0	Madagascar dry deciduous forests	Apr	1	79.095	13.1493
315	4730	-15.4499	47.6813	341.51	0.42	0.45	4	4	2014	1051	N	VIIRS	n	1	298.13	10.12	D	0	Madagascar dry deciduous forests	Apr	1	79.095	13.1493
316	4731	-15.4415	47.6797	367	0.42	0.45	4	4	2014	1051	N	VIIRS	h	1	300.83	11.31	D	0	Madagascar dry deciduous forests	Apr	1	79.095	13.1493
317	4732	-15.4364	47.402	340.89	0.41	0.45	4	4	2014	1051	N	VIIRS	n	1	297.73	12.95	D	3	Madagascar dry deciduous forests	Apr	1	79.095	13.1493
318	4733	-15.4371	47.3982	337.04	0.41	0.45	4	4	2014	1051	N	VIIRS	n	1	295.31	12.95	D	3	Madagascar dry deciduous forests	Apr	1	79.095	13.1493
319	4734	-15.4384	47.402	341.25	0.41	0.45	4	4	2014	1051	N	VIIRS	n	1	298.89	23.62	D	3	Madagascar dry deciduous forests	Apr	1	79.095	13.1493
320	4735	-15.7938	47.1102	332.71	0.39	0.44	4	4	2014	1051	N	VIIRS	n	1	299.18	2.59	D	0	Madagascar dry deciduous forests	Apr	1	79.095	13.1493
321	4736	-15.4652	47.337	343.61	0.4	0.44	4	4	2014	1051	N	VIIRS	n	1	297.39	5.6	D	0	Madagascar dry deciduous forests	Apr	1	79.095	13.1493
322	4737	-15.4577	47.3318	334.11	0.4	0.44	4	4	2014	1051	N	VIIRS	n	1	296.12	4.51	D	0	Madagascar dry deciduous forests	Apr	1	79.095	13.1493
323	4738	-15.8093	47.6076	344	0.41	0.45	4	4	2014	1051	N	VIIRS	n	1	297.86	7.13	D	0	Madagascar dry deciduous forests	Apr	1	79.095	13.1493
324	4762	-21.3726	45.3381	337.61	0.43	0.38	4	5	2014	1030	N	VIIRS	l	1	308.24	3.67	D	0	Madagascar dry deciduous forests	Apr	1	79.095	13.1493
325	4967	-17.6552	46.0412	334.14	0.39	0.36	4	5	2014	1031	N	VIIRS	n	1	300.2	4.44	D	0	Madagascar dry deciduous forests	Apr	1	79.095	13.1493
326	4989	-20.0342	46.1475	332.46	0.4	0.37	4	5	2014	1031	N	VIIRS	n	1	302.73	2.08	D	0	Madagascar dry deciduous forests	Apr	1	79.095	13.1493
327	1	-21.092	48.061	367	0.35	0.57	1	1	2014	950	N	VIIRS	h	1	293.62	15.99	D	0	Madagascar lowland forests	Jan	3	42.4536	9.56653
328	2	-21.1734	48.0925	367	0.35	0.57	1	1	2014	950	N	VIIRS	h	1	293.11	11.94	D	0	Madagascar lowland forests	Jan	3	42.4536	9.56653
329	3	-23.7489	47.5373	333.08	0.41	0.6	1	1	2014	950	N	VIIRS	n	1	291.7	2.24	D	0	Madagascar lowland forests	Jan	3	42.4536	9.56653
330	4	-23.1959	47.3675	367	0.41	0.61	1	1	2014	950	N	VIIRS	h	1	290.87	8.78	D	0	Madagascar lowland forests	Jan	3	42.4536	9.56653
331	5	-23.1973	47.3681	350.53	0.41	0.61	1	1	2014	950	N	VIIRS	n	1	289.47	3.41	D	0	Madagascar lowland forests	Jan	3	42.4536	9.56653
332	6	-21.1295	48.1023	335.23	0.35	0.57	1	1	2014	950	N	VIIRS	n	1	291.57	5.36	D	0	Madagascar lowland forests	Jan	3	42.4536	9.56653
333	7	-21.317	48.2373	329.22	0.35	0.56	1	1	2014	950	N	VIIRS	n	1	295.76	2.15	D	0	Madagascar lowland forests	Jan	3	42.4536	9.56653
334	8	-21.5231	47.8079	367	0.37	0.58	1	1	2014	950	N	VIIRS	h	1	296.34	78.32	D	0	Madagascar lowland forests	Jan	3	42.4536	9.56653
335	9	-21.5228	47.8113	330.76	0.37	0.58	1	1	2014	950	N	VIIRS	n	1	288.52	78.32	D	0	Madagascar lowland forests	Jan	3	42.4536	9.56653
336	10	-21.5235	47.8043	208	0.37	0.58	1	1	2014	950	N	VIIRS	l	1	295.5	127.2	D	0	Madagascar lowland forests	Jan	3	42.4536	9.56653
337	11	-21.8275	47.706	334.1	0.38	0.59	1	1	2014	950	N	VIIRS	n	1	289.19	3.37	D	0	Madagascar lowland forests	Jan	3	42.4536	9.56653
338	12	-21.8217	47.7089	330.71	0.38	0.59	1	1	2014	950	N	VIIRS	n	1	290.17	7.02	D	0	Madagascar lowland forests	Jan	3	42.4536	9.56653
339	13	-21.822	47.7052	367	0.38	0.59	1	1	2014	950	N	VIIRS	l	1	288.9	7.02	D	0	Madagascar lowland forests	Jan	3	42.4536	9.56653
340	14	-21.3177	48.2364	328.59	0.35	0.56	1	1	2014	950	N	VIIRS	n	1	295.62	2.6	D	0	Madagascar lowland forests	Jan	3	42.4536	9.56653
341	15	-21.4764	47.8953	334.09	0.37	0.58	1	1	2014	950	N	VIIRS	n	1	290.07	7.67	D	0	Madagascar lowland forests	Jan	3	42.4536	9.56653
342	16	-21.6191	48.0213	367	0.36	0.57	1	1	2014	950	N	VIIRS	h	1	291.71	12.42	D	0	Madagascar lowland forests	Jan	3	42.4536	9.56653
343	17	-22.1858	47.5508	332.46	0.39	0.59	1	1	2014	950	N	VIIRS	n	1	291.85	2.61	D	0	Madagascar lowland forests	Jan	3	42.4536	9.56653
344	18	-21.6194	48.0178	367	0.36	0.57	1	1	2014	950	N	VIIRS	h	1	290.64	8.68	D	0	Madagascar lowland forests	Jan	3	42.4536	9.56653
345	19	-21.1264	48.1884	350.26	0.35	0.56	1	1	2014	950	N	VIIRS	n	1	292.42	6.76	D	0	Madagascar lowland forests	Jan	3	42.4536	9.56653
346	20	-21.1268	48.185	355.62	0.35	0.56	1	1	2014	950	N	VIIRS	n	1	291.79	6.76	D	0	Madagascar lowland forests	Jan	3	42.4536	9.56653
347	21	-21.1046	48.1475	333.06	0.35	0.57	1	1	2014	950	N	VIIRS	n	1	287.75	2.48	D	0	Madagascar lowland forests	Jan	3	42.4536	9.56653
348	22	-21.4207	47.9471	345.61	0.36	0.58	1	1	2014	950	N	VIIRS	n	1	289.91	5.25	D	0	Madagascar lowland forests	Jan	3	42.4536	9.56653
349	23	-21.421	47.9436	348.85	0.36	0.58	1	1	2014	950	N	VIIRS	n	1	289.74	5.25	D	0	Madagascar lowland forests	Jan	3	42.4536	9.56653
350	24	-21.3252	48.2075	330.03	0.35	0.57	1	1	2014	950	N	VIIRS	n	1	294.32	3.02	D	0	Madagascar lowland forests	Jan	3	42.4536	9.56653
351	25	-22.221	47.393	340.46	0.4	0.6	1	1	2014	950	N	VIIRS	n	1	291.72	3.36	D	0	Madagascar lowland forests	Jan	3	42.4536	9.56653
352	26	-22.223	47.3951	346.6	0.4	0.6	1	1	2014	950	N	VIIRS	n	1	292.39	5.96	D	0	Madagascar lowland forests	Jan	3	42.4536	9.56653
353	27	-21.363	47.8681	335.85	0.37	0.58	1	1	2014	950	N	VIIRS	n	1	287.54	3.6	D	0	Madagascar lowland forests	Jan	3	42.4536	9.56653
354	28	-21.1637	47.7442	367	0.37	0.58	1	1	2014	950	N	VIIRS	h	1	293.04	7.26	D	0	Madagascar lowland forests	Jan	3	42.4536	9.56653
355	29	-21.2734	47.7536	367	0.37	0.58	1	1	2014	950	N	VIIRS	h	1	293.25	11.33	D	0	Madagascar lowland forests	Jan	3	42.4536	9.56653
356	30	-23.8286	47.4949	352.46	0.41	0.61	1	1	2014	950	N	VIIRS	n	1	291.66	7.05	D	0	Madagascar lowland forests	Jan	3	42.4536	9.56653
357	31	-22.7443	47.4537	329.84	0.4	0.6	1	1	2014	950	N	VIIRS	n	1	292.15	2.16	D	0	Madagascar lowland forests	Jan	3	42.4536	9.56653
358	32	-23.9583	47.2718	367	0.43	0.62	1	1	2014	950	N	VIIRS	h	1	290.36	7.59	D	0	Madagascar lowland forests	Jan	3	42.4536	9.56653
359	33	-20.2878	48.575	329.06	0.32	0.55	1	1	2014	951	N	VIIRS	n	1	290.84	2.51	D	0	Madagascar lowland forests	Jan	3	42.4536	9.56653
360	34	-20.3445	48.5481	367	0.32	0.55	1	1	2014	951	N	VIIRS	h	1	290.86	9.54	D	0	Madagascar lowland forests	Jan	3	42.4536	9.56653
361	35	-20.1151	48.352	339.69	0.33	0.55	1	1	2014	951	N	VIIRS	n	1	290.48	2.82	D	0	Madagascar lowland forests	Jan	3	42.4536	9.56653
362	36	-20.0489	48.4382	330.67	0.32	0.55	1	1	2014	951	N	VIIRS	n	1	289.22	42.79	D	0	Madagascar lowland forests	Jan	3	42.4536	9.56653
363	37	-20.0492	48.435	348.51	0.32	0.55	1	1	2014	951	N	VIIRS	n	1	301.49	45.64	D	0	Madagascar lowland forests	Jan	3	42.4536	9.56653
364	38	-20.0496	48.4316	335.53	0.32	0.55	1	1	2014	951	N	VIIRS	n	1	289.76	45.64	D	0	Madagascar lowland forests	Jan	3	42.4536	9.56653
365	39	-20.9885	48.1484	335.77	0.35	0.57	1	1	2014	951	N	VIIRS	n	1	290.24	9.05	D	0	Madagascar lowland forests	Jan	3	42.4536	9.56653
366	40	-20.9046	48.2949	367	0.34	0.56	1	1	2014	951	N	VIIRS	h	1	292.92	8.38	D	0	Madagascar lowland forests	Jan	3	42.4536	9.56653
367	41	-20.9607	48.1588	367	0.35	0.56	1	1	2014	951	N	VIIRS	h	1	293.69	35.01	D	0	Madagascar lowland forests	Jan	3	42.4536	9.56653
368	42	-20.961	48.1559	351.57	0.35	0.56	1	1	2014	951	N	VIIRS	n	1	291.45	20.39	D	0	Madagascar lowland forests	Jan	3	42.4536	9.56653
369	43	-20.9272	48.12	337.45	0.35	0.57	1	1	2014	951	N	VIIRS	n	1	290.19	4.19	D	0	Madagascar lowland forests	Jan	3	42.4536	9.56653
370	44	-20.8226	48.2651	328.14	0.34	0.56	1	1	2014	951	N	VIIRS	n	1	291.04	2.58	D	0	Madagascar lowland forests	Jan	3	42.4536	9.56653
371	45	-20.8146	48.3446	367	0.34	0.56	1	1	2014	951	N	VIIRS	h	1	292.92	9.96	D	0	Madagascar lowland forests	Jan	3	42.4536	9.56653
372	46	-20.688	48.2934	337.15	0.34	0.56	1	1	2014	951	N	VIIRS	n	1	293.52	2.3	D	0	Madagascar lowland forests	Jan	3	42.4536	9.56653
373	47	-20.6556	48.2931	342.4	0.34	0.56	1	1	2014	951	N	VIIRS	n	1	292.3	4.11	D	0	Madagascar lowland forests	Jan	3	42.4536	9.56653
374	48	-20.513	48.3974	329.79	0.33	0.55	1	1	2014	951	N	VIIRS	n	1	291.48	3.81	D	0	Madagascar lowland forests	Jan	3	42.4536	9.56653
375	49	-20.8974	48.206	367	0.34	0.56	1	1	2014	951	N	VIIRS	h	1	290.73	6	D	0	Madagascar lowland forests	Jan	3	42.4536	9.56653
376	50	-20.8977	48.2052	351.76	0.34	0.56	1	1	2014	951	N	VIIRS	n	1	291.11	6.38	D	0	Madagascar lowland forests	Jan	3	42.4536	9.56653
377	51	-20.5845	48.4236	327.34	0.33	0.55	1	1	2014	951	N	VIIRS	n	1	291.93	3.23	D	0	Madagascar lowland forests	Jan	3	42.4536	9.56653
378	52	-20.579	48.4263	343.16	0.33	0.55	1	1	2014	951	N	VIIRS	n	1	292.06	5.79	D	0	Madagascar lowland forests	Jan	3	42.4536	9.56653
379	53	-20.5793	48.423	355.28	0.33	0.55	1	1	2014	951	N	VIIRS	n	1	292.38	5.79	D	0	Madagascar lowland forests	Jan	3	42.4536	9.56653
380	54	-20.6747	48.4787	338.45	0.33	0.55	1	1	2014	951	N	VIIRS	n	1	291.9	2.68	D	0	Madagascar lowland forests	Jan	3	42.4536	9.56653
381	55	-20.6695	48.4781	334.08	0.33	0.55	1	1	2014	951	N	VIIRS	n	1	292.76	3.53	D	0	Madagascar lowland forests	Jan	3	42.4536	9.56653
382	56	-20.9888	48.1451	367	0.35	0.57	1	1	2014	951	N	VIIRS	h	1	290.22	9.54	D	0	Madagascar lowland forests	Jan	3	42.4536	9.56653
383	57	-20.3859	48.4481	367	0.33	0.55	1	1	2014	951	N	VIIRS	h	1	291.06	8.53	D	0	Madagascar lowland forests	Jan	3	42.4536	9.56653
384	58	-20.3856	48.4511	331.82	0.33	0.55	1	1	2014	951	N	VIIRS	n	1	287.55	7.63	D	0	Madagascar lowland forests	Jan	3	42.4536	9.56653
385	59	-20.6135	48.1881	343.86	0.34	0.56	1	1	2014	951	N	VIIRS	n	1	292.38	3.15	D	0	Madagascar lowland forests	Jan	3	42.4536	9.56653
386	60	-20.8764	48.3581	333.48	0.34	0.56	1	1	2014	951	N	VIIRS	n	1	292.51	1.99	D	0	Madagascar lowland forests	Jan	3	42.4536	9.56653
387	61	-20.9232	48.3209	355.29	0.34	0.56	1	1	2014	951	N	VIIRS	n	1	293.42	4.52	D	0	Madagascar lowland forests	Jan	3	42.4536	9.56653
388	62	-20.2646	48.3482	352.9	0.33	0.55	1	1	2014	951	N	VIIRS	n	1	292.08	4.23	D	0	Madagascar lowland forests	Jan	3	42.4536	9.56653
389	63	-20.2649	48.345	333.72	0.33	0.55	1	1	2014	951	N	VIIRS	n	1	290.97	4.23	D	0	Madagascar lowland forests	Jan	3	42.4536	9.56653
390	65	-20.6211	48.2705	367	0.34	0.56	1	1	2014	951	N	VIIRS	h	1	294.03	7.69	D	0	Madagascar lowland forests	Jan	3	42.4536	9.56653
391	66	-20.6058	48.3173	334.96	0.34	0.56	1	1	2014	951	N	VIIRS	n	1	293.3	1.99	D	0	Madagascar lowland forests	Jan	3	42.4536	9.56653
392	72	-15.0397	49.2039	337	0.5	0.49	1	1	2014	952	N	VIIRS	n	1	299.09	1.6	D	0	Madagascar lowland forests	Jan	3	42.4536	9.56653
393	73	-15.0387	49.2055	333.45	0.5	0.49	1	1	2014	952	N	VIIRS	n	1	299.23	1.71	D	0	Madagascar lowland forests	Jan	3	42.4536	9.56653
394	80	-14.6564	49.5816	334.56	0.47	0.48	1	1	2014	952	N	VIIRS	n	1	296.44	3.83	D	0	Madagascar lowland forests	Jan	3	42.4536	9.56653
395	81	-15.0341	49.3263	346.42	0.49	0.49	1	1	2014	952	N	VIIRS	n	1	300.55	9.75	D	0	Madagascar lowland forests	Jan	3	42.4536	9.56653
396	83	-15.0322	49.3276	336.41	0.49	0.49	1	1	2014	952	N	VIIRS	n	1	298.42	8.38	D	0	Madagascar lowland forests	Jan	3	42.4536	9.56653
397	86	-21.6357	47.7357	329.46	0.78	0.78	1	1	2014	1131	N	VIIRS	n	1	287.95	6.32	D	0	Madagascar lowland forests	Jan	3	42.4536	9.56653
398	87	-21.6377	47.7278	330.31	0.78	0.78	1	1	2014	1131	N	VIIRS	n	1	288.28	6.32	D	0	Madagascar lowland forests	Jan	3	42.4536	9.56653
399	88	-21.6375	47.7323	350.93	0.78	0.78	1	1	2014	1131	N	VIIRS	n	1	288.27	12.54	D	0	Madagascar lowland forests	Jan	3	42.4536	9.56653
400	91	-21.0936	48.1309	304.3	0.72	0.75	1	1	2014	2103	N	VIIRS	n	1	286.7	2.05	N	0	Madagascar lowland forests	Jan	3	42.4536	9.56653
401	92	-21.0911	48.1314	300.34	0.72	0.75	1	1	2014	2103	N	VIIRS	n	1	286.54	1.24	N	0	Madagascar lowland forests	Jan	3	42.4536	9.56653
402	94	-20.2842	48.5951	301.12	0.44	0.62	1	1	2014	2243	N	VIIRS	n	1	287.99	0.51	N	0	Madagascar lowland forests	Jan	3	42.4536	9.56653
403	95	-21.4804	47.8147	329.89	0.74	0.76	1	2	2014	931	N	VIIRS	n	1	289.43	2.99	D	0	Madagascar lowland forests	Jan	3	42.4536	9.56653
404	96	-21.5658	48.1265	328.21	0.71	0.75	1	2	2014	931	N	VIIRS	n	1	290.34	3.68	D	0	Madagascar lowland forests	Jan	3	42.4536	9.56653
405	97	-21.4566	48.1619	335.1	0.7	0.75	1	2	2014	931	N	VIIRS	n	1	289.8	4.14	D	0	Madagascar lowland forests	Jan	3	42.4536	9.56653
406	98	-21.4526	48.1635	329.81	0.7	0.75	1	2	2014	931	N	VIIRS	n	1	290	3.97	D	0	Madagascar lowland forests	Jan	3	42.4536	9.56653
407	99	-21.43	47.8883	367	0.73	0.76	1	2	2014	931	N	VIIRS	h	1	290.69	29.16	D	0	Madagascar lowland forests	Jan	3	42.4536	9.56653
408	100	-21.4251	47.8863	340.12	0.73	0.76	1	2	2014	931	N	VIIRS	n	1	289.34	7.67	D	0	Madagascar lowland forests	Jan	3	42.4536	9.56653
409	101	-21.4324	47.8858	367	0.73	0.76	1	2	2014	931	N	VIIRS	h	1	290.47	15.62	D	0	Madagascar lowland forests	Jan	3	42.4536	9.56653
410	102	-21.5798	47.5529	336.58	0.77	0.77	1	2	2014	931	N	VIIRS	n	1	287.47	7.87	D	0	Madagascar lowland forests	Jan	3	42.4536	9.56653
411	103	-21.4305	47.8808	329.94	0.73	0.76	1	2	2014	931	N	VIIRS	n	1	288.82	13.78	D	0	Madagascar lowland forests	Jan	3	42.4536	9.56653
412	104	-21.5787	47.5527	335.39	0.77	0.77	1	2	2014	931	N	VIIRS	n	1	287.37	5.2	D	0	Madagascar lowland forests	Jan	3	42.4536	9.56653
413	105	-21.3527	47.7516	333.26	0.74	0.76	1	2	2014	931	N	VIIRS	n	1	289.16	6.71	D	0	Madagascar lowland forests	Jan	3	42.4536	9.56653
414	106	-21.1958	47.7609	342.14	0.74	0.76	1	2	2014	932	N	VIIRS	n	1	287.36	12.29	D	0	Madagascar lowland forests	Jan	3	42.4536	9.56653
415	107	-21.3575	47.7518	333.32	0.74	0.76	1	2	2014	932	N	VIIRS	n	1	289.63	7.88	D	0	Madagascar lowland forests	Jan	3	42.4536	9.56653
416	108	-20.1358	48.5279	338.06	0.65	0.73	1	2	2014	932	N	VIIRS	n	1	292.84	78.49	D	0	Madagascar lowland forests	Jan	3	42.4536	9.56653
417	109	-20.1353	48.5343	367	0.65	0.73	1	2	2014	932	N	VIIRS	l	1	289.52	73.99	D	0	Madagascar lowland forests	Jan	3	42.4536	9.56653
418	110	-20.1351	48.5329	367	0.65	0.73	1	2	2014	932	N	VIIRS	h	1	290.97	52.83	D	0	Madagascar lowland forests	Jan	3	42.4536	9.56653
419	111	-20.1356	48.5266	329.94	0.65	0.73	1	2	2014	932	N	VIIRS	n	1	290.71	52.83	D	0	Madagascar lowland forests	Jan	3	42.4536	9.56653
420	112	-20.7806	48.3255	334.41	0.68	0.74	1	2	2014	932	N	VIIRS	n	1	289.67	4.99	D	0	Madagascar lowland forests	Jan	3	42.4536	9.56653
421	113	-20.7824	48.3235	338.38	0.68	0.74	1	2	2014	932	N	VIIRS	n	1	289.87	4.61	D	0	Madagascar lowland forests	Jan	3	42.4536	9.56653
422	114	-20.9389	48.3527	347.94	0.68	0.74	1	2	2014	932	N	VIIRS	n	1	290.87	9.96	D	0	Madagascar lowland forests	Jan	3	42.4536	9.56653
423	115	-20.45	48.2261	335.16	0.68	0.74	1	2	2014	932	N	VIIRS	n	1	288.46	4.1	D	0	Madagascar lowland forests	Jan	3	42.4536	9.56653
424	116	-21.1457	48.1669	343.7	0.7	0.75	1	2	2014	932	N	VIIRS	n	1	288.52	6.66	D	0	Madagascar lowland forests	Jan	3	42.4536	9.56653
425	117	-21.1477	48.166	344.69	0.7	0.75	1	2	2014	932	N	VIIRS	n	1	288.4	6.06	D	0	Madagascar lowland forests	Jan	3	42.4536	9.56653
426	118	-19.9054	48.6282	367	0.63	0.72	1	2	2014	932	N	VIIRS	h	1	290.77	13.82	D	0	Madagascar lowland forests	Jan	3	42.4536	9.56653
427	119	-19.906	48.6219	334.29	0.63	0.72	1	2	2014	932	N	VIIRS	n	1	289.82	13.82	D	0	Madagascar lowland forests	Jan	3	42.4536	9.56653
428	120	-20.6087	48.3158	328.49	0.67	0.74	1	2	2014	932	N	VIIRS	n	1	289.48	5.79	D	0	Madagascar lowland forests	Jan	3	42.4536	9.56653
429	121	-20.6034	48.3138	335.95	0.67	0.74	1	2	2014	932	N	VIIRS	n	1	288.89	5.83	D	0	Madagascar lowland forests	Jan	3	42.4536	9.56653
430	123	-15.2003	49.2504	330.18	0.52	0.66	1	2	2014	933	N	VIIRS	n	1	293	4.91	D	0	Madagascar lowland forests	Jan	3	42.4536	9.56653
431	128	-21.1833	47.7771	330.43	0.42	0.61	1	2	2014	1112	N	VIIRS	n	1	290.42	8.99	D	0	Madagascar lowland forests	Jan	3	42.4536	9.56653
432	129	-21.1841	47.7732	367	0.42	0.61	1	2	2014	1112	N	VIIRS	h	1	290.85	9.62	D	0	Madagascar lowland forests	Jan	3	42.4536	9.56653
433	130	-21.1896	47.7752	349.27	0.42	0.61	1	2	2014	1112	N	VIIRS	n	1	292.68	8.5	D	0	Madagascar lowland forests	Jan	3	42.4536	9.56653
434	131	-21.1888	47.7788	355.84	0.42	0.61	1	2	2014	1112	N	VIIRS	n	1	293.18	12.03	D	0	Madagascar lowland forests	Jan	3	42.4536	9.56653
435	134	-21.2619	48.1537	330.83	0.44	0.62	1	2	2014	1112	N	VIIRS	n	1	293.59	2.81	D	0	Madagascar lowland forests	Jan	3	42.4536	9.56653
436	135	-21.1766	47.994	337.44	0.43	0.62	1	2	2014	1112	N	VIIRS	n	1	292.23	10.27	D	0	Madagascar lowland forests	Jan	3	42.4536	9.56653
437	136	-21.1775	47.9944	343.06	0.43	0.62	1	2	2014	1112	N	VIIRS	n	1	292.93	12.61	D	0	Madagascar lowland forests	Jan	3	42.4536	9.56653
438	137	-21.1774	47.9903	355.12	0.43	0.62	1	2	2014	1112	N	VIIRS	n	1	293.23	12.14	D	0	Madagascar lowland forests	Jan	3	42.4536	9.56653
439	138	-21.1783	47.9907	351.37	0.43	0.62	1	2	2014	1112	N	VIIRS	n	1	293.56	12.5	D	0	Madagascar lowland forests	Jan	3	42.4536	9.56653
440	139	-21.2612	48.1544	330.61	0.44	0.62	1	2	2014	1112	N	VIIRS	n	1	293.96	3	D	0	Madagascar lowland forests	Jan	3	42.4536	9.56653
441	140	-20.2772	48.5677	367	0.49	0.65	1	2	2014	1112	N	VIIRS	h	1	293.26	9.98	D	0	Madagascar lowland forests	Jan	3	42.4536	9.56653
442	141	-19.8057	48.7093	352.81	0.51	0.66	1	2	2014	1112	N	VIIRS	n	1	293.08	8.29	D	0	Madagascar lowland forests	Jan	3	42.4536	9.56653
443	142	-19.6316	48.7422	330.96	0.51	0.66	1	2	2014	1112	N	VIIRS	n	1	292.01	5.28	D	0	Madagascar lowland forests	Jan	3	42.4536	9.56653
444	143	-19.6332	48.7429	336.95	0.51	0.66	1	2	2014	1112	N	VIIRS	n	1	292.33	5.38	D	0	Madagascar lowland forests	Jan	3	42.4536	9.56653
445	144	-19.69	48.8194	337.21	0.52	0.67	1	2	2014	1112	N	VIIRS	n	1	292.65	4.77	D	0	Madagascar lowland forests	Jan	3	42.4536	9.56653
446	145	-21.5635	48.1252	330.26	0.43	0.62	1	2	2014	1112	N	VIIRS	n	1	288.03	7.08	D	0	Madagascar lowland forests	Jan	3	42.4536	9.56653
447	146	-20.9395	48.3509	333.26	0.46	0.63	1	2	2014	1112	N	VIIRS	n	1	296.09	8.08	D	0	Madagascar lowland forests	Jan	3	42.4536	9.56653
448	147	-21.015	48.1791	348.46	0.44	0.63	1	2	2014	1112	N	VIIRS	n	1	293.3	3.85	D	0	Madagascar lowland forests	Jan	3	42.4536	9.56653
449	148	-20.5188	48.3193	367	0.46	0.64	1	2	2014	1112	N	VIIRS	h	1	291.87	18.9	D	0	Madagascar lowland forests	Jan	3	42.4536	9.56653
450	149	-20.4565	48.4017	354.92	0.47	0.64	1	2	2014	1112	N	VIIRS	n	1	293.45	12.42	D	0	Madagascar lowland forests	Jan	3	42.4536	9.56653
451	150	-20.4576	48.397	342.81	0.47	0.64	1	2	2014	1112	N	VIIRS	n	1	292.32	7.49	D	0	Madagascar lowland forests	Jan	3	42.4536	9.56653
452	151	-20.4342	48.4445	367	0.47	0.64	1	2	2014	1112	N	VIIRS	h	1	293.18	10.98	D	0	Madagascar lowland forests	Jan	3	42.4536	9.56653
453	152	-20.4543	48.3996	367	0.47	0.64	1	2	2014	1112	N	VIIRS	h	1	293.7	10.4	D	0	Madagascar lowland forests	Jan	3	42.4536	9.56653
454	153	-20.4322	48.4424	332.04	0.47	0.64	1	2	2014	1112	N	VIIRS	n	1	292.23	6.59	D	0	Madagascar lowland forests	Jan	3	42.4536	9.56653
455	154	-20.7541	48.2654	333.46	0.46	0.63	1	2	2014	1112	N	VIIRS	n	1	291.87	5.51	D	0	Madagascar lowland forests	Jan	3	42.4536	9.56653
456	155	-20.4741	48.2177	334.62	0.46	0.63	1	2	2014	1112	N	VIIRS	n	1	286.22	4.2	D	0	Madagascar lowland forests	Jan	3	42.4536	9.56653
457	156	-21.1337	48.1848	352.29	0.44	0.62	1	2	2014	1112	N	VIIRS	n	1	293.48	14.77	D	0	Madagascar lowland forests	Jan	3	42.4536	9.56653
458	157	-21.1347	48.1803	355.86	0.44	0.62	1	2	2014	1112	N	VIIRS	n	1	292.94	12.44	D	0	Madagascar lowland forests	Jan	3	42.4536	9.56653
459	158	-21.1351	48.1804	367	0.44	0.62	1	2	2014	1112	N	VIIRS	h	1	293.47	13.01	D	0	Madagascar lowland forests	Jan	3	42.4536	9.56653
460	159	-21.1341	48.1849	338.92	0.44	0.63	1	2	2014	1112	N	VIIRS	n	1	292.96	12.56	D	0	Madagascar lowland forests	Jan	3	42.4536	9.56653
461	160	-20.4896	48.4481	339.03	0.47	0.64	1	2	2014	1112	N	VIIRS	n	1	293.32	4.71	D	0	Madagascar lowland forests	Jan	3	42.4536	9.56653
462	161	-20.4331	48.4492	344.13	0.47	0.64	1	2	2014	1112	N	VIIRS	n	1	292.98	10.98	D	0	Madagascar lowland forests	Jan	3	42.4536	9.56653
463	162	-20.4228	48.4664	330.36	0.48	0.64	1	2	2014	1112	N	VIIRS	n	1	292.99	5.08	D	0	Madagascar lowland forests	Jan	3	42.4536	9.56653
464	163	-20.4371	48.4486	333.87	0.47	0.64	1	2	2014	1112	N	VIIRS	n	1	294.05	4.63	D	0	Madagascar lowland forests	Jan	3	42.4536	9.56653
465	164	-20.4312	48.4471	367	0.47	0.64	1	2	2014	1112	N	VIIRS	h	1	292.92	13.75	D	0	Madagascar lowland forests	Jan	3	42.4536	9.56653
466	165	-20.421	48.4644	342.86	0.48	0.64	1	2	2014	1112	N	VIIRS	n	1	293.55	5.52	D	0	Madagascar lowland forests	Jan	3	42.4536	9.56653
467	166	-20.8982	48.215	335.3	0.45	0.63	1	2	2014	1112	N	VIIRS	n	1	291.67	2.13	D	0	Madagascar lowland forests	Jan	3	42.4536	9.56653
468	167	-20.3659	48.3225	367	0.47	0.64	1	2	2014	1112	N	VIIRS	h	1	292.31	17.88	D	0	Madagascar lowland forests	Jan	3	42.4536	9.56653
469	168	-20.3636	48.3219	367	0.47	0.64	1	2	2014	1112	N	VIIRS	h	1	292.05	19.64	D	0	Madagascar lowland forests	Jan	3	42.4536	9.56653
470	169	-20.2729	48.5869	330.72	0.49	0.65	1	2	2014	1112	N	VIIRS	n	1	293.26	3.47	D	0	Madagascar lowland forests	Jan	3	42.4536	9.56653
471	172	-17.9147	49.1553	341.17	0.59	0.7	1	2	2014	1113	N	VIIRS	n	1	288.39	6.16	D	0	Madagascar lowland forests	Jan	3	42.4536	9.56653
472	173	-17.9155	49.1556	344.42	0.59	0.7	1	2	2014	1113	N	VIIRS	n	1	288.57	9.76	D	0	Madagascar lowland forests	Jan	3	42.4536	9.56653
473	174	-21.0623	48.3358	309.98	0.43	0.46	1	2	2014	2224	N	VIIRS	n	1	289.32	1.04	N	0	Madagascar lowland forests	Jan	3	42.4536	9.56653
474	175	-24.5855	47.2373	309.59	0.41	0.45	1	2	2014	2225	N	VIIRS	n	1	290.82	0.84	N	0	Madagascar lowland forests	Jan	3	42.4536	9.56653
475	176	-24.5464	47.2713	354.47	0.53	0.42	1	3	2014	1052	N	VIIRS	n	1	300.13	12.6	D	0	Madagascar lowland forests	Jan	3	42.4536	9.56653
476	177	-24.5473	47.2661	342.78	0.53	0.42	1	3	2014	1052	N	VIIRS	n	1	300.07	12.6	D	0	Madagascar lowland forests	Jan	3	42.4536	9.56653
477	185	-23.3111	47.2905	334.01	0.55	0.43	1	3	2014	1053	N	VIIRS	n	1	297.27	1.18	D	0	Madagascar lowland forests	Jan	3	42.4536	9.56653
478	186	-22.9537	47.6172	334.32	0.39	0.44	1	3	2014	1053	N	VIIRS	n	1	300.07	2.81	D	0	Madagascar lowland forests	Jan	3	42.4536	9.56653
479	191	-23.2646	47.632	337.9	0.38	0.44	1	3	2014	1053	N	VIIRS	n	1	298.91	3.09	D	0	Madagascar lowland forests	Jan	3	42.4536	9.56653
480	192	-23.002	47.6277	330.74	0.39	0.44	1	3	2014	1053	N	VIIRS	l	1	301.05	3.65	D	0	Madagascar lowland forests	Jan	3	42.4536	9.56653
481	193	-21.2859	48.0559	348.54	0.44	0.46	1	3	2014	1053	N	VIIRS	n	1	296.24	9.02	D	0	Madagascar lowland forests	Jan	3	42.4536	9.56653
482	194	-20.8922	48.0291	343.02	0.45	0.47	1	3	2014	1053	N	VIIRS	n	1	298.05	6.94	D	0	Madagascar lowland forests	Jan	3	42.4536	9.56653
483	195	-20.8943	48.0279	340.93	0.44	0.46	1	3	2014	1053	N	VIIRS	n	1	298.27	9.2	D	0	Madagascar lowland forests	Jan	3	42.4536	9.56653
484	196	-23.3089	47.2932	330.44	0.55	0.43	1	3	2014	1053	N	VIIRS	n	1	298.45	3.6	D	0	Madagascar lowland forests	Jan	3	42.4536	9.56653
485	197	-23.4651	47.3456	334.74	0.55	0.43	1	3	2014	1053	N	VIIRS	n	1	298.22	8.04	D	0	Madagascar lowland forests	Jan	3	42.4536	9.56653
486	198	-22.9947	47.26	330.33	0.56	0.43	1	3	2014	1053	N	VIIRS	l	1	301.2	3.94	D	0	Madagascar lowland forests	Jan	3	42.4536	9.56653
487	199	-22.9927	47.261	331.66	0.56	0.43	1	3	2014	1053	N	VIIRS	n	1	301.49	3.9	D	0	Madagascar lowland forests	Jan	3	42.4536	9.56653
488	200	-23.3776	47.6072	338.31	0.57	0.43	1	3	2014	1053	N	VIIRS	n	1	298.74	3.63	D	0	Madagascar lowland forests	Jan	3	42.4536	9.56653
489	201	-23.3781	47.6087	335.75	0.57	0.43	1	3	2014	1053	N	VIIRS	n	1	298.23	5.11	D	0	Madagascar lowland forests	Jan	3	42.4536	9.56653
490	202	-23.4661	47.3401	333.3	0.55	0.43	1	3	2014	1053	N	VIIRS	n	1	297.62	6.31	D	0	Madagascar lowland forests	Jan	3	42.4536	9.56653
491	203	-22.5766	47.4666	340.07	0.39	0.44	1	3	2014	1053	N	VIIRS	n	1	294.04	3.77	D	0	Madagascar lowland forests	Jan	3	42.4536	9.56653
492	211	-21.6371	47.6104	332.89	0.41	0.45	1	3	2014	1053	N	VIIRS	n	1	294.62	4.28	D	0	Madagascar lowland forests	Jan	3	42.4536	9.56653
493	212	-21.2538	48.1069	333.84	0.44	0.46	1	3	2014	1053	N	VIIRS	n	1	297.99	5.19	D	0	Madagascar lowland forests	Jan	3	42.4536	9.56653
494	213	-21.241	48.1042	355.96	0.44	0.46	1	3	2014	1053	N	VIIRS	n	1	299.58	23.61	D	3	Madagascar lowland forests	Jan	3	42.4536	9.56653
495	214	-21.2367	48.1032	340.72	0.44	0.46	1	3	2014	1053	N	VIIRS	n	1	297.26	23.61	D	3	Madagascar lowland forests	Jan	3	42.4536	9.56653
496	215	-22.1509	47.6213	343.19	0.4	0.44	1	3	2014	1053	N	VIIRS	n	1	297.91	15.14	D	0	Madagascar lowland forests	Jan	3	42.4536	9.56653
497	219	-21.6825	47.8011	339.8	0.42	0.45	1	3	2014	1053	N	VIIRS	n	1	294.09	8.01	D	0	Madagascar lowland forests	Jan	3	42.4536	9.56653
498	220	-21.6699	47.7991	355.9	0.42	0.45	1	3	2014	1053	N	VIIRS	n	1	296.58	10.21	D	0	Madagascar lowland forests	Jan	3	42.4536	9.56653
499	221	-21.6307	47.7777	330.09	0.42	0.45	1	3	2014	1053	N	VIIRS	n	1	280.47	15.32	D	0	Madagascar lowland forests	Jan	3	42.4536	9.56653
500	222	-21.4983	48.0819	338.76	0.44	0.46	1	3	2014	1053	N	VIIRS	n	1	282.86	3.27	D	0	Madagascar lowland forests	Jan	3	42.4536	9.56653
501	223	-21.7238	47.8579	330.52	0.42	0.45	1	3	2014	1053	N	VIIRS	n	1	298.3	2.94	D	0	Madagascar lowland forests	Jan	3	42.4536	9.56653
502	224	-21.6833	47.7971	343.63	0.42	0.45	1	3	2014	1053	N	VIIRS	n	1	291.27	8.01	D	0	Madagascar lowland forests	Jan	3	42.4536	9.56653
503	225	-21.6382	47.7614	340.75	0.42	0.45	1	3	2014	1053	N	VIIRS	n	1	270.48	5.25	D	0	Madagascar lowland forests	Jan	3	42.4536	9.56653
504	226	-21.8848	47.744	340.95	0.41	0.45	1	3	2014	1053	N	VIIRS	n	1	291.73	5.62	D	0	Madagascar lowland forests	Jan	3	42.4536	9.56653
505	232	-21.6612	47.754	339.96	0.42	0.45	1	3	2014	1053	N	VIIRS	n	1	295.41	3.98	D	0	Madagascar lowland forests	Jan	3	42.4536	9.56653
506	233	-22.0877	47.6849	338.93	0.41	0.45	1	3	2014	1053	N	VIIRS	n	1	294.76	3.18	D	0	Madagascar lowland forests	Jan	3	42.4536	9.56653
507	235	-22.2927	47.6165	336.08	0.4	0.44	1	3	2014	1053	N	VIIRS	n	1	297.69	3.22	D	0	Madagascar lowland forests	Jan	3	42.4536	9.56653
508	236	-22.2833	47.5383	332.52	0.39	0.44	1	3	2014	1053	N	VIIRS	n	1	298.21	4.16	D	0	Madagascar lowland forests	Jan	3	42.4536	9.56653
509	237	-20.7038	48.3305	341.18	0.47	0.48	1	3	2014	1053	N	VIIRS	n	1	294.61	5.01	D	0	Madagascar lowland forests	Jan	3	42.4536	9.56653
510	239	-22.1842	47.5486	352.53	0.4	0.44	1	3	2014	1053	N	VIIRS	n	1	297.65	9.92	D	0	Madagascar lowland forests	Jan	3	42.4536	9.56653
511	240	-22.1857	47.5483	344.13	0.4	0.44	1	3	2014	1053	N	VIIRS	n	1	296.79	9.51	D	0	Madagascar lowland forests	Jan	3	42.4536	9.56653
512	241	-20.6542	48.2116	330.97	0.46	0.47	1	3	2014	1053	N	VIIRS	n	1	292.94	1.72	D	0	Madagascar lowland forests	Jan	3	42.4536	9.56653
513	242	-20.9027	48.1675	339.95	0.45	0.47	1	3	2014	1053	N	VIIRS	n	1	294.66	6.1	D	0	Madagascar lowland forests	Jan	3	42.4536	9.56653
514	243	-21.3203	48.2792	338.64	0.45	0.47	1	3	2014	1053	N	VIIRS	n	1	298.38	3.88	D	0	Madagascar lowland forests	Jan	3	42.4536	9.56653
515	244	-21.3212	48.2748	339.58	0.45	0.47	1	3	2014	1053	N	VIIRS	n	1	296.97	3.88	D	0	Madagascar lowland forests	Jan	3	42.4536	9.56653
516	245	-20.8007	48.2021	338.47	0.46	0.47	1	3	2014	1053	N	VIIRS	n	1	295.24	6.91	D	0	Madagascar lowland forests	Jan	3	42.4536	9.56653
517	246	-20.7661	48.1482	333.55	0.45	0.47	1	3	2014	1053	N	VIIRS	n	1	294.81	5.84	D	0	Madagascar lowland forests	Jan	3	42.4536	9.56653
518	247	-20.767	48.1441	341.16	0.45	0.47	1	3	2014	1053	N	VIIRS	n	1	295.64	6.51	D	0	Madagascar lowland forests	Jan	3	42.4536	9.56653
519	248	-20.7666	48.1444	342.12	0.45	0.47	1	3	2014	1053	N	VIIRS	n	1	296.29	9.27	D	0	Madagascar lowland forests	Jan	3	42.4536	9.56653
520	249	-20.6534	48.4485	345.99	0.48	0.48	1	3	2014	1053	N	VIIRS	n	1	296.95	7.23	D	0	Madagascar lowland forests	Jan	3	42.4536	9.56653
521	250	-20.6543	48.444	336.58	0.48	0.48	1	3	2014	1053	N	VIIRS	n	1	296.63	7.23	D	0	Madagascar lowland forests	Jan	3	42.4536	9.56653
522	251	-20.6552	48.4394	340.59	0.48	0.48	1	3	2014	1053	N	VIIRS	n	1	292.48	4.29	D	0	Madagascar lowland forests	Jan	3	42.4536	9.56653
523	252	-20.5327	48.2757	336.93	0.47	0.48	1	3	2014	1053	N	VIIRS	n	1	291.47	10.87	D	0	Madagascar lowland forests	Jan	3	42.4536	9.56653
524	253	-20.5336	48.2712	341.12	0.47	0.48	1	3	2014	1053	N	VIIRS	n	1	289.3	8.95	D	0	Madagascar lowland forests	Jan	3	42.4536	9.56653
525	254	-20.524	48.2736	341.78	0.47	0.48	1	3	2014	1053	N	VIIRS	n	1	294.07	6.76	D	0	Madagascar lowland forests	Jan	3	42.4536	9.56653
526	255	-20.5248	48.2694	340.61	0.47	0.48	1	3	2014	1053	N	VIIRS	n	1	293.54	3.9	D	0	Madagascar lowland forests	Jan	3	42.4536	9.56653
527	256	-20.1511	48.5098	341.11	0.49	0.49	1	3	2014	1054	N	VIIRS	n	1	294.25	7.75	D	0	Madagascar lowland forests	Jan	3	42.4536	9.56653
528	257	-20.1547	48.5073	340.27	0.49	0.49	1	3	2014	1054	N	VIIRS	n	1	294.02	6.35	D	0	Madagascar lowland forests	Jan	3	42.4536	9.56653
529	258	-20.1376	48.5231	335.31	0.49	0.49	1	3	2014	1054	N	VIIRS	n	1	291.28	2.56	D	0	Madagascar lowland forests	Jan	3	42.4536	9.56653
530	259	-20.108	48.5315	343.42	0.49	0.49	1	3	2014	1054	N	VIIRS	n	1	298.23	58.49	D	0	Madagascar lowland forests	Jan	3	42.4536	9.56653
531	260	-20.1942	48.4802	340.58	0.49	0.48	1	3	2014	1054	N	VIIRS	n	1	295.94	7.04	D	0	Madagascar lowland forests	Jan	3	42.4536	9.56653
532	261	-20.1037	48.3635	342.73	0.48	0.48	1	3	2014	1054	N	VIIRS	n	1	291.35	10.88	D	0	Madagascar lowland forests	Jan	3	42.4536	9.56653
533	262	-20.1047	48.3583	338.8	0.48	0.48	1	3	2014	1054	N	VIIRS	n	1	293.76	10.88	D	0	Madagascar lowland forests	Jan	3	42.4536	9.56653
534	263	-20.3974	48.3963	341.8	0.48	0.48	1	3	2014	1054	N	VIIRS	n	1	287.73	8.1	D	0	Madagascar lowland forests	Jan	3	42.4536	9.56653
535	264	-20.393	48.3952	337.65	0.48	0.48	1	3	2014	1054	N	VIIRS	n	1	284.64	8.1	D	0	Madagascar lowland forests	Jan	3	42.4536	9.56653
536	265	-20.1707	48.4351	330.05	0.49	0.48	1	3	2014	1054	N	VIIRS	n	1	291.83	11	D	0	Madagascar lowland forests	Jan	3	42.4536	9.56653
537	266	-20.1716	48.4305	340.39	0.48	0.48	1	3	2014	1054	N	VIIRS	n	1	294.62	11	D	0	Madagascar lowland forests	Jan	3	42.4536	9.56653
538	267	-20.1692	48.4313	355.44	0.49	0.48	1	3	2014	1054	N	VIIRS	n	1	292.62	22.78	D	0	Madagascar lowland forests	Jan	3	42.4536	9.56653
539	268	-20.3954	48.3982	351.01	0.48	0.48	1	3	2014	1054	N	VIIRS	n	1	292.34	21.16	D	0	Madagascar lowland forests	Jan	3	42.4536	9.56653
540	269	-20.4907	48.3573	351.27	0.47	0.48	1	3	2014	1054	N	VIIRS	n	1	294.14	7.95	D	0	Madagascar lowland forests	Jan	3	42.4536	9.56653
541	270	-18.8093	49.1429	345.14	0.57	0.52	1	3	2014	1054	N	VIIRS	n	1	294.64	5.96	D	0	Madagascar lowland forests	Jan	3	42.4536	9.56653
542	271	-20.5213	48.2692	340.72	0.47	0.48	1	3	2014	1054	N	VIIRS	n	1	294.05	7.06	D	0	Madagascar lowland forests	Jan	3	42.4536	9.56653
543	272	-18.862	48.9251	341.85	0.55	0.51	1	3	2014	1054	N	VIIRS	n	1	293.77	8.57	D	0	Madagascar lowland forests	Jan	3	42.4536	9.56653
544	273	-18.9974	48.8103	334.63	0.54	0.51	1	3	2014	1054	N	VIIRS	n	1	293.88	3.68	D	0	Madagascar lowland forests	Jan	3	42.4536	9.56653
545	274	-18.8617	48.9285	340.31	0.55	0.51	1	3	2014	1054	N	VIIRS	n	1	293.74	8.29	D	0	Madagascar lowland forests	Jan	3	42.4536	9.56653
546	276	-18.669	49.0771	341.63	0.57	0.52	1	3	2014	1054	N	VIIRS	n	1	295.29	6.62	D	0	Madagascar lowland forests	Jan	3	42.4536	9.56653
547	277	-18.1488	49.2454	333.97	0.59	0.53	1	3	2014	1054	N	VIIRS	n	1	292.01	6.32	D	0	Madagascar lowland forests	Jan	3	42.4536	9.56653
548	278	-18.1497	49.2491	339.03	0.59	0.53	1	3	2014	1054	N	VIIRS	n	1	292.85	5.87	D	0	Madagascar lowland forests	Jan	3	42.4536	9.56653
549	282	-21.9233	47.6337	301.49	0.39	0.36	1	3	2014	2206	N	VIIRS	n	1	271.19	0.94	N	0	Madagascar lowland forests	Jan	3	42.4536	9.56653
550	283	-21.7934	47.9262	339.34	0.4	0.37	1	4	2014	1034	N	VIIRS	n	1	298.93	3.71	D	3	Madagascar lowland forests	Jan	3	42.4536	9.56653
551	284	-21.786	47.9288	337.23	0.4	0.37	1	4	2014	1034	N	VIIRS	n	1	298.01	11.41	D	3	Madagascar lowland forests	Jan	3	42.4536	9.56653
552	285	-21.7826	47.9282	346.51	0.4	0.37	1	4	2014	1034	N	VIIRS	n	1	302.55	11.41	D	3	Madagascar lowland forests	Jan	3	42.4536	9.56653
553	286	-21.7833	47.9243	350.37	0.4	0.37	1	4	2014	1034	N	VIIRS	n	1	298.28	10.04	D	0	Madagascar lowland forests	Jan	3	42.4536	9.56653
554	287	-21.879	48.065	337.24	0.4	0.37	1	4	2014	1034	N	VIIRS	n	1	303.56	10.77	D	0	Madagascar lowland forests	Jan	3	42.4536	9.56653
555	288	-21.8797	48.0611	331.06	0.4	0.37	1	4	2014	1034	N	VIIRS	l	1	304.29	8.46	D	0	Madagascar lowland forests	Jan	3	42.4536	9.56653
556	289	-21.8763	48.0605	336.04	0.4	0.37	1	4	2014	1034	N	VIIRS	n	1	302.18	8.46	D	0	Madagascar lowland forests	Jan	3	42.4536	9.56653
557	290	-21.6919	47.8402	344.93	0.39	0.36	1	4	2014	1034	N	VIIRS	n	1	304.57	20.57	D	0	Madagascar lowland forests	Jan	3	42.4536	9.56653
558	291	-21.6863	47.7845	341.62	0.39	0.36	1	4	2014	1034	N	VIIRS	n	1	306.91	39.44	D	0	Madagascar lowland forests	Jan	3	42.4536	9.56653
559	292	-21.6609	47.7917	336.42	0.39	0.36	1	4	2014	1034	N	VIIRS	n	1	300.64	3.86	D	0	Madagascar lowland forests	Jan	3	42.4536	9.56653
560	293	-21.5262	47.7396	336.68	0.39	0.36	1	4	2014	1034	N	VIIRS	n	1	297.03	8.54	D	0	Madagascar lowland forests	Jan	3	42.4536	9.56653
561	294	-21.5504	47.8266	338.53	0.39	0.37	1	4	2014	1034	N	VIIRS	n	1	300.11	4.6	D	0	Madagascar lowland forests	Jan	3	42.4536	9.56653
562	295	-21.6039	48.1899	335.02	0.4	0.37	1	4	2014	1034	N	VIIRS	n	1	300.71	3.82	D	0	Madagascar lowland forests	Jan	3	42.4536	9.56653
563	296	-21.6045	48.1861	333.28	0.4	0.37	1	4	2014	1034	N	VIIRS	n	1	300.25	3.08	D	0	Madagascar lowland forests	Jan	3	42.4536	9.56653
564	297	-22.2244	47.4535	337.96	0.39	0.36	1	4	2014	1034	N	VIIRS	n	1	298.96	5.7	D	0	Madagascar lowland forests	Jan	3	42.4536	9.56653
565	298	-22.1779	47.4646	333.16	0.39	0.36	1	4	2014	1034	N	VIIRS	n	1	298.27	3.33	D	0	Madagascar lowland forests	Jan	3	42.4536	9.56653
566	301	-21.6488	48.1058	335.92	0.4	0.37	1	4	2014	1034	N	VIIRS	n	1	304.58	2.4	D	0	Madagascar lowland forests	Jan	3	42.4536	9.56653
567	302	-21.6494	48.1019	330.38	0.4	0.37	1	4	2014	1034	N	VIIRS	l	1	304.16	2.4	D	0	Madagascar lowland forests	Jan	3	42.4536	9.56653
568	303	-21.6521	48.1064	331.9	0.4	0.37	1	4	2014	1034	N	VIIRS	l	1	303.55	1.25	D	0	Madagascar lowland forests	Jan	3	42.4536	9.56653
569	304	-21.6528	48.1026	331.1	0.4	0.37	1	4	2014	1034	N	VIIRS	l	1	304.45	1.25	D	0	Madagascar lowland forests	Jan	3	42.4536	9.56653
570	306	-22.0606	47.9995	331.11	0.4	0.37	1	4	2014	1034	N	VIIRS	l	1	301.47	3.28	D	0	Madagascar lowland forests	Jan	3	42.4536	9.56653
571	307	-21.5106	48.2249	332.15	0.4	0.37	1	4	2014	1034	N	VIIRS	n	1	301.28	1.42	D	0	Madagascar lowland forests	Jan	3	42.4536	9.56653
572	308	-21.5107	48.225	330.26	0.4	0.37	1	4	2014	1034	N	VIIRS	l	1	300.97	4.07	D	0	Madagascar lowland forests	Jan	3	42.4536	9.56653
573	309	-21.5039	48.2237	339.17	0.4	0.37	1	4	2014	1034	N	VIIRS	n	1	303.88	7.23	D	0	Madagascar lowland forests	Jan	3	42.4536	9.56653
574	310	-21.5964	47.7838	334.92	0.39	0.36	1	4	2014	1034	N	VIIRS	n	1	297.74	3.61	D	0	Madagascar lowland forests	Jan	3	42.4536	9.56653
575	311	-21.266	48.3126	334.85	0.41	0.37	1	4	2014	1034	N	VIIRS	n	1	300.52	6.06	D	3	Madagascar lowland forests	Jan	3	42.4536	9.56653
576	312	-21.925	47.9744	344.4	0.4	0.37	1	4	2014	1034	N	VIIRS	n	1	301.45	3.79	D	0	Madagascar lowland forests	Jan	3	42.4536	9.56653
577	313	-21.4266	48.2254	344.82	0.4	0.37	1	4	2014	1034	N	VIIRS	n	1	303.63	3.53	D	0	Madagascar lowland forests	Jan	3	42.4536	9.56653
578	314	-21.427	48.2014	332.97	0.4	0.37	1	4	2014	1034	N	VIIRS	n	1	302.01	1.79	D	0	Madagascar lowland forests	Jan	3	42.4536	9.56653
579	315	-21.365	48.1978	330.43	0.4	0.37	1	4	2014	1034	N	VIIRS	l	1	304.68	4.62	D	0	Madagascar lowland forests	Jan	3	42.4536	9.56653
580	316	-23.6723	47.4294	346.58	0.38	0.36	1	4	2014	1034	N	VIIRS	n	1	299.36	48.12	D	0	Madagascar lowland forests	Jan	3	42.4536	9.56653
581	317	-23.8232	47.5198	331.9	0.38	0.36	1	4	2014	1034	N	VIIRS	n	1	299.3	2.25	D	0	Madagascar lowland forests	Jan	3	42.4536	9.56653
582	318	-23.2598	47.366	330.96	0.38	0.36	1	4	2014	1034	N	VIIRS	n	1	300.34	1.7	D	0	Madagascar lowland forests	Jan	3	42.4536	9.56653
583	319	-23.7937	47.5105	333.44	0.38	0.36	1	4	2014	1034	N	VIIRS	n	1	301.11	1.88	D	0	Madagascar lowland forests	Jan	3	42.4536	9.56653
584	320	-23.757	47.5349	332.64	0.39	0.36	1	4	2014	1034	N	VIIRS	l	1	304.16	1.79	D	0	Madagascar lowland forests	Jan	3	42.4536	9.56653
585	321	-23.0963	47.6757	334.88	0.39	0.36	1	4	2014	1034	N	VIIRS	n	1	301.12	2.24	D	0	Madagascar lowland forests	Jan	3	42.4536	9.56653
586	322	-23.0426	47.3502	346.94	0.39	0.36	1	4	2014	1034	N	VIIRS	n	1	302.43	4.76	D	0	Madagascar lowland forests	Jan	3	42.4536	9.56653
587	323	-22.2553	47.3659	337.08	0.39	0.36	1	4	2014	1034	N	VIIRS	n	1	300.5	8.22	D	0	Madagascar lowland forests	Jan	3	42.4536	9.56653
588	324	-23.1478	47.7315	336.52	0.39	0.36	1	4	2014	1034	N	VIIRS	n	1	300.91	4.52	D	0	Madagascar lowland forests	Jan	3	42.4536	9.56653
589	326	-22.4303	47.4329	330.24	0.39	0.36	1	4	2014	1034	N	VIIRS	n	1	301.23	0.92	D	0	Madagascar lowland forests	Jan	3	42.4536	9.56653
590	327	-21.7873	47.9211	345.55	0.4	0.37	1	4	2014	1034	N	VIIRS	n	1	296.11	10.04	D	0	Madagascar lowland forests	Jan	3	42.4536	9.56653
591	328	-21.7906	47.9217	331.7	0.4	0.37	1	4	2014	1034	N	VIIRS	n	1	298.94	3.71	D	3	Madagascar lowland forests	Jan	3	42.4536	9.56653
592	329	-22.1774	47.6199	341.88	0.39	0.36	1	4	2014	1034	N	VIIRS	n	1	298.63	27.89	D	0	Madagascar lowland forests	Jan	3	42.4536	9.56653
593	330	-22.178	47.6161	332.41	0.39	0.36	1	4	2014	1034	N	VIIRS	n	1	289.64	27.89	D	0	Madagascar lowland forests	Jan	3	42.4536	9.56653
594	331	-21.5433	47.6331	337.11	0.39	0.36	1	4	2014	1034	N	VIIRS	n	1	299.29	3.62	D	0	Madagascar lowland forests	Jan	3	42.4536	9.56653
595	332	-21.5399	47.6324	334.56	0.39	0.36	1	4	2014	1034	N	VIIRS	n	1	297.29	3.62	D	0	Madagascar lowland forests	Jan	3	42.4536	9.56653
596	333	-21.7879	47.9173	333.83	0.4	0.37	1	4	2014	1034	N	VIIRS	n	1	299.05	3.98	D	0	Madagascar lowland forests	Jan	3	42.4536	9.56653
597	334	-22.1996	47.5889	345.24	0.39	0.36	1	4	2014	1034	N	VIIRS	n	1	297.33	9.58	D	0	Madagascar lowland forests	Jan	3	42.4536	9.56653
598	335	-21.9583	47.6151	335.32	0.39	0.36	1	4	2014	1034	N	VIIRS	n	1	301.1	4.46	D	0	Madagascar lowland forests	Jan	3	42.4536	9.56653
599	336	-23.5274	47.4658	334.23	0.39	0.36	1	4	2014	1034	N	VIIRS	n	1	301.27	4.53	D	0	Madagascar lowland forests	Jan	3	42.4536	9.56653
600	337	-23.4717	47.6468	332.38	0.39	0.36	1	4	2014	1034	N	VIIRS	l	1	305.13	3.31	D	3	Madagascar lowland forests	Jan	3	42.4536	9.56653
601	338	-23.8983	47.5103	337.36	0.38	0.36	1	4	2014	1034	N	VIIRS	n	1	302.27	2.51	D	0	Madagascar lowland forests	Jan	3	42.4536	9.56653
602	339	-23.1758	47.5531	332.84	0.39	0.36	1	4	2014	1034	N	VIIRS	n	1	302.18	1.72	D	0	Madagascar lowland forests	Jan	3	42.4536	9.56653
603	340	-23.8555	47.51	330.67	0.38	0.36	1	4	2014	1034	N	VIIRS	l	1	304.24	1.38	D	0	Madagascar lowland forests	Jan	3	42.4536	9.56653
604	341	-22.5989	47.7793	331.94	0.39	0.36	1	4	2014	1034	N	VIIRS	l	1	304.61	2.81	D	0	Madagascar lowland forests	Jan	3	42.4536	9.56653
605	342	-24.1417	47.301	335.02	0.38	0.36	1	4	2014	1034	N	VIIRS	n	1	303.13	1.66	D	0	Madagascar lowland forests	Jan	3	42.4536	9.56653
606	343	-24.494	47.2868	334.27	0.38	0.36	1	4	2014	1034	N	VIIRS	l	1	304.83	0.96	D	3	Madagascar lowland forests	Jan	3	42.4536	9.56653
607	344	-24.4302	47.287	334.71	0.38	0.36	1	4	2014	1034	N	VIIRS	l	1	305.6	0.92	D	0	Madagascar lowland forests	Jan	3	42.4536	9.56653
608	345	-24.5037	47.2455	332.35	0.38	0.36	1	4	2014	1034	N	VIIRS	l	1	305.89	2.9	D	0	Madagascar lowland forests	Jan	3	42.4536	9.56653
609	347	-20.9017	47.9962	335.98	0.4	0.37	1	4	2014	1035	N	VIIRS	n	1	299.27	2.65	D	0	Madagascar lowland forests	Jan	3	42.4536	9.56653
610	348	-20.916	48.3374	345.99	0.41	0.37	1	4	2014	1035	N	VIIRS	n	1	301	6.26	D	0	Madagascar lowland forests	Jan	3	42.4536	9.56653
611	349	-20.3047	48.5837	339.26	0.42	0.38	1	4	2014	1035	N	VIIRS	n	1	291.86	13.67	D	0	Madagascar lowland forests	Jan	3	42.4536	9.56653
612	350	-20.2915	48.5771	330.78	0.42	0.38	1	4	2014	1035	N	VIIRS	n	1	291.32	4.37	D	0	Madagascar lowland forests	Jan	3	42.4536	9.56653
613	351	-20.2922	48.573	350.19	0.42	0.38	1	4	2014	1035	N	VIIRS	n	1	292.62	8.69	D	0	Madagascar lowland forests	Jan	3	42.4536	9.56653
614	352	-17.6939	49.4983	341.73	0.49	0.4	1	4	2014	1035	N	VIIRS	n	1	296.93	7.05	D	0	Madagascar lowland forests	Jan	3	42.4536	9.56653
615	353	-20.2768	48.5159	332	0.42	0.38	1	4	2014	1035	N	VIIRS	n	1	297.45	2.14	D	0	Madagascar lowland forests	Jan	3	42.4536	9.56653
616	354	-20.2597	48.5047	350	0.42	0.38	1	4	2014	1035	N	VIIRS	n	1	298.03	15.07	D	0	Madagascar lowland forests	Jan	3	42.4536	9.56653
617	355	-20.2536	48.4125	333.68	0.42	0.37	1	4	2014	1035	N	VIIRS	n	1	289.27	3.34	D	0	Madagascar lowland forests	Jan	3	42.4536	9.56653
618	356	-20.2042	48.4736	346.95	0.42	0.38	1	4	2014	1035	N	VIIRS	n	1	292.86	7.74	D	0	Madagascar lowland forests	Jan	3	42.4536	9.56653
619	357	-20.1988	48.485	347.31	0.42	0.38	1	4	2014	1035	N	VIIRS	n	1	289.09	8.41	D	0	Madagascar lowland forests	Jan	3	42.4536	9.56653
620	358	-20.1823	48.5194	331.59	0.42	0.38	1	4	2014	1035	N	VIIRS	n	1	280.91	2.31	D	0	Madagascar lowland forests	Jan	3	42.4536	9.56653
621	359	-20.1803	48.5523	335.72	0.42	0.38	1	4	2014	1035	N	VIIRS	n	1	292.05	5.53	D	0	Madagascar lowland forests	Jan	3	42.4536	9.56653
622	360	-20.2296	48.4285	344.94	0.42	0.37	1	4	2014	1035	N	VIIRS	n	1	291.18	5.48	D	0	Madagascar lowland forests	Jan	3	42.4536	9.56653
623	361	-20.233	48.4291	337.14	0.42	0.37	1	4	2014	1035	N	VIIRS	n	1	288.9	1.86	D	0	Madagascar lowland forests	Jan	3	42.4536	9.56653
624	362	-20.235	48.4168	331.17	0.42	0.37	1	4	2014	1035	N	VIIRS	n	1	289.94	2.43	D	0	Madagascar lowland forests	Jan	3	42.4536	9.56653
625	363	-20.7546	48.3361	333.79	0.41	0.37	1	4	2014	1035	N	VIIRS	n	1	292.58	3.93	D	0	Madagascar lowland forests	Jan	3	42.4536	9.56653
626	364	-21.0915	48.3735	333.97	0.41	0.37	1	4	2014	1035	N	VIIRS	n	1	302.32	2.65	D	0	Madagascar lowland forests	Jan	3	42.4536	9.56653
627	365	-21.0058	48.4277	334.81	0.41	0.37	1	4	2014	1035	N	VIIRS	n	1	297.71	2.94	D	3	Madagascar lowland forests	Jan	3	42.4536	9.56653
628	366	-20.7212	48.289	348.19	0.41	0.37	1	4	2014	1035	N	VIIRS	n	1	295.25	25.61	D	0	Madagascar lowland forests	Jan	3	42.4536	9.56653
629	367	-20.7954	48.3886	333.47	0.41	0.37	1	4	2014	1035	N	VIIRS	n	1	297.95	1.93	D	0	Madagascar lowland forests	Jan	3	42.4536	9.56653
630	368	-20.7892	48.3834	331.55	0.41	0.37	1	4	2014	1035	N	VIIRS	n	1	298.97	2.46	D	0	Madagascar lowland forests	Jan	3	42.4536	9.56653
631	369	-20.9562	48.4063	335.06	0.41	0.37	1	4	2014	1035	N	VIIRS	n	1	298.83	3.53	D	0	Madagascar lowland forests	Jan	3	42.4536	9.56653
632	370	-20.9449	48.29	334.16	0.41	0.37	1	4	2014	1035	N	VIIRS	n	1	300.5	2.56	D	0	Madagascar lowland forests	Jan	3	42.4536	9.56653
633	371	-20.9415	48.2894	334.39	0.41	0.37	1	4	2014	1035	N	VIIRS	n	1	299.1	2.56	D	0	Madagascar lowland forests	Jan	3	42.4536	9.56653
634	372	-21.0571	48.1135	331.58	0.4	0.37	1	4	2014	1035	N	VIIRS	n	1	297.17	2.09	D	0	Madagascar lowland forests	Jan	3	42.4536	9.56653
635	373	-21.1606	48.2526	330.88	0.41	0.37	1	4	2014	1035	N	VIIRS	n	1	299.52	1.89	D	0	Madagascar lowland forests	Jan	3	42.4536	9.56653
636	374	-21.0383	48.014	332.59	0.4	0.37	1	4	2014	1035	N	VIIRS	n	1	296.75	3.03	D	0	Madagascar lowland forests	Jan	3	42.4536	9.56653
637	375	-21.0349	48.0134	343.12	0.4	0.37	1	4	2014	1035	N	VIIRS	n	1	298.47	4.98	D	0	Madagascar lowland forests	Jan	3	42.4536	9.56653
638	376	-21.1372	48.1596	330.54	0.4	0.37	1	4	2014	1035	N	VIIRS	n	1	300.31	3.61	D	0	Madagascar lowland forests	Jan	3	42.4536	9.56653
639	377	-20.9095	48.2268	330.12	0.41	0.37	1	4	2014	1035	N	VIIRS	n	1	295.9	2.34	D	0	Madagascar lowland forests	Jan	3	42.4536	9.56653
640	378	-20.7723	48.4212	348.74	0.41	0.37	1	4	2014	1035	N	VIIRS	n	1	300.56	12.92	D	0	Madagascar lowland forests	Jan	3	42.4536	9.56653
641	379	-21.0773	48.3099	338.66	0.41	0.37	1	4	2014	1035	N	VIIRS	n	1	304.82	38.69	D	0	Madagascar lowland forests	Jan	3	42.4536	9.56653
642	380	-20.0071	48.7228	334.39	0.43	0.38	1	4	2014	1035	N	VIIRS	n	1	295.63	1.58	D	0	Madagascar lowland forests	Jan	3	42.4536	9.56653
643	381	-20.4509	48.486	332.65	0.42	0.37	1	4	2014	1035	N	VIIRS	n	1	290.24	3.46	D	0	Madagascar lowland forests	Jan	3	42.4536	9.56653
644	382	-19.899	48.7412	337.05	0.43	0.38	1	4	2014	1035	N	VIIRS	n	1	290.28	4.15	D	0	Madagascar lowland forests	Jan	3	42.4536	9.56653
645	383	-19.9307	48.6199	336.16	0.43	0.38	1	4	2014	1035	N	VIIRS	n	1	293.83	8.39	D	0	Madagascar lowland forests	Jan	3	42.4536	9.56653
646	384	-19.9314	48.6159	331.65	0.43	0.38	1	4	2014	1035	N	VIIRS	n	1	289.91	4.75	D	0	Madagascar lowland forests	Jan	3	42.4536	9.56653
647	385	-19.9299	48.6201	334.88	0.43	0.38	1	4	2014	1035	N	VIIRS	n	1	293.72	5.51	D	0	Madagascar lowland forests	Jan	3	42.4536	9.56653
648	386	-19.9305	48.6161	334.29	0.43	0.38	1	4	2014	1035	N	VIIRS	n	1	290.34	5.16	D	0	Madagascar lowland forests	Jan	3	42.4536	9.56653
649	387	-19.8888	48.629	333.53	0.43	0.38	1	4	2014	1035	N	VIIRS	n	1	295.02	7.55	D	0	Madagascar lowland forests	Jan	3	42.4536	9.56653
650	388	-19.8895	48.6249	338.67	0.43	0.38	1	4	2014	1035	N	VIIRS	n	1	294.43	6.73	D	0	Madagascar lowland forests	Jan	3	42.4536	9.56653
651	389	-21.0355	48.3109	340.67	0.41	0.37	1	4	2014	1035	N	VIIRS	n	1	302.3	4.97	D	0	Madagascar lowland forests	Jan	3	42.4536	9.56653
652	390	-21.029	48.3504	334.6	0.41	0.37	1	4	2014	1035	N	VIIRS	n	1	304.32	25.1	D	0	Madagascar lowland forests	Jan	3	42.4536	9.56653
653	391	-21.088	47.7933	339.64	0.4	0.37	1	4	2014	1035	N	VIIRS	n	1	280.55	5.46	D	0	Madagascar lowland forests	Jan	3	42.4536	9.56653
654	392	-14.2271	49.91	341.71	0.39	0.44	1	4	2014	1036	N	VIIRS	n	1	293.88	6.25	D	0	Madagascar lowland forests	Jan	3	42.4536	9.56653
655	393	-13.88	50.0145	347.46	0.4	0.44	1	4	2014	1036	N	VIIRS	n	1	290.25	6.93	D	0	Madagascar lowland forests	Jan	3	42.4536	9.56653
656	394	-14.0917	50.0418	341.03	0.4	0.44	1	4	2014	1036	N	VIIRS	n	1	291.49	4.96	D	0	Madagascar lowland forests	Jan	3	42.4536	9.56653
657	395	-14.0595	50.1281	338.9	0.4	0.44	1	4	2014	1036	N	VIIRS	n	1	292.86	5.3	D	0	Madagascar lowland forests	Jan	3	42.4536	9.56653
658	396	-14.3631	50.1515	342.08	0.4	0.44	1	4	2014	1036	N	VIIRS	n	1	291.13	2.52	D	0	Madagascar lowland forests	Jan	3	42.4536	9.56653
659	401	-23.4827	47.6436	313.73	0.46	0.39	1	4	2014	2147	N	VIIRS	n	1	287.99	1.72	N	3	Madagascar lowland forests	Jan	3	42.4536	9.56653
660	402	-23.9193	47.5035	339.23	0.51	0.41	1	5	2014	1015	N	VIIRS	n	1	290.03	13.21	D	0	Madagascar lowland forests	Jan	3	42.4536	9.56653
661	406	-14.9685	49.3617	333.77	0.39	0.36	1	5	2014	1017	N	VIIRS	n	1	285.44	2.53	D	0	Madagascar lowland forests	Jan	3	42.4536	9.56653
662	407	-15.026	50.1387	331.53	0.39	0.36	1	5	2014	1017	N	VIIRS	n	1	295.69	2.18	D	0	Madagascar lowland forests	Jan	3	42.4536	9.56653
663	408	-14.9004	49.1629	330.55	0.39	0.36	1	5	2014	1017	N	VIIRS	n	1	295.14	2.19	D	0	Madagascar lowland forests	Jan	3	42.4536	9.56653
664	409	-15.0061	50.1796	332.71	0.39	0.36	1	5	2014	1017	N	VIIRS	n	1	296.64	2.18	D	0	Madagascar lowland forests	Jan	3	42.4536	9.56653
665	410	-15.0294	50.1171	339.05	0.39	0.36	1	5	2014	1017	N	VIIRS	n	1	293.04	3.77	D	0	Madagascar lowland forests	Jan	3	42.4536	9.56653
666	411	-14.7658	50.1136	331.24	0.39	0.36	1	5	2014	1017	N	VIIRS	n	1	295.15	1.44	D	0	Madagascar lowland forests	Jan	3	42.4536	9.56653
667	412	-15.0144	50.1478	336.38	0.39	0.36	1	5	2014	1017	N	VIIRS	n	1	294.87	4.47	D	0	Madagascar lowland forests	Jan	3	42.4536	9.56653
668	413	-14.7222	50.1615	330.93	0.39	0.36	1	5	2014	1017	N	VIIRS	n	1	295.55	2.23	D	0	Madagascar lowland forests	Jan	3	42.4536	9.56653
669	414	-14.6689	50.0866	340.38	0.39	0.36	1	5	2014	1017	N	VIIRS	n	1	292.8	5.13	D	0	Madagascar lowland forests	Jan	3	42.4536	9.56653
670	415	-15.0049	50.2089	331.23	0.39	0.36	1	5	2014	1017	N	VIIRS	n	1	298.77	2.02	D	0	Madagascar lowland forests	Jan	3	42.4536	9.56653
671	416	-14.7408	50.1647	334.18	0.39	0.36	1	5	2014	1017	N	VIIRS	n	1	296.36	1.95	D	0	Madagascar lowland forests	Jan	3	42.4536	9.56653
672	417	-15.0299	50.202	336.69	0.39	0.36	1	5	2014	1017	N	VIIRS	n	1	294.55	6.81	D	0	Madagascar lowland forests	Jan	3	42.4536	9.56653
673	418	-15.0372	50.1994	345.65	0.39	0.36	1	5	2014	1017	N	VIIRS	n	1	298.21	12.77	D	0	Madagascar lowland forests	Jan	3	42.4536	9.56653
674	419	-15.0366	50.203	335.56	0.39	0.36	1	5	2014	1017	N	VIIRS	n	1	294.44	12.77	D	0	Madagascar lowland forests	Jan	3	42.4536	9.56653
675	420	-15.0388	50.2107	343.36	0.39	0.36	1	5	2014	1017	N	VIIRS	n	1	294.4	7.03	D	0	Madagascar lowland forests	Jan	3	42.4536	9.56653
676	421	-14.5139	49.5547	334.68	0.38	0.36	1	5	2014	1017	N	VIIRS	n	1	291.5	4.63	D	0	Madagascar lowland forests	Jan	3	42.4536	9.56653
677	422	-14.6956	50.1351	333.24	0.39	0.36	1	5	2014	1017	N	VIIRS	n	1	290.49	3.24	D	0	Madagascar lowland forests	Jan	3	42.4536	9.56653
678	423	-14.7028	50.1547	333.83	0.39	0.36	1	5	2014	1017	N	VIIRS	n	1	291.79	2.17	D	0	Madagascar lowland forests	Jan	3	42.4536	9.56653
679	424	-14.7083	50.1408	336.58	0.39	0.36	1	5	2014	1017	N	VIIRS	n	1	293.11	5.68	D	0	Madagascar lowland forests	Jan	3	42.4536	9.56653
680	425	-14.8947	50.0246	337.16	0.38	0.36	1	5	2014	1017	N	VIIRS	n	1	297.32	4.58	D	0	Madagascar lowland forests	Jan	3	42.4536	9.56653
681	426	-14.7078	50.1444	343.84	0.39	0.36	1	5	2014	1017	N	VIIRS	n	1	295.1	16.87	D	0	Madagascar lowland forests	Jan	3	42.4536	9.56653
682	427	-14.7111	50.145	346.87	0.39	0.36	1	5	2014	1017	N	VIIRS	n	1	295.75	9.59	D	0	Madagascar lowland forests	Jan	3	42.4536	9.56653
683	428	-14.7133	50.1527	336.11	0.39	0.36	1	5	2014	1017	N	VIIRS	n	1	295.81	4.92	D	0	Madagascar lowland forests	Jan	3	42.4536	9.56653
684	429	-17.0203	49.843	342.22	0.39	0.36	1	5	2014	1017	N	VIIRS	n	1	293.33	7.36	D	0	Madagascar lowland forests	Jan	3	42.4536	9.56653
685	430	-14.7033	50.129	341.3	0.39	0.36	1	5	2014	1017	N	VIIRS	n	1	291.25	8.3	D	0	Madagascar lowland forests	Jan	3	42.4536	9.56653
686	431	-15.1194	50.2797	335.41	0.39	0.36	1	5	2014	1017	N	VIIRS	n	1	296.76	3.48	D	0	Madagascar lowland forests	Jan	3	42.4536	9.56653
687	432	-14.9899	50.3061	332.31	0.39	0.36	1	5	2014	1017	N	VIIRS	n	1	298.95	3.74	D	0	Madagascar lowland forests	Jan	3	42.4536	9.56653
688	433	-15.0138	50.3285	336.05	0.39	0.36	1	5	2014	1017	N	VIIRS	n	1	299.4	4.01	D	3	Madagascar lowland forests	Jan	3	42.4536	9.56653
689	434	-15.1161	50.2792	338.3	0.39	0.36	1	5	2014	1017	N	VIIRS	n	1	293.78	3.48	D	0	Madagascar lowland forests	Jan	3	42.4536	9.56653
690	436	-15.3118	49.5276	333.69	0.38	0.36	1	5	2014	1017	N	VIIRS	n	1	294.68	2.06	D	0	Madagascar lowland forests	Jan	3	42.4536	9.56653
691	437	-14.9855	50.18	335.62	0.39	0.36	1	5	2014	1017	N	VIIRS	n	1	299.23	5.52	D	0	Madagascar lowland forests	Jan	3	42.4536	9.56653
692	438	-14.6717	50.1128	337.26	0.39	0.36	1	5	2014	1017	N	VIIRS	n	1	292.03	5.44	D	0	Madagascar lowland forests	Jan	3	42.4536	9.56653
693	439	-14.6733	50.1241	334.35	0.39	0.36	1	5	2014	1017	N	VIIRS	n	1	289.67	2.3	D	0	Madagascar lowland forests	Jan	3	42.4536	9.56653
694	440	-14.9661	50.1731	339.82	0.39	0.36	1	5	2014	1017	N	VIIRS	n	1	299.12	3.27	D	0	Madagascar lowland forests	Jan	3	42.4536	9.56653
695	441	-14.9755	50.1341	335.21	0.39	0.36	1	5	2014	1017	N	VIIRS	n	1	294.99	2.86	D	0	Madagascar lowland forests	Jan	3	42.4536	9.56653
696	442	-14.9922	50.1369	333.67	0.39	0.36	1	5	2014	1017	N	VIIRS	n	1	297.91	22.22	D	0	Madagascar lowland forests	Jan	3	42.4536	9.56653
697	443	-14.5611	50.0613	332.03	0.39	0.36	1	5	2014	1017	N	VIIRS	n	1	280.97	2.5	D	0	Madagascar lowland forests	Jan	3	42.4536	9.56653
698	444	-14.7133	50.1969	333.04	0.39	0.36	1	5	2014	1017	N	VIIRS	n	1	295.78	2.6	D	0	Madagascar lowland forests	Jan	3	42.4536	9.56653
699	445	-14.2645	49.971	334.17	0.39	0.36	1	5	2014	1018	N	VIIRS	n	1	289.74	3.52	D	0	Madagascar lowland forests	Jan	3	42.4536	9.56653
700	446	-13.9964	49.9968	346.85	0.39	0.36	1	5	2014	1018	N	VIIRS	n	1	292.87	8.48	D	0	Madagascar lowland forests	Jan	3	42.4536	9.56653
701	447	-14.1827	50.0644	342.38	0.39	0.36	1	5	2014	1018	N	VIIRS	n	1	290.74	5.29	D	3	Madagascar lowland forests	Jan	3	42.4536	9.56653
702	448	-14.224	50.1003	338.63	0.39	0.36	1	5	2014	1018	N	VIIRS	n	1	290.57	3.62	D	0	Madagascar lowland forests	Jan	3	42.4536	9.56653
703	449	-14.0441	49.9311	337.18	0.39	0.36	1	5	2014	1018	N	VIIRS	n	1	294.48	4.42	D	0	Madagascar lowland forests	Jan	3	42.4536	9.56653
704	450	-14.2678	49.9715	334.68	0.39	0.36	1	5	2014	1018	N	VIIRS	n	1	290.89	3.52	D	0	Madagascar lowland forests	Jan	3	42.4536	9.56653
705	451	-14.1414	49.7791	333.06	0.38	0.36	1	5	2014	1018	N	VIIRS	n	1	288.53	2.56	D	0	Madagascar lowland forests	Jan	3	42.4536	9.56653
706	452	-14.0597	49.985	336.93	0.39	0.36	1	5	2014	1018	N	VIIRS	n	1	291.74	3.06	D	0	Madagascar lowland forests	Jan	3	42.4536	9.56653
707	453	-14.1619	49.7787	347.67	0.38	0.36	1	5	2014	1018	N	VIIRS	n	1	282.18	6.45	D	0	Madagascar lowland forests	Jan	3	42.4536	9.56653
708	454	-14.2148	49.9228	342.21	0.39	0.36	1	5	2014	1018	N	VIIRS	n	1	294.04	3.56	D	0	Madagascar lowland forests	Jan	3	42.4536	9.56653
709	455	-14.0858	49.9268	332.2	0.39	0.36	1	5	2014	1018	N	VIIRS	n	1	291.02	2.37	D	0	Madagascar lowland forests	Jan	3	42.4536	9.56653
710	456	-14.2901	50.0706	330.53	0.39	0.36	1	5	2014	1018	N	VIIRS	n	1	290.61	1.8	D	0	Madagascar lowland forests	Jan	3	42.4536	9.56653
711	457	-14.3519	50.1697	330.04	0.39	0.36	1	5	2014	1018	N	VIIRS	n	1	291.63	2.44	D	0	Madagascar lowland forests	Jan	3	42.4536	9.56653
712	459	-20.5127	48.4842	347.43	0.52	0.5	1	6	2014	957	N	VIIRS	n	1	294.56	9.69	D	0	Madagascar lowland forests	Jan	3	42.4536	9.56653
713	460	-20.2721	48.4804	333.24	0.51	0.5	1	6	2014	957	N	VIIRS	n	1	293.13	5.02	D	0	Madagascar lowland forests	Jan	3	42.4536	9.56653
714	461	-20.2716	48.4853	340.55	0.51	0.5	1	6	2014	957	N	VIIRS	n	1	293.22	6.7	D	0	Madagascar lowland forests	Jan	3	42.4536	9.56653
715	462	-20.1135	48.6549	330.65	0.5	0.49	1	6	2014	957	N	VIIRS	n	1	292.48	3.97	D	0	Madagascar lowland forests	Jan	3	42.4536	9.56653
716	463	-20.1138	48.6518	332.94	0.5	0.49	1	6	2014	957	N	VIIRS	n	1	292.36	1.6	D	0	Madagascar lowland forests	Jan	3	42.4536	9.56653
717	464	-19.7751	48.6921	334.08	0.49	0.49	1	6	2014	957	N	VIIRS	n	1	285.19	3.73	D	0	Madagascar lowland forests	Jan	3	42.4536	9.56653
718	465	-20.2174	48.4756	331.96	0.51	0.5	1	6	2014	957	N	VIIRS	n	1	292.12	3.03	D	0	Madagascar lowland forests	Jan	3	42.4536	9.56653
719	466	-20.1984	48.5188	341.96	0.51	0.49	1	6	2014	957	N	VIIRS	n	1	292.45	7.82	D	0	Madagascar lowland forests	Jan	3	42.4536	9.56653
720	467	-20.1767	48.421	330.59	0.52	0.5	1	6	2014	957	N	VIIRS	n	1	291.61	5.56	D	0	Madagascar lowland forests	Jan	3	42.4536	9.56653
721	468	-20.5369	48.1824	339.62	0.54	0.51	1	6	2014	957	N	VIIRS	n	1	282.67	6	D	0	Madagascar lowland forests	Jan	3	42.4536	9.56653
722	469	-20.4176	48.3389	341.27	0.53	0.5	1	6	2014	957	N	VIIRS	n	1	294.27	18.09	D	0	Madagascar lowland forests	Jan	3	42.4536	9.56653
723	470	-20.5848	48.2334	331.3	0.54	0.51	1	6	2014	957	N	VIIRS	n	1	284.03	2.64	D	0	Madagascar lowland forests	Jan	3	42.4536	9.56653
724	471	-20.5322	48.3946	339.52	0.52	0.5	1	6	2014	957	N	VIIRS	n	1	290.25	4.43	D	0	Madagascar lowland forests	Jan	3	42.4536	9.56653
725	472	-20.531	48.3637	345.71	0.53	0.5	1	6	2014	957	N	VIIRS	n	1	292.54	10.51	D	0	Madagascar lowland forests	Jan	3	42.4536	9.56653
726	473	-20.4586	48.2699	345.44	0.53	0.5	1	6	2014	957	N	VIIRS	n	1	287.27	5.16	D	0	Madagascar lowland forests	Jan	3	42.4536	9.56653
727	474	-20.5001	48.2569	331.11	0.53	0.5	1	6	2014	957	N	VIIRS	n	1	291.76	3.03	D	0	Madagascar lowland forests	Jan	3	42.4536	9.56653
728	475	-20.3828	48.3538	342.65	0.52	0.5	1	6	2014	957	N	VIIRS	n	1	293.56	8.3	D	0	Madagascar lowland forests	Jan	3	42.4536	9.56653
729	476	-20.3698	48.3426	332.42	0.53	0.5	1	6	2014	957	N	VIIRS	n	1	292.13	9.6	D	0	Madagascar lowland forests	Jan	3	42.4536	9.56653
730	477	-20.3704	48.3373	340.49	0.53	0.5	1	6	2014	957	N	VIIRS	n	1	292.69	9.42	D	0	Madagascar lowland forests	Jan	3	42.4536	9.56653
731	478	-20.3682	48.3394	351.37	0.53	0.5	1	6	2014	957	N	VIIRS	n	1	292.15	13.38	D	0	Madagascar lowland forests	Jan	3	42.4536	9.56653
732	479	-19.8699	48.6777	338.17	0.49	0.49	1	6	2014	957	N	VIIRS	n	1	290.77	5.65	D	0	Madagascar lowland forests	Jan	3	42.4536	9.56653
733	480	-19.8871	48.6929	330.28	0.49	0.49	1	6	2014	957	N	VIIRS	n	1	290.98	2.33	D	0	Madagascar lowland forests	Jan	3	42.4536	9.56653
734	481	-19.8869	48.6897	335.82	0.49	0.49	1	6	2014	957	N	VIIRS	n	1	290.7	2.57	D	0	Madagascar lowland forests	Jan	3	42.4536	9.56653
735	482	-15.0669	50.1968	343.02	0.52	0.42	1	6	2014	958	N	VIIRS	n	1	283.53	9.61	D	0	Madagascar lowland forests	Jan	3	42.4536	9.56653
736	483	-15.0887	50.2097	344.66	0.52	0.42	1	6	2014	958	N	VIIRS	l	1	283.57	11.32	D	0	Madagascar lowland forests	Jan	3	42.4536	9.56653
737	484	-15.0362	50.1623	329.03	0.52	0.42	1	6	2014	958	N	VIIRS	n	1	282.97	3.94	D	0	Madagascar lowland forests	Jan	3	42.4536	9.56653
738	485	-15.4469	49.4548	341.19	0.39	0.44	1	6	2014	958	N	VIIRS	n	1	280.95	9.68	D	0	Madagascar lowland forests	Jan	3	42.4536	9.56653
739	486	-15.0926	50.2101	338.35	0.52	0.42	1	6	2014	958	N	VIIRS	l	1	285.49	11.32	D	0	Madagascar lowland forests	Jan	3	42.4536	9.56653
740	487	-15.0355	50.1672	332.51	0.52	0.42	1	6	2014	958	N	VIIRS	n	1	282.33	3.94	D	0	Madagascar lowland forests	Jan	3	42.4536	9.56653
741	488	-16.8699	49.9284	334.89	0.57	0.43	1	6	2014	958	N	VIIRS	n	1	286.46	6.55	D	0	Madagascar lowland forests	Jan	3	42.4536	9.56653
742	489	-15.0233	50.2002	336.89	0.52	0.42	1	6	2014	958	N	VIIRS	n	1	281.22	5.41	D	0	Madagascar lowland forests	Jan	3	42.4536	9.56653
743	490	-15.8356	50.1904	334.66	0.53	0.42	1	6	2014	958	N	VIIRS	n	1	288	4.14	D	0	Madagascar lowland forests	Jan	3	42.4536	9.56653
744	491	-15.0068	50.1399	342.97	0.53	0.42	1	6	2014	958	N	VIIRS	n	1	283.39	10.76	D	0	Madagascar lowland forests	Jan	3	42.4536	9.56653
745	492	-14.9707	50.145	332.16	0.52	0.42	1	6	2014	958	N	VIIRS	n	1	287.49	5.75	D	0	Madagascar lowland forests	Jan	3	42.4536	9.56653
746	493	-14.97	50.1499	332.4	0.52	0.42	1	6	2014	958	N	VIIRS	n	1	287.47	5.75	D	0	Madagascar lowland forests	Jan	3	42.4536	9.56653
747	494	-14.9919	50.1628	345.44	0.52	0.42	1	6	2014	958	N	VIIRS	n	1	288.36	32.12	D	0	Madagascar lowland forests	Jan	3	42.4536	9.56653
748	495	-14.9931	50.161	333.98	0.52	0.42	1	6	2014	958	N	VIIRS	n	1	284.86	7.28	D	0	Madagascar lowland forests	Jan	3	42.4536	9.56653
749	496	-14.979	50.171	330.43	0.52	0.42	1	6	2014	958	N	VIIRS	n	1	286.7	6.64	D	0	Madagascar lowland forests	Jan	3	42.4536	9.56653
750	497	-14.983	50.1416	339.15	0.53	0.42	1	6	2014	958	N	VIIRS	n	1	287.24	11.61	D	0	Madagascar lowland forests	Jan	3	42.4536	9.56653
751	499	-14.1547	50.0659	335.21	0.52	0.41	1	6	2014	959	N	VIIRS	n	1	288.21	4.8	D	0	Madagascar lowland forests	Jan	3	42.4536	9.56653
752	500	-14.0497	49.8926	334.02	0.53	0.42	1	6	2014	959	N	VIIRS	n	1	294.52	4.23	D	0	Madagascar lowland forests	Jan	3	42.4536	9.56653
753	501	-14.184	50.0807	335.95	0.52	0.41	1	6	2014	959	N	VIIRS	n	1	287.71	10.53	D	0	Madagascar lowland forests	Jan	3	42.4536	9.56653
754	502	-14.6821	50.1263	332.56	0.52	0.42	1	6	2014	959	N	VIIRS	l	1	293.36	5.46	D	0	Madagascar lowland forests	Jan	3	42.4536	9.56653
755	503	-14.0782	49.8942	330.08	0.53	0.42	1	6	2014	959	N	VIIRS	n	1	294.46	2.71	D	0	Madagascar lowland forests	Jan	3	42.4536	9.56653
756	504	-14.1866	50.0908	343	0.52	0.41	1	6	2014	959	N	VIIRS	n	1	288.03	6.4	D	0	Madagascar lowland forests	Jan	3	42.4536	9.56653
757	505	-14.1536	50.0628	332.1	0.52	0.41	1	6	2014	959	N	VIIRS	l	1	288	3.6	D	0	Madagascar lowland forests	Jan	3	42.4536	9.56653
758	506	-14.2653	50.0024	337.33	0.52	0.42	1	6	2014	959	N	VIIRS	n	1	287.08	17.2	D	0	Madagascar lowland forests	Jan	3	42.4536	9.56653
759	508	-14.2633	49.9992	335.98	0.52	0.42	1	6	2014	959	N	VIIRS	n	1	284.75	12.14	D	0	Madagascar lowland forests	Jan	3	42.4536	9.56653
760	509	-14.0401	50.0194	330.91	0.52	0.42	1	6	2014	959	N	VIIRS	n	1	292.2	3.16	D	0	Madagascar lowland forests	Jan	3	42.4536	9.56653
761	510	-14.0775	49.8915	334.26	0.53	0.42	1	6	2014	959	N	VIIRS	n	1	294.24	5.38	D	0	Madagascar lowland forests	Jan	3	42.4536	9.56653
762	511	-13.9947	50.008	343.51	0.52	0.42	1	6	2014	959	N	VIIRS	n	1	291.1	9.21	D	0	Madagascar lowland forests	Jan	3	42.4536	9.56653
763	512	-13.9652	50.0235	335.35	0.52	0.41	1	6	2014	959	N	VIIRS	n	1	292.35	9.94	D	0	Madagascar lowland forests	Jan	3	42.4536	9.56653
764	513	-14.5157	50.0707	334.21	0.52	0.42	1	6	2014	959	N	VIIRS	n	1	292.04	3.88	D	0	Madagascar lowland forests	Jan	3	42.4536	9.56653
765	514	-14.2672	49.9996	334.38	0.52	0.42	1	6	2014	959	N	VIIRS	n	1	287.67	12.14	D	0	Madagascar lowland forests	Jan	3	42.4536	9.56653
766	515	-14.6795	50.1288	341.24	0.52	0.42	1	6	2014	959	N	VIIRS	n	1	293.18	8.2	D	0	Madagascar lowland forests	Jan	3	42.4536	9.56653
767	517	-14.551	50.1001	333.85	0.52	0.42	1	6	2014	959	N	VIIRS	n	1	292.83	4.85	D	0	Madagascar lowland forests	Jan	3	42.4536	9.56653
768	518	-14.7283	50.1455	333.91	0.52	0.42	1	6	2014	959	N	VIIRS	n	1	291.49	4.61	D	0	Madagascar lowland forests	Jan	3	42.4536	9.56653
769	519	-14.7353	50.1812	331.87	0.52	0.41	1	6	2014	959	N	VIIRS	n	1	290.52	1.85	D	0	Madagascar lowland forests	Jan	3	42.4536	9.56653
770	520	-14.388	50.0741	330.58	0.52	0.42	1	6	2014	959	N	VIIRS	n	1	289.74	4.23	D	0	Madagascar lowland forests	Jan	3	42.4536	9.56653
771	521	-14.492	50.1017	329.76	0.52	0.42	1	6	2014	959	N	VIIRS	n	1	292.64	4.01	D	0	Madagascar lowland forests	Jan	3	42.4536	9.56653
772	522	-14.515	50.1051	334.52	0.52	0.42	1	6	2014	959	N	VIIRS	n	1	293.31	11.39	D	0	Madagascar lowland forests	Jan	3	42.4536	9.56653
773	523	-20.8041	48.3332	331.76	0.54	0.68	1	7	2014	938	N	VIIRS	n	1	282.14	3.59	D	0	Madagascar lowland forests	Jan	3	42.4536	9.56653
774	524	-20.8054	48.3177	338.17	0.54	0.68	1	7	2014	938	N	VIIRS	n	1	282.47	6.13	D	0	Madagascar lowland forests	Jan	3	42.4536	9.56653
775	525	-19.7863	48.5675	325.37	0.51	0.66	1	7	2014	938	N	VIIRS	n	1	277.61	4.12	D	0	Madagascar lowland forests	Jan	3	42.4536	9.56653
776	526	-19.7843	48.5703	327.89	0.51	0.66	1	7	2014	938	N	VIIRS	n	1	278.27	4.5	D	0	Madagascar lowland forests	Jan	3	42.4536	9.56653
777	527	-19.5337	48.686	325.41	0.49	0.65	1	7	2014	938	N	VIIRS	n	1	283.11	2.87	D	0	Madagascar lowland forests	Jan	3	42.4536	9.56653
778	528	-19.5345	48.6851	327.39	0.49	0.65	1	7	2014	938	N	VIIRS	n	1	283.49	3.3	D	0	Madagascar lowland forests	Jan	3	42.4536	9.56653
779	529	-20.8599	48.2973	353.72	0.54	0.68	1	7	2014	938	N	VIIRS	n	1	281.13	14.84	D	0	Madagascar lowland forests	Jan	3	42.4536	9.56653
780	530	-20.8594	48.3026	356.08	0.54	0.68	1	7	2014	938	N	VIIRS	n	1	280.68	19.65	D	0	Madagascar lowland forests	Jan	3	42.4536	9.56653
781	537	-17.4402	49.1224	367	0.44	0.62	1	7	2014	939	N	VIIRS	l	1	289.01	17.01	D	0	Madagascar lowland forests	Jan	3	42.4536	9.56653
782	538	-17.4407	49.1181	332.35	0.44	0.62	1	7	2014	939	N	VIIRS	n	1	286.61	10.23	D	0	Madagascar lowland forests	Jan	3	42.4536	9.56653
783	539	-15.7513	50.2122	344.25	0.35	0.57	1	7	2014	939	N	VIIRS	n	1	290.63	5.92	D	0	Madagascar lowland forests	Jan	3	42.4536	9.56653
784	540	-18.4631	49.2427	338.68	0.44	0.63	1	7	2014	939	N	VIIRS	n	1	288.93	4.81	D	0	Madagascar lowland forests	Jan	3	42.4536	9.56653
785	541	-15.7467	50.2048	345.49	0.35	0.57	1	7	2014	939	N	VIIRS	n	1	290.48	3.83	D	0	Madagascar lowland forests	Jan	3	42.4536	9.56653
786	542	-15.7517	50.2088	348.78	0.35	0.57	1	7	2014	939	N	VIIRS	n	1	290.88	5.92	D	0	Madagascar lowland forests	Jan	3	42.4536	9.56653
787	543	-15.8084	49.1982	350.56	0.41	0.61	1	7	2014	939	N	VIIRS	n	1	292.63	7.56	D	0	Madagascar lowland forests	Jan	3	42.4536	9.56653
788	544	-15.7661	50.2716	342.08	0.35	0.57	1	7	2014	939	N	VIIRS	n	1	286.62	4.27	D	0	Madagascar lowland forests	Jan	3	42.4536	9.56653
789	545	-15.7763	50.2761	328.02	0.35	0.57	1	7	2014	939	N	VIIRS	n	1	287.18	2.14	D	0	Madagascar lowland forests	Jan	3	42.4536	9.56653
790	546	-15.7847	50.25	346.12	0.35	0.57	1	7	2014	939	N	VIIRS	n	1	290.28	3.58	D	0	Madagascar lowland forests	Jan	3	42.4536	9.56653
791	547	-18.4647	49.2431	341.57	0.44	0.62	1	7	2014	939	N	VIIRS	n	1	289.45	4.47	D	0	Madagascar lowland forests	Jan	3	42.4536	9.56653
792	548	-17.2846	49.2144	329.7	0.43	0.62	1	7	2014	939	N	VIIRS	n	1	287.59	2.51	D	0	Madagascar lowland forests	Jan	3	42.4536	9.56653
793	549	-15.8741	50.1551	354.55	0.36	0.57	1	7	2014	939	N	VIIRS	n	1	289.47	5.96	D	0	Madagascar lowland forests	Jan	3	42.4536	9.56653
794	550	-15.5902	50.3672	327.29	0.34	0.56	1	7	2014	939	N	VIIRS	n	1	287.87	9.11	D	0	Madagascar lowland forests	Jan	3	42.4536	9.56653
795	551	-15.6048	50.379	335.13	0.34	0.56	1	7	2014	939	N	VIIRS	n	1	291.52	2.86	D	0	Madagascar lowland forests	Jan	3	42.4536	9.56653
796	552	-15.5913	50.3642	367	0.34	0.56	1	7	2014	939	N	VIIRS	h	1	291.11	15.51	D	0	Madagascar lowland forests	Jan	3	42.4536	9.56653
797	553	-15.5906	50.3639	367	0.34	0.56	1	7	2014	939	N	VIIRS	h	1	291.11	9.11	D	0	Madagascar lowland forests	Jan	3	42.4536	9.56653
798	554	-15.8102	50.2154	367	0.35	0.57	1	7	2014	939	N	VIIRS	h	1	291.97	25.03	D	0	Madagascar lowland forests	Jan	3	42.4536	9.56653
799	555	-15.8082	50.2132	350.46	0.36	0.57	1	7	2014	939	N	VIIRS	n	1	285.57	11.97	D	0	Madagascar lowland forests	Jan	3	42.4536	9.56653
800	556	-15.654	50.2747	338.36	0.35	0.57	1	7	2014	939	N	VIIRS	n	1	291.6	4.34	D	0	Madagascar lowland forests	Jan	3	42.4536	9.56653
801	557	-15.8079	50.2165	367	0.35	0.57	1	7	2014	939	N	VIIRS	h	1	290.82	22.12	D	0	Madagascar lowland forests	Jan	3	42.4536	9.56653
802	558	-15.8026	50.2349	327.89	0.35	0.57	1	7	2014	939	N	VIIRS	n	1	285	1.44	D	0	Madagascar lowland forests	Jan	3	42.4536	9.56653
803	559	-15.8535	50.1944	330.4	0.36	0.57	1	7	2014	939	N	VIIRS	n	1	282.44	4.07	D	0	Madagascar lowland forests	Jan	3	42.4536	9.56653
804	560	-15.9089	50.1349	356.47	0.36	0.57	1	7	2014	939	N	VIIRS	n	1	290.63	4.94	D	0	Madagascar lowland forests	Jan	3	42.4536	9.56653
805	561	-15.8163	50.2092	367	0.35	0.57	1	7	2014	939	N	VIIRS	l	1	286.25	5.63	D	0	Madagascar lowland forests	Jan	3	42.4536	9.56653
806	562	-15.8159	50.2126	326.76	0.35	0.57	1	7	2014	939	N	VIIRS	n	1	288.88	5.63	D	0	Madagascar lowland forests	Jan	3	42.4536	9.56653
807	563	-15.9564	49.3046	334.9	0.41	0.61	1	7	2014	939	N	VIIRS	n	1	290.49	3.23	D	0	Madagascar lowland forests	Jan	3	42.4536	9.56653
808	564	-18.4205	49.329	344.74	0.44	0.62	1	7	2014	939	N	VIIRS	n	1	289.93	11.21	D	3	Madagascar lowland forests	Jan	3	42.4536	9.56653
809	565	-18.421	49.3248	355.84	0.44	0.62	1	7	2014	939	N	VIIRS	n	1	290.61	11.21	D	3	Madagascar lowland forests	Jan	3	42.4536	9.56653
810	566	-15.8588	50.195	332.45	0.36	0.57	1	7	2014	939	N	VIIRS	n	1	287.02	3.25	D	0	Madagascar lowland forests	Jan	3	42.4536	9.56653
811	567	-15.8496	50.1318	327.47	0.36	0.57	1	7	2014	939	N	VIIRS	n	1	290	2.38	D	0	Madagascar lowland forests	Jan	3	42.4536	9.56653
812	568	-14.7276	50.0804	349.3	0.35	0.57	1	7	2014	940	N	VIIRS	n	1	290.93	4.39	D	0	Madagascar lowland forests	Jan	3	42.4536	9.56653
813	569	-14.7261	50.0935	354.19	0.35	0.57	1	7	2014	940	N	VIIRS	n	1	291.17	7.23	D	0	Madagascar lowland forests	Jan	3	42.4536	9.56653
814	570	-14.7314	50.0941	354.09	0.35	0.57	1	7	2014	940	N	VIIRS	n	1	292.23	7.23	D	0	Madagascar lowland forests	Jan	3	42.4536	9.56653
815	571	-14.7363	50.0981	367	0.35	0.57	1	7	2014	940	N	VIIRS	h	1	295.01	15.67	D	0	Madagascar lowland forests	Jan	3	42.4536	9.56653
816	572	-14.7582	50.094	346.72	0.35	0.57	1	7	2014	940	N	VIIRS	n	1	291.47	4.39	D	0	Madagascar lowland forests	Jan	3	42.4536	9.56653
817	573	-14.7565	50.0952	351.93	0.35	0.57	1	7	2014	940	N	VIIRS	n	1	291.61	5.28	D	0	Madagascar lowland forests	Jan	3	42.4536	9.56653
818	574	-14.5532	50.1139	330.22	0.35	0.57	1	7	2014	940	N	VIIRS	n	1	291.84	2.88	D	0	Madagascar lowland forests	Jan	3	42.4536	9.56653
819	575	-15.0721	50.2193	328.26	0.35	0.56	1	7	2014	940	N	VIIRS	n	1	291.66	1.7	D	0	Madagascar lowland forests	Jan	3	42.4536	9.56653
820	576	-15.0255	50.2068	334.56	0.35	0.57	1	7	2014	940	N	VIIRS	n	1	292.54	1.87	D	0	Madagascar lowland forests	Jan	3	42.4536	9.56653
821	577	-14.533	50.1135	329.27	0.35	0.56	1	7	2014	940	N	VIIRS	n	1	291.46	1.8	D	0	Madagascar lowland forests	Jan	3	42.4536	9.56653
822	578	-15.1583	50.2552	331.22	0.35	0.56	1	7	2014	940	N	VIIRS	n	1	290.48	1.68	D	0	Madagascar lowland forests	Jan	3	42.4536	9.56653
823	579	-15.2936	50.4154	343.24	0.34	0.56	1	7	2014	940	N	VIIRS	n	1	291.97	3.18	D	0	Madagascar lowland forests	Jan	3	42.4536	9.56653
824	580	-15.2999	50.4064	353.42	0.34	0.56	1	7	2014	940	N	VIIRS	n	1	293.23	7.15	D	0	Madagascar lowland forests	Jan	3	42.4536	9.56653
825	581	-15.3114	50.398	336.75	0.34	0.56	1	7	2014	940	N	VIIRS	n	1	290.44	2.45	D	0	Madagascar lowland forests	Jan	3	42.4536	9.56653
826	582	-14.6888	50.1389	343.37	0.35	0.57	1	7	2014	940	N	VIIRS	n	1	292.26	3.32	D	0	Madagascar lowland forests	Jan	3	42.4536	9.56653
827	583	-14.7268	50.1335	346.98	0.35	0.57	1	7	2014	940	N	VIIRS	n	1	291.73	4.41	D	0	Madagascar lowland forests	Jan	3	42.4536	9.56653
828	584	-14.7724	50.0967	332.76	0.35	0.57	1	7	2014	940	N	VIIRS	n	1	291.79	2.6	D	0	Madagascar lowland forests	Jan	3	42.4536	9.56653
829	585	-14.7735	50.0874	330.04	0.35	0.57	1	7	2014	940	N	VIIRS	n	1	292.46	3.71	D	0	Madagascar lowland forests	Jan	3	42.4536	9.56653
830	586	-15.0555	50.1783	343.84	0.35	0.57	1	7	2014	940	N	VIIRS	n	1	292.83	33.04	D	0	Madagascar lowland forests	Jan	3	42.4536	9.56653
831	587	-14.6872	50.0591	334.96	0.35	0.57	1	7	2014	940	N	VIIRS	n	1	290.5	1.79	D	0	Madagascar lowland forests	Jan	3	42.4536	9.56653
832	588	-14.7242	50.0637	339.29	0.35	0.57	1	7	2014	940	N	VIIRS	n	1	291.48	2.38	D	0	Madagascar lowland forests	Jan	3	42.4536	9.56653
833	589	-14.7272	50.0837	335.6	0.35	0.57	1	7	2014	940	N	VIIRS	n	1	290.85	4.39	D	0	Madagascar lowland forests	Jan	3	42.4536	9.56653
834	590	-15.1866	50.0603	347.27	0.36	0.57	1	7	2014	940	N	VIIRS	n	1	291.62	3.86	D	0	Madagascar lowland forests	Jan	3	42.4536	9.56653
835	591	-15.2533	50.3978	334.12	0.34	0.56	1	7	2014	940	N	VIIRS	n	1	289.37	3.66	D	0	Madagascar lowland forests	Jan	3	42.4536	9.56653
836	592	-15.2529	50.401	344.47	0.34	0.56	1	7	2014	940	N	VIIRS	n	1	290.68	5.68	D	0	Madagascar lowland forests	Jan	3	42.4536	9.56653
837	593	-14.6512	50.1879	335.41	0.34	0.56	1	7	2014	940	N	VIIRS	n	1	291.63	2.32	D	0	Madagascar lowland forests	Jan	3	42.4536	9.56653
838	594	-14.6647	50.12	334.23	0.35	0.57	1	7	2014	940	N	VIIRS	n	1	291.38	7.68	D	0	Madagascar lowland forests	Jan	3	42.4536	9.56653
839	595	-14.6651	50.1167	367	0.35	0.57	1	7	2014	940	N	VIIRS	h	1	292.44	7.64	D	0	Madagascar lowland forests	Jan	3	42.4536	9.56653
840	596	-14.6513	50.1873	338.5	0.34	0.56	1	7	2014	940	N	VIIRS	n	1	291.35	2.04	D	0	Madagascar lowland forests	Jan	3	42.4536	9.56653
841	597	-14.6646	50.116	345.25	0.35	0.57	1	7	2014	940	N	VIIRS	n	1	291.82	5.88	D	0	Madagascar lowland forests	Jan	3	42.4536	9.56653
842	598	-14.6643	50.1193	349.46	0.35	0.57	1	7	2014	940	N	VIIRS	n	1	291.84	8.13	D	0	Madagascar lowland forests	Jan	3	42.4536	9.56653
843	599	-15.056	50.1747	343.55	0.35	0.57	1	7	2014	940	N	VIIRS	n	1	299.02	45.62	D	0	Madagascar lowland forests	Jan	3	42.4536	9.56653
844	600	-15.1139	50.1768	341.96	0.35	0.57	1	7	2014	940	N	VIIRS	n	1	292.53	3.41	D	0	Madagascar lowland forests	Jan	3	42.4536	9.56653
845	601	-15.092	50.1342	345.49	0.35	0.57	1	7	2014	940	N	VIIRS	n	1	291.84	5.58	D	0	Madagascar lowland forests	Jan	3	42.4536	9.56653
846	602	-15.1896	50.0599	342.32	0.36	0.57	1	7	2014	940	N	VIIRS	n	1	290.46	3.08	D	0	Madagascar lowland forests	Jan	3	42.4536	9.56653
847	603	-15.059	50.1943	352.56	0.35	0.57	1	7	2014	940	N	VIIRS	n	1	293.04	4.44	D	0	Madagascar lowland forests	Jan	3	42.4536	9.56653
848	604	-14.7781	50.0941	334.39	0.35	0.57	1	7	2014	940	N	VIIRS	n	1	291.72	2.62	D	0	Madagascar lowland forests	Jan	3	42.4536	9.56653
849	612	-14.7695	50.17	342.48	0.35	0.56	1	7	2014	940	N	VIIRS	n	1	292.52	4.78	D	0	Madagascar lowland forests	Jan	3	42.4536	9.56653
850	613	-14.7654	50.1679	355.59	0.35	0.56	1	7	2014	940	N	VIIRS	n	1	293.48	5.36	D	0	Madagascar lowland forests	Jan	3	42.4536	9.56653
851	614	-14.7482	50.0427	354.39	0.35	0.57	1	7	2014	940	N	VIIRS	n	1	292.01	10.53	D	0	Madagascar lowland forests	Jan	3	42.4536	9.56653
852	615	-14.7433	50.0386	351.35	0.35	0.57	1	7	2014	940	N	VIIRS	n	1	291.43	6.81	D	0	Madagascar lowland forests	Jan	3	42.4536	9.56653
853	616	-14.7643	50.1692	348.29	0.35	0.56	1	7	2014	940	N	VIIRS	n	1	292.72	4.7	D	0	Madagascar lowland forests	Jan	3	42.4536	9.56653
854	617	-14.7692	50.1732	367	0.35	0.56	1	7	2014	940	N	VIIRS	h	1	293.37	10.24	D	0	Madagascar lowland forests	Jan	3	42.4536	9.56653
855	618	-14.7688	50.1763	367	0.35	0.56	1	7	2014	940	N	VIIRS	h	1	293.66	10.24	D	0	Madagascar lowland forests	Jan	3	42.4536	9.56653
856	619	-14.7815	50.1582	349.26	0.35	0.57	1	7	2014	940	N	VIIRS	n	1	291.6	6	D	0	Madagascar lowland forests	Jan	3	42.4536	9.56653
857	620	-14.7812	50.1615	345.81	0.35	0.57	1	7	2014	940	N	VIIRS	n	1	292.44	8.18	D	0	Madagascar lowland forests	Jan	3	42.4536	9.56653
858	621	-14.8691	50.0955	338.9	0.35	0.57	1	7	2014	940	N	VIIRS	n	1	290.89	2.13	D	0	Madagascar lowland forests	Jan	3	42.4536	9.56653
859	622	-14.5628	50.1705	367	0.34	0.56	1	7	2014	940	N	VIIRS	h	1	296.66	25.22	D	0	Madagascar lowland forests	Jan	3	42.4536	9.56653
860	623	-14.8681	50.0964	333.69	0.35	0.57	1	7	2014	940	N	VIIRS	n	1	290.99	2.78	D	0	Madagascar lowland forests	Jan	3	42.4536	9.56653
861	624	-14.5624	50.1737	335.05	0.34	0.56	1	7	2014	940	N	VIIRS	n	1	292.89	18.53	D	0	Madagascar lowland forests	Jan	3	42.4536	9.56653
862	625	-15.3262	50.2693	341.15	0.35	0.56	1	7	2014	940	N	VIIRS	n	1	288.49	2.68	D	0	Madagascar lowland forests	Jan	3	42.4536	9.56653
863	626	-15.3169	50.3499	350.86	0.34	0.56	1	7	2014	940	N	VIIRS	n	1	285.76	5.09	D	0	Madagascar lowland forests	Jan	3	42.4536	9.56653
864	627	-15.3117	50.3494	333.71	0.34	0.56	1	7	2014	940	N	VIIRS	n	1	286.77	5.09	D	0	Madagascar lowland forests	Jan	3	42.4536	9.56653
865	628	-15.2689	50.3527	329.29	0.34	0.56	1	7	2014	940	N	VIIRS	n	1	291.64	3.18	D	0	Madagascar lowland forests	Jan	3	42.4536	9.56653
866	629	-14.0344	49.9696	330.73	0.35	0.57	1	7	2014	940	N	VIIRS	n	1	292.84	2.86	D	0	Madagascar lowland forests	Jan	3	42.4536	9.56653
867	630	-14.4666	49.8668	334.22	0.36	0.57	1	7	2014	940	N	VIIRS	n	1	286.73	2.21	D	0	Madagascar lowland forests	Jan	3	42.4536	9.56653
868	631	-14.97	50.1304	367	0.35	0.57	1	7	2014	940	N	VIIRS	h	1	292.23	6.23	D	0	Madagascar lowland forests	Jan	3	42.4536	9.56653
869	632	-14.5169	50.0688	367	0.35	0.57	1	7	2014	940	N	VIIRS	h	1	292.45	8.62	D	0	Madagascar lowland forests	Jan	3	42.4536	9.56653
870	633	-15.377	50.3804	367	0.34	0.56	1	7	2014	940	N	VIIRS	h	1	293.67	10.02	D	0	Madagascar lowland forests	Jan	3	42.4536	9.56653
871	634	-15.3769	50.3785	356.46	0.34	0.56	1	7	2014	940	N	VIIRS	n	1	293.04	10.37	D	0	Madagascar lowland forests	Jan	3	42.4536	9.56653
872	635	-14.0765	50.0217	336.36	0.35	0.57	1	7	2014	940	N	VIIRS	n	1	288.96	2.34	D	0	Madagascar lowland forests	Jan	3	42.4536	9.56653
873	636	-14.6523	50.0446	352.31	0.35	0.57	1	7	2014	940	N	VIIRS	n	1	291.46	7.08	D	0	Madagascar lowland forests	Jan	3	42.4536	9.56653
874	637	-15.3765	50.3818	335.55	0.34	0.56	1	7	2014	940	N	VIIRS	n	1	291.27	10.37	D	0	Madagascar lowland forests	Jan	3	42.4536	9.56653
875	638	-15.3877	50.3767	353.84	0.34	0.56	1	7	2014	940	N	VIIRS	n	1	291.57	4.33	D	0	Madagascar lowland forests	Jan	3	42.4536	9.56653
876	639	-14.9301	50.1631	336.83	0.35	0.57	1	7	2014	940	N	VIIRS	n	1	290.38	2.42	D	0	Madagascar lowland forests	Jan	3	42.4536	9.56653
877	640	-14.9718	50.1137	337.76	0.35	0.57	1	7	2014	940	N	VIIRS	n	1	291.82	8.42	D	0	Madagascar lowland forests	Jan	3	42.4536	9.56653
878	641	-14.5344	50.0563	328.71	0.35	0.57	1	7	2014	940	N	VIIRS	n	1	292.01	1.82	D	0	Madagascar lowland forests	Jan	3	42.4536	9.56653
879	642	-13.9427	50.0272	328.53	0.35	0.56	1	7	2014	940	N	VIIRS	n	1	292.52	5.41	D	0	Madagascar lowland forests	Jan	3	42.4536	9.56653
880	643	-13.9018	49.9745	332.88	0.35	0.57	1	7	2014	940	N	VIIRS	n	1	291.7	2.03	D	0	Madagascar lowland forests	Jan	3	42.4536	9.56653
881	644	-13.9431	50.0238	350.38	0.35	0.56	1	7	2014	940	N	VIIRS	n	1	293.02	4.8	D	0	Madagascar lowland forests	Jan	3	42.4536	9.56653
882	645	-14.1778	50.0601	328.48	0.35	0.56	1	7	2014	940	N	VIIRS	n	1	286.3	1.43	D	0	Madagascar lowland forests	Jan	3	42.4536	9.56653
883	646	-14.0351	49.9685	332.44	0.35	0.57	1	7	2014	940	N	VIIRS	n	1	292.8	2.32	D	0	Madagascar lowland forests	Jan	3	42.4536	9.56653
884	647	-15.4256	50.3701	367	0.34	0.56	1	7	2014	940	N	VIIRS	h	1	292.31	7.77	D	0	Madagascar lowland forests	Jan	3	42.4536	9.56653
885	648	-15.4252	50.3734	367	0.34	0.56	1	7	2014	940	N	VIIRS	h	1	292.37	7.77	D	0	Madagascar lowland forests	Jan	3	42.4536	9.56653
886	649	-14.6842	50.1316	367	0.35	0.57	1	7	2014	940	N	VIIRS	h	1	292.5	6.25	D	0	Madagascar lowland forests	Jan	3	42.4536	9.56653
887	650	-14.2262	49.8762	331.09	0.36	0.57	1	7	2014	940	N	VIIRS	n	1	286.96	2.69	D	0	Madagascar lowland forests	Jan	3	42.4536	9.56653
888	651	-15.3774	50.3772	344.88	0.34	0.56	1	7	2014	940	N	VIIRS	n	1	291.08	10.02	D	0	Madagascar lowland forests	Jan	3	42.4536	9.56653
889	652	-14.9716	50.1291	367	0.35	0.57	1	7	2014	940	N	VIIRS	h	1	291.26	4.7	D	0	Madagascar lowland forests	Jan	3	42.4536	9.56653
890	653	-14.9469	50.1568	367	0.35	0.57	1	7	2014	940	N	VIIRS	h	1	291.45	5.43	D	0	Madagascar lowland forests	Jan	3	42.4536	9.56653
891	654	-15.4203	50.4161	337.26	0.34	0.56	1	7	2014	940	N	VIIRS	n	1	290.22	5.41	D	0	Madagascar lowland forests	Jan	3	42.4536	9.56653
892	655	-14.9464	50.161	330.28	0.35	0.57	1	7	2014	940	N	VIIRS	n	1	290.39	5.43	D	0	Madagascar lowland forests	Jan	3	42.4536	9.56653
893	656	-14.9213	50.2388	345.57	0.34	0.56	1	7	2014	940	N	VIIRS	n	1	292.36	3.62	D	0	Madagascar lowland forests	Jan	3	42.4536	9.56653
894	657	-14.9722	50.1103	357.07	0.35	0.57	1	7	2014	940	N	VIIRS	n	1	291.72	6.57	D	0	Madagascar lowland forests	Jan	3	42.4536	9.56653
895	658	-15.0469	50.2523	341.61	0.34	0.56	1	7	2014	940	N	VIIRS	n	1	289.06	2.75	D	0	Madagascar lowland forests	Jan	3	42.4536	9.56653
896	659	-14.4458	50.0414	349.52	0.35	0.57	1	7	2014	940	N	VIIRS	n	1	292.02	4.04	D	0	Madagascar lowland forests	Jan	3	42.4536	9.56653
897	660	-15.346	50.4188	335.04	0.34	0.56	1	7	2014	940	N	VIIRS	n	1	288.85	3.21	D	0	Madagascar lowland forests	Jan	3	42.4536	9.56653
898	661	-15.3416	50.4119	329.03	0.34	0.56	1	7	2014	940	N	VIIRS	n	1	289.67	3.48	D	0	Madagascar lowland forests	Jan	3	42.4536	9.56653
899	662	-15.3423	50.4057	353.99	0.34	0.56	1	7	2014	940	N	VIIRS	n	1	291.56	7.05	D	0	Madagascar lowland forests	Jan	3	42.4536	9.56653
900	663	-14.7962	50.17	343.12	0.35	0.56	1	7	2014	940	N	VIIRS	n	1	290.72	4.09	D	0	Madagascar lowland forests	Jan	3	42.4536	9.56653
901	664	-15.1014	50.2404	343.94	0.35	0.56	1	7	2014	940	N	VIIRS	n	1	291.63	2.47	D	0	Madagascar lowland forests	Jan	3	42.4536	9.56653
902	665	-15.4297	50.4266	353.1	0.34	0.56	1	7	2014	940	N	VIIRS	n	1	292.68	5.4	D	0	Madagascar lowland forests	Jan	3	42.4536	9.56653
903	666	-14.4449	50.0422	339.66	0.35	0.57	1	7	2014	940	N	VIIRS	n	1	292.14	4.98	D	0	Madagascar lowland forests	Jan	3	42.4536	9.56653
904	667	-15.1298	50.2712	327.52	0.34	0.56	1	7	2014	940	N	VIIRS	n	1	290.85	2.28	D	0	Madagascar lowland forests	Jan	3	42.4536	9.56653
905	668	-15.044	50.0467	330.79	0.36	0.57	1	7	2014	940	N	VIIRS	n	1	291.41	4.59	D	0	Madagascar lowland forests	Jan	3	42.4536	9.56653
906	669	-14.8064	50.1274	337.74	0.35	0.57	1	7	2014	940	N	VIIRS	n	1	291.28	3.57	D	0	Madagascar lowland forests	Jan	3	42.4536	9.56653
907	670	-15.4029	50.4302	334.66	0.34	0.56	1	7	2014	940	N	VIIRS	n	1	291.53	4.44	D	0	Madagascar lowland forests	Jan	3	42.4536	9.56653
908	671	-14.5195	50.092	328.89	0.35	0.57	1	7	2014	940	N	VIIRS	n	1	291.21	3.02	D	0	Madagascar lowland forests	Jan	3	42.4536	9.56653
909	672	-14.3602	49.9628	329.48	0.35	0.57	1	7	2014	940	N	VIIRS	n	1	282	2.62	D	0	Madagascar lowland forests	Jan	3	42.4536	9.56653
910	673	-15.365	50.3906	331.37	0.34	0.56	1	7	2014	940	N	VIIRS	n	1	290.85	2.55	D	0	Madagascar lowland forests	Jan	3	42.4536	9.56653
911	674	-15.1028	50.2744	338.56	0.34	0.56	1	7	2014	940	N	VIIRS	n	1	291.55	2.14	D	0	Madagascar lowland forests	Jan	3	42.4536	9.56653
912	675	-14.6731	50.0406	333.58	0.35	0.57	1	7	2014	940	N	VIIRS	n	1	290.67	2.78	D	0	Madagascar lowland forests	Jan	3	42.4536	9.56653
913	676	-15.365	50.3923	331.88	0.34	0.56	1	7	2014	940	N	VIIRS	n	1	290.91	2.65	D	0	Madagascar lowland forests	Jan	3	42.4536	9.56653
914	678	-14.5191	50.0951	341.67	0.35	0.57	1	7	2014	940	N	VIIRS	n	1	291.47	5.25	D	0	Madagascar lowland forests	Jan	3	42.4536	9.56653
915	680	-14.3301	49.9893	330.08	0.35	0.57	1	7	2014	940	N	VIIRS	n	1	287.21	2.4	D	0	Madagascar lowland forests	Jan	3	42.4536	9.56653
916	681	-14.9733	49.3024	327.95	0.4	0.6	1	7	2014	940	N	VIIRS	n	1	292.08	4.98	D	0	Madagascar lowland forests	Jan	3	42.4536	9.56653
917	682	-15.4286	50.4362	344.9	0.34	0.56	1	7	2014	940	N	VIIRS	n	1	291.84	6.19	D	0	Madagascar lowland forests	Jan	3	42.4536	9.56653
918	683	-14.7454	50.112	340.84	0.35	0.57	1	7	2014	940	N	VIIRS	n	1	291.14	3	D	0	Madagascar lowland forests	Jan	3	42.4536	9.56653
919	684	-15.4582	50.3641	334.33	0.34	0.56	1	7	2014	940	N	VIIRS	n	1	290.68	3.02	D	0	Madagascar lowland forests	Jan	3	42.4536	9.56653
920	685	-15.08	50.2878	334.7	0.34	0.56	1	7	2014	940	N	VIIRS	n	1	291.92	3.8	D	0	Madagascar lowland forests	Jan	3	42.4536	9.56653
921	686	-15.4375	50.3587	329.49	0.34	0.56	1	7	2014	940	N	VIIRS	n	1	290.24	3.83	D	0	Madagascar lowland forests	Jan	3	42.4536	9.56653
922	687	-14.7498	50.1193	334.2	0.35	0.57	1	7	2014	940	N	VIIRS	n	1	291.44	3.65	D	0	Madagascar lowland forests	Jan	3	42.4536	9.56653
923	688	-18.3029	49.3493	352.3	0.74	0.76	1	7	2014	1119	N	VIIRS	n	1	281.35	14.87	D	3	Madagascar lowland forests	Jan	3	42.4536	9.56653
924	689	-17.9026	49.368	335.19	0.39	0.59	1	8	2014	1100	N	VIIRS	n	1	285.81	4.85	D	0	Madagascar lowland forests	Jan	3	42.4536	9.56653
925	690	-17.933	49.3588	351.88	0.38	0.59	1	8	2014	1100	N	VIIRS	n	1	285.75	7.35	D	0	Madagascar lowland forests	Jan	3	42.4536	9.56653
926	691	-17.9384	49.3598	356.56	0.38	0.59	1	8	2014	1100	N	VIIRS	n	1	286.7	7.35	D	0	Madagascar lowland forests	Jan	3	42.4536	9.56653
927	692	-21.0468	48.2969	327.08	0.57	0.52	1	8	2014	1100	N	VIIRS	n	1	286.72	3.37	D	0	Madagascar lowland forests	Jan	3	42.4536	9.56653
928	693	-20.9922	48.3283	339.99	0.58	0.52	1	8	2014	1100	N	VIIRS	n	1	287.97	10.64	D	0	Madagascar lowland forests	Jan	3	42.4536	9.56653
929	694	-20.9934	48.3225	339.65	0.58	0.52	1	8	2014	1100	N	VIIRS	n	1	286.97	10.64	D	0	Madagascar lowland forests	Jan	3	42.4536	9.56653
930	695	-19.3189	48.9229	336.05	0.34	0.56	1	8	2014	1100	N	VIIRS	n	1	274.67	2.28	D	0	Madagascar lowland forests	Jan	3	42.4536	9.56653
931	696	-20.9895	48.2923	329.95	0.58	0.52	1	8	2014	1100	N	VIIRS	n	1	287.8	3.01	D	0	Madagascar lowland forests	Jan	3	42.4536	9.56653
932	697	-14.2286	50.1001	334.91	0.51	0.66	1	8	2014	1101	N	VIIRS	n	1	286.52	5.27	D	0	Madagascar lowland forests	Jan	3	42.4536	9.56653
933	698	-15.0986	50.3603	330.4	0.51	0.66	1	8	2014	1101	N	VIIRS	n	1	283.52	6.67	D	0	Madagascar lowland forests	Jan	3	42.4536	9.56653
934	699	-15.379	50.4115	348.39	0.5	0.66	1	8	2014	1101	N	VIIRS	n	1	288.71	9.3	D	0	Madagascar lowland forests	Jan	3	42.4536	9.56653
935	700	-14.966	50.2697	332.26	0.5	0.66	1	8	2014	1101	N	VIIRS	n	1	285.77	10.64	D	0	Madagascar lowland forests	Jan	3	42.4536	9.56653
936	701	-14.967	50.2648	340.75	0.5	0.66	1	8	2014	1101	N	VIIRS	n	1	287.47	10.79	D	0	Madagascar lowland forests	Jan	3	42.4536	9.56653
937	702	-15.5693	50.3533	332.51	0.49	0.65	1	8	2014	1101	N	VIIRS	n	1	284.65	4.01	D	0	Madagascar lowland forests	Jan	3	42.4536	9.56653
938	703	-15.3781	50.4187	355.17	0.5	0.66	1	8	2014	1101	N	VIIRS	n	1	286.6	18.9	D	0	Madagascar lowland forests	Jan	3	42.4536	9.56653
939	704	-15.3779	50.4163	351.79	0.5	0.66	1	8	2014	1101	N	VIIRS	n	1	287.29	9.3	D	0	Madagascar lowland forests	Jan	3	42.4536	9.56653
940	705	-14.8157	50.1698	336.66	0.5	0.66	1	8	2014	1101	N	VIIRS	n	1	288.53	4.57	D	0	Madagascar lowland forests	Jan	3	42.4536	9.56653
941	706	-15.3801	50.4092	348.27	0.5	0.66	1	8	2014	1101	N	VIIRS	n	1	289	8.75	D	0	Madagascar lowland forests	Jan	3	42.4536	9.56653
942	707	-17.6279	49.3177	349.54	0.39	0.59	1	8	2014	1101	N	VIIRS	n	1	285.61	5.95	D	0	Madagascar lowland forests	Jan	3	42.4536	9.56653
943	708	-17.6038	49.3513	335.46	0.39	0.59	1	8	2014	1101	N	VIIRS	n	1	287.39	3.19	D	0	Madagascar lowland forests	Jan	3	42.4536	9.56653
944	709	-15.6898	50.2627	331.95	0.49	0.65	1	8	2014	1101	N	VIIRS	n	1	288.03	17.08	D	0	Madagascar lowland forests	Jan	3	42.4536	9.56653
945	710	-15.6967	50.2594	341.46	0.49	0.65	1	8	2014	1101	N	VIIRS	n	1	287.32	6.91	D	0	Madagascar lowland forests	Jan	3	42.4536	9.56653
946	711	-15.808	50.2447	332.2	0.48	0.65	1	8	2014	1101	N	VIIRS	n	1	284.08	3.97	D	0	Madagascar lowland forests	Jan	3	42.4536	9.56653
947	712	-15.6412	50.2805	335.02	0.49	0.65	1	8	2014	1101	N	VIIRS	n	1	288.65	5.36	D	0	Madagascar lowland forests	Jan	3	42.4536	9.56653
948	713	-15.7309	50.3056	331.29	0.49	0.65	1	8	2014	1101	N	VIIRS	n	1	285.15	6.4	D	0	Madagascar lowland forests	Jan	3	42.4536	9.56653
949	714	-15.7324	50.305	341.45	0.49	0.65	1	8	2014	1101	N	VIIRS	n	1	286.42	6.04	D	0	Madagascar lowland forests	Jan	3	42.4536	9.56653
950	716	-15.6907	50.2581	342.63	0.49	0.65	1	8	2014	1101	N	VIIRS	n	1	288.44	6.91	D	0	Madagascar lowland forests	Jan	3	42.4536	9.56653
951	717	-14.7753	50.1219	340.17	0.5	0.65	1	8	2014	1101	N	VIIRS	n	1	288.67	4.4	D	0	Madagascar lowland forests	Jan	3	42.4536	9.56653
952	718	-14.0611	50.0236	330.28	0.5	0.66	1	8	2014	1102	N	VIIRS	n	1	282.39	3.67	D	0	Madagascar lowland forests	Jan	3	42.4536	9.56653
953	720	-21.1018	48.1662	333.82	0.46	0.39	1	9	2014	1041	N	VIIRS	n	1	269.48	5.35	D	0	Madagascar lowland forests	Jan	3	42.4536	9.56653
954	721	-21.1026	48.1617	329.13	0.46	0.39	1	9	2014	1041	N	VIIRS	n	1	267.24	5.35	D	0	Madagascar lowland forests	Jan	3	42.4536	9.56653
955	722	-17.7578	49.4358	345.04	0.4	0.44	1	9	2014	1042	N	VIIRS	n	1	283.57	4.98	D	0	Madagascar lowland forests	Jan	3	42.4536	9.56653
956	723	-17.1575	49.4853	334.67	0.41	0.45	1	9	2014	1042	N	VIIRS	n	1	292.29	4.06	D	3	Madagascar lowland forests	Jan	3	42.4536	9.56653
957	724	-17.1459	49.479	340.17	0.41	0.45	1	9	2014	1042	N	VIIRS	n	1	293.08	2.46	D	0	Madagascar lowland forests	Jan	3	42.4536	9.56653
958	725	-17.4912	49.3659	343.09	0.4	0.44	1	9	2014	1042	N	VIIRS	n	1	287.88	4.22	D	0	Madagascar lowland forests	Jan	3	42.4536	9.56653
959	726	-17.4762	49.3787	336.22	0.4	0.44	1	9	2014	1042	N	VIIRS	n	1	289.29	2.67	D	0	Madagascar lowland forests	Jan	3	42.4536	9.56653
960	727	-17.4295	49.3812	339.44	0.4	0.44	1	9	2014	1042	N	VIIRS	n	1	286.57	3.94	D	0	Madagascar lowland forests	Jan	3	42.4536	9.56653
961	728	-16.1056	49.0967	342.97	0.4	0.44	1	9	2014	1042	N	VIIRS	n	1	295.56	5.63	D	0	Madagascar lowland forests	Jan	3	42.4536	9.56653
962	729	-18.7264	49.0391	333.04	0.54	0.42	1	9	2014	1042	N	VIIRS	n	1	289.75	4.52	D	0	Madagascar lowland forests	Jan	3	42.4536	9.56653
963	730	-15.9554	50.2097	347.15	0.47	0.48	1	9	2014	1042	N	VIIRS	n	1	293.77	47	D	0	Madagascar lowland forests	Jan	3	42.4536	9.56653
964	731	-15.7268	50.3203	340.05	0.48	0.48	1	9	2014	1042	N	VIIRS	n	1	295.32	6.01	D	0	Madagascar lowland forests	Jan	3	42.4536	9.56653
965	732	-15.6873	50.3237	342.56	0.49	0.48	1	9	2014	1042	N	VIIRS	n	1	294.09	4.88	D	0	Madagascar lowland forests	Jan	3	42.4536	9.56653
966	733	-15.8713	50.2028	342.66	0.47	0.48	1	9	2014	1042	N	VIIRS	n	1	295.18	4.76	D	0	Madagascar lowland forests	Jan	3	42.4536	9.56653
967	734	-15.7986	50.2315	346.47	0.48	0.48	1	9	2014	1042	N	VIIRS	n	1	295.78	8.83	D	0	Madagascar lowland forests	Jan	3	42.4536	9.56653
968	735	-15.9598	50.2105	341.32	0.47	0.48	1	9	2014	1042	N	VIIRS	n	1	299.98	47	D	0	Madagascar lowland forests	Jan	3	42.4536	9.56653
969	736	-15.803	50.2324	343.8	0.48	0.48	1	9	2014	1042	N	VIIRS	n	1	294.16	8.83	D	0	Madagascar lowland forests	Jan	3	42.4536	9.56653
970	737	-15.6635	50.3522	338.72	0.49	0.48	1	9	2014	1042	N	VIIRS	n	1	293.85	7.11	D	0	Madagascar lowland forests	Jan	3	42.4536	9.56653
971	738	-15.9703	50.2033	340.37	0.47	0.48	1	9	2014	1042	N	VIIRS	n	1	295.45	10.33	D	0	Madagascar lowland forests	Jan	3	42.4536	9.56653
972	739	-15.8774	50.1948	339.26	0.47	0.48	1	9	2014	1042	N	VIIRS	n	1	294.87	13.58	D	0	Madagascar lowland forests	Jan	3	42.4536	9.56653
973	740	-15.8764	50.2733	342.92	0.48	0.48	1	9	2014	1042	N	VIIRS	n	1	296.99	5.58	D	0	Madagascar lowland forests	Jan	3	42.4536	9.56653
974	741	-15.6984	50.2881	345.1	0.48	0.48	1	9	2014	1042	N	VIIRS	n	1	294.21	6.72	D	0	Madagascar lowland forests	Jan	3	42.4536	9.56653
975	742	-15.9566	50.2104	344.01	0.47	0.48	1	9	2014	1042	N	VIIRS	n	1	299.14	35.12	D	0	Madagascar lowland forests	Jan	3	42.4536	9.56653
976	743	-15.7347	50.3029	339.19	0.48	0.48	1	9	2014	1042	N	VIIRS	n	1	295.33	4.27	D	0	Madagascar lowland forests	Jan	3	42.4536	9.56653
977	744	-15.9557	50.2149	341.13	0.47	0.48	1	9	2014	1042	N	VIIRS	n	1	294.66	35.12	D	0	Madagascar lowland forests	Jan	3	42.4536	9.56653
978	745	-15.9602	50.2157	340.63	0.47	0.48	1	9	2014	1042	N	VIIRS	n	1	295.88	35.12	D	0	Madagascar lowland forests	Jan	3	42.4536	9.56653
979	746	-15.7942	50.2306	342.36	0.48	0.48	1	9	2014	1042	N	VIIRS	n	1	295.42	7.82	D	0	Madagascar lowland forests	Jan	3	42.4536	9.56653
980	747	-15.795	50.226	340.04	0.48	0.48	1	9	2014	1042	N	VIIRS	n	1	294.12	7.82	D	0	Madagascar lowland forests	Jan	3	42.4536	9.56653
981	748	-15.6976	50.2925	332.85	0.48	0.48	1	9	2014	1042	N	VIIRS	n	1	293.88	4.03	D	0	Madagascar lowland forests	Jan	3	42.4536	9.56653
982	749	-15.9589	50.215	346.25	0.47	0.48	1	9	2014	1042	N	VIIRS	n	1	299.01	47	D	0	Madagascar lowland forests	Jan	3	42.4536	9.56653
983	750	-15.961	50.2112	349.63	0.47	0.48	1	9	2014	1042	N	VIIRS	n	1	295.63	35.12	D	0	Madagascar lowland forests	Jan	3	42.4536	9.56653
984	751	-15.8765	50.1992	343.88	0.47	0.48	1	9	2014	1042	N	VIIRS	n	1	297.47	13.58	D	0	Madagascar lowland forests	Jan	3	42.4536	9.56653
985	752	-18.5011	49.2452	343.28	0.56	0.43	1	9	2014	1042	N	VIIRS	n	1	286.01	11.44	D	0	Madagascar lowland forests	Jan	3	42.4536	9.56653
986	753	-15.7671	50.2529	335.33	0.48	0.48	1	9	2014	1042	N	VIIRS	n	1	295.14	41.03	D	0	Madagascar lowland forests	Jan	3	42.4536	9.56653
987	754	-15.768	50.2483	350.71	0.48	0.48	1	9	2014	1042	N	VIIRS	n	1	296.53	41.03	D	0	Madagascar lowland forests	Jan	3	42.4536	9.56653
988	755	-15.7696	50.2394	355.75	0.48	0.48	1	9	2014	1042	N	VIIRS	n	1	293.05	26.27	D	0	Madagascar lowland forests	Jan	3	42.4536	9.56653
989	756	-15.7713	50.2306	353.04	0.48	0.48	1	9	2014	1042	N	VIIRS	n	1	294.32	17.34	D	0	Madagascar lowland forests	Jan	3	42.4536	9.56653
990	757	-15.7715	50.2538	346.15	0.48	0.48	1	9	2014	1042	N	VIIRS	n	1	301.7	41.03	D	0	Madagascar lowland forests	Jan	3	42.4536	9.56653
991	758	-15.7738	50.2171	337.08	0.48	0.48	1	9	2014	1042	N	VIIRS	n	1	294.05	4.78	D	0	Madagascar lowland forests	Jan	3	42.4536	9.56653
992	759	-15.7746	50.2126	346.77	0.48	0.48	1	9	2014	1042	N	VIIRS	n	1	294.55	4.78	D	0	Madagascar lowland forests	Jan	3	42.4536	9.56653
993	760	-15.7652	50.2386	347.9	0.48	0.48	1	9	2014	1042	N	VIIRS	n	1	294.33	9.63	D	0	Madagascar lowland forests	Jan	3	42.4536	9.56653
994	761	-15.7741	50.2403	367	0.48	0.48	1	9	2014	1042	N	VIIRS	h	1	295.11	26.27	D	0	Madagascar lowland forests	Jan	3	42.4536	9.56653
995	762	-15.7848	50.2567	352.77	0.48	0.48	1	9	2014	1042	N	VIIRS	n	1	295.79	13.07	D	0	Madagascar lowland forests	Jan	3	42.4536	9.56653
996	763	-15.7822	50.2702	339.59	0.48	0.48	1	9	2014	1042	N	VIIRS	n	1	296.83	7.84	D	0	Madagascar lowland forests	Jan	3	42.4536	9.56653
997	764	-15.7814	50.2747	341.38	0.48	0.48	1	9	2014	1042	N	VIIRS	n	1	297.24	7.84	D	0	Madagascar lowland forests	Jan	3	42.4536	9.56653
998	765	-15.7867	50.2711	331.5	0.48	0.48	1	9	2014	1042	N	VIIRS	n	1	296.2	7.84	D	0	Madagascar lowland forests	Jan	3	42.4536	9.56653
999	766	-15.7858	50.2756	340.86	0.48	0.48	1	9	2014	1042	N	VIIRS	n	1	297.24	7.84	D	0	Madagascar lowland forests	Jan	3	42.4536	9.56653
1000	767	-17.5784	49.3913	331.82	0.4	0.44	1	9	2014	1042	N	VIIRS	n	1	295.65	2.16	D	0	Madagascar lowland forests	Jan	3	42.4536	9.56653
1001	768	-17.5158	49.434	333.7	0.4	0.44	1	9	2014	1042	N	VIIRS	n	1	294.97	3.91	D	0	Madagascar lowland forests	Jan	3	42.4536	9.56653
1002	769	-15.765	50.2155	344.81	0.48	0.48	1	9	2014	1042	N	VIIRS	n	1	295.62	17.72	D	0	Madagascar lowland forests	Jan	3	42.4536	9.56653
1003	770	-16.5551	49.748	340.7	0.43	0.46	1	9	2014	1042	N	VIIRS	n	1	294.59	3.15	D	0	Madagascar lowland forests	Jan	3	42.4536	9.56653
1004	771	-17.5562	49.3747	346.4	0.39	0.44	1	9	2014	1042	N	VIIRS	n	1	293.56	5.88	D	0	Madagascar lowland forests	Jan	3	42.4536	9.56653
1005	772	-17.5547	49.4057	350.06	0.4	0.44	1	9	2014	1042	N	VIIRS	n	1	298.43	25.95	D	0	Madagascar lowland forests	Jan	3	42.4536	9.56653
1006	773	-17.5622	49.3876	332.15	0.4	0.44	1	9	2014	1042	N	VIIRS	n	1	293.99	2.34	D	0	Madagascar lowland forests	Jan	3	42.4536	9.56653
1007	776	-16.4068	49.5382	335.74	0.42	0.45	1	9	2014	1042	N	VIIRS	n	1	296.13	3.24	D	0	Madagascar lowland forests	Jan	3	42.4536	9.56653
1008	777	-18.0969	49.2022	334.66	0.57	0.43	1	9	2014	1042	N	VIIRS	n	1	285.73	3.63	D	0	Madagascar lowland forests	Jan	3	42.4536	9.56653
1009	778	-18.0963	49.1989	334.38	0.57	0.43	1	9	2014	1042	N	VIIRS	n	1	284.91	7.82	D	0	Madagascar lowland forests	Jan	3	42.4536	9.56653
1010	779	-18.082	49.1406	330.52	0.56	0.43	1	9	2014	1042	N	VIIRS	n	1	282.05	1.88	D	0	Madagascar lowland forests	Jan	3	42.4536	9.56653
1011	780	-18.3917	49.2042	338.44	0.56	0.43	1	9	2014	1042	N	VIIRS	n	1	290	5.45	D	0	Madagascar lowland forests	Jan	3	42.4536	9.56653
1012	781	-15.2889	49.792	342.33	0.46	0.47	1	9	2014	1042	N	VIIRS	n	1	296.16	7.3	D	0	Madagascar lowland forests	Jan	3	42.4536	9.56653
1013	782	-15.7254	50.2308	354.3	0.48	0.48	1	9	2014	1042	N	VIIRS	n	1	294.45	20.82	D	0	Madagascar lowland forests	Jan	3	42.4536	9.56653
1014	783	-16.5044	49.8093	335.34	0.44	0.46	1	9	2014	1042	N	VIIRS	n	1	296.27	3.57	D	0	Madagascar lowland forests	Jan	3	42.4536	9.56653
1015	784	-17.5579	49.2741	342.42	0.39	0.44	1	9	2014	1042	N	VIIRS	n	1	292.47	5.28	D	0	Madagascar lowland forests	Jan	3	42.4536	9.56653
1016	785	-15.727	50.2327	339.74	0.48	0.48	1	9	2014	1042	N	VIIRS	n	1	294.56	8.28	D	0	Madagascar lowland forests	Jan	3	42.4536	9.56653
1017	786	-15.7225	50.2318	341.21	0.48	0.48	1	9	2014	1042	N	VIIRS	n	1	292.11	7.19	D	0	Madagascar lowland forests	Jan	3	42.4536	9.56653
1018	787	-15.681	50.2332	340.21	0.48	0.48	1	9	2014	1042	N	VIIRS	n	1	292.9	7.93	D	0	Madagascar lowland forests	Jan	3	42.4536	9.56653
1019	788	-15.7523	50.2829	332.99	0.48	0.48	1	9	2014	1042	N	VIIRS	n	1	294.86	3.04	D	0	Madagascar lowland forests	Jan	3	42.4536	9.56653
1020	789	-16.9595	49.4615	340.61	0.41	0.45	1	9	2014	1042	N	VIIRS	n	1	291.77	4.69	D	0	Madagascar lowland forests	Jan	3	42.4536	9.56653
1021	790	-16.9623	49.4613	339.74	0.41	0.45	1	9	2014	1042	N	VIIRS	n	1	291.63	4.51	D	0	Madagascar lowland forests	Jan	3	42.4536	9.56653
1022	791	-15.7567	50.2838	335.32	0.48	0.48	1	9	2014	1042	N	VIIRS	n	1	296.25	3.04	D	0	Madagascar lowland forests	Jan	3	42.4536	9.56653
1023	792	-15.7692	50.291	353.85	0.48	0.48	1	9	2014	1042	N	VIIRS	n	1	295.71	12.08	D	0	Madagascar lowland forests	Jan	3	42.4536	9.56653
1024	793	-17.5585	49.2706	336.19	0.39	0.44	1	9	2014	1042	N	VIIRS	n	1	292.24	5.53	D	0	Madagascar lowland forests	Jan	3	42.4536	9.56653
1025	794	-18.4923	49.249	338.94	0.56	0.43	1	9	2014	1042	N	VIIRS	n	1	287.76	6	D	0	Madagascar lowland forests	Jan	3	42.4536	9.56653
1026	795	-16.3893	49.4197	339.96	0.42	0.45	1	9	2014	1042	N	VIIRS	n	1	294.91	3.45	D	0	Madagascar lowland forests	Jan	3	42.4536	9.56653
1027	796	-18.4913	49.2543	344.78	0.56	0.43	1	9	2014	1042	N	VIIRS	n	1	287.56	5.72	D	0	Madagascar lowland forests	Jan	3	42.4536	9.56653
1028	797	-18.4903	49.2597	330.57	0.56	0.43	1	9	2014	1042	N	VIIRS	n	1	286.12	5.72	D	0	Madagascar lowland forests	Jan	3	42.4536	9.56653
1029	798	-18.4972	49.2444	347.86	0.56	0.43	1	9	2014	1042	N	VIIRS	n	1	285.82	11.44	D	0	Madagascar lowland forests	Jan	3	42.4536	9.56653
1030	799	-18.4962	49.2498	335.96	0.56	0.43	1	9	2014	1042	N	VIIRS	n	1	286.3	11.44	D	0	Madagascar lowland forests	Jan	3	42.4536	9.56653
1031	800	-18.4953	49.2551	341.91	0.56	0.43	1	9	2014	1042	N	VIIRS	n	1	287.68	10.42	D	3	Madagascar lowland forests	Jan	3	42.4536	9.56653
1032	801	-15.867	50.1289	345.37	0.47	0.48	1	9	2014	1042	N	VIIRS	n	1	295.95	6.09	D	0	Madagascar lowland forests	Jan	3	42.4536	9.56653
1033	802	-15.3007	50.4042	338.04	0.5	0.49	1	9	2014	1042	N	VIIRS	n	1	285.7	3.72	D	0	Madagascar lowland forests	Jan	3	42.4536	9.56653
1034	803	-15.8174	50.2538	333.9	0.48	0.48	1	9	2014	1042	N	VIIRS	n	1	295.43	1.66	D	0	Madagascar lowland forests	Jan	3	42.4536	9.56653
1035	804	-17.6069	49.3264	342.5	0.39	0.44	1	9	2014	1042	N	VIIRS	n	1	294.71	5.61	D	0	Madagascar lowland forests	Jan	3	42.4536	9.56653
1036	805	-15.8681	50.244	344.17	0.48	0.48	1	9	2014	1042	N	VIIRS	n	1	298.48	33.42	D	0	Madagascar lowland forests	Jan	3	42.4536	9.56653
1037	806	-15.8669	50.2019	334.9	0.47	0.48	1	9	2014	1042	N	VIIRS	n	1	295.62	4.76	D	0	Madagascar lowland forests	Jan	3	42.4536	9.56653
1038	807	-15.8608	50.21	344.84	0.47	0.48	1	9	2014	1042	N	VIIRS	n	1	298.62	25.35	D	0	Madagascar lowland forests	Jan	3	42.4536	9.56653
1039	808	-17.5995	49.3208	330.31	0.39	0.44	1	9	2014	1042	N	VIIRS	n	1	293.53	1.74	D	0	Madagascar lowland forests	Jan	3	42.4536	9.56653
1040	809	-17.5572	49.2776	338.44	0.39	0.44	1	9	2014	1042	N	VIIRS	n	1	292.47	5.28	D	0	Madagascar lowland forests	Jan	3	42.4536	9.56653
1041	810	-15.8633	50.1967	341.62	0.47	0.48	1	9	2014	1042	N	VIIRS	n	1	296.11	8.01	D	0	Madagascar lowland forests	Jan	3	42.4536	9.56653
1042	811	-15.8425	50.2343	342.19	0.48	0.48	1	9	2014	1042	N	VIIRS	n	1	295.71	15.22	D	0	Madagascar lowland forests	Jan	3	42.4536	9.56653
1043	812	-15.8436	50.2357	339.33	0.48	0.48	1	9	2014	1042	N	VIIRS	n	1	294.24	10.21	D	0	Madagascar lowland forests	Jan	3	42.4536	9.56653
1044	813	-15.9063	50.1865	340.49	0.47	0.48	1	9	2014	1042	N	VIIRS	n	1	295.59	7.38	D	0	Madagascar lowland forests	Jan	3	42.4536	9.56653
1045	814	-15.9107	50.1874	347.9	0.47	0.48	1	9	2014	1042	N	VIIRS	n	1	297.3	7.38	D	0	Madagascar lowland forests	Jan	3	42.4536	9.56653
1046	815	-15.9214	50.2034	353.61	0.47	0.48	1	9	2014	1042	N	VIIRS	n	1	296.53	6.76	D	0	Madagascar lowland forests	Jan	3	42.4536	9.56653
1047	816	-15.925	50.2088	335.79	0.47	0.48	1	9	2014	1042	N	VIIRS	n	1	295.25	6.76	D	0	Madagascar lowland forests	Jan	3	42.4536	9.56653
1048	817	-15.8444	50.2312	338.37	0.48	0.48	1	9	2014	1042	N	VIIRS	n	1	294.76	9.89	D	0	Madagascar lowland forests	Jan	3	42.4536	9.56653
1049	818	-15.9241	50.2132	338.07	0.47	0.48	1	9	2014	1042	N	VIIRS	n	1	295.45	5.52	D	0	Madagascar lowland forests	Jan	3	42.4536	9.56653
1050	819	-15.9269	50.223	342.69	0.47	0.48	1	9	2014	1042	N	VIIRS	n	1	296.34	7.52	D	0	Madagascar lowland forests	Jan	3	42.4536	9.56653
1051	820	-15.8251	50.2366	335.55	0.48	0.48	1	9	2014	1042	N	VIIRS	n	1	292.66	4.21	D	0	Madagascar lowland forests	Jan	3	42.4536	9.56653
1052	821	-15.8317	50.2008	334.08	0.47	0.48	1	9	2014	1042	N	VIIRS	n	1	295.25	2.14	D	0	Madagascar lowland forests	Jan	3	42.4536	9.56653
1053	822	-15.9346	50.2059	345.13	0.47	0.48	1	9	2014	1042	N	VIIRS	n	1	299.61	29.2	D	0	Madagascar lowland forests	Jan	3	42.4536	9.56653
1054	823	-15.9478	50.2085	339.64	0.47	0.48	1	9	2014	1042	N	VIIRS	n	1	295.13	4.78	D	0	Madagascar lowland forests	Jan	3	42.4536	9.56653
1055	824	-15.9466	50.2079	342.79	0.47	0.48	1	9	2014	1042	N	VIIRS	n	1	295.38	5.91	D	0	Madagascar lowland forests	Jan	3	42.4536	9.56653
1056	825	-15.8941	50.2027	341.83	0.47	0.48	1	9	2014	1042	N	VIIRS	n	1	295.99	5.08	D	0	Madagascar lowland forests	Jan	3	42.4536	9.56653
1057	826	-16.8463	49.4314	332.19	0.41	0.45	1	9	2014	1042	N	VIIRS	n	1	293.37	2.08	D	0	Madagascar lowland forests	Jan	3	42.4536	9.56653
1058	827	-16.8087	49.6403	346.36	0.42	0.45	1	9	2014	1042	N	VIIRS	n	1	296.04	9.57	D	0	Madagascar lowland forests	Jan	3	42.4536	9.56653
1059	828	-15.8673	50.13	339.69	0.47	0.48	1	9	2014	1042	N	VIIRS	n	1	295.9	5.47	D	0	Madagascar lowland forests	Jan	3	42.4536	9.56653
1060	829	-17.8239	49.3255	338.91	0.39	0.44	1	9	2014	1042	N	VIIRS	n	1	283.81	3.52	D	0	Madagascar lowland forests	Jan	3	42.4536	9.56653
1061	830	-17.046	49.3605	346.68	0.4	0.44	1	9	2014	1042	N	VIIRS	n	1	292.7	5.88	D	0	Madagascar lowland forests	Jan	3	42.4536	9.56653
1062	831	-15.3269	50.4138	342.49	0.5	0.49	1	9	2014	1042	N	VIIRS	n	1	284.16	7.5	D	0	Madagascar lowland forests	Jan	3	42.4536	9.56653
1063	832	-16.7732	49.6452	348.16	0.42	0.45	1	9	2014	1042	N	VIIRS	n	1	294.55	6.8	D	0	Madagascar lowland forests	Jan	3	42.4536	9.56653
1064	833	-15.8481	50.1857	347.65	0.47	0.48	1	9	2014	1042	N	VIIRS	n	1	296.91	14.12	D	0	Madagascar lowland forests	Jan	3	42.4536	9.56653
1065	834	-15.8779	50.1676	351.14	0.47	0.48	1	9	2014	1042	N	VIIRS	n	1	295.46	43.72	D	0	Madagascar lowland forests	Jan	3	42.4536	9.56653
1066	835	-15.8823	50.1684	355.04	0.47	0.48	1	9	2014	1042	N	VIIRS	n	1	295.86	9.53	D	0	Madagascar lowland forests	Jan	3	42.4536	9.56653
1067	836	-15.8557	50.1688	342.83	0.47	0.48	1	9	2014	1042	N	VIIRS	n	1	293.7	15.62	D	0	Madagascar lowland forests	Jan	3	42.4536	9.56653
1068	837	-15.8561	50.1918	336.49	0.47	0.48	1	9	2014	1042	N	VIIRS	n	1	294.75	4.54	D	0	Madagascar lowland forests	Jan	3	42.4536	9.56653
1069	838	-15.8585	50.1786	339.89	0.47	0.48	1	9	2014	1042	N	VIIRS	n	1	294.44	3.62	D	0	Madagascar lowland forests	Jan	3	42.4536	9.56653
1070	839	-15.8541	50.1778	336.03	0.47	0.48	1	9	2014	1042	N	VIIRS	n	1	293.99	3.62	D	0	Madagascar lowland forests	Jan	3	42.4536	9.56653
1071	840	-15.8474	50.1845	348.51	0.47	0.48	1	9	2014	1042	N	VIIRS	n	1	296.3	11.16	D	0	Madagascar lowland forests	Jan	3	42.4536	9.56653
1072	841	-15.8598	50.1915	341.31	0.47	0.48	1	9	2014	1042	N	VIIRS	n	1	295.22	8.01	D	0	Madagascar lowland forests	Jan	3	42.4536	9.56653
1073	842	-15.8614	50.1827	341.27	0.47	0.48	1	9	2014	1042	N	VIIRS	n	1	296.96	10.69	D	0	Madagascar lowland forests	Jan	3	42.4536	9.56653
1074	843	-15.8445	50.1804	343.1	0.47	0.48	1	9	2014	1042	N	VIIRS	n	1	295.52	14.12	D	0	Madagascar lowland forests	Jan	3	42.4536	9.56653
1075	844	-15.8438	50.1792	341.21	0.47	0.48	1	9	2014	1042	N	VIIRS	n	1	294.18	11.16	D	0	Madagascar lowland forests	Jan	3	42.4536	9.56653
1076	845	-15.8482	50.1801	367	0.47	0.48	1	9	2014	1042	N	VIIRS	h	1	296.35	11.16	D	0	Madagascar lowland forests	Jan	3	42.4536	9.56653
1077	846	-15.8551	50.1676	353.88	0.47	0.48	1	9	2014	1042	N	VIIRS	n	1	293.98	12.46	D	0	Madagascar lowland forests	Jan	3	42.4536	9.56653
1078	847	-15.843	50.1836	336.53	0.47	0.48	1	9	2014	1042	N	VIIRS	n	1	294.36	11.16	D	0	Madagascar lowland forests	Jan	3	42.4536	9.56653
1079	848	-15.0591	50.2847	334.15	0.49	0.49	1	9	2014	1042	N	VIIRS	n	1	292.06	6.95	D	0	Madagascar lowland forests	Jan	3	42.4536	9.56653
1080	849	-15.8497	50.1768	340.87	0.47	0.48	1	9	2014	1042	N	VIIRS	n	1	294.61	7.16	D	0	Madagascar lowland forests	Jan	3	42.4536	9.56653
1081	850	-15.337	50.4353	341.06	0.5	0.49	1	9	2014	1042	N	VIIRS	n	1	285.55	22.66	D	0	Madagascar lowland forests	Jan	3	42.4536	9.56653
1082	851	-15.3615	50.4341	341.34	0.5	0.49	1	9	2014	1042	N	VIIRS	n	1	282.49	6.54	D	0	Madagascar lowland forests	Jan	3	42.4536	9.56653
1083	852	-15.8489	50.1813	348.32	0.47	0.48	1	9	2014	1042	N	VIIRS	n	1	295.5	14.12	D	0	Madagascar lowland forests	Jan	3	42.4536	9.56653
1084	853	-14.3561	49.9601	333.25	0.49	0.48	1	9	2014	1043	N	VIIRS	n	1	291.65	1.76	D	0	Madagascar lowland forests	Jan	3	42.4536	9.56653
1085	854	-14.3329	49.8605	336.09	0.48	0.48	1	9	2014	1043	N	VIIRS	n	1	292.4	2.6	D	0	Madagascar lowland forests	Jan	3	42.4536	9.56653
1086	855	-14.3981	49.9455	333.5	0.48	0.48	1	9	2014	1043	N	VIIRS	n	1	290.79	4.4	D	0	Madagascar lowland forests	Jan	3	42.4536	9.56653
1087	856	-14.7965	50.1078	340.76	0.49	0.48	1	9	2014	1043	N	VIIRS	n	1	288.75	5.31	D	0	Madagascar lowland forests	Jan	3	42.4536	9.56653
1088	857	-14.3644	49.978	331.63	0.49	0.48	1	9	2014	1043	N	VIIRS	n	1	288	1.95	D	0	Madagascar lowland forests	Jan	3	42.4536	9.56653
1089	858	-14.6065	49.8673	330.79	0.47	0.48	1	9	2014	1043	N	VIIRS	n	1	289.18	3.67	D	0	Madagascar lowland forests	Jan	3	42.4536	9.56653
1090	860	-14.3346	49.9511	330.23	0.48	0.48	1	9	2014	1043	N	VIIRS	n	1	291.2	4.06	D	0	Madagascar lowland forests	Jan	3	42.4536	9.56653
1091	861	-14.4891	50.062	331.88	0.49	0.49	1	9	2014	1043	N	VIIRS	n	1	293.58	3.72	D	0	Madagascar lowland forests	Jan	3	42.4536	9.56653
1092	862	-14.6073	49.8681	330.55	0.47	0.48	1	9	2014	1043	N	VIIRS	n	1	287.74	3.28	D	0	Madagascar lowland forests	Jan	3	42.4536	9.56653
1093	874	-14.7286	50.0633	346.54	0.49	0.48	1	9	2014	1043	N	VIIRS	n	1	291.19	17.62	D	0	Madagascar lowland forests	Jan	3	42.4536	9.56653
1094	875	-14.711	50.0836	345.72	0.49	0.48	1	9	2014	1043	N	VIIRS	n	1	291.64	4.99	D	0	Madagascar lowland forests	Jan	3	42.4536	9.56653
1095	876	-14.7065	50.0827	331.19	0.49	0.48	1	9	2014	1043	N	VIIRS	n	1	290.98	4.99	D	0	Madagascar lowland forests	Jan	3	42.4536	9.56653
1096	877	-14.7466	50.0906	341.31	0.49	0.48	1	9	2014	1043	N	VIIRS	n	1	291.54	12	D	0	Madagascar lowland forests	Jan	3	42.4536	9.56653
1097	878	-14.7475	50.086	340.01	0.49	0.48	1	9	2014	1043	N	VIIRS	n	1	291.74	10.2	D	0	Madagascar lowland forests	Jan	3	42.4536	9.56653
1098	879	-14.714	50.1417	330.86	0.49	0.49	1	9	2014	1043	N	VIIRS	n	1	293.1	3.85	D	0	Madagascar lowland forests	Jan	3	42.4536	9.56653
1099	880	-14.6759	50.1399	335.57	0.49	0.49	1	9	2014	1043	N	VIIRS	n	1	293.55	2.52	D	0	Madagascar lowland forests	Jan	3	42.4536	9.56653
1100	881	-14.9757	49.1871	340.48	0.42	0.45	1	9	2014	1043	N	VIIRS	n	1	296.24	6.92	D	0	Madagascar lowland forests	Jan	3	42.4536	9.56653
1101	882	-14.0309	49.9138	335.65	0.49	0.48	1	9	2014	1043	N	VIIRS	n	1	292.37	3.65	D	0	Madagascar lowland forests	Jan	3	42.4536	9.56653
1102	883	-14.7325	50.1926	342.58	0.49	0.49	1	9	2014	1043	N	VIIRS	n	1	294.2	7.95	D	0	Madagascar lowland forests	Jan	3	42.4536	9.56653
1103	884	-14.1134	49.9268	339.62	0.49	0.48	1	9	2014	1043	N	VIIRS	n	1	291.77	3.18	D	0	Madagascar lowland forests	Jan	3	42.4536	9.56653
1104	885	-14.2278	50.0977	341.32	0.5	0.49	1	9	2014	1043	N	VIIRS	n	1	293.13	4.82	D	0	Madagascar lowland forests	Jan	3	42.4536	9.56653
1105	886	-14.9234	50.2055	353.81	0.49	0.49	1	9	2014	1043	N	VIIRS	n	1	290.8	20.63	D	0	Madagascar lowland forests	Jan	3	42.4536	9.56653
1106	887	-14.5645	50.0287	341.63	0.49	0.48	1	9	2014	1043	N	VIIRS	n	1	293.15	5.55	D	0	Madagascar lowland forests	Jan	3	42.4536	9.56653
1107	888	-15.7703	50.2534	308.47	0.39	0.37	1	9	2014	2151	N	VIIRS	n	1	289.94	0.8	N	0	Madagascar lowland forests	Jan	3	42.4536	9.56653
1108	889	-15.9598	50.2138	303.89	0.39	0.37	1	9	2014	2151	N	VIIRS	n	1	288.76	0.68	N	0	Madagascar lowland forests	Jan	3	42.4536	9.56653
1109	890	-15.9592	50.2101	307.85	0.39	0.37	1	9	2014	2151	N	VIIRS	n	1	288.8	0.94	N	0	Madagascar lowland forests	Jan	3	42.4536	9.56653
1110	891	-18.99	48.8735	307.18	0.41	0.37	1	9	2014	2152	N	VIIRS	n	1	284.75	0.42	N	0	Madagascar lowland forests	Jan	3	42.4536	9.56653
1111	892	-18.6441	48.9595	308.71	0.41	0.37	1	9	2014	2152	N	VIIRS	n	1	281.69	0.95	N	0	Madagascar lowland forests	Jan	3	42.4536	9.56653
1112	893	-19.3104	48.9272	313.5	0.4	0.37	1	9	2014	2152	N	VIIRS	n	1	274.93	1.24	N	0	Madagascar lowland forests	Jan	3	42.4536	9.56653
1113	894	-17.994	49.2555	298.72	0.4	0.37	1	9	2014	2152	N	VIIRS	n	1	277.82	0.9	N	0	Madagascar lowland forests	Jan	3	42.4536	9.56653
1114	895	-17.9965	49.2706	301.72	0.4	0.37	1	9	2014	2152	N	VIIRS	n	1	279.02	7.56	N	0	Madagascar lowland forests	Jan	3	42.4536	9.56653
1115	896	-17.9986	49.2624	356.35	0.4	0.37	1	9	2014	2152	N	VIIRS	n	1	280.66	24.29	N	0	Madagascar lowland forests	Jan	3	42.4536	9.56653
1116	897	-17.998	49.2587	315.41	0.4	0.37	1	9	2014	2152	N	VIIRS	n	1	278.69	24.29	N	0	Madagascar lowland forests	Jan	3	42.4536	9.56653
1117	898	-17.9992	49.2662	317.26	0.4	0.37	1	9	2014	2152	N	VIIRS	n	1	279.63	7.56	N	0	Madagascar lowland forests	Jan	3	42.4536	9.56653
1118	899	-18.002	49.2618	303.98	0.4	0.37	1	9	2014	2152	N	VIIRS	n	1	279.19	1.46	N	0	Madagascar lowland forests	Jan	3	42.4536	9.56653
1119	900	-18.0026	49.2656	299.97	0.4	0.37	1	9	2014	2152	N	VIIRS	n	1	279.05	0.88	N	0	Madagascar lowland forests	Jan	3	42.4536	9.56653
1120	901	-17.9931	49.2712	299.73	0.4	0.37	1	9	2014	2152	N	VIIRS	n	1	278.66	1.9	N	0	Madagascar lowland forests	Jan	3	42.4536	9.56653
1121	902	-17.9946	49.2593	335.21	0.4	0.37	1	9	2014	2152	N	VIIRS	n	1	279.15	24.29	N	0	Madagascar lowland forests	Jan	3	42.4536	9.56653
1122	903	-17.9924	49.2674	340.81	0.4	0.37	1	9	2014	2152	N	VIIRS	n	1	280.03	1.9	N	0	Madagascar lowland forests	Jan	3	42.4536	9.56653
1123	904	-17.9918	49.2637	327.98	0.4	0.37	1	9	2014	2152	N	VIIRS	n	1	279.2	1.7	N	0	Madagascar lowland forests	Jan	3	42.4536	9.56653
1124	905	-17.989	49.268	299.61	0.4	0.37	1	9	2014	2152	N	VIIRS	n	1	278.54	1.9	N	0	Madagascar lowland forests	Jan	3	42.4536	9.56653
1125	906	-17.9884	49.2643	301.5	0.4	0.37	1	9	2014	2152	N	VIIRS	n	1	278.94	1.7	N	0	Madagascar lowland forests	Jan	3	42.4536	9.56653
1126	907	-17.9958	49.2668	346.47	0.4	0.37	1	9	2014	2152	N	VIIRS	n	1	282.13	7.56	N	0	Madagascar lowland forests	Jan	3	42.4536	9.56653
1127	908	-18.3396	49.1476	308.17	0.4	0.37	1	9	2014	2152	N	VIIRS	n	1	280.18	1.22	N	0	Madagascar lowland forests	Jan	3	42.4536	9.56653
1128	909	-18.343	49.147	316.86	0.4	0.37	1	9	2014	2152	N	VIIRS	n	1	280.36	1.22	N	0	Madagascar lowland forests	Jan	3	42.4536	9.56653
1129	910	-17.9912	49.2599	306.22	0.4	0.37	1	9	2014	2152	N	VIIRS	n	1	277.89	1.7	N	0	Madagascar lowland forests	Jan	3	42.4536	9.56653
1130	911	-17.9952	49.2631	343.77	0.4	0.37	1	9	2014	2152	N	VIIRS	n	1	292.29	24.29	N	0	Madagascar lowland forests	Jan	3	42.4536	9.56653
1131	912	-18.6482	48.9626	300.63	0.41	0.37	1	9	2014	2152	N	VIIRS	n	1	281.41	0.45	N	0	Madagascar lowland forests	Jan	3	42.4536	9.56653
1132	913	-20.2736	48.5335	331.98	0.39	0.36	1	10	2014	1022	N	VIIRS	n	1	289.55	5.01	D	0	Madagascar lowland forests	Jan	3	42.4536	9.56653
1133	914	-20.3027	48.5539	334.79	0.39	0.36	1	10	2014	1022	N	VIIRS	n	1	291.1	7.96	D	0	Madagascar lowland forests	Jan	3	42.4536	9.56653
1134	915	-21.6972	48.1005	333.96	0.4	0.37	1	10	2014	1022	N	VIIRS	n	1	290.96	2.7	D	0	Madagascar lowland forests	Jan	3	42.4536	9.56653
1135	916	-21.6397	47.7967	334.59	0.41	0.37	1	10	2014	1022	N	VIIRS	n	1	296.99	3.72	D	0	Madagascar lowland forests	Jan	3	42.4536	9.56653
1136	917	-21.7071	47.8319	341.35	0.41	0.37	1	10	2014	1022	N	VIIRS	n	1	298.54	12.27	D	0	Madagascar lowland forests	Jan	3	42.4536	9.56653
1137	918	-21.6826	47.7916	338.25	0.41	0.37	1	10	2014	1022	N	VIIRS	n	1	296.88	3.74	D	0	Madagascar lowland forests	Jan	3	42.4536	9.56653
1138	919	-21.6604	47.8244	338.62	0.41	0.37	1	10	2014	1022	N	VIIRS	l	1	298.72	5	D	0	Madagascar lowland forests	Jan	3	42.4536	9.56653
1139	920	-21.6534	47.7988	335.01	0.41	0.37	1	10	2014	1022	N	VIIRS	l	1	297.74	5.88	D	0	Madagascar lowland forests	Jan	3	42.4536	9.56653
1140	921	-21.5073	47.8456	334.89	0.41	0.37	1	10	2014	1022	N	VIIRS	l	1	297.69	3.61	D	0	Madagascar lowland forests	Jan	3	42.4536	9.56653
1141	922	-21.5541	47.8126	334.18	0.41	0.37	1	10	2014	1022	N	VIIRS	n	1	298.77	4.67	D	0	Madagascar lowland forests	Jan	3	42.4536	9.56653
1142	923	-21.5608	47.7406	330.78	0.41	0.37	1	10	2014	1022	N	VIIRS	l	1	296.79	2.35	D	0	Madagascar lowland forests	Jan	3	42.4536	9.56653
1143	924	-21.4191	47.9565	334.51	0.4	0.37	1	10	2014	1022	N	VIIRS	l	1	297.96	8.59	D	0	Madagascar lowland forests	Jan	3	42.4536	9.56653
1144	925	-21.545	48.1199	334.02	0.4	0.37	1	10	2014	1022	N	VIIRS	n	1	296	3.18	D	0	Madagascar lowland forests	Jan	3	42.4536	9.56653
1145	926	-21.4788	47.8736	333.72	0.41	0.37	1	10	2014	1022	N	VIIRS	n	1	299.47	2.32	D	0	Madagascar lowland forests	Jan	3	42.4536	9.56653
1146	927	-21.4914	47.8591	331.71	0.41	0.37	1	10	2014	1022	N	VIIRS	n	1	298.47	2.38	D	0	Madagascar lowland forests	Jan	3	42.4536	9.56653
1147	928	-21.285	47.9189	333.52	0.4	0.37	1	10	2014	1022	N	VIIRS	l	1	298.57	6.1	D	0	Madagascar lowland forests	Jan	3	42.4536	9.56653
1148	929	-21.5454	48.0448	335.01	0.4	0.37	1	10	2014	1022	N	VIIRS	l	1	300.43	4.3	D	0	Madagascar lowland forests	Jan	3	42.4536	9.56653
1149	930	-21.0651	48.071	340.34	0.4	0.37	1	10	2014	1022	N	VIIRS	n	1	299.32	22.82	D	0	Madagascar lowland forests	Jan	3	42.4536	9.56653
1150	931	-21.1165	48.1268	343.33	0.4	0.37	1	10	2014	1022	N	VIIRS	n	1	299.59	23.58	D	0	Madagascar lowland forests	Jan	3	42.4536	9.56653
1151	932	-21.3979	47.9329	334.22	0.41	0.37	1	10	2014	1022	N	VIIRS	l	1	298.1	3.07	D	0	Madagascar lowland forests	Jan	3	42.4536	9.56653
1152	933	-21.3771	48.0056	341.14	0.4	0.37	1	10	2014	1022	N	VIIRS	n	1	297.08	6.77	D	0	Madagascar lowland forests	Jan	3	42.4536	9.56653
1153	934	-21.3757	47.9171	331.39	0.41	0.37	1	10	2014	1022	N	VIIRS	l	1	297.68	3.75	D	0	Madagascar lowland forests	Jan	3	42.4536	9.56653
1154	935	-21.3722	47.9166	343.18	0.41	0.37	1	10	2014	1022	N	VIIRS	l	1	299.98	25.63	D	0	Madagascar lowland forests	Jan	3	42.4536	9.56653
1155	936	-21.3232	47.9449	336.51	0.4	0.37	1	10	2014	1022	N	VIIRS	n	1	299.07	3.19	D	0	Madagascar lowland forests	Jan	3	42.4536	9.56653
1156	937	-20.4483	48.4858	341.96	0.39	0.36	1	10	2014	1022	N	VIIRS	n	1	293.39	12.84	D	0	Madagascar lowland forests	Jan	3	42.4536	9.56653
1157	938	-17.6643	49.4358	332.86	0.39	0.36	1	10	2014	1023	N	VIIRS	n	1	292.21	2.13	D	0	Madagascar lowland forests	Jan	3	42.4536	9.56653
1158	939	-17.1391	49.3602	335.1	0.39	0.36	1	10	2014	1023	N	VIIRS	n	1	290.11	3.41	D	0	Madagascar lowland forests	Jan	3	42.4536	9.56653
1159	940	-17.4812	49.3029	340.71	0.39	0.36	1	10	2014	1023	N	VIIRS	n	1	287.07	4.29	D	0	Madagascar lowland forests	Jan	3	42.4536	9.56653
1160	941	-17.3469	49.3701	332.77	0.39	0.36	1	10	2014	1023	N	VIIRS	n	1	290.12	2.14	D	0	Madagascar lowland forests	Jan	3	42.4536	9.56653
1161	942	-17.3358	49.3532	333.12	0.39	0.36	1	10	2014	1023	N	VIIRS	n	1	289.98	1.91	D	0	Madagascar lowland forests	Jan	3	42.4536	9.56653
1162	943	-16.722	49.7079	331.64	0.39	0.36	1	10	2014	1023	N	VIIRS	n	1	293.91	2.22	D	0	Madagascar lowland forests	Jan	3	42.4536	9.56653
1163	944	-16.7107	49.7136	339.49	0.39	0.36	1	10	2014	1023	N	VIIRS	n	1	293.89	6.99	D	0	Madagascar lowland forests	Jan	3	42.4536	9.56653
1164	945	-16.6712	49.7448	334.68	0.39	0.36	1	10	2014	1023	N	VIIRS	n	1	293.99	5.98	D	0	Madagascar lowland forests	Jan	3	42.4536	9.56653
1165	946	-17.4943	49.1148	334.97	0.38	0.36	1	10	2014	1023	N	VIIRS	n	1	290.29	3.64	D	0	Madagascar lowland forests	Jan	3	42.4536	9.56653
1166	947	-17.4766	49.1193	330.08	0.39	0.36	1	10	2014	1023	N	VIIRS	n	1	290.49	1.24	D	0	Madagascar lowland forests	Jan	3	42.4536	9.56653
1167	948	-17.4632	49.1171	332.56	0.39	0.36	1	10	2014	1023	N	VIIRS	n	1	291.25	1.85	D	0	Madagascar lowland forests	Jan	3	42.4536	9.56653
1168	952	-17.8419	48.6743	334.28	0.38	0.36	1	10	2014	1023	N	VIIRS	n	1	290.03	3.35	D	0	Madagascar lowland forests	Jan	3	42.4536	9.56653
1169	953	-17.0815	48.6992	333.61	0.38	0.36	1	10	2014	1023	N	VIIRS	n	1	289.76	3.65	D	0	Madagascar lowland forests	Jan	3	42.4536	9.56653
1170	954	-17.4166	49.1094	334.02	0.39	0.36	1	10	2014	1023	N	VIIRS	n	1	290.53	3.97	D	0	Madagascar lowland forests	Jan	3	42.4536	9.56653
1171	955	-18.8473	48.9904	336.23	0.38	0.36	1	10	2014	1023	N	VIIRS	n	1	279.48	11.29	D	0	Madagascar lowland forests	Jan	3	42.4536	9.56653
1172	956	-18.8439	48.9898	343.48	0.38	0.36	1	10	2014	1023	N	VIIRS	n	1	277.96	11.29	D	0	Madagascar lowland forests	Jan	3	42.4536	9.56653
1173	957	-15.8078	50.2305	332.98	0.41	0.37	1	10	2014	1023	N	VIIRS	n	1	294.45	5.39	D	0	Madagascar lowland forests	Jan	3	42.4536	9.56653
1174	958	-15.9113	49.5566	335.18	0.39	0.36	1	10	2014	1023	N	VIIRS	n	1	296.49	6.38	D	0	Madagascar lowland forests	Jan	3	42.4536	9.56653
1175	959	-15.7315	50.3321	333.85	0.41	0.37	1	10	2014	1023	N	VIIRS	n	1	289.96	3.49	D	0	Madagascar lowland forests	Jan	3	42.4536	9.56653
1176	960	-15.7321	50.3282	333.06	0.41	0.37	1	10	2014	1023	N	VIIRS	n	1	291.64	2.99	D	0	Madagascar lowland forests	Jan	3	42.4536	9.56653
1177	961	-15.7287	50.3276	330.82	0.41	0.37	1	10	2014	1023	N	VIIRS	n	1	291.27	3.96	D	0	Madagascar lowland forests	Jan	3	42.4536	9.56653
1178	962	-15.7262	50.2994	337.16	0.41	0.37	1	10	2014	1023	N	VIIRS	n	1	289.03	2.43	D	0	Madagascar lowland forests	Jan	3	42.4536	9.56653
1179	963	-15.73	50.2762	349.32	0.41	0.37	1	10	2014	1023	N	VIIRS	n	1	290.79	5.6	D	0	Madagascar lowland forests	Jan	3	42.4536	9.56653
1180	964	-15.7128	50.2733	335.93	0.41	0.37	1	10	2014	1023	N	VIIRS	n	1	293.24	8.87	D	0	Madagascar lowland forests	Jan	3	42.4536	9.56653
1181	965	-15.8772	50.2109	333.91	0.41	0.37	1	10	2014	1023	N	VIIRS	n	1	296.67	4.14	D	0	Madagascar lowland forests	Jan	3	42.4536	9.56653
1182	966	-15.8806	50.2115	334.8	0.41	0.37	1	10	2014	1023	N	VIIRS	n	1	295.25	3.45	D	0	Madagascar lowland forests	Jan	3	42.4536	9.56653
1183	967	-15.9268	50.1645	346.68	0.41	0.37	1	10	2014	1023	N	VIIRS	n	1	299.66	11.43	D	0	Madagascar lowland forests	Jan	3	42.4536	9.56653
1184	968	-15.7992	50.1307	336.4	0.41	0.37	1	10	2014	1023	N	VIIRS	n	1	293.27	6.97	D	0	Madagascar lowland forests	Jan	3	42.4536	9.56653
1185	969	-15.7923	50.2396	335.73	0.41	0.37	1	10	2014	1023	N	VIIRS	n	1	294.16	3.05	D	0	Madagascar lowland forests	Jan	3	42.4536	9.56653
1186	970	-15.7973	50.2523	345.93	0.41	0.37	1	10	2014	1023	N	VIIRS	n	1	294.12	17.08	D	0	Madagascar lowland forests	Jan	3	42.4536	9.56653
1187	971	-15.8336	50.1329	334.87	0.41	0.37	1	10	2014	1023	N	VIIRS	n	1	290.28	2.19	D	0	Madagascar lowland forests	Jan	3	42.4536	9.56653
1188	972	-15.7954	50.2639	343.4	0.41	0.37	1	10	2014	1023	N	VIIRS	n	1	292	4.89	D	0	Madagascar lowland forests	Jan	3	42.4536	9.56653
1189	973	-15.8981	50.2342	339.11	0.41	0.37	1	10	2014	1023	N	VIIRS	n	1	296.97	5.8	D	0	Madagascar lowland forests	Jan	3	42.4536	9.56653
1190	974	-15.9199	50.2301	331.48	0.41	0.37	1	10	2014	1023	N	VIIRS	n	1	296.98	1.36	D	0	Madagascar lowland forests	Jan	3	42.4536	9.56653
1191	975	-15.8032	50.2376	345.12	0.41	0.37	1	10	2014	1023	N	VIIRS	n	1	296.68	13.72	D	0	Madagascar lowland forests	Jan	3	42.4536	9.56653
1192	976	-15.8007	50.2529	346.13	0.41	0.37	1	10	2014	1023	N	VIIRS	n	1	296.4	8.67	D	0	Madagascar lowland forests	Jan	3	42.4536	9.56653
1193	977	-15.9615	50.2055	335.91	0.41	0.37	1	10	2014	1023	N	VIIRS	n	1	297.59	5.37	D	0	Madagascar lowland forests	Jan	3	42.4536	9.56653
1194	978	-15.7989	50.2644	345.83	0.41	0.37	1	10	2014	1023	N	VIIRS	n	1	293.32	5.12	D	0	Madagascar lowland forests	Jan	3	42.4536	9.56653
1195	979	-15.8094	50.2426	345.78	0.41	0.37	1	10	2014	1023	N	VIIRS	n	1	297.37	6.76	D	0	Madagascar lowland forests	Jan	3	42.4536	9.56653
1196	980	-15.8048	50.2497	330.7	0.41	0.37	1	10	2014	1023	N	VIIRS	n	1	296.29	8.67	D	0	Madagascar lowland forests	Jan	3	42.4536	9.56653
1197	981	-15.806	50.242	338.72	0.41	0.37	1	10	2014	1023	N	VIIRS	n	1	297.08	6.17	D	0	Madagascar lowland forests	Jan	3	42.4536	9.56653
1198	982	-15.8828	50.1766	343.12	0.41	0.37	1	10	2014	1023	N	VIIRS	n	1	296.91	13.54	D	0	Madagascar lowland forests	Jan	3	42.4536	9.56653
1199	983	-15.8803	50.1918	332.59	0.41	0.37	1	10	2014	1023	N	VIIRS	n	1	295.3	5.13	D	0	Madagascar lowland forests	Jan	3	42.4536	9.56653
1200	984	-15.87	50.1901	336.41	0.41	0.37	1	10	2014	1023	N	VIIRS	n	1	297.64	11.97	D	0	Madagascar lowland forests	Jan	3	42.4536	9.56653
1201	985	-15.8386	50.1886	333.07	0.41	0.37	1	10	2014	1023	N	VIIRS	n	1	295.11	4.42	D	0	Madagascar lowland forests	Jan	3	42.4536	9.56653
1202	986	-15.8666	50.1895	335.4	0.41	0.37	1	10	2014	1023	N	VIIRS	n	1	297.17	6.14	D	0	Madagascar lowland forests	Jan	3	42.4536	9.56653
1203	987	-15.8439	50.1777	330.52	0.41	0.37	1	10	2014	1023	N	VIIRS	n	1	294.94	4.25	D	0	Madagascar lowland forests	Jan	3	42.4536	9.56653
1204	988	-15.8981	50.0813	334.28	0.41	0.37	1	10	2014	1023	N	VIIRS	n	1	296.85	5.68	D	0	Madagascar lowland forests	Jan	3	42.4536	9.56653
1205	989	-15.8616	50.1769	339.65	0.41	0.37	1	10	2014	1023	N	VIIRS	n	1	295.79	3.13	D	0	Madagascar lowland forests	Jan	3	42.4536	9.56653
1206	990	-15.8744	50.1634	339.55	0.41	0.37	1	10	2014	1023	N	VIIRS	n	1	301.28	40.22	D	0	Madagascar lowland forests	Jan	3	42.4536	9.56653
1207	991	-17.4275	49.2158	330.64	0.39	0.36	1	10	2014	1023	N	VIIRS	n	1	290.68	2.19	D	0	Madagascar lowland forests	Jan	3	42.4536	9.56653
1208	992	-17.4843	49.1356	334.63	0.39	0.36	1	10	2014	1023	N	VIIRS	n	1	290.84	3.67	D	0	Madagascar lowland forests	Jan	3	42.4536	9.56653
1209	993	-15.7714	50.2163	338.64	0.41	0.37	1	10	2014	1023	N	VIIRS	n	1	308.72	112.08	D	0	Madagascar lowland forests	Jan	3	42.4536	9.56653
1210	994	-18	49.2538	349.9	0.39	0.36	1	10	2014	1023	N	VIIRS	n	1	283.93	21.35	D	0	Madagascar lowland forests	Jan	3	42.4536	9.56653
1211	995	-17.3846	49.1931	333.81	0.39	0.36	1	10	2014	1023	N	VIIRS	n	1	289.68	2.76	D	0	Madagascar lowland forests	Jan	3	42.4536	9.56653
1212	996	-17.4415	49.1471	334.17	0.39	0.36	1	10	2014	1023	N	VIIRS	n	1	290.53	2.38	D	0	Madagascar lowland forests	Jan	3	42.4536	9.56653
1213	997	-16.9193	49.4362	331.1	0.39	0.36	1	10	2014	1023	N	VIIRS	n	1	290.28	2.32	D	0	Madagascar lowland forests	Jan	3	42.4536	9.56653
1214	998	-16.4458	49.8438	330.35	0.4	0.37	1	10	2014	1023	N	VIIRS	n	1	296.06	2.61	D	0	Madagascar lowland forests	Jan	3	42.4536	9.56653
1215	999	-17.5441	49.2723	339.7	0.39	0.36	1	10	2014	1023	N	VIIRS	n	1	288.88	4.45	D	0	Madagascar lowland forests	Jan	3	42.4536	9.56653
1216	1000	-17.3864	49.1939	336.47	0.39	0.36	1	10	2014	1023	N	VIIRS	n	1	290.93	3.26	D	0	Madagascar lowland forests	Jan	3	42.4536	9.56653
1217	1001	-17.5455	49.153	330.61	0.39	0.36	1	10	2014	1023	N	VIIRS	n	1	291.28	1.96	D	0	Madagascar lowland forests	Jan	3	42.4536	9.56653
1218	1002	-15.7839	50.2698	341.53	0.41	0.37	1	10	2014	1023	N	VIIRS	n	1	292.92	4.78	D	0	Madagascar lowland forests	Jan	3	42.4536	9.56653
1219	1003	-17.9767	49.2275	334.26	0.38	0.36	1	10	2014	1023	N	VIIRS	n	1	290.25	2.99	D	0	Madagascar lowland forests	Jan	3	42.4536	9.56653
1220	1004	-17.0951	49.2032	336.98	0.39	0.36	1	10	2014	1023	N	VIIRS	n	1	289.1	4.71	D	0	Madagascar lowland forests	Jan	3	42.4536	9.56653
1221	1005	-17.3947	49.2065	334.12	0.39	0.36	1	10	2014	1023	N	VIIRS	n	1	289.63	2.39	D	0	Madagascar lowland forests	Jan	3	42.4536	9.56653
1222	1006	-15.7924	50.2831	334.53	0.41	0.37	1	10	2014	1023	N	VIIRS	n	1	292.14	4.76	D	0	Madagascar lowland forests	Jan	3	42.4536	9.56653
1223	1007	-16.5121	49.7974	334.31	0.4	0.37	1	10	2014	1023	N	VIIRS	n	1	295.35	3.05	D	0	Madagascar lowland forests	Jan	3	42.4536	9.56653
1224	1008	-17.3509	49.124	333.42	0.39	0.36	1	10	2014	1023	N	VIIRS	n	1	285.23	1.69	D	0	Madagascar lowland forests	Jan	3	42.4536	9.56653
1225	1009	-17.29	49.252	332	0.39	0.36	1	10	2014	1023	N	VIIRS	n	1	289.57	2.77	D	0	Madagascar lowland forests	Jan	3	42.4536	9.56653
1226	1010	-17.9877	49.2668	335.22	0.39	0.36	1	10	2014	1023	N	VIIRS	n	1	282.01	2.94	D	0	Madagascar lowland forests	Jan	3	42.4536	9.56653
1227	1011	-17.9966	49.2533	344.75	0.39	0.36	1	10	2014	1023	N	VIIRS	n	1	283.74	5.67	D	0	Madagascar lowland forests	Jan	3	42.4536	9.56653
1228	1012	-17.298	49.1561	334.07	0.39	0.36	1	10	2014	1023	N	VIIRS	n	1	284.36	4.18	D	0	Madagascar lowland forests	Jan	3	42.4536	9.56653
1229	1013	-17.061	49.5089	334.38	0.39	0.36	1	10	2014	1023	N	VIIRS	n	1	285.51	2.86	D	0	Madagascar lowland forests	Jan	3	42.4536	9.56653
1230	1014	-17.5408	49.2717	351.58	0.39	0.36	1	10	2014	1023	N	VIIRS	n	1	293.46	46.63	D	0	Madagascar lowland forests	Jan	3	42.4536	9.56653
1231	1015	-17.5145	49.1329	336.12	0.39	0.36	1	10	2014	1023	N	VIIRS	n	1	293.17	7.76	D	0	Madagascar lowland forests	Jan	3	42.4536	9.56653
1232	1016	-17.4131	49.176	336.48	0.39	0.36	1	10	2014	1023	N	VIIRS	n	1	291.44	2.96	D	0	Madagascar lowland forests	Jan	3	42.4536	9.56653
1233	1017	-17.5641	49.2756	333.07	0.39	0.36	1	10	2014	1023	N	VIIRS	n	1	288.19	1.9	D	0	Madagascar lowland forests	Jan	3	42.4536	9.56653
1234	1018	-16.6533	49.6992	330.69	0.39	0.36	1	10	2014	1023	N	VIIRS	n	1	291.04	1.22	D	0	Madagascar lowland forests	Jan	3	42.4536	9.56653
1235	1019	-17.5132	49.2074	336.32	0.39	0.36	1	10	2014	1023	N	VIIRS	n	1	284.53	7.15	D	0	Madagascar lowland forests	Jan	3	42.4536	9.56653
1236	1020	-16.5839	49.6797	332.05	0.39	0.36	1	10	2014	1023	N	VIIRS	n	1	293.42	3.66	D	0	Madagascar lowland forests	Jan	3	42.4536	9.56653
1237	1021	-17.991	49.2673	333.18	0.39	0.36	1	10	2014	1023	N	VIIRS	n	1	280.56	3.18	D	0	Madagascar lowland forests	Jan	3	42.4536	9.56653
1238	1023	-15.7708	50.2201	335.24	0.41	0.37	1	10	2014	1023	N	VIIRS	n	1	292.48	27.61	D	0	Madagascar lowland forests	Jan	3	42.4536	9.56653
1239	1024	-15.7658	50.2507	337.09	0.41	0.37	1	10	2014	1023	N	VIIRS	n	1	290.4	5.06	D	0	Madagascar lowland forests	Jan	3	42.4536	9.56653
1240	1025	-17.2559	49.1262	332.85	0.39	0.36	1	10	2014	1023	N	VIIRS	n	1	287.75	2.51	D	0	Madagascar lowland forests	Jan	3	42.4536	9.56653
1241	1026	-15.7693	50.2514	341.62	0.41	0.37	1	10	2014	1023	N	VIIRS	n	1	293.7	5.06	D	0	Madagascar lowland forests	Jan	3	42.4536	9.56653
1242	1027	-17.4685	49.2376	342.3	0.39	0.36	1	10	2014	1023	N	VIIRS	n	1	292.78	11.77	D	0	Madagascar lowland forests	Jan	3	42.4536	9.56653
1243	1029	-17.5974	49.447	333.93	0.39	0.36	1	10	2014	1023	N	VIIRS	n	1	288.76	1.52	D	0	Madagascar lowland forests	Jan	3	42.4536	9.56653
1244	1030	-17.6153	49.4425	336.15	0.39	0.36	1	10	2014	1023	N	VIIRS	n	1	289.96	4.22	D	0	Madagascar lowland forests	Jan	3	42.4536	9.56653
1245	1031	-17.402	49.1816	341.77	0.39	0.36	1	10	2014	1023	N	VIIRS	n	1	290.78	2.97	D	0	Madagascar lowland forests	Jan	3	42.4536	9.56653
1246	1032	-17.5241	49.2466	332.67	0.39	0.36	1	10	2014	1023	N	VIIRS	n	1	288.19	2.87	D	0	Madagascar lowland forests	Jan	3	42.4536	9.56653
1247	1033	-15.7749	50.2603	342.14	0.41	0.37	1	10	2014	1023	N	VIIRS	n	1	294.14	20.5	D	0	Madagascar lowland forests	Jan	3	42.4536	9.56653
1248	1034	-15.7733	50.2481	336.04	0.41	0.37	1	10	2014	1023	N	VIIRS	n	1	296.56	35.52	D	0	Madagascar lowland forests	Jan	3	42.4536	9.56653
1249	1035	-17.4174	49.2141	330.9	0.39	0.36	1	10	2014	1023	N	VIIRS	n	1	291.01	2.21	D	0	Madagascar lowland forests	Jan	3	42.4536	9.56653
1250	1036	-17.4098	49.1754	333.9	0.39	0.36	1	10	2014	1023	N	VIIRS	n	1	292.72	2.96	D	0	Madagascar lowland forests	Jan	3	42.4536	9.56653
1251	1037	-17.3889	49.2654	330.72	0.39	0.36	1	10	2014	1023	N	VIIRS	n	1	291.94	2.27	D	0	Madagascar lowland forests	Jan	3	42.4536	9.56653
1252	1038	-16.7771	49.5768	333.2	0.39	0.36	1	10	2014	1023	N	VIIRS	n	1	294.3	3.82	D	0	Madagascar lowland forests	Jan	3	42.4536	9.56653
1253	1039	-17.3117	49.222	334.98	0.39	0.36	1	10	2014	1023	N	VIIRS	n	1	288.81	4.66	D	0	Madagascar lowland forests	Jan	3	42.4536	9.56653
1254	1040	-15.7674	50.263	336.51	0.41	0.37	1	10	2014	1023	N	VIIRS	n	1	292.97	3.92	D	0	Madagascar lowland forests	Jan	3	42.4536	9.56653
1255	1041	-17.3858	49.141	333.98	0.39	0.36	1	10	2014	1023	N	VIIRS	n	1	287.3	2.36	D	0	Madagascar lowland forests	Jan	3	42.4536	9.56653
1256	1042	-17.5067	49.139	333.49	0.39	0.36	1	10	2014	1023	N	VIIRS	n	1	291.4	3.24	D	0	Madagascar lowland forests	Jan	3	42.4536	9.56653
1257	1043	-18.3852	49.1178	333.15	0.38	0.36	1	10	2014	1023	N	VIIRS	n	1	294.9	4.44	D	0	Madagascar lowland forests	Jan	3	42.4536	9.56653
1258	1044	-16.0346	49.5061	330.8	0.39	0.36	1	10	2014	1023	N	VIIRS	n	1	297.75	1.94	D	0	Madagascar lowland forests	Jan	3	42.4536	9.56653
1259	1045	-16.6832	49.267	330.53	0.39	0.36	1	10	2014	1023	N	VIIRS	n	1	295.25	3.12	D	0	Madagascar lowland forests	Jan	3	42.4536	9.56653
1260	1046	-16.2292	49.6223	336.48	0.39	0.36	1	10	2014	1023	N	VIIRS	n	1	296.13	2.84	D	0	Madagascar lowland forests	Jan	3	42.4536	9.56653
1261	1047	-18.2276	49.2252	331.02	0.38	0.36	1	10	2014	1023	N	VIIRS	n	1	291.4	15.33	D	0	Madagascar lowland forests	Jan	3	42.4536	9.56653
1262	1048	-17.4448	49.1476	333.13	0.39	0.36	1	10	2014	1023	N	VIIRS	n	1	291.34	2.38	D	0	Madagascar lowland forests	Jan	3	42.4536	9.56653
1263	1049	-18.2265	49.2325	350.76	0.38	0.36	1	10	2014	1023	N	VIIRS	n	1	296.02	15.5	D	0	Madagascar lowland forests	Jan	3	42.4536	9.56653
1264	1050	-17.0073	49.3348	334.19	0.39	0.36	1	10	2014	1023	N	VIIRS	n	1	289.47	2.74	D	0	Madagascar lowland forests	Jan	3	42.4536	9.56653
1265	1051	-18.2271	49.2289	367	0.38	0.36	1	10	2014	1023	N	VIIRS	h	1	296.39	15.33	D	0	Madagascar lowland forests	Jan	3	42.4536	9.56653
1266	1052	-17.4354	49.1647	335.42	0.39	0.36	1	10	2014	1023	N	VIIRS	n	1	291.73	3.43	D	0	Madagascar lowland forests	Jan	3	42.4536	9.56653
1267	1053	-16.8295	49.9326	334.52	0.4	0.37	1	10	2014	1023	N	VIIRS	n	1	288.42	1.99	D	0	Madagascar lowland forests	Jan	3	42.4536	9.56653
1268	1054	-17.9011	49.4059	331.18	0.39	0.36	1	10	2014	1023	N	VIIRS	n	1	275.62	2.6	D	0	Madagascar lowland forests	Jan	3	42.4536	9.56653
1269	1055	-17.5768	49.3041	331.53	0.39	0.36	1	10	2014	1023	N	VIIRS	n	1	286.67	1.59	D	0	Madagascar lowland forests	Jan	3	42.4536	9.56653
1270	1056	-17.5956	49.349	330.66	0.39	0.36	1	10	2014	1023	N	VIIRS	n	1	287.39	1.86	D	0	Madagascar lowland forests	Jan	3	42.4536	9.56653
1271	1057	-17.633	49.3067	331.64	0.39	0.36	1	10	2014	1023	N	VIIRS	n	1	288.89	2.11	D	0	Madagascar lowland forests	Jan	3	42.4536	9.56653
1272	1058	-17.6324	49.3103	334.45	0.39	0.36	1	10	2014	1023	N	VIIRS	n	1	289.83	3.4	D	0	Madagascar lowland forests	Jan	3	42.4536	9.56653
1273	1059	-17.0606	49.4674	335.23	0.39	0.36	1	10	2014	1023	N	VIIRS	n	1	287.46	7.5	D	0	Madagascar lowland forests	Jan	3	42.4536	9.56653
1274	1060	-16.8105	49.4849	332.85	0.39	0.36	1	10	2014	1023	N	VIIRS	n	1	286.35	2.18	D	0	Madagascar lowland forests	Jan	3	42.4536	9.56653
1275	1061	-17.0072	49.8712	330.8	0.39	0.37	1	10	2014	1023	N	VIIRS	n	1	293.96	4.42	D	0	Madagascar lowland forests	Jan	3	42.4536	9.56653
1276	1062	-16.844	49.7746	334.34	0.39	0.36	1	10	2014	1023	N	VIIRS	n	1	297.93	2.02	D	0	Madagascar lowland forests	Jan	3	42.4536	9.56653
1277	1063	-16.8557	49.9453	330.86	0.4	0.37	1	10	2014	1023	N	VIIRS	n	1	290.62	2.41	D	0	Madagascar lowland forests	Jan	3	42.4536	9.56653
1278	1064	-16.8899	49.9051	333.69	0.4	0.37	1	10	2014	1023	N	VIIRS	n	1	289.15	2.54	D	0	Madagascar lowland forests	Jan	3	42.4536	9.56653
1279	1065	-16.9091	49.8931	334.85	0.4	0.37	1	10	2014	1023	N	VIIRS	n	1	290.49	4.75	D	0	Madagascar lowland forests	Jan	3	42.4536	9.56653
1280	1066	-15.8971	50.2183	345.26	0.41	0.37	1	10	2014	1023	N	VIIRS	n	1	296.68	9.92	D	0	Madagascar lowland forests	Jan	3	42.4536	9.56653
1281	1067	-15.8984	50.2107	335.77	0.41	0.37	1	10	2014	1023	N	VIIRS	n	1	295.17	2.39	D	0	Madagascar lowland forests	Jan	3	42.4536	9.56653
1282	1068	-15.8986	50.1871	335.98	0.41	0.37	1	10	2014	1023	N	VIIRS	n	1	297.22	7.53	D	0	Madagascar lowland forests	Jan	3	42.4536	9.56653
1283	1069	-15.8915	50.2095	344.75	0.41	0.37	1	10	2014	1023	N	VIIRS	n	1	297.64	9.8	D	0	Madagascar lowland forests	Jan	3	42.4536	9.56653
1284	1070	-15.8918	50.1859	338.32	0.41	0.37	1	10	2014	1023	N	VIIRS	n	1	297.78	3.23	D	0	Madagascar lowland forests	Jan	3	42.4536	9.56653
1285	1071	-15.9432	50.2101	347.07	0.41	0.37	1	10	2014	1023	N	VIIRS	n	1	297.39	7.5	D	0	Madagascar lowland forests	Jan	3	42.4536	9.56653
1286	1072	-15.9454	50.1752	332.24	0.41	0.37	1	10	2014	1023	N	VIIRS	n	1	296.75	1.59	D	0	Madagascar lowland forests	Jan	3	42.4536	9.56653
1287	1073	-15.937	50.2051	331.26	0.41	0.37	1	10	2014	1023	N	VIIRS	n	1	297.06	2.72	D	0	Madagascar lowland forests	Jan	3	42.4536	9.56653
1288	1074	-15.9398	50.1664	333.85	0.41	0.37	1	10	2014	1023	N	VIIRS	n	1	296.41	2.02	D	0	Madagascar lowland forests	Jan	3	42.4536	9.56653
1289	1075	-15.9236	50.2225	343.03	0.41	0.37	1	10	2014	1023	N	VIIRS	n	1	297.8	4.71	D	0	Madagascar lowland forests	Jan	3	42.4536	9.56653
1290	1076	-15.9248	50.2149	337.76	0.41	0.37	1	10	2014	1023	N	VIIRS	n	1	296.74	7.28	D	0	Madagascar lowland forests	Jan	3	42.4536	9.56653
1291	1077	-15.9273	50.1996	337.62	0.41	0.37	1	10	2014	1023	N	VIIRS	n	1	297.5	6.86	D	0	Madagascar lowland forests	Jan	3	42.4536	9.56653
1292	1078	-15.9245	50.223	334.33	0.41	0.37	1	10	2014	1023	N	VIIRS	n	1	297.33	2.82	D	0	Madagascar lowland forests	Jan	3	42.4536	9.56653
1293	1079	-15.9258	50.2153	342.99	0.41	0.37	1	10	2014	1023	N	VIIRS	n	1	296.73	6.93	D	0	Madagascar lowland forests	Jan	3	42.4536	9.56653
1294	1080	-15.9211	50.2224	331.17	0.41	0.37	1	10	2014	1023	N	VIIRS	n	1	295.41	2.82	D	0	Madagascar lowland forests	Jan	3	42.4536	9.56653
1295	1081	-15.9242	50.2033	343.6	0.41	0.37	1	10	2014	1023	N	VIIRS	n	1	301.2	62.4	D	0	Madagascar lowland forests	Jan	3	42.4536	9.56653
1296	1082	-15.9183	50.218	334.35	0.41	0.37	1	10	2014	1023	N	VIIRS	n	1	297.73	3.59	D	0	Madagascar lowland forests	Jan	3	42.4536	9.56653
1297	1083	-15.9207	50.2027	335.34	0.41	0.37	1	10	2014	1023	N	VIIRS	n	1	296.74	3.5	D	0	Madagascar lowland forests	Jan	3	42.4536	9.56653
1298	1084	-15.9214	50.1989	334.73	0.41	0.37	1	10	2014	1023	N	VIIRS	n	1	294.82	3.5	D	0	Madagascar lowland forests	Jan	3	42.4536	9.56653
1299	1085	-15.9186	50.1944	348.79	0.41	0.37	1	10	2014	1023	N	VIIRS	n	1	297.06	6.84	D	0	Madagascar lowland forests	Jan	3	42.4536	9.56653
1300	1086	-15.9192	50.1906	337.84	0.41	0.37	1	10	2014	1023	N	VIIRS	n	1	295.91	6.84	D	0	Madagascar lowland forests	Jan	3	42.4536	9.56653
1301	1087	-15.9127	50.2092	333.77	0.41	0.37	1	10	2014	1023	N	VIIRS	n	1	296.36	3.46	D	0	Madagascar lowland forests	Jan	3	42.4536	9.56653
1302	1088	-15.9133	50.2053	334.91	0.41	0.37	1	10	2014	1023	N	VIIRS	n	1	296.27	3.46	D	0	Madagascar lowland forests	Jan	3	42.4536	9.56653
1303	1089	-15.9139	50.2015	334.59	0.41	0.37	1	10	2014	1023	N	VIIRS	n	1	296.64	4.56	D	0	Madagascar lowland forests	Jan	3	42.4536	9.56653
1304	1090	-15.9157	50.19	346.93	0.41	0.37	1	10	2014	1023	N	VIIRS	n	1	295.39	7.34	D	0	Madagascar lowland forests	Jan	3	42.4536	9.56653
1305	1091	-15.917	50.1823	338.24	0.41	0.37	1	10	2014	1023	N	VIIRS	n	1	297.57	3.63	D	0	Madagascar lowland forests	Jan	3	42.4536	9.56653
1306	1092	-15.9071	50.2003	334.46	0.41	0.37	1	10	2014	1023	N	VIIRS	n	1	296.58	3.41	D	0	Madagascar lowland forests	Jan	3	42.4536	9.56653
1307	1093	-15.9061	50.1844	333.57	0.41	0.37	1	10	2014	1023	N	VIIRS	n	1	298.19	2.04	D	0	Madagascar lowland forests	Jan	3	42.4536	9.56653
1308	1094	-15.8165	50.2596	337.21	0.41	0.37	1	10	2014	1023	N	VIIRS	n	1	296.45	5.41	D	0	Madagascar lowland forests	Jan	3	42.4536	9.56653
1309	1095	-15.8171	50.2558	332.17	0.41	0.37	1	10	2014	1023	N	VIIRS	n	1	295.61	3.26	D	0	Madagascar lowland forests	Jan	3	42.4536	9.56653
1310	1096	-15.8131	50.2591	332.89	0.41	0.37	1	10	2014	1023	N	VIIRS	n	1	295.21	3.53	D	0	Madagascar lowland forests	Jan	3	42.4536	9.56653
1311	1097	-15.8614	50.2003	336.11	0.41	0.37	1	10	2014	1023	N	VIIRS	n	1	296.47	4.23	D	0	Madagascar lowland forests	Jan	3	42.4536	9.56653
1312	1099	-15.8362	50.2039	336.8	0.41	0.37	1	10	2014	1023	N	VIIRS	n	1	297.82	12.8	D	0	Madagascar lowland forests	Jan	3	42.4536	9.56653
1313	1100	-15.8262	50.2219	333.07	0.41	0.37	1	10	2014	1023	N	VIIRS	n	1	295.44	7.63	D	0	Madagascar lowland forests	Jan	3	42.4536	9.56653
1314	1101	-15.8128	50.2393	333.26	0.41	0.37	1	10	2014	1023	N	VIIRS	n	1	296.67	2.92	D	0	Madagascar lowland forests	Jan	3	42.4536	9.56653
1315	1102	-15.9199	50.1203	343.65	0.41	0.37	1	10	2014	1023	N	VIIRS	n	1	293.55	5.22	D	0	Madagascar lowland forests	Jan	3	42.4536	9.56653
1316	1103	-15.9205	50.1165	337.74	0.41	0.37	1	10	2014	1023	N	VIIRS	n	1	297.8	11.77	D	0	Madagascar lowland forests	Jan	3	42.4536	9.56653
1317	1104	-15.9118	50.1267	336.3	0.41	0.37	1	10	2014	1023	N	VIIRS	n	1	294.28	3.8	D	0	Madagascar lowland forests	Jan	3	42.4536	9.56653
1318	1105	-15.9131	50.1191	333	0.41	0.37	1	10	2014	1023	N	VIIRS	n	1	295.75	6.16	D	0	Madagascar lowland forests	Jan	3	42.4536	9.56653
1319	1106	-15.9137	50.1153	333.16	0.41	0.37	1	10	2014	1023	N	VIIRS	n	1	292.26	6.44	D	0	Madagascar lowland forests	Jan	3	42.4536	9.56653
1320	1107	-15.9066	50.1375	348.91	0.41	0.37	1	10	2014	1023	N	VIIRS	n	1	302.34	48.88	D	0	Madagascar lowland forests	Jan	3	42.4536	9.56653
1321	1108	-15.9097	50.1185	333.87	0.41	0.37	1	10	2014	1023	N	VIIRS	n	1	294.45	6.16	D	0	Madagascar lowland forests	Jan	3	42.4536	9.56653
1322	1109	-15.9032	50.1369	333.1	0.41	0.37	1	10	2014	1023	N	VIIRS	n	1	294.01	12.51	D	0	Madagascar lowland forests	Jan	3	42.4536	9.56653
1323	1110	-14.7503	50.1567	339.95	0.42	0.37	1	10	2014	1024	N	VIIRS	n	1	297.61	10.63	D	0	Madagascar lowland forests	Jan	3	42.4536	9.56653
1324	1113	-14.3243	50.1124	336.78	0.42	0.37	1	10	2014	1024	N	VIIRS	n	1	299.22	1.77	D	0	Madagascar lowland forests	Jan	3	42.4536	9.56653
1325	1115	-14.7338	50.1578	335.46	0.42	0.37	1	10	2014	1024	N	VIIRS	n	1	296.39	2.9	D	0	Madagascar lowland forests	Jan	3	42.4536	9.56653
1326	1117	-15.297	50.4055	330.44	0.42	0.38	1	10	2014	1024	N	VIIRS	n	1	289.78	1.32	D	0	Madagascar lowland forests	Jan	3	42.4536	9.56653
1327	1118	-15.3235	50.3737	333.82	0.42	0.37	1	10	2014	1024	N	VIIRS	n	1	292.93	5.36	D	0	Madagascar lowland forests	Jan	3	42.4536	9.56653
1328	1119	-15.1708	50.2555	333.55	0.41	0.37	1	10	2014	1024	N	VIIRS	n	1	292.06	3.27	D	0	Madagascar lowland forests	Jan	3	42.4536	9.56653
1329	1120	-15.2492	50.3932	344.65	0.42	0.38	1	10	2014	1024	N	VIIRS	n	1	293.03	4.77	D	0	Madagascar lowland forests	Jan	3	42.4536	9.56653
1330	1121	-15.0322	50.212	344.31	0.41	0.37	1	10	2014	1024	N	VIIRS	n	1	294.94	18.05	D	0	Madagascar lowland forests	Jan	3	42.4536	9.56653
1331	1125	-14.7434	50.1555	339.85	0.42	0.37	1	10	2014	1024	N	VIIRS	n	1	297.28	6.23	D	0	Madagascar lowland forests	Jan	3	42.4536	9.56653
1332	1126	-15.2083	49.6122	338.58	0.4	0.37	1	10	2014	1024	N	VIIRS	n	1	299.27	5.66	D	0	Madagascar lowland forests	Jan	3	42.4536	9.56653
1333	1128	-14.7447	50.1557	341.99	0.42	0.37	1	10	2014	1024	N	VIIRS	n	1	296.38	5.7	D	0	Madagascar lowland forests	Jan	3	42.4536	9.56653
1334	1129	-14.6588	50.161	333.94	0.42	0.37	1	10	2014	1024	N	VIIRS	n	1	296.85	1.88	D	0	Madagascar lowland forests	Jan	3	42.4536	9.56653
1335	1132	-14.633	50.1125	334.52	0.41	0.37	1	10	2014	1024	N	VIIRS	n	1	296.89	2.71	D	0	Madagascar lowland forests	Jan	3	42.4536	9.56653
1336	1133	-14.7555	50.0662	341.64	0.41	0.37	1	10	2014	1024	N	VIIRS	n	1	294.34	29.51	D	0	Madagascar lowland forests	Jan	3	42.4536	9.56653
1337	1134	-14.7321	50.1019	337.09	0.41	0.37	1	10	2014	1024	N	VIIRS	n	1	297.99	41.2	D	0	Madagascar lowland forests	Jan	3	42.4536	9.56653
1338	1135	-14.7287	50.1014	339.92	0.41	0.37	1	10	2014	1024	N	VIIRS	n	1	299.97	41.2	D	0	Madagascar lowland forests	Jan	3	42.4536	9.56653
1339	1136	-15.025	50.191	330.81	0.41	0.37	1	10	2014	1024	N	VIIRS	n	1	292.06	1.53	D	0	Madagascar lowland forests	Jan	3	42.4536	9.56653
1340	1137	-14.3195	50.1634	343.28	0.42	0.38	1	10	2014	1024	N	VIIRS	n	1	301.57	4.4	D	3	Madagascar lowland forests	Jan	3	42.4536	9.56653
1341	1138	-15.3584	49.7225	331.57	0.4	0.37	1	10	2014	1024	N	VIIRS	n	1	297.49	2.06	D	0	Madagascar lowland forests	Jan	3	42.4536	9.56653
1342	1139	-15.3102	50.4561	339.26	0.42	0.38	1	10	2014	1024	N	VIIRS	n	1	288.08	7.42	D	0	Madagascar lowland forests	Jan	3	42.4536	9.56653
1343	1140	-15.3121	50.4444	337.44	0.42	0.38	1	10	2014	1024	N	VIIRS	n	1	291.2	12.33	D	0	Madagascar lowland forests	Jan	3	42.4536	9.56653
1344	1141	-15.6326	50.3626	336.92	0.41	0.37	1	10	2014	1024	N	VIIRS	n	1	292.67	2.87	D	3	Madagascar lowland forests	Jan	3	42.4536	9.56653
1345	1142	-15.2598	50.3506	331.29	0.42	0.37	1	10	2014	1024	N	VIIRS	n	1	290.92	2.47	D	0	Madagascar lowland forests	Jan	3	42.4536	9.56653
1346	1143	-15.0216	50.1904	331.61	0.41	0.37	1	10	2014	1024	N	VIIRS	n	1	291.51	2.57	D	0	Madagascar lowland forests	Jan	3	42.4536	9.56653
1347	1144	-15.5534	50.4009	331.47	0.42	0.37	1	10	2014	1024	N	VIIRS	n	1	285.16	1.87	D	0	Madagascar lowland forests	Jan	3	42.4536	9.56653
1348	1145	-15.6711	50.3214	333.92	0.41	0.37	1	10	2014	1024	N	VIIRS	n	1	294.08	5.56	D	0	Madagascar lowland forests	Jan	3	42.4536	9.56653
1349	1146	-15.6458	50.2813	333.41	0.41	0.37	1	10	2014	1024	N	VIIRS	n	1	291.95	2.93	D	0	Madagascar lowland forests	Jan	3	42.4536	9.56653
1350	1147	-15.3127	50.4404	330.05	0.42	0.38	1	10	2014	1024	N	VIIRS	n	1	288.44	5.12	D	0	Madagascar lowland forests	Jan	3	42.4536	9.56653
1351	1148	-15.696	50.2543	335.38	0.41	0.37	1	10	2014	1024	N	VIIRS	n	1	295.61	24.31	D	0	Madagascar lowland forests	Jan	3	42.4536	9.56653
1352	1149	-14.6875	50.0068	345	0.41	0.37	1	10	2014	1024	N	VIIRS	n	1	291.5	6.17	D	0	Madagascar lowland forests	Jan	3	42.4536	9.56653
1353	1150	-14.8702	50.1494	345.69	0.41	0.37	1	10	2014	1024	N	VIIRS	n	1	296.1	8.61	D	0	Madagascar lowland forests	Jan	3	42.4536	9.56653
1354	1152	-14.8446	50.1211	331.01	0.41	0.37	1	10	2014	1024	N	VIIRS	n	1	295.03	2.5	D	0	Madagascar lowland forests	Jan	3	42.4536	9.56653
1355	1153	-15.0125	50.1374	335.11	0.41	0.37	1	10	2014	1024	N	VIIRS	n	1	293.31	4.95	D	0	Madagascar lowland forests	Jan	3	42.4536	9.56653
1356	1154	-15.6745	50.2784	334.61	0.41	0.37	1	10	2014	1024	N	VIIRS	n	1	292.58	3.66	D	0	Madagascar lowland forests	Jan	3	42.4536	9.56653
1357	1155	-14.689	50.019	336.01	0.41	0.37	1	10	2014	1024	N	VIIRS	n	1	293.23	4.5	D	0	Madagascar lowland forests	Jan	3	42.4536	9.56653
1358	1156	-14.6925	50.0196	334.06	0.41	0.37	1	10	2014	1024	N	VIIRS	n	1	293.47	3.19	D	0	Madagascar lowland forests	Jan	3	42.4536	9.56653
1359	1157	-15.3086	50.4438	343.55	0.42	0.38	1	10	2014	1024	N	VIIRS	n	1	291.35	12.33	D	0	Madagascar lowland forests	Jan	3	42.4536	9.56653
1360	1168	-14.0804	49.9396	338.24	0.41	0.37	1	10	2014	1024	N	VIIRS	n	1	299.38	5.61	D	0	Madagascar lowland forests	Jan	3	42.4536	9.56653
1361	1174	-15.418	50.4383	335.63	0.42	0.38	1	10	2014	1024	N	VIIRS	n	1	294.08	3.36	D	0	Madagascar lowland forests	Jan	3	42.4536	9.56653
1362	1175	-14.1656	49.974	337.28	0.41	0.37	1	10	2014	1024	N	VIIRS	n	1	298.23	3.4	D	0	Madagascar lowland forests	Jan	3	42.4536	9.56653
1363	1177	-14.2282	49.9809	337.36	0.41	0.37	1	10	2014	1024	N	VIIRS	n	1	298.2	11.66	D	0	Madagascar lowland forests	Jan	3	42.4536	9.56653
1364	1178	-15.2514	49.669	331.79	0.4	0.37	1	10	2014	1024	N	VIIRS	n	1	299.27	4.41	D	0	Madagascar lowland forests	Jan	3	42.4536	9.56653
1365	1179	-14.6455	49.9682	332.94	0.41	0.37	1	10	2014	1024	N	VIIRS	n	1	293.63	5.67	D	0	Madagascar lowland forests	Jan	3	42.4536	9.56653
1366	1180	-14.2316	49.9815	333.76	0.41	0.37	1	10	2014	1024	N	VIIRS	n	1	300.29	11.66	D	0	Madagascar lowland forests	Jan	3	42.4536	9.56653
1367	1181	-14.2301	49.9816	337.59	0.41	0.37	1	10	2014	1024	N	VIIRS	n	1	301.02	20.27	D	0	Madagascar lowland forests	Jan	3	42.4536	9.56653
1368	1182	-14.744	50.1953	331.37	0.42	0.37	1	10	2014	1024	N	VIIRS	n	1	296.04	2.53	D	0	Madagascar lowland forests	Jan	3	42.4536	9.56653
1369	1183	-15.6913	50.218	339.28	0.41	0.37	1	10	2014	1024	N	VIIRS	n	1	294.47	19.31	D	0	Madagascar lowland forests	Jan	3	42.4536	9.56653
1370	1184	-15.6866	50.2251	331.6	0.41	0.37	1	10	2014	1024	N	VIIRS	n	1	293.63	2.23	D	0	Madagascar lowland forests	Jan	3	42.4536	9.56653
1371	1185	-14.1653	50.0416	340.7	0.42	0.37	1	10	2014	1024	N	VIIRS	n	1	298	5.21	D	0	Madagascar lowland forests	Jan	3	42.4536	9.56653
1372	1188	-14.1556	50.0796	345.82	0.42	0.37	1	10	2014	1024	N	VIIRS	n	1	299.46	7.13	D	0	Madagascar lowland forests	Jan	3	42.4536	9.56653
1373	1189	-15.6856	50.2091	335.98	0.41	0.37	1	10	2014	1024	N	VIIRS	n	1	291.87	4.36	D	0	Madagascar lowland forests	Jan	3	42.4536	9.56653
1374	1190	-13.8912	50.0355	332.84	0.42	0.38	1	10	2014	1024	N	VIIRS	n	1	297.57	3.14	D	0	Madagascar lowland forests	Jan	3	42.4536	9.56653
1375	1191	-14.2322	50.0768	335.39	0.42	0.37	1	10	2014	1024	N	VIIRS	n	1	297.58	3.07	D	0	Madagascar lowland forests	Jan	3	42.4536	9.56653
1376	1192	-14.1804	50.0797	337.61	0.42	0.37	1	10	2014	1024	N	VIIRS	n	1	295.24	0.92	D	3	Madagascar lowland forests	Jan	3	42.4536	9.56653
1377	1193	-15.58	50.3455	344.69	0.41	0.37	1	10	2014	1024	N	VIIRS	n	1	293.83	6.39	D	0	Madagascar lowland forests	Jan	3	42.4536	9.56653
1378	1194	-14.0545	50.0786	339.18	0.42	0.38	1	10	2014	1024	N	VIIRS	n	1	298.16	5.11	D	0	Madagascar lowland forests	Jan	3	42.4536	9.56653
1379	1195	-14.0538	50.0825	335.07	0.42	0.38	1	10	2014	1024	N	VIIRS	n	1	299.18	5.11	D	0	Madagascar lowland forests	Jan	3	42.4536	9.56653
1380	1196	-14.0686	50.1449	333.78	0.42	0.38	1	10	2014	1024	N	VIIRS	n	1	297	3.98	D	0	Madagascar lowland forests	Jan	3	42.4536	9.56653
1381	1197	-15.6785	50.2316	334.31	0.41	0.37	1	10	2014	1024	N	VIIRS	n	1	292.92	60.41	D	0	Madagascar lowland forests	Jan	3	42.4536	9.56653
1382	1199	-13.8958	50.0842	331.3	0.42	0.38	1	10	2014	1024	N	VIIRS	n	1	297.19	2.21	D	0	Madagascar lowland forests	Jan	3	42.4536	9.56653
1383	1200	-13.9264	50.0057	335.28	0.42	0.37	1	10	2014	1024	N	VIIRS	n	1	296.6	3.3	D	0	Madagascar lowland forests	Jan	3	42.4536	9.56653
1384	1202	-15.5787	50.3453	331.77	0.41	0.37	1	10	2014	1024	N	VIIRS	n	1	292.74	3.46	D	0	Madagascar lowland forests	Jan	3	42.4536	9.56653
1385	1203	-14.9091	50.1717	333.35	0.41	0.37	1	10	2014	1024	N	VIIRS	n	1	295.05	4.35	D	0	Madagascar lowland forests	Jan	3	42.4536	9.56653
1386	1204	-14.9125	50.1722	333.25	0.41	0.37	1	10	2014	1024	N	VIIRS	n	1	295.88	7.47	D	0	Madagascar lowland forests	Jan	3	42.4536	9.56653
1387	1205	-15.5822	50.3459	330.06	0.41	0.37	1	10	2014	1024	N	VIIRS	n	1	293.18	3.46	D	0	Madagascar lowland forests	Jan	3	42.4536	9.56653
1388	1206	-13.9298	50.0063	338.98	0.42	0.37	1	10	2014	1024	N	VIIRS	n	1	297.5	3.74	D	0	Madagascar lowland forests	Jan	3	42.4536	9.56653
1389	1207	-14.7132	50.1979	339.25	0.42	0.37	1	10	2014	1024	N	VIIRS	n	1	297.42	3.86	D	0	Madagascar lowland forests	Jan	3	42.4536	9.56653
1390	1208	-15.127	50.4045	335.18	0.42	0.38	1	10	2014	1024	N	VIIRS	n	1	294.26	4	D	0	Madagascar lowland forests	Jan	3	42.4536	9.56653
1391	1209	-15.2303	50.414	342.49	0.42	0.38	1	10	2014	1024	N	VIIRS	n	1	294.46	7.82	D	0	Madagascar lowland forests	Jan	3	42.4536	9.56653
1392	1211	-14.1562	49.9885	337.12	0.41	0.37	1	10	2014	1024	N	VIIRS	n	1	296.77	3.58	D	0	Madagascar lowland forests	Jan	3	42.4536	9.56653
1393	1212	-14.1594	50.0127	334.54	0.42	0.37	1	10	2014	1024	N	VIIRS	n	1	297.76	5.13	D	0	Madagascar lowland forests	Jan	3	42.4536	9.56653
1394	1213	-15.5944	49.5752	333.04	0.4	0.37	1	10	2014	1024	N	VIIRS	n	1	299.07	4.83	D	0	Madagascar lowland forests	Jan	3	42.4536	9.56653
1395	1214	-15.3821	50.4402	340.05	0.42	0.38	1	10	2014	1024	N	VIIRS	n	1	294.06	11.31	D	0	Madagascar lowland forests	Jan	3	42.4536	9.56653
1396	1215	-15.4501	50.4157	340.49	0.42	0.38	1	10	2014	1024	N	VIIRS	n	1	293.78	10.32	D	0	Madagascar lowland forests	Jan	3	42.4536	9.56653
1397	1217	-15.3784	50.4193	340	0.42	0.38	1	10	2014	1024	N	VIIRS	n	1	294.95	5.6	D	0	Madagascar lowland forests	Jan	3	42.4536	9.56653
1398	1220	-15.3937	50.4341	339.82	0.42	0.38	1	10	2014	1024	N	VIIRS	n	1	293.99	4.85	D	0	Madagascar lowland forests	Jan	3	42.4536	9.56653
1399	1221	-14.7973	50.1726	342.62	0.42	0.37	1	10	2014	1024	N	VIIRS	n	1	295.8	4.8	D	0	Madagascar lowland forests	Jan	3	42.4536	9.56653
1400	1222	-15.5775	50.3531	345.22	0.41	0.37	1	10	2014	1024	N	VIIRS	n	1	292.65	10.98	D	0	Madagascar lowland forests	Jan	3	42.4536	9.56653
1401	1223	-15.3645	50.417	332.67	0.42	0.38	1	10	2014	1024	N	VIIRS	n	1	292.91	3.47	D	0	Madagascar lowland forests	Jan	3	42.4536	9.56653
1402	1224	-15.5427	50.379	346.97	0.42	0.37	1	10	2014	1024	N	VIIRS	n	1	290	7.78	D	0	Madagascar lowland forests	Jan	3	42.4536	9.56653
1403	1225	-15.0552	50.256	344.32	0.42	0.37	1	10	2014	1024	N	VIIRS	n	1	294.65	5.18	D	0	Madagascar lowland forests	Jan	3	42.4536	9.56653
1404	1226	-14.4917	50.1408	335.63	0.42	0.37	1	10	2014	1024	N	VIIRS	n	1	296.34	4.91	D	0	Madagascar lowland forests	Jan	3	42.4536	9.56653
1405	1227	-15.3639	50.4209	330.33	0.42	0.38	1	10	2014	1024	N	VIIRS	n	1	293.28	4.89	D	0	Madagascar lowland forests	Jan	3	42.4536	9.56653
1406	1228	-15.5682	50.3754	330.98	0.42	0.37	1	10	2014	1024	N	VIIRS	n	1	294.15	2.36	D	0	Madagascar lowland forests	Jan	3	42.4536	9.56653
1407	1229	-14.5243	50.1144	330.78	0.42	0.37	1	10	2014	1024	N	VIIRS	n	1	296.11	2.09	D	0	Madagascar lowland forests	Jan	3	42.4536	9.56653
1408	1230	-15.3537	50.4393	346.72	0.42	0.38	1	10	2014	1024	N	VIIRS	n	1	289.28	4.33	D	0	Madagascar lowland forests	Jan	3	42.4536	9.56653
1409	1231	-15.5951	49.5752	332.79	0.4	0.37	1	10	2014	1024	N	VIIRS	n	1	297.29	2.24	D	0	Madagascar lowland forests	Jan	3	42.4536	9.56653
1410	1232	-15.0657	50.3218	337.03	0.42	0.38	1	10	2014	1024	N	VIIRS	n	1	297.56	5.59	D	0	Madagascar lowland forests	Jan	3	42.4536	9.56653
1411	1233	-15.1559	50.2691	338.78	0.42	0.37	1	10	2014	1024	N	VIIRS	n	1	288.93	2.5	D	0	Madagascar lowland forests	Jan	3	42.4536	9.56653
1412	1235	-15.5764	50.3808	336.65	0.42	0.37	1	10	2014	1024	N	VIIRS	n	1	293.38	7.94	D	0	Madagascar lowland forests	Jan	3	42.4536	9.56653
1413	1236	-14.9729	50.2936	330.42	0.42	0.37	1	10	2014	1024	N	VIIRS	n	1	294.78	1.38	D	0	Madagascar lowland forests	Jan	3	42.4536	9.56653
1414	1237	-15.3887	50.4212	334.24	0.42	0.38	1	10	2014	1024	N	VIIRS	n	1	293.34	3.01	D	0	Madagascar lowland forests	Jan	3	42.4536	9.56653
1415	1238	-15.3941	50.41	336.96	0.42	0.38	1	10	2014	1024	N	VIIRS	n	1	293.52	6.36	D	0	Madagascar lowland forests	Jan	3	42.4536	9.56653
1416	1239	-15.5753	50.3527	344.27	0.42	0.37	1	10	2014	1024	N	VIIRS	n	1	292.7	11.65	D	0	Madagascar lowland forests	Jan	3	42.4536	9.56653
1417	1240	-14.3293	49.8916	332.01	0.41	0.37	1	10	2014	1024	N	VIIRS	n	1	296.79	2.99	D	0	Madagascar lowland forests	Jan	3	42.4536	9.56653
1418	1241	-15.0204	49.3894	343.37	0.4	0.37	1	10	2014	1024	N	VIIRS	n	1	291.67	5.31	D	0	Madagascar lowland forests	Jan	3	42.4536	9.56653
1419	1242	-15.4382	50.3575	333.09	0.42	0.37	1	10	2014	1024	N	VIIRS	n	1	292.53	4.22	D	0	Madagascar lowland forests	Jan	3	42.4536	9.56653
1420	1243	-14.3532	49.9786	345.38	0.41	0.37	1	10	2014	1024	N	VIIRS	n	1	296.92	3.78	D	0	Madagascar lowland forests	Jan	3	42.4536	9.56653
1421	1244	-15.5678	50.3554	334.66	0.42	0.37	1	10	2014	1024	N	VIIRS	n	1	293.03	8.6	D	0	Madagascar lowland forests	Jan	3	42.4536	9.56653
1422	1245	-15.0027	50.3067	333.21	0.42	0.38	1	10	2014	1024	N	VIIRS	n	1	294.77	6.81	D	0	Madagascar lowland forests	Jan	3	42.4536	9.56653
1423	1246	-15.1857	50.3382	347.7	0.42	0.37	1	10	2014	1024	N	VIIRS	n	1	292.26	8.79	D	0	Madagascar lowland forests	Jan	3	42.4536	9.56653
1424	1247	-15.1822	50.3376	338.51	0.42	0.37	1	10	2014	1024	N	VIIRS	n	1	291.59	8.79	D	0	Madagascar lowland forests	Jan	3	42.4536	9.56653
1425	1248	-14.3328	49.9358	334.13	0.41	0.37	1	10	2014	1024	N	VIIRS	n	1	298.6	2.97	D	0	Madagascar lowland forests	Jan	3	42.4536	9.56653
1426	1249	-15.0237	49.39	332.27	0.4	0.37	1	10	2014	1024	N	VIIRS	n	1	287.81	2.76	D	0	Madagascar lowland forests	Jan	3	42.4536	9.56653
1427	1250	-15.0536	50.2555	333.44	0.42	0.37	1	10	2014	1024	N	VIIRS	n	1	293.26	3.58	D	0	Madagascar lowland forests	Jan	3	42.4536	9.56653
1428	1251	-15.3626	50.4288	343.94	0.42	0.38	1	10	2014	1024	N	VIIRS	n	1	294.25	4.34	D	0	Madagascar lowland forests	Jan	3	42.4536	9.56653
1429	1252	-15.1141	50.33	342.94	0.42	0.38	1	10	2014	1024	N	VIIRS	n	1	294.6	7.65	D	0	Madagascar lowland forests	Jan	3	42.4536	9.56653
1430	1253	-15.3871	50.4531	347.13	0.42	0.38	1	10	2014	1024	N	VIIRS	n	1	293.57	5.17	D	0	Madagascar lowland forests	Jan	3	42.4536	9.56653
1431	1256	-18.167	49.2984	307.15	0.45	0.47	1	10	2014	2133	N	VIIRS	n	1	280.42	0.93	N	0	Madagascar lowland forests	Jan	3	42.4536	9.56653
1432	1257	-18.1705	49.2933	319.04	0.45	0.47	1	10	2014	2133	N	VIIRS	n	1	280.39	1.77	N	0	Madagascar lowland forests	Jan	3	42.4536	9.56653
1433	1258	-18.1713	49.2975	306.95	0.45	0.47	1	10	2014	2133	N	VIIRS	n	1	280.17	1.77	N	0	Madagascar lowland forests	Jan	3	42.4536	9.56653
1434	1260	-18.6153	49.138	303.22	0.45	0.47	1	10	2014	2133	N	VIIRS	n	1	274.88	0.99	N	0	Madagascar lowland forests	Jan	3	42.4536	9.56653
1435	1261	-17.8605	49.328	312.06	0.45	0.47	1	10	2014	2133	N	VIIRS	n	1	280.37	1.19	N	0	Madagascar lowland forests	Jan	3	42.4536	9.56653
1436	1262	-18.2698	49.2204	314.09	0.45	0.47	1	10	2014	2133	N	VIIRS	n	1	281.37	1.32	N	0	Madagascar lowland forests	Jan	3	42.4536	9.56653
1437	1263	-18.1167	49.2505	312.14	0.45	0.47	1	10	2014	2133	N	VIIRS	n	1	283.89	1.35	N	0	Madagascar lowland forests	Jan	3	42.4536	9.56653
1438	1264	-18.0208	49.2951	304.24	0.45	0.47	1	10	2014	2133	N	VIIRS	n	1	285.58	0.59	N	0	Madagascar lowland forests	Jan	3	42.4536	9.56653
1439	1265	-18.1176	49.2515	324.99	0.45	0.47	1	10	2014	2133	N	VIIRS	n	1	284.33	2.55	N	0	Madagascar lowland forests	Jan	3	42.4536	9.56653
1440	1266	-18.1175	49.2548	306.72	0.45	0.47	1	10	2014	2133	N	VIIRS	n	1	284.29	1.35	N	0	Madagascar lowland forests	Jan	3	42.4536	9.56653
1441	1267	-18.0224	49.2966	305.26	0.45	0.47	1	10	2014	2133	N	VIIRS	n	1	285.88	0.52	N	0	Madagascar lowland forests	Jan	3	42.4536	9.56653
1442	1268	-19.9766	48.5297	314.72	0.46	0.64	1	11	2014	2115	N	VIIRS	n	1	287.21	1.05	N	0	Madagascar lowland forests	Jan	3	42.4536	9.56653
1443	1269	-21.1318	48.1365	307.01	0.67	0.73	1	11	2014	2256	N	VIIRS	n	1	285.45	2.5	N	0	Madagascar lowland forests	Jan	3	42.4536	9.56653
1444	1270	-21.1309	48.138	310.85	0.67	0.73	1	11	2014	2256	N	VIIRS	n	1	285.25	2.15	N	0	Madagascar lowland forests	Jan	3	42.4536	9.56653
1445	1271	-20.919	48.303	345.07	0.43	0.62	1	12	2014	944	N	VIIRS	n	1	291.47	5.83	D	0	Madagascar lowland forests	Jan	3	42.4536	9.56653
1446	1272	-20.9285	48.326	327.6	0.43	0.62	1	12	2014	944	N	VIIRS	n	1	291.9	2.26	D	0	Madagascar lowland forests	Jan	3	42.4536	9.56653
1447	1273	-21.5298	47.7812	334.79	0.47	0.64	1	12	2014	944	N	VIIRS	n	1	288.73	4.83	D	0	Madagascar lowland forests	Jan	3	42.4536	9.56653
1448	1274	-21.9247	47.7813	332.77	0.47	0.64	1	12	2014	944	N	VIIRS	n	1	288.82	3.52	D	0	Madagascar lowland forests	Jan	3	42.4536	9.56653
1449	1275	-20.6493	48.2506	331.67	0.43	0.62	1	12	2014	944	N	VIIRS	n	1	289.85	3.8	D	0	Madagascar lowland forests	Jan	3	42.4536	9.56653
1450	1276	-21.4844	47.8664	332.43	0.46	0.64	1	12	2014	944	N	VIIRS	n	1	289.94	6.53	D	0	Madagascar lowland forests	Jan	3	42.4536	9.56653
1451	1277	-21.3164	47.8954	331.11	0.46	0.64	1	12	2014	944	N	VIIRS	n	1	290.08	2.21	D	0	Madagascar lowland forests	Jan	3	42.4536	9.56653
1452	1278	-21.3139	47.8961	339.69	0.46	0.63	1	12	2014	944	N	VIIRS	n	1	289.94	2.97	D	0	Madagascar lowland forests	Jan	3	42.4536	9.56653
1453	1279	-20.8698	48.1348	350.07	0.44	0.62	1	12	2014	944	N	VIIRS	n	1	290.72	9.19	D	0	Madagascar lowland forests	Jan	3	42.4536	9.56653
1454	1280	-20.8476	48.2531	332.5	0.43	0.62	1	12	2014	944	N	VIIRS	n	1	290.53	2.64	D	0	Madagascar lowland forests	Jan	3	42.4536	9.56653
1455	1281	-20.8714	48.1331	367	0.44	0.62	1	12	2014	944	N	VIIRS	h	1	290.79	10.06	D	0	Madagascar lowland forests	Jan	3	42.4536	9.56653
1456	1282	-20.8483	48.2513	328.13	0.43	0.62	1	12	2014	944	N	VIIRS	n	1	289.35	2.86	D	0	Madagascar lowland forests	Jan	3	42.4536	9.56653
1457	1283	-21.4759	47.7567	353	0.47	0.64	1	12	2014	944	N	VIIRS	n	1	290.85	7	D	0	Madagascar lowland forests	Jan	3	42.4536	9.56653
1458	1284	-21.0777	48.292	335.19	0.43	0.62	1	12	2014	944	N	VIIRS	n	1	291.71	3.43	D	0	Madagascar lowland forests	Jan	3	42.4536	9.56653
1459	1285	-20.8647	48.126	332.49	0.44	0.62	1	12	2014	944	N	VIIRS	n	1	289.96	3.71	D	0	Madagascar lowland forests	Jan	3	42.4536	9.56653
1460	1286	-20.86	48.1285	337.06	0.44	0.62	1	12	2014	944	N	VIIRS	n	1	290.01	5.68	D	0	Madagascar lowland forests	Jan	3	42.4536	9.56653
1461	1287	-20.8347	48.3327	367	0.43	0.62	1	12	2014	944	N	VIIRS	h	1	292.29	12.98	D	0	Madagascar lowland forests	Jan	3	42.4536	9.56653
1462	1288	-20.8349	48.3309	367	0.43	0.62	1	12	2014	944	N	VIIRS	h	1	292.18	8.95	D	0	Madagascar lowland forests	Jan	3	42.4536	9.56653
1463	1289	-20.8281	48.2795	335.23	0.43	0.62	1	12	2014	944	N	VIIRS	n	1	291.21	5.16	D	0	Madagascar lowland forests	Jan	3	42.4536	9.56653
1464	1290	-20.8662	48.3061	327.36	0.43	0.62	1	12	2014	944	N	VIIRS	n	1	290.84	1.89	D	0	Madagascar lowland forests	Jan	3	42.4536	9.56653
1465	1291	-22.1731	47.607	341.29	0.49	0.65	1	12	2014	944	N	VIIRS	n	1	289.92	9.18	D	0	Madagascar lowland forests	Jan	3	42.4536	9.56653
1466	1292	-22.1728	47.6055	352.35	0.49	0.65	1	12	2014	944	N	VIIRS	n	1	289.8	7.27	D	0	Madagascar lowland forests	Jan	3	42.4536	9.56653
1467	1293	-21.2683	47.8689	329.22	0.46	0.64	1	12	2014	944	N	VIIRS	n	1	289.56	3.11	D	0	Madagascar lowland forests	Jan	3	42.4536	9.56653
1468	1294	-22.1036	47.5529	339.56	0.49	0.65	1	12	2014	944	N	VIIRS	n	1	288.8	4.69	D	0	Madagascar lowland forests	Jan	3	42.4536	9.56653
1469	1295	-20.1613	48.5233	367	0.41	0.6	1	12	2014	945	N	VIIRS	h	1	290.12	8.87	D	0	Madagascar lowland forests	Jan	3	42.4536	9.56653
1470	1296	-20.2416	48.3605	329.51	0.42	0.61	1	12	2014	945	N	VIIRS	n	1	285.26	3.3	D	0	Madagascar lowland forests	Jan	3	42.4536	9.56653
1471	1297	-20.1776	48.3552	337.65	0.42	0.61	1	12	2014	945	N	VIIRS	n	1	288.25	3.64	D	0	Madagascar lowland forests	Jan	3	42.4536	9.56653
1472	1298	-20.1822	48.4853	367	0.41	0.61	1	12	2014	945	N	VIIRS	h	1	290.68	10.22	D	0	Madagascar lowland forests	Jan	3	42.4536	9.56653
1473	1299	-20.1826	48.4812	327.08	0.41	0.61	1	12	2014	945	N	VIIRS	n	1	289.97	10.22	D	0	Madagascar lowland forests	Jan	3	42.4536	9.56653
1474	1300	-20.184	48.4853	367	0.41	0.61	1	12	2014	945	N	VIIRS	h	1	290.05	6.75	D	0	Madagascar lowland forests	Jan	3	42.4536	9.56653
1475	1301	-20.0984	48.585	344.03	0.4	0.6	1	12	2014	945	N	VIIRS	n	1	289.28	5.16	D	0	Madagascar lowland forests	Jan	3	42.4536	9.56653
1476	1302	-20.1725	48.4083	340.36	0.41	0.61	1	12	2014	945	N	VIIRS	n	1	289.52	5.85	D	0	Madagascar lowland forests	Jan	3	42.4536	9.56653
1477	1303	-20.6495	48.2509	337.65	0.43	0.62	1	12	2014	945	N	VIIRS	n	1	290.02	4.84	D	0	Madagascar lowland forests	Jan	3	42.4536	9.56653
1478	1304	-20.4366	48.403	331.24	0.42	0.61	1	12	2014	945	N	VIIRS	n	1	288.55	6.12	D	0	Madagascar lowland forests	Jan	3	42.4536	9.56653
1479	1305	-20.4177	48.2296	327.06	0.43	0.62	1	12	2014	945	N	VIIRS	n	1	287.29	4.36	D	0	Madagascar lowland forests	Jan	3	42.4536	9.56653
1480	1306	-20.4119	48.2292	345.53	0.43	0.62	1	12	2014	945	N	VIIRS	n	1	288.81	6.6	D	0	Madagascar lowland forests	Jan	3	42.4536	9.56653
1481	1307	-20.4177	48.2275	329.74	0.43	0.62	1	12	2014	945	N	VIIRS	n	1	287.95	3.19	D	0	Madagascar lowland forests	Jan	3	42.4536	9.56653
1482	1308	-17.3641	49.2443	330.28	0.34	0.56	1	12	2014	945	N	VIIRS	n	1	286.56	1.68	D	0	Madagascar lowland forests	Jan	3	42.4536	9.56653
1483	1309	-22.1987	47.6231	336.48	0.6	0.71	1	12	2014	1124	N	VIIRS	n	1	284.89	6.31	D	0	Madagascar lowland forests	Jan	3	42.4536	9.56653
1484	1310	-20.917	48.3296	332.57	0.71	0.75	1	12	2014	1125	N	VIIRS	n	1	288.62	4.2	D	0	Madagascar lowland forests	Jan	3	42.4536	9.56653
1485	1311	-20.9136	48.2846	329.61	0.7	0.75	1	12	2014	1125	N	VIIRS	n	1	288.09	3.79	D	0	Madagascar lowland forests	Jan	3	42.4536	9.56653
1486	1312	-20.9116	48.3304	328.79	0.71	0.75	1	12	2014	1125	N	VIIRS	n	1	288.6	6.77	D	0	Madagascar lowland forests	Jan	3	42.4536	9.56653
1487	1313	-20.9149	48.2868	341.5	0.7	0.75	1	12	2014	1125	N	VIIRS	n	1	288.06	7.57	D	0	Madagascar lowland forests	Jan	3	42.4536	9.56653
1488	1314	-20.2019	48.5023	337.08	0.75	0.77	1	12	2014	1125	N	VIIRS	n	1	287.22	7.66	D	0	Madagascar lowland forests	Jan	3	42.4536	9.56653
1489	1315	-20.2068	48.5018	333.02	0.75	0.77	1	12	2014	1125	N	VIIRS	n	1	287.17	4.06	D	0	Madagascar lowland forests	Jan	3	42.4536	9.56653
1490	1316	-20.12	48.6078	331.53	0.76	0.77	1	12	2014	1125	N	VIIRS	n	1	286.22	5.25	D	0	Madagascar lowland forests	Jan	3	42.4536	9.56653
1491	1317	-20.127	48.6099	340.36	0.76	0.77	1	12	2014	1125	N	VIIRS	n	1	286.97	5.25	D	0	Madagascar lowland forests	Jan	3	42.4536	9.56653
1492	1318	-20.1902	48.4594	333	0.75	0.77	1	12	2014	1125	N	VIIRS	n	1	286.35	3.28	D	0	Madagascar lowland forests	Jan	3	42.4536	9.56653
1493	1319	-20.1878	48.4568	342.75	0.75	0.77	1	12	2014	1125	N	VIIRS	n	1	286.81	10.7	D	0	Madagascar lowland forests	Jan	3	42.4536	9.56653
1494	1320	-20.2006	48.4051	329.57	0.74	0.76	1	12	2014	1125	N	VIIRS	n	1	285.76	5.79	D	0	Madagascar lowland forests	Jan	3	42.4536	9.56653
1495	1321	-20.8219	48.3171	338.32	0.71	0.75	1	12	2014	1125	N	VIIRS	n	1	287.81	8.96	D	0	Madagascar lowland forests	Jan	3	42.4536	9.56653
1496	1322	-20.8235	48.3102	340	0.71	0.75	1	12	2014	1125	N	VIIRS	n	1	287.93	8.96	D	0	Madagascar lowland forests	Jan	3	42.4536	9.56653
1497	1323	-20.838	48.1535	353.08	0.69	0.74	1	12	2014	1125	N	VIIRS	n	1	287.96	11.09	D	0	Madagascar lowland forests	Jan	3	42.4536	9.56653
1498	1324	-20.8389	48.1573	355.12	0.69	0.75	1	12	2014	1125	N	VIIRS	n	1	288.16	16.01	D	0	Madagascar lowland forests	Jan	3	42.4536	9.56653
1499	1325	-20.0076	48.4968	334.3	0.76	0.77	1	12	2014	1125	N	VIIRS	n	1	286.37	7.44	D	0	Madagascar lowland forests	Jan	3	42.4536	9.56653
1500	1326	-20.0023	48.4969	329.96	0.76	0.77	1	12	2014	1125	N	VIIRS	n	1	286.21	4.09	D	0	Madagascar lowland forests	Jan	3	42.4536	9.56653
1501	1327	-20.3975	48.3174	328.32	0.73	0.76	1	12	2014	1125	N	VIIRS	n	1	285.73	17.19	D	0	Madagascar lowland forests	Jan	3	42.4536	9.56653
1502	1333	-23.256	47.656	331.99	0.59	0.53	1	13	2014	1105	N	VIIRS	n	1	294.42	2.17	D	0	Madagascar lowland forests	Jan	3	42.4536	9.56653
1503	1334	-22.0778	47.4156	339.74	0.61	0.53	1	13	2014	1106	N	VIIRS	n	1	292.49	2.6	D	0	Madagascar lowland forests	Jan	3	42.4536	9.56653
1504	1336	-22.0247	47.521	341.43	0.62	0.54	1	13	2014	1106	N	VIIRS	n	1	294.71	11.87	D	0	Madagascar lowland forests	Jan	3	42.4536	9.56653
1505	1337	-21.696	47.795	367	0.32	0.55	1	13	2014	1106	N	VIIRS	h	1	294.18	7.54	D	0	Madagascar lowland forests	Jan	3	42.4536	9.56653
1506	1338	-21.6981	47.797	332.93	0.33	0.55	1	13	2014	1106	N	VIIRS	n	1	293.39	3.46	D	0	Madagascar lowland forests	Jan	3	42.4536	9.56653
1507	1339	-21.6988	47.7939	337.73	0.33	0.55	1	13	2014	1106	N	VIIRS	n	1	293.07	3.46	D	0	Madagascar lowland forests	Jan	3	42.4536	9.56653
1508	1340	-22.0957	47.4547	341.64	0.61	0.53	1	13	2014	1106	N	VIIRS	n	1	294.11	6.75	D	0	Madagascar lowland forests	Jan	3	42.4536	9.56653
1509	1341	-22.0949	47.4574	340.88	0.61	0.53	1	13	2014	1106	N	VIIRS	n	1	294.9	10.02	D	0	Madagascar lowland forests	Jan	3	42.4536	9.56653
1510	1342	-22.3799	47.6046	333.27	0.61	0.54	1	13	2014	1106	N	VIIRS	n	1	291.02	4.5	D	0	Madagascar lowland forests	Jan	3	42.4536	9.56653
1511	1343	-20.8185	48.2618	328.67	0.36	0.58	1	13	2014	1106	N	VIIRS	n	1	281.89	2.5	D	0	Madagascar lowland forests	Jan	3	42.4536	9.56653
1512	1344	-22.1985	47.5321	330.86	0.61	0.54	1	13	2014	1106	N	VIIRS	n	1	290.91	4.16	D	0	Madagascar lowland forests	Jan	3	42.4536	9.56653
1513	1345	-22.1986	47.5297	339.79	0.61	0.54	1	13	2014	1106	N	VIIRS	n	1	292.11	8.12	D	0	Madagascar lowland forests	Jan	3	42.4536	9.56653
1514	1346	-20.8109	48.3496	349.45	0.37	0.58	1	13	2014	1106	N	VIIRS	n	1	288.5	6.13	D	0	Madagascar lowland forests	Jan	3	42.4536	9.56653
1515	1347	-21.1457	48.176	333.62	0.35	0.57	1	13	2014	1106	N	VIIRS	n	1	281.18	3.23	D	0	Madagascar lowland forests	Jan	3	42.4536	9.56653
1516	1348	-20.6599	48.2599	331.67	0.36	0.58	1	13	2014	1106	N	VIIRS	n	1	289.39	3.47	D	0	Madagascar lowland forests	Jan	3	42.4536	9.56653
1517	1349	-20.5001	48.4709	327.7	0.38	0.59	1	13	2014	1106	N	VIIRS	n	1	290.18	2.59	D	0	Madagascar lowland forests	Jan	3	42.4536	9.56653
1518	1350	-20.5233	48.2615	348.67	0.37	0.58	1	13	2014	1106	N	VIIRS	n	1	291.05	5.95	D	0	Madagascar lowland forests	Jan	3	42.4536	9.56653
1519	1351	-20.5213	48.2589	367	0.37	0.58	1	13	2014	1106	N	VIIRS	h	1	290.62	7.3	D	0	Madagascar lowland forests	Jan	3	42.4536	9.56653
1520	1352	-20.5128	48.2725	328.09	0.37	0.58	1	13	2014	1106	N	VIIRS	n	1	289.39	2.24	D	0	Madagascar lowland forests	Jan	3	42.4536	9.56653
1521	1353	-21.1867	47.6224	350.36	0.33	0.55	1	13	2014	1106	N	VIIRS	n	1	286.78	5.67	D	0	Madagascar lowland forests	Jan	3	42.4536	9.56653
1522	1354	-22.1714	47.6109	332.07	0.62	0.54	1	13	2014	1106	N	VIIRS	n	1	294.02	4.69	D	0	Madagascar lowland forests	Jan	3	42.4536	9.56653
1523	1355	-21.6974	47.6745	338.03	0.32	0.55	1	13	2014	1106	N	VIIRS	n	1	289.15	2.87	D	0	Madagascar lowland forests	Jan	3	42.4536	9.56653
1524	1356	-21.6399	47.6232	367	0.32	0.54	1	13	2014	1106	N	VIIRS	l	1	288.68	4.47	D	0	Madagascar lowland forests	Jan	3	42.4536	9.56653
1525	1357	-21.6349	47.6219	338.9	0.32	0.54	1	13	2014	1106	N	VIIRS	n	1	288.83	4.47	D	0	Madagascar lowland forests	Jan	3	42.4536	9.56653
1526	1358	-21.9358	47.5739	347.49	0.62	0.54	1	13	2014	1106	N	VIIRS	n	1	293.93	11.71	D	0	Madagascar lowland forests	Jan	3	42.4536	9.56653
1527	1359	-21.354	47.6329	339.35	0.32	0.55	1	13	2014	1106	N	VIIRS	n	1	290.89	2.77	D	0	Madagascar lowland forests	Jan	3	42.4536	9.56653
1528	1360	-22.1708	47.6129	338.16	0.62	0.54	1	13	2014	1106	N	VIIRS	n	1	294.13	7.18	D	0	Madagascar lowland forests	Jan	3	42.4536	9.56653
1529	1361	-20.931	48.0366	343.49	0.35	0.57	1	13	2014	1106	N	VIIRS	n	1	285.96	6.43	D	0	Madagascar lowland forests	Jan	3	42.4536	9.56653
1530	1362	-21.6366	47.6229	367	0.32	0.54	1	13	2014	1106	N	VIIRS	h	1	291.2	12.26	D	0	Madagascar lowland forests	Jan	3	42.4536	9.56653
1531	1363	-21.0323	48.1902	303.9	0.52	0.41	1	13	2014	2218	N	VIIRS	n	1	280.38	0.84	N	0	Madagascar lowland forests	Jan	3	42.4536	9.56653
1532	1364	-21.051	48.213	302.3	0.52	0.41	1	13	2014	2218	N	VIIRS	n	1	273.6	0.65	N	0	Madagascar lowland forests	Jan	3	42.4536	9.56653
1533	1365	-21.0532	48.2159	297.29	0.52	0.41	1	13	2014	2218	N	VIIRS	n	1	272.93	0.79	N	0	Madagascar lowland forests	Jan	3	42.4536	9.56653
1534	1366	-24.4264	47.0863	333.42	0.44	0.38	1	14	2014	1046	N	VIIRS	n	1	294.41	2.36	D	0	Madagascar lowland forests	Jan	3	42.4536	9.56653
1535	1367	-20.6015	48.3017	330.41	0.57	0.43	1	14	2014	1047	N	VIIRS	n	1	293.71	3.87	D	0	Madagascar lowland forests	Jan	3	42.4536	9.56653
1536	1368	-20.6034	48.3054	333.97	0.57	0.43	1	14	2014	1047	N	VIIRS	n	1	294.52	5.37	D	0	Madagascar lowland forests	Jan	3	42.4536	9.56653
1537	1369	-20.6035	48.282	330.48	0.57	0.43	1	14	2014	1047	N	VIIRS	n	1	293.42	3.29	D	0	Madagascar lowland forests	Jan	3	42.4536	9.56653
1538	1370	-22.6718	47.7698	331.41	0.5	0.41	1	14	2014	1047	N	VIIRS	n	1	294.7	2.57	D	0	Madagascar lowland forests	Jan	3	42.4536	9.56653
1539	1371	-20.2789	48.5054	341.23	0.39	0.44	1	14	2014	1047	N	VIIRS	n	1	296.55	6.22	D	0	Madagascar lowland forests	Jan	3	42.4536	9.56653
1540	1372	-20.3161	48.4858	343.77	0.39	0.44	1	14	2014	1047	N	VIIRS	n	1	295.8	3.65	D	0	Madagascar lowland forests	Jan	3	42.4536	9.56653
1541	1373	-20.3615	48.3749	333.57	0.38	0.44	1	14	2014	1047	N	VIIRS	n	1	295.15	4.05	D	0	Madagascar lowland forests	Jan	3	42.4536	9.56653
1542	1374	-20.3641	48.383	351.37	0.39	0.44	1	14	2014	1047	N	VIIRS	n	1	293.96	12.7	D	0	Madagascar lowland forests	Jan	3	42.4536	9.56653
1543	1375	-20.3646	48.3835	356.36	0.38	0.44	1	14	2014	1047	N	VIIRS	n	1	294.36	11.42	D	0	Madagascar lowland forests	Jan	3	42.4536	9.56653
1544	1376	-21.5129	48.0122	338.6	0.53	0.42	1	14	2014	1047	N	VIIRS	n	1	297.28	6.06	D	0	Madagascar lowland forests	Jan	3	42.4536	9.56653
1545	1377	-21.5116	48.0143	347.59	0.53	0.42	1	14	2014	1047	N	VIIRS	n	1	297.93	14.6	D	0	Madagascar lowland forests	Jan	3	42.4536	9.56653
1546	1378	-21.4735	48.0483	333.67	0.53	0.42	1	14	2014	1047	N	VIIRS	n	1	296.51	4.31	D	0	Madagascar lowland forests	Jan	3	42.4536	9.56653
1547	1379	-21.6714	47.8271	334.77	0.51	0.41	1	14	2014	1047	N	VIIRS	n	1	292.73	4.94	D	0	Madagascar lowland forests	Jan	3	42.4536	9.56653
1548	1380	-21.6724	47.8219	334.91	0.51	0.41	1	14	2014	1047	N	VIIRS	n	1	291.84	2.45	D	0	Madagascar lowland forests	Jan	3	42.4536	9.56653
1549	1381	-21.6769	47.797	343.68	0.51	0.41	1	14	2014	1047	N	VIIRS	n	1	293.43	10.1	D	0	Madagascar lowland forests	Jan	3	42.4536	9.56653
1550	1382	-21.6703	47.8233	345.94	0.52	0.41	1	14	2014	1047	N	VIIRS	n	1	294.02	7.97	D	0	Madagascar lowland forests	Jan	3	42.4536	9.56653
1551	1383	-21.6747	47.7983	344.1	0.51	0.41	1	14	2014	1047	N	VIIRS	n	1	295.8	17.14	D	0	Madagascar lowland forests	Jan	3	42.4536	9.56653
1552	1384	-21.7379	48.1441	337.86	0.53	0.42	1	14	2014	1047	N	VIIRS	n	1	298.89	6.77	D	0	Madagascar lowland forests	Jan	3	42.4536	9.56653
1553	1385	-20.775	48.3059	336.65	0.56	0.43	1	14	2014	1047	N	VIIRS	n	1	290.85	14.05	D	0	Madagascar lowland forests	Jan	3	42.4536	9.56653
1554	1386	-20.7443	48.2939	339	0.56	0.43	1	14	2014	1047	N	VIIRS	n	1	294.67	4.97	D	0	Madagascar lowland forests	Jan	3	42.4536	9.56653
1555	1387	-20.7404	48.2931	335.33	0.56	0.43	1	14	2014	1047	N	VIIRS	n	1	295.2	4.97	D	0	Madagascar lowland forests	Jan	3	42.4536	9.56653
1556	1388	-21.6314	48.1093	332.19	0.53	0.42	1	14	2014	1047	N	VIIRS	n	1	293.18	5.15	D	0	Madagascar lowland forests	Jan	3	42.4536	9.56653
1557	1389	-20.7147	48.2682	332.4	0.56	0.43	1	14	2014	1047	N	VIIRS	n	1	292.19	1.03	D	0	Madagascar lowland forests	Jan	3	42.4536	9.56653
1558	1390	-20.6988	48.3334	336.6	0.57	0.43	1	14	2014	1047	N	VIIRS	n	1	294.67	4.41	D	0	Madagascar lowland forests	Jan	3	42.4536	9.56653
1559	1391	-20.8098	48.3497	344.99	0.57	0.43	1	14	2014	1047	N	VIIRS	n	1	297.95	24.19	D	0	Madagascar lowland forests	Jan	3	42.4536	9.56653
1560	1392	-20.8087	48.347	341.78	0.57	0.43	1	14	2014	1047	N	VIIRS	n	1	297.82	16.99	D	0	Madagascar lowland forests	Jan	3	42.4536	9.56653
1561	1393	-20.7292	48.3531	345.77	0.57	0.43	1	14	2014	1047	N	VIIRS	n	1	296.32	15.71	D	0	Madagascar lowland forests	Jan	3	42.4536	9.56653
1562	1394	-20.9398	48.3229	334.4	0.56	0.43	1	14	2014	1047	N	VIIRS	n	1	287.44	7.25	D	0	Madagascar lowland forests	Jan	3	42.4536	9.56653
1563	1395	-20.4378	48.3474	333.11	0.57	0.43	1	14	2014	1047	N	VIIRS	n	1	293.13	2.72	D	0	Madagascar lowland forests	Jan	3	42.4536	9.56653
1564	1396	-20.4308	48.3628	339.84	0.38	0.43	1	14	2014	1047	N	VIIRS	n	1	294.61	4.34	D	0	Madagascar lowland forests	Jan	3	42.4536	9.56653
1565	1397	-20.4283	48.3541	331.41	0.38	0.43	1	14	2014	1047	N	VIIRS	n	1	294.32	1.89	D	0	Madagascar lowland forests	Jan	3	42.4536	9.56653
1566	1398	-21.5258	48.1593	330.22	0.54	0.42	1	14	2014	1047	N	VIIRS	n	1	296.24	2.97	D	0	Madagascar lowland forests	Jan	3	42.4536	9.56653
1567	1399	-21.5398	47.9964	355.81	0.53	0.42	1	14	2014	1047	N	VIIRS	n	1	298.61	13.57	D	0	Madagascar lowland forests	Jan	3	42.4536	9.56653
1568	1400	-21.536	47.9956	331.06	0.53	0.42	1	14	2014	1047	N	VIIRS	n	1	296.46	4.18	D	0	Madagascar lowland forests	Jan	3	42.4536	9.56653
1569	1401	-20.4692	48.4259	342.23	0.39	0.44	1	14	2014	1047	N	VIIRS	n	1	297.08	7.65	D	0	Madagascar lowland forests	Jan	3	42.4536	9.56653
1570	1402	-20.4686	48.4288	341.44	0.39	0.44	1	14	2014	1047	N	VIIRS	n	1	296.26	7.35	D	0	Madagascar lowland forests	Jan	3	42.4536	9.56653
1571	1403	-20.4693	48.4251	339.02	0.39	0.44	1	14	2014	1047	N	VIIRS	n	1	295.96	6.12	D	0	Madagascar lowland forests	Jan	3	42.4536	9.56653
1572	1404	-20.4559	48.4301	337.1	0.39	0.44	1	14	2014	1047	N	VIIRS	n	1	295.68	3.35	D	0	Madagascar lowland forests	Jan	3	42.4536	9.56653
1573	1405	-20.4334	48.3941	340.29	0.38	0.44	1	14	2014	1047	N	VIIRS	n	1	295.34	3.88	D	0	Madagascar lowland forests	Jan	3	42.4536	9.56653
1574	1406	-20.787	48.2856	340.69	0.56	0.43	1	14	2014	1047	N	VIIRS	n	1	291.97	41.75	D	0	Madagascar lowland forests	Jan	3	42.4536	9.56653
1575	1407	-20.5896	48.2226	336.46	0.56	0.43	1	14	2014	1047	N	VIIRS	n	1	290.98	8.15	D	0	Madagascar lowland forests	Jan	3	42.4536	9.56653
1576	1408	-20.6955	48.3347	331.9	0.57	0.43	1	14	2014	1047	N	VIIRS	n	1	295.02	3.87	D	0	Madagascar lowland forests	Jan	3	42.4536	9.56653
1577	1409	-20.6869	48.3081	336.66	0.57	0.43	1	14	2014	1047	N	VIIRS	n	1	298.23	11.35	D	0	Madagascar lowland forests	Jan	3	42.4536	9.56653
1578	1410	-20.6829	48.3073	335.08	0.57	0.43	1	14	2014	1047	N	VIIRS	n	1	296.43	36.63	D	0	Madagascar lowland forests	Jan	3	42.4536	9.56653
1579	1411	-20.6659	48.3324	333.56	0.57	0.43	1	14	2014	1047	N	VIIRS	n	1	295.85	3.26	D	0	Madagascar lowland forests	Jan	3	42.4536	9.56653
1580	1412	-20.5465	48.3678	331.52	0.57	0.43	1	14	2014	1047	N	VIIRS	n	1	294.83	3.27	D	0	Madagascar lowland forests	Jan	3	42.4536	9.56653
1581	1413	-20.6739	48.3568	338.51	0.57	0.43	1	14	2014	1047	N	VIIRS	n	1	294.81	4.19	D	0	Madagascar lowland forests	Jan	3	42.4536	9.56653
1582	1414	-20.5405	48.3782	334.64	0.57	0.43	1	14	2014	1047	N	VIIRS	n	1	295.41	7	D	0	Madagascar lowland forests	Jan	3	42.4536	9.56653
1583	1415	-20.4821	48.4016	341.58	0.38	0.43	1	14	2014	1047	N	VIIRS	n	1	296.59	7.72	D	0	Madagascar lowland forests	Jan	3	42.4536	9.56653
1584	1416	-20.4828	48.3979	339.61	0.38	0.43	1	14	2014	1047	N	VIIRS	n	1	295	3.66	D	0	Madagascar lowland forests	Jan	3	42.4536	9.56653
1585	1417	-20.4837	48.3492	338.16	0.57	0.43	1	14	2014	1047	N	VIIRS	n	1	294.7	8.45	D	0	Madagascar lowland forests	Jan	3	42.4536	9.56653
1586	1418	-20.4797	48.3483	337.81	0.57	0.43	1	14	2014	1047	N	VIIRS	n	1	293.54	8.45	D	0	Madagascar lowland forests	Jan	3	42.4536	9.56653
1587	1419	-20.4826	48.3518	342.97	0.57	0.43	1	14	2014	1047	N	VIIRS	n	1	295.14	14.22	D	0	Madagascar lowland forests	Jan	3	42.4536	9.56653
1588	1420	-20.7556	48.211	337.53	0.56	0.43	1	14	2014	1047	N	VIIRS	n	1	293.39	5.34	D	0	Madagascar lowland forests	Jan	3	42.4536	9.56653
1589	1421	-20.4479	48.2925	331.16	0.57	0.43	1	14	2014	1047	N	VIIRS	n	1	294.07	4.82	D	0	Madagascar lowland forests	Jan	3	42.4536	9.56653
1590	1422	-20.5479	48.2709	335.04	0.57	0.43	1	14	2014	1047	N	VIIRS	n	1	293.31	4.68	D	0	Madagascar lowland forests	Jan	3	42.4536	9.56653
1591	1423	-20.4076	48.4432	341.02	0.39	0.44	1	14	2014	1047	N	VIIRS	n	1	295.53	13.71	D	0	Madagascar lowland forests	Jan	3	42.4536	9.56653
1592	1424	-20.4083	48.4394	332.23	0.39	0.44	1	14	2014	1047	N	VIIRS	n	1	296.33	13.71	D	0	Madagascar lowland forests	Jan	3	42.4536	9.56653
1593	1425	-20.3904	48.4238	341.49	0.39	0.44	1	14	2014	1047	N	VIIRS	n	1	296.1	6.23	D	0	Madagascar lowland forests	Jan	3	42.4536	9.56653
1594	1426	-20.3878	48.4155	336.9	0.39	0.44	1	14	2014	1047	N	VIIRS	n	1	295.32	3	D	0	Madagascar lowland forests	Jan	3	42.4536	9.56653
1595	1427	-21.7677	47.5551	332.52	0.5	0.41	1	14	2014	1047	N	VIIRS	n	1	292.91	4.28	D	0	Madagascar lowland forests	Jan	3	42.4536	9.56653
1596	1428	-21.6068	47.6304	330.53	0.5	0.41	1	14	2014	1047	N	VIIRS	n	1	294.81	4.81	D	0	Madagascar lowland forests	Jan	3	42.4536	9.56653
1597	1429	-21.6511	47.6451	331.71	0.5	0.41	1	14	2014	1047	N	VIIRS	n	1	294.76	3.21	D	0	Madagascar lowland forests	Jan	3	42.4536	9.56653
1598	1430	-21.6002	47.6238	330.96	0.5	0.41	1	14	2014	1047	N	VIIRS	n	1	290.68	2.24	D	0	Madagascar lowland forests	Jan	3	42.4536	9.56653
1599	1431	-20.137	48.5265	340.87	0.4	0.44	1	14	2014	1048	N	VIIRS	n	1	294.85	4.87	D	0	Madagascar lowland forests	Jan	3	42.4536	9.56653
1600	1432	-20.1378	48.5226	341.13	0.4	0.44	1	14	2014	1048	N	VIIRS	n	1	295.77	4.87	D	0	Madagascar lowland forests	Jan	3	42.4536	9.56653
1601	1433	-20.1271	48.5122	333.91	0.39	0.44	1	14	2014	1048	N	VIIRS	n	1	295.69	4.25	D	0	Madagascar lowland forests	Jan	3	42.4536	9.56653
1602	1434	-20.1277	48.513	341.02	0.4	0.44	1	14	2014	1048	N	VIIRS	n	1	296.19	4.3	D	0	Madagascar lowland forests	Jan	3	42.4536	9.56653
1603	1435	-20.1092	48.6286	330.59	0.4	0.44	1	14	2014	1048	N	VIIRS	n	1	294.98	2.78	D	0	Madagascar lowland forests	Jan	3	42.4536	9.56653
1604	1436	-20.2124	48.4832	348.28	0.39	0.44	1	14	2014	1048	N	VIIRS	n	1	294.79	14.32	D	0	Madagascar lowland forests	Jan	3	42.4536	9.56653
1605	1437	-20.2083	48.4824	348.4	0.39	0.44	1	14	2014	1048	N	VIIRS	n	1	293.86	8.68	D	0	Madagascar lowland forests	Jan	3	42.4536	9.56653
1606	1438	-20.1995	48.4846	337.62	0.39	0.44	1	14	2014	1048	N	VIIRS	n	1	294.82	3.32	D	0	Madagascar lowland forests	Jan	3	42.4536	9.56653
1607	1439	-20.1182	48.3589	343.32	0.39	0.44	1	14	2014	1048	N	VIIRS	n	1	293.14	3.93	D	0	Madagascar lowland forests	Jan	3	42.4536	9.56653
1608	1440	-20.1395	48.6029	341.52	0.4	0.44	1	14	2014	1048	N	VIIRS	n	1	296.18	8.04	D	0	Madagascar lowland forests	Jan	3	42.4536	9.56653
1609	1441	-20.1133	48.6295	334.79	0.4	0.44	1	14	2014	1048	N	VIIRS	n	1	295.84	2.78	D	0	Madagascar lowland forests	Jan	3	42.4536	9.56653
1610	1442	-19.8983	48.5728	341.28	0.4	0.44	1	14	2014	1048	N	VIIRS	n	1	294.99	5.55	D	0	Madagascar lowland forests	Jan	3	42.4536	9.56653
1611	1443	-19.8958	48.5721	341.14	0.4	0.44	1	14	2014	1048	N	VIIRS	n	1	294.79	5.9	D	0	Madagascar lowland forests	Jan	3	42.4536	9.56653
1612	1444	-19.4929	48.8298	340.14	0.42	0.45	1	14	2014	1048	N	VIIRS	n	1	294.19	9.11	D	0	Madagascar lowland forests	Jan	3	42.4536	9.56653
1613	1445	-19.4887	48.8289	341.25	0.42	0.45	1	14	2014	1048	N	VIIRS	n	1	294.65	9.11	D	0	Madagascar lowland forests	Jan	3	42.4536	9.56653
1614	1446	-19.4895	48.8248	336.34	0.42	0.45	1	14	2014	1048	N	VIIRS	n	1	293.96	5.03	D	0	Madagascar lowland forests	Jan	3	42.4536	9.56653
1615	1447	-19.4937	48.8257	331.15	0.42	0.45	1	14	2014	1048	N	VIIRS	n	1	293.6	5.03	D	0	Madagascar lowland forests	Jan	3	42.4536	9.56653
1616	1448	-20.2155	48.5349	331.3	0.4	0.44	1	14	2014	1048	N	VIIRS	n	1	294.72	1.67	D	0	Madagascar lowland forests	Jan	3	42.4536	9.56653
1617	1449	-20.2013	48.5437	340.9	0.4	0.44	1	14	2014	1048	N	VIIRS	n	1	294.28	7.84	D	0	Madagascar lowland forests	Jan	3	42.4536	9.56653
1618	1450	-20.202	48.5399	338.04	0.4	0.44	1	14	2014	1048	N	VIIRS	n	1	294.89	7.58	D	0	Madagascar lowland forests	Jan	3	42.4536	9.56653
1619	1451	-19.5308	48.7667	330.51	0.42	0.45	1	14	2014	1048	N	VIIRS	n	1	293.12	1.84	D	0	Madagascar lowland forests	Jan	3	42.4536	9.56653
1620	1452	-19.5307	48.7663	331.16	0.42	0.45	1	14	2014	1048	N	VIIRS	n	1	293.09	2.59	D	0	Madagascar lowland forests	Jan	3	42.4536	9.56653
1621	1453	-20.113	48.4553	343.01	0.39	0.44	1	14	2014	1048	N	VIIRS	n	1	294.26	4.51	D	0	Madagascar lowland forests	Jan	3	42.4536	9.56653
1622	1455	-14.7089	50.1748	334.22	0.43	0.46	1	17	2014	952	N	VIIRS	n	1	295	3.35	D	0	Madagascar lowland forests	Jan	3	42.4536	9.56653
1623	1456	-15.0433	50.2421	340.56	0.43	0.46	1	17	2014	952	N	VIIRS	n	1	291.39	18.32	D	0	Madagascar lowland forests	Jan	3	42.4536	9.56653
1624	1457	-14.7489	50.1261	337.1	0.43	0.46	1	17	2014	952	N	VIIRS	n	1	295.22	6.05	D	0	Madagascar lowland forests	Jan	3	42.4536	9.56653
1625	1458	-15.0566	50.264	340.05	0.43	0.46	1	17	2014	952	N	VIIRS	n	1	293.27	4.28	D	0	Madagascar lowland forests	Jan	3	42.4536	9.56653
1626	1459	-15.0577	50.2643	338.93	0.43	0.46	1	17	2014	952	N	VIIRS	n	1	293.58	4.26	D	0	Madagascar lowland forests	Jan	3	42.4536	9.56653
1627	1460	-14.813	50.2334	335.7	0.43	0.46	1	17	2014	952	N	VIIRS	n	1	294.19	3.06	D	0	Madagascar lowland forests	Jan	3	42.4536	9.56653
1628	1461	-14.7327	50.1246	326.72	0.43	0.46	1	17	2014	952	N	VIIRS	n	1	291.55	8.08	D	0	Madagascar lowland forests	Jan	3	42.4536	9.56653
1629	1462	-14.737	50.1252	356.41	0.43	0.46	1	17	2014	952	N	VIIRS	n	1	295.2	8.08	D	0	Madagascar lowland forests	Jan	3	42.4536	9.56653
1630	1463	-14.7498	50.1269	341.29	0.43	0.46	1	17	2014	952	N	VIIRS	n	1	295.81	4.52	D	0	Madagascar lowland forests	Jan	3	42.4536	9.56653
1631	1464	-14.771	50.1906	332.63	0.43	0.46	1	17	2014	952	N	VIIRS	n	1	294.89	2.01	D	0	Madagascar lowland forests	Jan	3	42.4536	9.56653
1632	1465	-14.737	50.1909	334.94	0.43	0.46	1	17	2014	952	N	VIIRS	n	1	293.68	3.14	D	0	Madagascar lowland forests	Jan	3	42.4536	9.56653
1633	1466	-14.6717	50.1615	333.74	0.43	0.46	1	17	2014	952	N	VIIRS	n	1	294.52	1.95	D	0	Madagascar lowland forests	Jan	3	42.4536	9.56653
1634	1467	-14.7365	50.1903	333.8	0.43	0.46	1	17	2014	952	N	VIIRS	n	1	293.84	3.56	D	0	Madagascar lowland forests	Jan	3	42.4536	9.56653
1635	1468	-14.7803	50.1178	328.62	0.43	0.46	1	17	2014	952	N	VIIRS	n	1	287.88	4.23	D	0	Madagascar lowland forests	Jan	3	42.4536	9.56653
1636	1469	-14.7659	50.1284	330.64	0.43	0.46	1	17	2014	952	N	VIIRS	n	1	293.85	2.83	D	0	Madagascar lowland forests	Jan	3	42.4536	9.56653
1637	1470	-14.5665	50.1151	328.23	0.43	0.46	1	17	2014	953	N	VIIRS	n	1	293.03	2.45	D	0	Madagascar lowland forests	Jan	3	42.4536	9.56653
1638	1471	-14.5894	50.1056	339.18	0.43	0.46	1	17	2014	953	N	VIIRS	n	1	292.33	4.9	D	0	Madagascar lowland forests	Jan	3	42.4536	9.56653
1639	1472	-14.5633	50.1065	336.75	0.43	0.46	1	17	2014	953	N	VIIRS	n	1	292.26	3.26	D	0	Madagascar lowland forests	Jan	3	42.4536	9.56653
1640	1473	-20.3989	48.4697	345.57	0.66	0.73	1	18	2014	932	N	VIIRS	n	1	287.62	7.98	D	0	Madagascar lowland forests	Jan	3	42.4536	9.56653
1641	1474	-20.3994	48.4684	338.2	0.66	0.73	1	18	2014	932	N	VIIRS	n	1	287.35	6.52	D	0	Madagascar lowland forests	Jan	3	42.4536	9.56653
1642	1475	-19.8311	48.657	330.33	0.63	0.72	1	18	2014	932	N	VIIRS	n	1	287.79	3.89	D	0	Madagascar lowland forests	Jan	3	42.4536	9.56653
1643	1476	-19.8289	48.6551	332.18	0.63	0.72	1	18	2014	932	N	VIIRS	n	1	288.03	5.46	D	0	Madagascar lowland forests	Jan	3	42.4536	9.56653
1644	1477	-20.9231	48.3191	353.7	0.45	0.63	1	18	2014	1112	N	VIIRS	n	1	290.9	6.75	D	0	Madagascar lowland forests	Jan	3	42.4536	9.56653
1645	1478	-20.9215	48.3178	352.53	0.45	0.63	1	18	2014	1112	N	VIIRS	n	1	290.78	7.57	D	0	Madagascar lowland forests	Jan	3	42.4536	9.56653
1646	1479	-21.4325	48.1438	333.41	0.43	0.62	1	18	2014	1112	N	VIIRS	n	1	292.74	3.63	D	0	Madagascar lowland forests	Jan	3	42.4536	9.56653
1647	1480	-21.2035	48.2758	332.45	0.45	0.63	1	18	2014	1112	N	VIIRS	n	1	292.73	2.94	D	0	Madagascar lowland forests	Jan	3	42.4536	9.56653
1648	1481	-20.847	48.3564	332.54	0.46	0.63	1	18	2014	1112	N	VIIRS	n	1	293.14	3.06	D	0	Madagascar lowland forests	Jan	3	42.4536	9.56653
1649	1482	-20.9993	48.2995	344.32	0.45	0.63	1	18	2014	1112	N	VIIRS	n	1	292.77	8.63	D	0	Madagascar lowland forests	Jan	3	42.4536	9.56653
1650	1483	-21.0003	48.2953	334.41	0.45	0.63	1	18	2014	1112	N	VIIRS	n	1	292.11	4.93	D	0	Madagascar lowland forests	Jan	3	42.4536	9.56653
1651	1484	-20.104	48.6209	332.24	0.49	0.65	1	18	2014	1113	N	VIIRS	n	1	293.96	4.87	D	0	Madagascar lowland forests	Jan	3	42.4536	9.56653
1652	1485	-20.104	48.6212	330.16	0.49	0.65	1	18	2014	1113	N	VIIRS	n	1	293.59	2.57	D	0	Madagascar lowland forests	Jan	3	42.4536	9.56653
1653	1486	-20.1127	48.6383	342.4	0.49	0.65	1	18	2014	1113	N	VIIRS	n	1	294.17	5.8	D	0	Madagascar lowland forests	Jan	3	42.4536	9.56653
1654	1487	-20.1128	48.6381	337.87	0.49	0.65	1	18	2014	1113	N	VIIRS	n	1	294.14	6.68	D	0	Madagascar lowland forests	Jan	3	42.4536	9.56653
1655	1488	-20.2527	48.4208	339.58	0.48	0.64	1	18	2014	1113	N	VIIRS	n	1	289.16	5.35	D	0	Madagascar lowland forests	Jan	3	42.4536	9.56653
1656	1489	-19.8138	48.6646	367	0.5	0.66	1	18	2014	1113	N	VIIRS	h	1	293.04	17.04	D	0	Madagascar lowland forests	Jan	3	42.4536	9.56653
1657	1490	-20.2029	48.4647	330.49	0.48	0.65	1	18	2014	1113	N	VIIRS	n	1	289.86	3.25	D	0	Madagascar lowland forests	Jan	3	42.4536	9.56653
1658	1491	-20.1474	48.5703	340.44	0.49	0.65	1	18	2014	1113	N	VIIRS	n	1	292.13	3.95	D	0	Madagascar lowland forests	Jan	3	42.4536	9.56653
1659	1492	-20.2	48.5331	345.02	0.49	0.65	1	18	2014	1113	N	VIIRS	n	1	292.56	4.18	D	0	Madagascar lowland forests	Jan	3	42.4536	9.56653
1660	1493	-20.3934	48.4982	346.09	0.48	0.65	1	18	2014	1113	N	VIIRS	n	1	282.97	11.43	D	0	Madagascar lowland forests	Jan	3	42.4536	9.56653
1661	1494	-20.3945	48.4934	335.38	0.48	0.64	1	18	2014	1113	N	VIIRS	n	1	284.3	7.44	D	0	Madagascar lowland forests	Jan	3	42.4536	9.56653
1662	1495	-19.4365	48.7508	337.6	0.52	0.67	1	18	2014	1113	N	VIIRS	n	1	291.04	4.07	D	0	Madagascar lowland forests	Jan	3	42.4536	9.56653
1663	1496	-19.4324	48.7503	330.16	0.52	0.67	1	18	2014	1113	N	VIIRS	n	1	290.8	3.92	D	0	Madagascar lowland forests	Jan	3	42.4536	9.56653
1664	1497	-19.355	48.8057	336.03	0.52	0.67	1	18	2014	1113	N	VIIRS	n	1	290.93	3.39	D	0	Madagascar lowland forests	Jan	3	42.4536	9.56653
1665	1498	-20.2212	48.5792	331.41	0.49	0.65	1	18	2014	1113	N	VIIRS	n	1	293.44	2.17	D	0	Madagascar lowland forests	Jan	3	42.4536	9.56653
1666	1499	-20.2225	48.5789	331.48	0.49	0.65	1	18	2014	1113	N	VIIRS	n	1	293.18	3.43	D	0	Madagascar lowland forests	Jan	3	42.4536	9.56653
1667	1500	-19.844	48.7241	333.95	0.51	0.66	1	18	2014	1113	N	VIIRS	n	1	292.55	2.87	D	0	Madagascar lowland forests	Jan	3	42.4536	9.56653
1668	1501	-19.8451	48.7246	335.56	0.51	0.66	1	18	2014	1113	N	VIIRS	n	1	291.99	2.69	D	0	Madagascar lowland forests	Jan	3	42.4536	9.56653
1669	1503	-23.0363	47.7494	330.72	0.39	0.44	1	19	2014	1053	N	VIIRS	n	1	294.95	3.7	D	0	Madagascar lowland forests	Jan	3	42.4536	9.56653
1670	1504	-21.6664	47.7907	340.41	0.42	0.45	1	19	2014	1053	N	VIIRS	n	1	291.01	9.03	D	0	Madagascar lowland forests	Jan	3	42.4536	9.56653
1671	1506	-22.2466	47.5275	345.78	0.39	0.44	1	19	2014	1053	N	VIIRS	n	1	294.81	6.82	D	0	Madagascar lowland forests	Jan	3	42.4536	9.56653
1672	1507	-22.1832	47.5938	341.32	0.4	0.44	1	19	2014	1053	N	VIIRS	n	1	295.61	20.04	D	0	Madagascar lowland forests	Jan	3	42.4536	9.56653
1673	1508	-21.8925	47.8356	341.35	0.42	0.45	1	19	2014	1053	N	VIIRS	n	1	293.14	11.51	D	0	Madagascar lowland forests	Jan	3	42.4536	9.56653
1674	1509	-22.185	47.5936	341	0.4	0.44	1	19	2014	1053	N	VIIRS	n	1	296.58	30.87	D	0	Madagascar lowland forests	Jan	3	42.4536	9.56653
1675	1510	-21.1499	47.787	338.15	0.43	0.46	1	19	2014	1054	N	VIIRS	n	1	281.43	9.66	D	0	Madagascar lowland forests	Jan	3	42.4536	9.56653
1676	1511	-21.1507	47.7826	340.86	0.43	0.46	1	19	2014	1054	N	VIIRS	n	1	282.05	9.83	D	0	Madagascar lowland forests	Jan	3	42.4536	9.56653
1677	1512	-21.4161	47.8728	338.73	0.43	0.46	1	19	2014	1054	N	VIIRS	n	1	287.28	2.4	D	0	Madagascar lowland forests	Jan	3	42.4536	9.56653
1678	1513	-21.1136	47.9784	344.24	0.44	0.46	1	19	2014	1054	N	VIIRS	n	1	283.31	6.57	D	0	Madagascar lowland forests	Jan	3	42.4536	9.56653
1679	1514	-20.7604	48.3333	341.48	0.47	0.47	1	19	2014	1054	N	VIIRS	n	1	286.99	4.36	D	0	Madagascar lowland forests	Jan	3	42.4536	9.56653
1680	1515	-20.7351	48.3228	340.21	0.47	0.47	1	19	2014	1054	N	VIIRS	n	1	284.39	4.33	D	0	Madagascar lowland forests	Jan	3	42.4536	9.56653
1681	1516	-20.7358	48.3234	342.47	0.47	0.47	1	19	2014	1054	N	VIIRS	n	1	284.11	5.06	D	0	Madagascar lowland forests	Jan	3	42.4536	9.56653
1682	1517	-20.7218	48.3251	349.43	0.47	0.47	1	19	2014	1054	N	VIIRS	n	1	284.42	7.41	D	0	Madagascar lowland forests	Jan	3	42.4536	9.56653
1683	1518	-20.7148	48.3378	331.42	0.47	0.48	1	19	2014	1054	N	VIIRS	n	1	283.91	3.02	D	0	Madagascar lowland forests	Jan	3	42.4536	9.56653
1684	1519	-20.7105	48.3368	340.77	0.47	0.48	1	19	2014	1054	N	VIIRS	n	1	284.42	3.02	D	0	Madagascar lowland forests	Jan	3	42.4536	9.56653
1685	1520	-20.7162	48.3948	340.34	0.47	0.48	1	19	2014	1054	N	VIIRS	n	1	284.77	6.11	D	0	Madagascar lowland forests	Jan	3	42.4536	9.56653
1686	1521	-20.7171	48.3902	335.75	0.47	0.48	1	19	2014	1054	N	VIIRS	n	1	284.58	6.11	D	0	Madagascar lowland forests	Jan	3	42.4536	9.56653
1687	1522	-20.7183	48.391	340	0.47	0.48	1	19	2014	1054	N	VIIRS	n	1	285.4	11.66	D	0	Madagascar lowland forests	Jan	3	42.4536	9.56653
1688	1523	-20.9348	48.2529	342.26	0.46	0.47	1	19	2014	1054	N	VIIRS	n	1	278.07	8.92	D	0	Madagascar lowland forests	Jan	3	42.4536	9.56653
1689	1524	-20.6207	48.3983	334.23	0.47	0.48	1	19	2014	1054	N	VIIRS	n	1	284.14	3.2	D	0	Madagascar lowland forests	Jan	3	42.4536	9.56653
1690	1525	-20.5637	48.3675	336.73	0.47	0.48	1	19	2014	1054	N	VIIRS	n	1	286.02	4.34	D	0	Madagascar lowland forests	Jan	3	42.4536	9.56653
1691	1526	-20.6631	48.3456	341.31	0.47	0.48	1	19	2014	1054	N	VIIRS	n	1	282.99	7.83	D	0	Madagascar lowland forests	Jan	3	42.4536	9.56653
1692	1527	-20.664	48.3411	337.78	0.47	0.48	1	19	2014	1054	N	VIIRS	n	1	281.84	7.83	D	0	Madagascar lowland forests	Jan	3	42.4536	9.56653
1693	1528	-20.6429	48.3556	340.5	0.47	0.48	1	19	2014	1054	N	VIIRS	n	1	280.49	5.18	D	0	Madagascar lowland forests	Jan	3	42.4536	9.56653
1694	1529	-20.6868	48.3649	337.79	0.47	0.48	1	19	2014	1054	N	VIIRS	n	1	286.23	3.89	D	0	Madagascar lowland forests	Jan	3	42.4536	9.56653
1695	1530	-20.6657	48.3793	337.03	0.47	0.48	1	19	2014	1054	N	VIIRS	n	1	284.15	4.98	D	0	Madagascar lowland forests	Jan	3	42.4536	9.56653
1696	1531	-20.4841	48.4083	332.67	0.48	0.48	1	19	2014	1054	N	VIIRS	n	1	286.22	2.94	D	0	Madagascar lowland forests	Jan	3	42.4536	9.56653
1697	1532	-20.4971	48.4486	336.42	0.48	0.48	1	19	2014	1054	N	VIIRS	n	1	284.44	3.16	D	0	Madagascar lowland forests	Jan	3	42.4536	9.56653
1698	1533	-20.8863	48.224	341.22	0.46	0.47	1	19	2014	1054	N	VIIRS	n	1	285.57	3.94	D	0	Madagascar lowland forests	Jan	3	42.4536	9.56653
1699	1534	-20.4956	48.4441	339.7	0.48	0.48	1	19	2014	1054	N	VIIRS	n	1	284.35	2.88	D	0	Madagascar lowland forests	Jan	3	42.4536	9.56653
1700	1535	-20.4653	48.4817	341.08	0.48	0.48	1	19	2014	1054	N	VIIRS	n	1	283.39	5.45	D	0	Madagascar lowland forests	Jan	3	42.4536	9.56653
1701	1537	-24.1218	47.3815	330.84	0.38	0.36	1	20	2014	1034	N	VIIRS	l	1	303.2	2.17	D	0	Madagascar lowland forests	Jan	3	42.4536	9.56653
1702	1538	-22.296	47.5305	334.09	0.39	0.36	1	20	2014	1034	N	VIIRS	n	1	297.35	3.13	D	0	Madagascar lowland forests	Jan	3	42.4536	9.56653
1703	1539	-23.0332	47.7013	336.17	0.39	0.36	1	20	2014	1034	N	VIIRS	n	1	303.39	2.02	D	0	Madagascar lowland forests	Jan	3	42.4536	9.56653
1704	1540	-23.0524	47.7322	334.46	0.39	0.36	1	20	2014	1034	N	VIIRS	n	1	303.92	1.83	D	0	Madagascar lowland forests	Jan	3	42.4536	9.56653
1705	1541	-23.084	47.3989	335.98	0.39	0.36	1	20	2014	1034	N	VIIRS	n	1	303.45	9.88	D	0	Madagascar lowland forests	Jan	3	42.4536	9.56653
1706	1542	-22.1863	47.6468	334.2	0.39	0.36	1	20	2014	1035	N	VIIRS	n	1	294.85	3.47	D	0	Madagascar lowland forests	Jan	3	42.4536	9.56653
1707	1543	-22.1981	47.5944	335.59	0.39	0.36	1	20	2014	1035	N	VIIRS	n	1	290.78	4.88	D	0	Madagascar lowland forests	Jan	3	42.4536	9.56653
1708	1544	-21.602	47.7239	333.42	0.39	0.36	1	20	2014	1035	N	VIIRS	n	1	295.01	3.67	D	0	Madagascar lowland forests	Jan	3	42.4536	9.56653
1709	1545	-21.9519	47.6939	330.42	0.39	0.36	1	20	2014	1035	N	VIIRS	n	1	290.29	3.03	D	0	Madagascar lowland forests	Jan	3	42.4536	9.56653
1710	1546	-21.9486	47.6932	338.11	0.39	0.36	1	20	2014	1035	N	VIIRS	n	1	288.97	3.03	D	0	Madagascar lowland forests	Jan	3	42.4536	9.56653
1711	1547	-22.0305	47.7515	330.37	0.39	0.36	1	20	2014	1035	N	VIIRS	n	1	289.34	1.47	D	0	Madagascar lowland forests	Jan	3	42.4536	9.56653
1712	1550	-19.7901	48.7029	329.6	0.49	0.49	1	22	2014	957	N	VIIRS	n	1	289.3	3.01	D	0	Madagascar lowland forests	Jan	3	42.4536	9.56653
1713	1551	-20.1855	48.398	340.34	0.52	0.5	1	22	2014	957	N	VIIRS	n	1	294.26	11.61	D	0	Madagascar lowland forests	Jan	3	42.4536	9.56653
1714	1552	-20.1809	48.3975	332.69	0.52	0.5	1	22	2014	957	N	VIIRS	n	1	290.92	4.81	D	0	Madagascar lowland forests	Jan	3	42.4536	9.56653
1715	1553	-20.1492	48.5945	328.22	0.5	0.49	1	22	2014	957	N	VIIRS	n	1	290.29	4.66	D	0	Madagascar lowland forests	Jan	3	42.4536	9.56653
1716	1554	-20.1996	48.5608	356.47	0.51	0.49	1	22	2014	957	N	VIIRS	n	1	289.43	14.31	D	0	Madagascar lowland forests	Jan	3	42.4536	9.56653
1717	1555	-20.1767	48.5976	333.25	0.5	0.49	1	22	2014	957	N	VIIRS	n	1	284.99	3.07	D	0	Madagascar lowland forests	Jan	3	42.4536	9.56653
1718	1556	-20.2037	48.5628	341.1	0.51	0.49	1	22	2014	957	N	VIIRS	n	1	289.05	19.93	D	0	Madagascar lowland forests	Jan	3	42.4536	9.56653
1719	1557	-20.1961	48.5505	344.16	0.51	0.49	1	22	2014	957	N	VIIRS	n	1	291.66	8.13	D	0	Madagascar lowland forests	Jan	3	42.4536	9.56653
1720	1558	-20.3708	48.4754	334.78	0.52	0.5	1	22	2014	957	N	VIIRS	n	1	294.43	5.01	D	0	Madagascar lowland forests	Jan	3	42.4536	9.56653
1721	1559	-20.3542	48.4985	340.57	0.51	0.5	1	22	2014	957	N	VIIRS	n	1	294.34	12.94	D	0	Madagascar lowland forests	Jan	3	42.4536	9.56653
1722	1560	-20.3547	48.4935	336.43	0.51	0.5	1	22	2014	957	N	VIIRS	n	1	294.91	12.94	D	0	Madagascar lowland forests	Jan	3	42.4536	9.56653
1723	1561	-21.4788	47.8255	329.64	0.59	0.53	1	22	2014	957	N	VIIRS	n	1	294.52	5.75	D	0	Madagascar lowland forests	Jan	3	42.4536	9.56653
1724	1562	-21.4618	47.7486	341.89	0.59	0.53	1	22	2014	957	N	VIIRS	n	1	293.08	11.85	D	0	Madagascar lowland forests	Jan	3	42.4536	9.56653
1725	1563	-21.4624	47.7427	336.53	0.59	0.53	1	22	2014	957	N	VIIRS	n	1	293.6	11.85	D	0	Madagascar lowland forests	Jan	3	42.4536	9.56653
1726	1564	-21.4568	47.7487	327.93	0.59	0.53	1	22	2014	957	N	VIIRS	n	1	292.74	7.59	D	0	Madagascar lowland forests	Jan	3	42.4536	9.56653
1727	1565	-21.4574	47.7428	340.48	0.59	0.53	1	22	2014	957	N	VIIRS	n	1	293.85	7.59	D	0	Madagascar lowland forests	Jan	3	42.4536	9.56653
1728	1566	-21.461	47.7464	344.38	0.59	0.53	1	22	2014	957	N	VIIRS	n	1	295.65	29.62	D	0	Madagascar lowland forests	Jan	3	42.4536	9.56653
1729	1567	-20.4443	48.4359	340.23	0.52	0.5	1	22	2014	957	N	VIIRS	n	1	294.89	7.68	D	0	Madagascar lowland forests	Jan	3	42.4536	9.56653
1730	1568	-20.4262	48.4288	342.99	0.52	0.5	1	22	2014	957	N	VIIRS	n	1	294.77	8.87	D	0	Madagascar lowland forests	Jan	3	42.4536	9.56653
1731	1569	-20.4455	48.4385	334.03	0.52	0.5	1	22	2014	957	N	VIIRS	n	1	294.59	7.12	D	0	Madagascar lowland forests	Jan	3	42.4536	9.56653
1732	1570	-20.4409	48.4381	341.97	0.52	0.5	1	22	2014	957	N	VIIRS	n	1	292.21	7.12	D	0	Madagascar lowland forests	Jan	3	42.4536	9.56653
1733	1571	-20.4421	48.4279	327.56	0.52	0.5	1	22	2014	957	N	VIIRS	n	1	293.45	2.03	D	0	Madagascar lowland forests	Jan	3	42.4536	9.56653
1734	1572	-20.4275	48.4316	341.04	0.52	0.5	1	22	2014	957	N	VIIRS	n	1	293.92	7.56	D	0	Madagascar lowland forests	Jan	3	42.4536	9.56653
1735	1573	-20.4263	48.4012	327.75	0.52	0.5	1	22	2014	957	N	VIIRS	n	1	292.76	2.51	D	0	Madagascar lowland forests	Jan	3	42.4536	9.56653
1736	1574	-20.4175	48.3952	328.41	0.52	0.5	1	22	2014	957	N	VIIRS	n	1	291.49	2.06	D	0	Madagascar lowland forests	Jan	3	42.4536	9.56653
1737	1575	-21.5966	47.8587	329.89	0.59	0.52	1	22	2014	957	N	VIIRS	n	1	291.33	3.96	D	0	Madagascar lowland forests	Jan	3	42.4536	9.56653
1738	1576	-20.593	48.348	330.75	0.53	0.5	1	22	2014	957	N	VIIRS	n	1	292.39	2.86	D	0	Madagascar lowland forests	Jan	3	42.4536	9.56653
1739	1577	-20.5233	48.404	335.39	0.52	0.5	1	22	2014	957	N	VIIRS	n	1	294.56	6.87	D	0	Madagascar lowland forests	Jan	3	42.4536	9.56653
1740	1578	-20.5145	48.3978	340.79	0.52	0.5	1	22	2014	957	N	VIIRS	n	1	294.82	13.12	D	0	Madagascar lowland forests	Jan	3	42.4536	9.56653
1741	1579	-20.489	48.4568	354.86	0.52	0.5	1	22	2014	957	N	VIIRS	n	1	295.56	18.76	D	0	Madagascar lowland forests	Jan	3	42.4536	9.56653
1742	1580	-20.4404	48.4715	334.3	0.52	0.5	1	22	2014	957	N	VIIRS	n	1	295.02	5.44	D	0	Madagascar lowland forests	Jan	3	42.4536	9.56653
1743	1581	-20.4352	48.4759	340.45	0.52	0.5	1	22	2014	957	N	VIIRS	n	1	295.16	13.14	D	0	Madagascar lowland forests	Jan	3	42.4536	9.56653
1744	1582	-20.4208	48.4792	343.52	0.52	0.5	1	22	2014	957	N	VIIRS	n	1	294.56	6.09	D	0	Madagascar lowland forests	Jan	3	42.4536	9.56653
1745	1583	-20.4414	48.474	337.94	0.52	0.5	1	22	2014	957	N	VIIRS	n	1	295.43	7.79	D	0	Madagascar lowland forests	Jan	3	42.4536	9.56653
1746	1584	-20.4368	48.4736	351.11	0.52	0.5	1	22	2014	957	N	VIIRS	n	1	295.37	7.79	D	0	Madagascar lowland forests	Jan	3	42.4536	9.56653
1747	1585	-20.4223	48.4768	340.11	0.52	0.5	1	22	2014	957	N	VIIRS	n	1	294.71	5.03	D	0	Madagascar lowland forests	Jan	3	42.4536	9.56653
1748	1586	-21.13	48.3006	342.22	0.54	0.51	1	22	2014	957	N	VIIRS	n	1	291.47	7.77	D	0	Madagascar lowland forests	Jan	3	42.4536	9.56653
1749	1587	-20.8204	48.1235	341.64	0.55	0.51	1	22	2014	957	N	VIIRS	n	1	292.91	27.89	D	0	Madagascar lowland forests	Jan	3	42.4536	9.56653
1750	1588	-20.5853	48.3311	329.83	0.53	0.5	1	22	2014	957	N	VIIRS	n	1	290.53	7.38	D	0	Madagascar lowland forests	Jan	3	42.4536	9.56653
1751	1589	-20.3909	48.4222	328.14	0.52	0.5	1	22	2014	957	N	VIIRS	n	1	293.25	5.46	D	0	Madagascar lowland forests	Jan	3	42.4536	9.56653
1752	1590	-20.3856	48.4269	331.81	0.52	0.5	1	22	2014	957	N	VIIRS	n	1	292.01	3.57	D	0	Madagascar lowland forests	Jan	3	42.4536	9.56653
1753	1591	-20.2256	48.5755	331.44	0.51	0.49	1	22	2014	957	N	VIIRS	n	1	295.59	3.38	D	0	Madagascar lowland forests	Jan	3	42.4536	9.56653
1754	1592	-20.2417	48.4715	327.82	0.51	0.5	1	22	2014	957	N	VIIRS	n	1	294.67	5.02	D	0	Madagascar lowland forests	Jan	3	42.4536	9.56653
1755	1593	-21.6675	47.6112	329.79	0.61	0.53	1	22	2014	957	N	VIIRS	n	1	290.52	3.3	D	0	Madagascar lowland forests	Jan	3	42.4536	9.56653
1756	1594	-21.8883	47.8112	333.71	0.59	0.53	1	22	2014	957	N	VIIRS	n	1	293.37	4.41	D	0	Madagascar lowland forests	Jan	3	42.4536	9.56653
1757	1595	-14.5263	50.0373	333.56	0.53	0.42	1	22	2014	959	N	VIIRS	n	1	295.66	4.98	D	0	Madagascar lowland forests	Jan	3	42.4536	9.56653
1758	1596	-14.5294	50.0428	332.96	0.53	0.42	1	22	2014	959	N	VIIRS	n	1	295.15	5.71	D	0	Madagascar lowland forests	Jan	3	42.4536	9.56653
1759	1597	-14.21	49.8742	335.05	0.53	0.42	1	22	2014	959	N	VIIRS	n	1	293.74	3.21	D	0	Madagascar lowland forests	Jan	3	42.4536	9.56653
1760	1599	-15.1149	49.2046	333.11	0.4	0.44	1	22	2014	959	N	VIIRS	n	1	298.15	2.81	D	0	Madagascar lowland forests	Jan	3	42.4536	9.56653
1761	1600	-19.02	48.7969	326.94	0.48	0.65	1	23	2014	939	N	VIIRS	n	1	283.7	4.35	D	0	Madagascar lowland forests	Jan	3	42.4536	9.56653
1762	1601	-20.0986	48.6566	329.56	0.62	0.71	1	23	2014	1119	N	VIIRS	n	1	284.26	3.43	D	0	Madagascar lowland forests	Jan	3	42.4536	9.56653
1763	1602	-19.9221	48.7382	335.42	0.63	0.72	1	23	2014	1119	N	VIIRS	n	1	282.08	3.75	D	0	Madagascar lowland forests	Jan	3	42.4536	9.56653
1764	1604	-23.6737	47.4244	332.98	0.45	0.47	1	24	2014	1059	N	VIIRS	n	1	290.13	2.38	D	0	Madagascar lowland forests	Jan	3	42.4536	9.56653
1765	1605	-24.2284	47.1944	333.6	0.43	0.46	1	24	2014	1059	N	VIIRS	n	1	291.23	4.71	D	0	Madagascar lowland forests	Jan	3	42.4536	9.56653
1766	1606	-15.1063	50.3111	334.25	0.5	0.66	1	24	2014	1101	N	VIIRS	n	1	287.5	2.97	D	0	Madagascar lowland forests	Jan	3	42.4536	9.56653
1767	1609	-15.012	50.2173	335.5	0.5	0.65	1	24	2014	1102	N	VIIRS	n	1	287.79	6.53	D	0	Madagascar lowland forests	Jan	3	42.4536	9.56653
1768	1610	-15.0125	50.2147	336.57	0.5	0.66	1	24	2014	1102	N	VIIRS	n	1	289.12	5.06	D	0	Madagascar lowland forests	Jan	3	42.4536	9.56653
1769	1611	-15.106	50.3123	340.12	0.5	0.66	1	24	2014	1102	N	VIIRS	n	1	288.27	2.25	D	0	Madagascar lowland forests	Jan	3	42.4536	9.56653
1770	1612	-15.1242	50.3161	339.42	0.5	0.66	1	24	2014	1102	N	VIIRS	n	1	289.69	4.06	D	0	Madagascar lowland forests	Jan	3	42.4536	9.56653
1771	1613	-24.9234	47.0026	346.54	0.39	0.36	1	25	2014	1040	N	VIIRS	n	1	296.62	5.79	D	0	Madagascar lowland forests	Jan	3	42.4536	9.56653
1772	1614	-22.2473	47.5199	333.09	0.42	0.38	1	25	2014	1041	N	VIIRS	n	1	292	2.66	D	0	Madagascar lowland forests	Jan	3	42.4536	9.56653
1773	1615	-22.4981	47.4874	333.66	0.42	0.38	1	25	2014	1041	N	VIIRS	n	1	294.31	4.01	D	0	Madagascar lowland forests	Jan	3	42.4536	9.56653
1774	1623	-18.1501	49.363	303.15	0.4	0.37	1	25	2014	2152	N	VIIRS	n	1	287.41	0.6	N	0	Madagascar lowland forests	Jan	3	42.4536	9.56653
1775	1624	-21.8963	48.1161	337.92	0.4	0.37	1	26	2014	1022	N	VIIRS	n	1	296.7	4.46	D	0	Madagascar lowland forests	Jan	3	42.4536	9.56653
1776	1626	-22.2124	47.5045	335.85	0.42	0.38	1	26	2014	1022	N	VIIRS	n	1	294.19	3.34	D	0	Madagascar lowland forests	Jan	3	42.4536	9.56653
1777	1627	-20.9908	48.1972	331.96	0.4	0.37	1	26	2014	1022	N	VIIRS	n	1	294.28	2.5	D	0	Madagascar lowland forests	Jan	3	42.4536	9.56653
1778	1628	-23.1294	47.7485	335.81	0.42	0.38	1	26	2014	1022	N	VIIRS	n	1	299.39	6.54	D	3	Madagascar lowland forests	Jan	3	42.4536	9.56653
1779	1629	-23.13	47.7443	332.9	0.42	0.38	1	26	2014	1022	N	VIIRS	n	1	298.79	3.73	D	0	Madagascar lowland forests	Jan	3	42.4536	9.56653
1780	1630	-22.096	47.3853	338.29	0.43	0.38	1	26	2014	1022	N	VIIRS	n	1	296.11	6.46	D	0	Madagascar lowland forests	Jan	3	42.4536	9.56653
1781	1631	-21.7794	47.6543	332.65	0.42	0.37	1	26	2014	1022	N	VIIRS	n	1	297.46	2.07	D	0	Madagascar lowland forests	Jan	3	42.4536	9.56653
1782	1633	-23.5907	47.4168	333.3	0.44	0.38	1	26	2014	1022	N	VIIRS	n	1	300.33	4.75	D	0	Madagascar lowland forests	Jan	3	42.4536	9.56653
1783	1634	-23.583	47.42	333.56	0.44	0.38	1	26	2014	1022	N	VIIRS	n	1	299.19	3.01	D	0	Madagascar lowland forests	Jan	3	42.4536	9.56653
1784	1635	-23.4092	47.6198	333.03	0.43	0.38	1	26	2014	1022	N	VIIRS	n	1	297.18	2.35	D	0	Madagascar lowland forests	Jan	3	42.4536	9.56653
1785	1636	-23.8635	47.4912	332.89	0.44	0.38	1	26	2014	1022	N	VIIRS	n	1	299.4	3.88	D	0	Madagascar lowland forests	Jan	3	42.4536	9.56653
1786	1639	-19.8989	48.7613	338.08	0.39	0.36	1	26	2014	1023	N	VIIRS	n	1	295.58	2.93	D	0	Madagascar lowland forests	Jan	3	42.4536	9.56653
1787	1641	-15.8814	50.2472	347.62	0.41	0.37	1	26	2014	1024	N	VIIRS	n	1	283.5	16.78	D	0	Madagascar lowland forests	Jan	3	42.4536	9.56653
1788	1643	-15.8848	50.2478	343.87	0.41	0.37	1	26	2014	1024	N	VIIRS	n	1	285.34	16.78	D	0	Madagascar lowland forests	Jan	3	42.4536	9.56653
1789	1647	-16.1555	49.5157	331.82	0.39	0.36	1	26	2014	1024	N	VIIRS	n	1	293.27	2.5	D	0	Madagascar lowland forests	Jan	3	42.4536	9.56653
1790	1648	-15.8253	50.2493	335.43	0.41	0.37	1	26	2014	1024	N	VIIRS	n	1	286.65	4.57	D	0	Madagascar lowland forests	Jan	3	42.4536	9.56653
1791	1651	-15.8287	50.2498	335.78	0.41	0.37	1	26	2014	1024	N	VIIRS	n	1	289.18	6.93	D	0	Madagascar lowland forests	Jan	3	42.4536	9.56653
1792	1654	-23.6651	47.5894	343.8	0.51	0.49	1	27	2014	1003	N	VIIRS	n	1	294.96	8.86	D	0	Madagascar lowland forests	Jan	3	42.4536	9.56653
1793	1655	-21.6243	47.5894	339.91	0.48	0.48	1	27	2014	1003	N	VIIRS	n	1	285.09	3.87	D	0	Madagascar lowland forests	Jan	3	42.4536	9.56653
1794	1657	-20.2827	48.515	339.28	0.41	0.45	1	27	2014	1004	N	VIIRS	n	1	282.52	3.94	D	0	Madagascar lowland forests	Jan	3	42.4536	9.56653
1795	1658	-20.2786	48.5144	339.95	0.41	0.45	1	27	2014	1004	N	VIIRS	n	1	283.93	7.66	D	0	Madagascar lowland forests	Jan	3	42.4536	9.56653
1796	1659	-20.2812	48.515	339.05	0.41	0.45	1	27	2014	1004	N	VIIRS	n	1	283.9	5.88	D	0	Madagascar lowland forests	Jan	3	42.4536	9.56653
1797	1660	-20.2816	48.5111	330.32	0.41	0.45	1	27	2014	1004	N	VIIRS	n	1	282.64	5.88	D	0	Madagascar lowland forests	Jan	3	42.4536	9.56653
1798	1661	-20.2755	48.5262	342.81	0.41	0.45	1	27	2014	1004	N	VIIRS	n	1	280.33	4.71	D	0	Madagascar lowland forests	Jan	3	42.4536	9.56653
1799	1662	-20.2646	48.5126	331.38	0.41	0.45	1	27	2014	1004	N	VIIRS	n	1	283.26	3.43	D	0	Madagascar lowland forests	Jan	3	42.4536	9.56653
1800	1663	-20.2619	48.4998	335.01	0.41	0.45	1	27	2014	1004	N	VIIRS	n	1	281.12	5.16	D	0	Madagascar lowland forests	Jan	3	42.4536	9.56653
1801	1664	-20.2624	48.4959	335.04	0.41	0.45	1	27	2014	1004	N	VIIRS	n	1	279.14	4.71	D	0	Madagascar lowland forests	Jan	3	42.4536	9.56653
1802	1665	-20.3956	48.3887	329.37	0.42	0.45	1	27	2014	1004	N	VIIRS	n	1	289.91	4.45	D	0	Madagascar lowland forests	Jan	3	42.4536	9.56653
1803	1666	-20.3961	48.3848	339.41	0.42	0.45	1	27	2014	1004	N	VIIRS	n	1	290.49	3.52	D	0	Madagascar lowland forests	Jan	3	42.4536	9.56653
1804	1667	-20.396	48.3846	332.43	0.42	0.45	1	27	2014	1004	N	VIIRS	n	1	290.35	2.97	D	0	Madagascar lowland forests	Jan	3	42.4536	9.56653
1805	1668	-20.5383	48.3396	327.32	0.42	0.45	1	27	2014	1004	N	VIIRS	n	1	285.59	6.94	D	0	Madagascar lowland forests	Jan	3	42.4536	9.56653
1806	1669	-20.4592	48.3916	329.71	0.42	0.45	1	27	2014	1004	N	VIIRS	n	1	288.28	3.23	D	0	Madagascar lowland forests	Jan	3	42.4536	9.56653
1807	1670	-20.4597	48.3876	328.83	0.42	0.45	1	27	2014	1004	N	VIIRS	n	1	287.47	3.23	D	0	Madagascar lowland forests	Jan	3	42.4536	9.56653
1808	1671	-21.0432	48.0465	331.89	0.45	0.47	1	27	2014	1004	N	VIIRS	n	1	280.47	4.8	D	0	Madagascar lowland forests	Jan	3	42.4536	9.56653
1809	1672	-20.6901	48.3206	346.15	0.42	0.46	1	27	2014	1004	N	VIIRS	n	1	287.14	8.42	D	0	Madagascar lowland forests	Jan	3	42.4536	9.56653
1810	1673	-20.6689	48.3179	330.37	0.42	0.46	1	27	2014	1004	N	VIIRS	n	1	285.59	3.48	D	0	Madagascar lowland forests	Jan	3	42.4536	9.56653
1811	1674	-20.5153	48.3529	346	0.42	0.45	1	27	2014	1004	N	VIIRS	n	1	289.25	5.23	D	0	Madagascar lowland forests	Jan	3	42.4536	9.56653
1812	1675	-20.5152	48.3534	340.51	0.42	0.45	1	27	2014	1004	N	VIIRS	n	1	289.86	5.01	D	0	Madagascar lowland forests	Jan	3	42.4536	9.56653
1813	1676	-20.5022	48.3887	327.04	0.42	0.45	1	27	2014	1004	N	VIIRS	n	1	291.15	2.15	D	0	Madagascar lowland forests	Jan	3	42.4536	9.56653
1814	1677	-20.3357	48.4614	326.86	0.41	0.45	1	27	2014	1004	N	VIIRS	n	1	289.36	2.29	D	0	Madagascar lowland forests	Jan	3	42.4536	9.56653
1815	1678	-20.4003	48.4572	335.91	0.41	0.45	1	27	2014	1004	N	VIIRS	n	1	289.97	3.83	D	0	Madagascar lowland forests	Jan	3	42.4536	9.56653
1816	1679	-20.3789	48.4548	342.84	0.41	0.45	1	27	2014	1004	N	VIIRS	n	1	291.65	10.87	D	0	Madagascar lowland forests	Jan	3	42.4536	9.56653
1817	1680	-20.2168	48.558	346.01	0.41	0.45	1	27	2014	1004	N	VIIRS	n	1	285.74	6.07	D	0	Madagascar lowland forests	Jan	3	42.4536	9.56653
1818	1681	-15.0222	50.2306	339.77	0.44	0.38	1	27	2014	1005	N	VIIRS	l	1	287.25	12.43	D	0	Madagascar lowland forests	Jan	3	42.4536	9.56653
1819	1682	-21.6675	47.6138	326.33	0.48	0.65	1	28	2014	945	N	VIIRS	n	1	285.54	3.3	D	0	Madagascar lowland forests	Jan	3	42.4536	9.56653
1820	1683	-24.9063	47.0868	330.95	0.49	0.65	1	28	2014	1124	N	VIIRS	n	1	291.32	4.37	D	0	Madagascar lowland forests	Jan	3	42.4536	9.56653
1821	1687	-20.8231	48.3371	329.65	0.37	0.58	1	29	2014	1106	N	VIIRS	n	1	279.22	2.6	D	0	Madagascar lowland forests	Jan	3	42.4536	9.56653
1822	1689	-20.1431	48.5015	330.05	0.39	0.59	1	29	2014	1107	N	VIIRS	n	1	282.65	2.38	D	0	Madagascar lowland forests	Jan	3	42.4536	9.56653
1823	1690	-20.1432	48.5005	327.16	0.39	0.59	1	29	2014	1107	N	VIIRS	n	1	282.16	3.9	D	0	Madagascar lowland forests	Jan	3	42.4536	9.56653
1824	1691	-20.1369	48.5029	332.18	0.39	0.59	1	29	2014	1107	N	VIIRS	n	1	283.09	3.9	D	0	Madagascar lowland forests	Jan	3	42.4536	9.56653
1825	1692	-20.1377	48.4993	347.94	0.39	0.59	1	29	2014	1107	N	VIIRS	n	1	283	3.9	D	0	Madagascar lowland forests	Jan	3	42.4536	9.56653
1826	1693	-20.1099	48.6288	329.2	0.39	0.6	1	29	2014	1107	N	VIIRS	n	1	282.69	2.62	D	0	Madagascar lowland forests	Jan	3	42.4536	9.56653
1827	1694	-20.0996	48.6503	333.89	0.4	0.6	1	29	2014	1107	N	VIIRS	n	1	283.07	2.73	D	0	Madagascar lowland forests	Jan	3	42.4536	9.56653
1828	1695	-20.1036	48.6313	326.39	0.39	0.6	1	29	2014	1107	N	VIIRS	n	1	280.91	4.11	D	0	Madagascar lowland forests	Jan	3	42.4536	9.56653
1829	1696	-20.0981	48.6301	330.53	0.39	0.6	1	29	2014	1107	N	VIIRS	n	1	279.29	4.11	D	0	Madagascar lowland forests	Jan	3	42.4536	9.56653
1830	1697	-20.099	48.6263	367	0.39	0.6	1	29	2014	1107	N	VIIRS	l	1	280.8	4.11	D	0	Madagascar lowland forests	Jan	3	42.4536	9.56653
1831	1698	-19.9635	48.5656	331.55	0.39	0.6	1	29	2014	1107	N	VIIRS	n	1	282.43	3.62	D	0	Madagascar lowland forests	Jan	3	42.4536	9.56653
1832	1699	-19.9719	48.5798	333.13	0.39	0.6	1	29	2014	1107	N	VIIRS	n	1	282.85	3.16	D	0	Madagascar lowland forests	Jan	3	42.4536	9.56653
1833	1700	-19.9627	48.5694	327.87	0.39	0.6	1	29	2014	1107	N	VIIRS	n	1	282.99	4.62	D	0	Madagascar lowland forests	Jan	3	42.4536	9.56653
1834	1701	-19.7782	48.7026	329.09	0.4	0.6	1	29	2014	1107	N	VIIRS	n	1	283.68	6.39	D	0	Madagascar lowland forests	Jan	3	42.4536	9.56653
1835	1702	-19.7746	48.7044	345.36	0.4	0.6	1	29	2014	1107	N	VIIRS	n	1	283.05	6.77	D	0	Madagascar lowland forests	Jan	3	42.4536	9.56653
1836	1703	-19.966	48.6873	348.53	0.4	0.6	1	29	2014	1107	N	VIIRS	n	1	283.82	12.42	D	0	Madagascar lowland forests	Jan	3	42.4536	9.56653
1837	1704	-19.9668	48.6835	355.6	0.4	0.6	1	29	2014	1107	N	VIIRS	n	1	284.29	12.42	D	0	Madagascar lowland forests	Jan	3	42.4536	9.56653
1838	1705	-19.9685	48.6757	329.36	0.4	0.6	1	29	2014	1107	N	VIIRS	n	1	283.52	4.2	D	0	Madagascar lowland forests	Jan	3	42.4536	9.56653
1839	1706	-20.1558	48.6002	334.19	0.39	0.59	1	29	2014	1107	N	VIIRS	n	1	285.56	3.52	D	0	Madagascar lowland forests	Jan	3	42.4536	9.56653
1840	1707	-20.1389	48.5723	332.97	0.39	0.59	1	29	2014	1107	N	VIIRS	n	1	280.58	5.34	D	0	Madagascar lowland forests	Jan	3	42.4536	9.56653
1841	1708	-20.1398	48.5685	336.84	0.39	0.59	1	29	2014	1107	N	VIIRS	n	1	280.38	4.39	D	0	Madagascar lowland forests	Jan	3	42.4536	9.56653
1842	1709	-20.1284	48.5941	341.7	0.39	0.59	1	29	2014	1107	N	VIIRS	n	1	281.24	3.41	D	0	Madagascar lowland forests	Jan	3	42.4536	9.56653
1843	1710	-20.1395	48.5715	342.82	0.39	0.59	1	29	2014	1107	N	VIIRS	n	1	280.1	6.26	D	0	Madagascar lowland forests	Jan	3	42.4536	9.56653
1844	1711	-20.1403	48.5676	327.39	0.39	0.59	1	29	2014	1107	N	VIIRS	n	1	280.22	4.14	D	0	Madagascar lowland forests	Jan	3	42.4536	9.56653
1845	1712	-20.1291	48.5933	332.99	0.39	0.59	1	29	2014	1107	N	VIIRS	n	1	281.49	3.6	D	0	Madagascar lowland forests	Jan	3	42.4536	9.56653
1846	1713	-20.1154	48.6301	328.19	0.39	0.6	1	29	2014	1107	N	VIIRS	n	1	282.39	2.62	D	0	Madagascar lowland forests	Jan	3	42.4536	9.56653
1847	1714	-20.0138	48.5727	343.05	0.39	0.6	1	29	2014	1107	N	VIIRS	n	1	280.37	5.17	D	0	Madagascar lowland forests	Jan	3	42.4536	9.56653
1848	1715	-20.0765	48.5441	351.59	0.39	0.59	1	29	2014	1107	N	VIIRS	n	1	277.28	4.43	D	0	Madagascar lowland forests	Jan	3	42.4536	9.56653
1849	1716	-20.1059	48.5674	327.34	0.39	0.59	1	29	2014	1107	N	VIIRS	n	1	279.27	1.96	D	0	Madagascar lowland forests	Jan	3	42.4536	9.56653
1850	1717	-20.3336	48.4905	330.82	0.38	0.59	1	29	2014	1107	N	VIIRS	n	1	282.32	3.5	D	0	Madagascar lowland forests	Jan	3	42.4536	9.56653
1851	1718	-20.128	48.4382	328.46	0.38	0.59	1	29	2014	1107	N	VIIRS	n	1	281.87	4.08	D	0	Madagascar lowland forests	Jan	3	42.4536	9.56653
1852	1719	-20.4832	48.3796	333.66	0.37	0.58	1	29	2014	1107	N	VIIRS	n	1	279.67	2.99	D	0	Madagascar lowland forests	Jan	3	42.4536	9.56653
1853	1720	-20.484	48.3759	329.69	0.37	0.58	1	29	2014	1107	N	VIIRS	n	1	281.08	2.99	D	0	Madagascar lowland forests	Jan	3	42.4536	9.56653
1854	1721	-20.0624	48.6617	326.32	0.4	0.6	1	29	2014	1107	N	VIIRS	n	1	281.94	1.76	D	0	Madagascar lowland forests	Jan	3	42.4536	9.56653
1855	1722	-20.0307	48.6743	335.82	0.4	0.6	1	29	2014	1107	N	VIIRS	n	1	282.7	3.4	D	0	Madagascar lowland forests	Jan	3	42.4536	9.56653
1856	1723	-20.0125	48.6783	343.29	0.4	0.6	1	29	2014	1107	N	VIIRS	n	1	282.55	4.01	D	0	Madagascar lowland forests	Jan	3	42.4536	9.56653
1857	1724	-20.0024	48.6715	331.93	0.4	0.6	1	29	2014	1107	N	VIIRS	n	1	282.9	2.29	D	0	Madagascar lowland forests	Jan	3	42.4536	9.56653
1858	1725	-20.0213	48.6725	326.43	0.4	0.6	1	29	2014	1107	N	VIIRS	n	1	282.89	3.87	D	0	Madagascar lowland forests	Jan	3	42.4536	9.56653
1859	1726	-20.0141	48.679	336.79	0.4	0.6	1	29	2014	1107	N	VIIRS	n	1	282.63	3.37	D	0	Madagascar lowland forests	Jan	3	42.4536	9.56653
1860	1727	-20.004	48.6722	338.61	0.4	0.6	1	29	2014	1107	N	VIIRS	n	1	282.92	2.51	D	0	Madagascar lowland forests	Jan	3	42.4536	9.56653
1861	1728	-20.062	48.6372	345.86	0.4	0.6	1	29	2014	1107	N	VIIRS	n	1	280.32	5.98	D	0	Madagascar lowland forests	Jan	3	42.4536	9.56653
1862	1729	-20.0628	48.6334	346.27	0.4	0.6	1	29	2014	1107	N	VIIRS	n	1	279.39	5.98	D	0	Madagascar lowland forests	Jan	3	42.4536	9.56653
1863	1730	-20.0518	48.6308	331.15	0.4	0.6	1	29	2014	1107	N	VIIRS	n	1	279.17	2.88	D	0	Madagascar lowland forests	Jan	3	42.4536	9.56653
1864	1731	-20.0472	48.6256	356.61	0.39	0.6	1	29	2014	1107	N	VIIRS	n	1	276.16	8.9	D	0	Madagascar lowland forests	Jan	3	42.4536	9.56653
1865	1732	-20.0147	48.6418	329.11	0.4	0.6	1	29	2014	1107	N	VIIRS	n	1	281.42	3.3	D	0	Madagascar lowland forests	Jan	3	42.4536	9.56653
1866	1733	-20.0156	48.638	329.73	0.4	0.6	1	29	2014	1107	N	VIIRS	n	1	281.54	3.3	D	0	Madagascar lowland forests	Jan	3	42.4536	9.56653
1867	1734	-20.0118	48.6291	334.21	0.4	0.6	1	29	2014	1107	N	VIIRS	n	1	282.68	2.37	D	0	Madagascar lowland forests	Jan	3	42.4536	9.56653
1868	1735	-20.0169	48.606	325.75	0.39	0.6	1	29	2014	1107	N	VIIRS	n	1	281.19	1.78	D	0	Madagascar lowland forests	Jan	3	42.4536	9.56653
1869	1736	-20.017	48.6386	339.41	0.4	0.6	1	29	2014	1107	N	VIIRS	n	1	281.76	5.11	D	0	Madagascar lowland forests	Jan	3	42.4536	9.56653
1870	1737	-20.0131	48.6296	331.1	0.4	0.6	1	29	2014	1107	N	VIIRS	n	1	282.87	3.31	D	0	Madagascar lowland forests	Jan	3	42.4536	9.56653
1871	1738	-20.0083	48.5715	335.75	0.39	0.6	1	29	2014	1107	N	VIIRS	n	1	280.42	4.12	D	0	Madagascar lowland forests	Jan	3	42.4536	9.56653
1872	1739	-19.9081	48.7391	336.69	0.4	0.6	1	29	2014	1107	N	VIIRS	n	1	282.55	4.74	D	0	Madagascar lowland forests	Jan	3	42.4536	9.56653
1873	1740	-19.8822	48.7245	331.18	0.4	0.6	1	29	2014	1107	N	VIIRS	n	1	283.41	5.51	D	0	Madagascar lowland forests	Jan	3	42.4536	9.56653
1874	1741	-19.8766	48.7232	355.69	0.4	0.6	1	29	2014	1107	N	VIIRS	n	1	283.92	5.51	D	0	Madagascar lowland forests	Jan	3	42.4536	9.56653
1875	1742	-19.8775	48.7192	343.08	0.4	0.6	1	29	2014	1107	N	VIIRS	n	1	283.65	5.51	D	0	Madagascar lowland forests	Jan	3	42.4536	9.56653
1876	1743	-19.8795	48.7191	342.26	0.4	0.6	1	29	2014	1107	N	VIIRS	n	1	283.86	8.37	D	0	Madagascar lowland forests	Jan	3	42.4536	9.56653
1877	1744	-19.8786	48.7232	367	0.4	0.6	1	29	2014	1107	N	VIIRS	l	1	284.25	8.37	D	0	Madagascar lowland forests	Jan	3	42.4536	9.56653
1878	1745	-19.8722	48.672	326.07	0.4	0.6	1	29	2014	1107	N	VIIRS	n	1	283.96	2.15	D	0	Madagascar lowland forests	Jan	3	42.4536	9.56653
1879	1746	-19.8506	48.6913	332.83	0.4	0.6	1	29	2014	1107	N	VIIRS	n	1	283.92	1.7	D	0	Madagascar lowland forests	Jan	3	42.4536	9.56653
1880	1747	-19.9159	48.6511	329.34	0.4	0.6	1	29	2014	1107	N	VIIRS	n	1	284.06	2.45	D	0	Madagascar lowland forests	Jan	3	42.4536	9.56653
1881	1748	-19.9173	48.651	326.95	0.4	0.6	1	29	2014	1107	N	VIIRS	n	1	284.42	2.51	D	0	Madagascar lowland forests	Jan	3	42.4536	9.56653
1882	1749	-19.476	48.7167	330.49	0.42	0.45	1	30	2014	1048	N	VIIRS	n	1	285.63	4.24	D	0	Madagascar lowland forests	Jan	3	42.4536	9.56653
1883	1750	-19.9725	48.7093	340.64	0.41	0.45	1	30	2014	1048	N	VIIRS	n	1	287.04	4.52	D	0	Madagascar lowland forests	Jan	3	42.4536	9.56653
1884	1751	-19.9736	48.6808	354.64	0.41	0.45	1	30	2014	1048	N	VIIRS	n	1	266.73	15.87	D	0	Madagascar lowland forests	Jan	3	42.4536	9.56653
1885	1752	-19.9597	48.6864	341.87	0.41	0.45	1	30	2014	1048	N	VIIRS	n	1	277.79	3.84	D	0	Madagascar lowland forests	Jan	3	42.4536	9.56653
1886	1753	-19.4705	48.8167	348.13	0.42	0.45	1	30	2014	1048	N	VIIRS	n	1	289.66	14.09	D	0	Madagascar lowland forests	Jan	3	42.4536	9.56653
1887	1754	-19.5966	48.7257	340.74	0.41	0.45	1	30	2014	1048	N	VIIRS	n	1	286.5	8.53	D	0	Madagascar lowland forests	Jan	3	42.4536	9.56653
1888	1755	-19.5065	48.7866	344.1	0.42	0.45	1	30	2014	1048	N	VIIRS	n	1	289.05	6.65	D	0	Madagascar lowland forests	Jan	3	42.4536	9.56653
1889	1756	-19.4754	48.8135	331.6	0.42	0.45	1	30	2014	1048	N	VIIRS	n	1	288.78	3.61	D	0	Madagascar lowland forests	Jan	3	42.4536	9.56653
1890	1757	-19.4816	48.7356	353.21	0.42	0.45	1	30	2014	1048	N	VIIRS	n	1	286.93	10.52	D	0	Madagascar lowland forests	Jan	3	42.4536	9.56653
1891	1758	-19.4683	48.7827	345.76	0.42	0.45	1	30	2014	1048	N	VIIRS	n	1	286.48	7.38	D	0	Madagascar lowland forests	Jan	3	42.4536	9.56653
1892	1759	-19.275	48.7708	339.67	0.42	0.45	1	30	2014	1048	N	VIIRS	n	1	286.35	4.16	D	0	Madagascar lowland forests	Jan	3	42.4536	9.56653
1893	1760	-18.6811	48.878	331.24	0.44	0.46	1	30	2014	1048	N	VIIRS	n	1	282.29	2.98	D	0	Madagascar lowland forests	Jan	3	42.4536	9.56653
1894	1761	-18.676	48.8816	339.84	0.44	0.46	1	30	2014	1048	N	VIIRS	n	1	282.38	5.59	D	0	Madagascar lowland forests	Jan	3	42.4536	9.56653
1895	1762	-18.6827	48.8786	334.21	0.44	0.46	1	30	2014	1048	N	VIIRS	n	1	282.24	2.96	D	0	Madagascar lowland forests	Jan	3	42.4536	9.56653
1896	1763	-18.64	48.9183	342.17	0.44	0.46	1	30	2014	1048	N	VIIRS	n	1	284.82	4.09	D	0	Madagascar lowland forests	Jan	3	42.4536	9.56653
1897	1764	-18.6621	48.8706	340.7	0.44	0.46	1	30	2014	1048	N	VIIRS	n	1	283	5.35	D	0	Madagascar lowland forests	Jan	3	42.4536	9.56653
1898	1765	-18.6776	48.8823	339.55	0.44	0.46	1	30	2014	1048	N	VIIRS	n	1	282.3	4.64	D	0	Madagascar lowland forests	Jan	3	42.4536	9.56653
1899	1766	-19.3494	48.8376	357.14	0.42	0.46	1	30	2014	1048	N	VIIRS	n	1	288.5	10.9	D	0	Madagascar lowland forests	Jan	3	42.4536	9.56653
1900	1767	-19.3241	48.8336	335.93	0.43	0.46	1	30	2014	1048	N	VIIRS	n	1	286.34	3.1	D	0	Madagascar lowland forests	Jan	3	42.4536	9.56653
1901	1768	-19.2901	48.8522	339.75	0.43	0.46	1	30	2014	1048	N	VIIRS	n	1	289.51	6.87	D	0	Madagascar lowland forests	Jan	3	42.4536	9.56653
1902	1769	-19.4119	48.8296	342.62	0.42	0.45	1	30	2014	1048	N	VIIRS	n	1	291.17	11.13	D	0	Madagascar lowland forests	Jan	3	42.4536	9.56653
1903	1770	-19.375	48.8176	341.81	0.42	0.45	1	30	2014	1048	N	VIIRS	n	1	289.17	5.73	D	0	Madagascar lowland forests	Jan	3	42.4536	9.56653
1904	1771	-19.2813	48.8292	337.93	0.43	0.46	1	30	2014	1048	N	VIIRS	n	1	287.86	5.29	D	0	Madagascar lowland forests	Jan	3	42.4536	9.56653
1905	1772	-19.2611	48.7982	332.52	0.42	0.46	1	30	2014	1048	N	VIIRS	n	1	287.51	1.77	D	0	Madagascar lowland forests	Jan	3	42.4536	9.56653
1906	1773	-18.7098	48.9364	340.87	0.44	0.46	1	30	2014	1048	N	VIIRS	n	1	286.14	5.4	D	0	Madagascar lowland forests	Jan	3	42.4536	9.56653
1907	1774	-19.0649	48.9427	339.28	0.44	0.46	1	30	2014	1048	N	VIIRS	n	1	286.64	4.06	D	0	Madagascar lowland forests	Jan	3	42.4536	9.56653
1908	1775	-18.6801	49.1164	331.47	0.45	0.47	1	30	2014	1048	N	VIIRS	n	1	285.62	2.28	D	0	Madagascar lowland forests	Jan	3	42.4536	9.56653
1909	1776	-18.774	48.9354	340.43	0.44	0.46	1	30	2014	1048	N	VIIRS	n	1	287.02	4.1	D	0	Madagascar lowland forests	Jan	3	42.4536	9.56653
1910	1777	-18.7726	48.932	331.06	0.44	0.46	1	30	2014	1048	N	VIIRS	n	1	286.83	3.23	D	0	Madagascar lowland forests	Jan	3	42.4536	9.56653
1911	1778	-17.8442	49.3447	331.1	0.48	0.48	1	30	2014	1048	N	VIIRS	n	1	291.55	2.83	D	0	Madagascar lowland forests	Jan	3	42.4536	9.56653
1912	1779	-17.6196	49.3351	334.7	0.49	0.48	1	30	2014	1048	N	VIIRS	n	1	276.98	6.35	D	0	Madagascar lowland forests	Jan	3	42.4536	9.56653
1913	1780	-17.6189	49.3307	339.81	0.49	0.48	1	30	2014	1049	N	VIIRS	n	1	281.52	7.57	D	0	Madagascar lowland forests	Jan	3	42.4536	9.56653
1914	1781	-17.5232	49.1885	345.47	0.48	0.48	1	30	2014	1049	N	VIIRS	n	1	292.9	9.6	D	0	Madagascar lowland forests	Jan	3	42.4536	9.56653
1915	1783	-24.4258	47.0397	339.09	0.41	0.37	1	31	2014	1028	N	VIIRS	n	1	297.24	3.59	D	0	Madagascar lowland forests	Jan	3	42.4536	9.56653
1916	1784	-18.4328	49.0849	332.13	0.4	0.37	1	31	2014	1029	N	VIIRS	n	1	284.06	4.31	D	0	Madagascar lowland forests	Jan	3	42.4536	9.56653
1917	1785	-18.8003	48.9069	333.35	0.4	0.37	1	31	2014	1029	N	VIIRS	n	1	290.78	2.61	D	0	Madagascar lowland forests	Jan	3	42.4536	9.56653
1918	1786	-18.6891	49.1417	332.75	0.4	0.37	1	31	2014	1029	N	VIIRS	n	1	291.45	2.1	D	0	Madagascar lowland forests	Jan	3	42.4536	9.56653
1919	1787	-18.6559	48.8693	344.48	0.4	0.37	1	31	2014	1029	N	VIIRS	n	1	292.16	5.3	D	0	Madagascar lowland forests	Jan	3	42.4536	9.56653
1920	1788	-18.553	49.1177	331.4	0.4	0.37	1	31	2014	1029	N	VIIRS	n	1	293.13	2.89	D	0	Madagascar lowland forests	Jan	3	42.4536	9.56653
1921	1789	-19.3526	48.8187	333.32	0.39	0.36	1	31	2014	1029	N	VIIRS	n	1	293.25	5.57	D	0	Madagascar lowland forests	Jan	3	42.4536	9.56653
1922	1790	-19.3532	48.8149	331.61	0.39	0.36	1	31	2014	1029	N	VIIRS	n	1	291.63	2.83	D	0	Madagascar lowland forests	Jan	3	42.4536	9.56653
1923	1791	-18.7637	48.9824	344.51	0.4	0.37	1	31	2014	1029	N	VIIRS	n	1	294.12	17.72	D	0	Madagascar lowland forests	Jan	3	42.4536	9.56653
1924	1792	-18.7671	48.983	351.71	0.4	0.37	1	31	2014	1029	N	VIIRS	n	1	296.72	17.72	D	0	Madagascar lowland forests	Jan	3	42.4536	9.56653
1925	1793	-18.607	48.8918	332.84	0.4	0.37	1	31	2014	1029	N	VIIRS	n	1	290.58	2.27	D	0	Madagascar lowland forests	Jan	3	42.4536	9.56653
1926	1794	-18.5502	49.1566	330.62	0.41	0.37	1	31	2014	1029	N	VIIRS	n	1	294.51	1.12	D	0	Madagascar lowland forests	Jan	3	42.4536	9.56653
1927	1795	-18.6222	48.9491	332.7	0.4	0.37	1	31	2014	1029	N	VIIRS	n	1	292.27	3.26	D	0	Madagascar lowland forests	Jan	3	42.4536	9.56653
1928	1796	-18.6537	48.9937	331.54	0.4	0.37	1	31	2014	1029	N	VIIRS	n	1	294.41	26.76	D	0	Madagascar lowland forests	Jan	3	42.4536	9.56653
1929	1797	-18.7637	48.982	341.16	0.4	0.37	1	31	2014	1029	N	VIIRS	n	1	293.72	22.03	D	0	Madagascar lowland forests	Jan	3	42.4536	9.56653
1930	1798	-18.6565	48.9981	334.54	0.4	0.37	1	31	2014	1029	N	VIIRS	n	1	296.42	22.72	D	0	Madagascar lowland forests	Jan	3	42.4536	9.56653
1931	1799	-15.7559	50.3128	333.26	0.48	0.4	1	31	2014	1030	N	VIIRS	n	1	297.36	5.12	D	0	Madagascar lowland forests	Jan	3	42.4536	9.56653
1932	1800	-15.8022	50.3074	346.02	0.48	0.4	1	31	2014	1030	N	VIIRS	n	1	297.87	33.03	D	0	Madagascar lowland forests	Jan	3	42.4536	9.56653
1933	1801	-14.9887	50.2525	330.16	0.48	0.4	1	31	2014	1030	N	VIIRS	n	1	297.31	4.21	D	0	Madagascar lowland forests	Jan	3	42.4536	9.56653
1934	1802	-15.7514	50.3166	343.58	0.48	0.4	1	31	2014	1030	N	VIIRS	n	1	297.73	5.12	D	0	Madagascar lowland forests	Jan	3	42.4536	9.56653
1935	1803	-16.3155	49.8089	333.68	0.45	0.39	1	31	2014	1030	N	VIIRS	n	1	297.73	3.95	D	0	Madagascar lowland forests	Jan	3	42.4536	9.56653
1936	1804	-15.1258	50.3741	336.51	0.49	0.4	1	31	2014	1030	N	VIIRS	n	1	297.31	6.28	D	0	Madagascar lowland forests	Jan	3	42.4536	9.56653
1937	1805	-15.8059	50.308	339.38	0.48	0.4	1	31	2014	1030	N	VIIRS	n	1	297.02	4.93	D	0	Madagascar lowland forests	Jan	3	42.4536	9.56653
1938	1806	-15.7566	50.3084	333.28	0.48	0.4	1	31	2014	1030	N	VIIRS	n	1	297.38	3.47	D	0	Madagascar lowland forests	Jan	3	42.4536	9.56653
1939	1807	-18.1292	49.2331	350.44	0.41	0.37	1	31	2014	1030	N	VIIRS	n	1	279.42	14.31	D	0	Madagascar lowland forests	Jan	3	42.4536	9.56653
1940	1808	-15.7551	50.3173	334.01	0.48	0.4	1	31	2014	1030	N	VIIRS	n	1	298.07	5.12	D	0	Madagascar lowland forests	Jan	3	42.4536	9.56653
1941	1809	-15.7685	50.283	332.32	0.47	0.4	1	31	2014	1030	N	VIIRS	n	1	297.37	1.52	D	0	Madagascar lowland forests	Jan	3	42.4536	9.56653
1942	1810	-17.3348	49.1528	333.32	0.41	0.37	1	31	2014	1030	N	VIIRS	n	1	297.42	2.98	D	0	Madagascar lowland forests	Jan	3	42.4536	9.56653
1943	1811	-15.4123	50.4209	331.97	0.49	0.4	1	31	2014	1030	N	VIIRS	n	1	297.96	2.87	D	0	Madagascar lowland forests	Jan	3	42.4536	9.56653
1944	1812	-15.7771	50.3213	331.98	0.48	0.4	1	31	2014	1030	N	VIIRS	n	1	296.93	3.33	D	0	Madagascar lowland forests	Jan	3	42.4536	9.56653
1945	1813	-15.1361	50.3806	330.75	0.49	0.4	1	31	2014	1030	N	VIIRS	n	1	297.42	5.31	D	0	Madagascar lowland forests	Jan	3	42.4536	9.56653
1946	1814	-15.7993	50.3023	336.95	0.48	0.4	1	31	2014	1030	N	VIIRS	n	1	299.89	33.03	D	0	Madagascar lowland forests	Jan	3	42.4536	9.56653
1947	1815	-15.1973	50.3668	337.58	0.49	0.4	1	31	2014	1030	N	VIIRS	n	1	296.96	7.45	D	0	Madagascar lowland forests	Jan	3	42.4536	9.56653
1948	1816	-15.0246	50.3104	332.45	0.49	0.4	1	31	2014	1030	N	VIIRS	n	1	296.48	3.63	D	0	Madagascar lowland forests	Jan	3	42.4536	9.56653
1949	1817	-14.8498	50.1985	336.03	0.48	0.4	1	31	2014	1030	N	VIIRS	n	1	297.02	5.51	D	0	Madagascar lowland forests	Jan	3	42.4536	9.56653
1950	1818	-15.1241	50.2941	336.26	0.48	0.4	1	31	2014	1030	N	VIIRS	n	1	296.67	3.53	D	0	Madagascar lowland forests	Jan	3	42.4536	9.56653
1951	1819	-15.4314	50.4434	333.02	0.49	0.4	1	31	2014	1030	N	VIIRS	n	1	297.98	3.14	D	3	Madagascar lowland forests	Jan	3	42.4536	9.56653
1952	1820	-15.0469	50.3143	345.6	0.49	0.4	1	31	2014	1030	N	VIIRS	n	1	297.64	14.17	D	0	Madagascar lowland forests	Jan	3	42.4536	9.56653
1953	1821	-14.993	50.272	334.69	0.48	0.4	1	31	2014	1030	N	VIIRS	n	1	296.66	2.38	D	0	Madagascar lowland forests	Jan	3	42.4536	9.56653
1954	1822	-15.002	50.2643	333.65	0.48	0.4	1	31	2014	1030	N	VIIRS	n	1	297.85	5.85	D	0	Madagascar lowland forests	Jan	3	42.4536	9.56653
1955	1823	-15.0653	50.341	332.59	0.49	0.4	1	31	2014	1030	N	VIIRS	n	1	297.73	1.11	D	0	Madagascar lowland forests	Jan	3	42.4536	9.56653
1956	1824	-15.1765	50.3224	340.88	0.49	0.4	1	31	2014	1030	N	VIIRS	n	1	297.15	7.63	D	0	Madagascar lowland forests	Jan	3	42.4536	9.56653
1957	1825	-14.7963	50.1106	337.5	0.48	0.4	1	31	2014	1030	N	VIIRS	n	1	298.09	6.36	D	0	Madagascar lowland forests	Jan	3	42.4536	9.56653
1958	1826	-15.1784	50.3214	333.63	0.48	0.4	1	31	2014	1030	N	VIIRS	n	1	297.02	4.61	D	0	Madagascar lowland forests	Jan	3	42.4536	9.56653
1959	1828	-15.1616	50.3431	331.42	0.49	0.4	1	31	2014	1030	N	VIIRS	n	1	296.6	4.01	D	0	Madagascar lowland forests	Jan	3	42.4536	9.56653
1960	1829	-15.0626	50.289	335.36	0.48	0.4	1	31	2014	1030	N	VIIRS	n	1	296.57	4.42	D	0	Madagascar lowland forests	Jan	3	42.4536	9.56653
1961	1830	-15.0086	50.2702	331.92	0.48	0.4	1	31	2014	1030	N	VIIRS	n	1	297.06	1.73	D	0	Madagascar lowland forests	Jan	3	42.4536	9.56653
1962	1831	-15.0657	50.3447	330.2	0.49	0.4	1	31	2014	1030	N	VIIRS	n	1	297.91	1.15	D	0	Madagascar lowland forests	Jan	3	42.4536	9.56653
1963	1832	-14.9658	50.2877	330.94	0.49	0.4	1	31	2014	1030	N	VIIRS	n	1	298.12	3.37	D	0	Madagascar lowland forests	Jan	3	42.4536	9.56653
1964	1833	-15.0286	50.2644	332.55	0.48	0.4	1	31	2014	1030	N	VIIRS	n	1	297.1	2.97	D	0	Madagascar lowland forests	Jan	3	42.4536	9.56653
1965	1834	-17.3448	49.3938	332.55	0.42	0.38	1	31	2014	1030	N	VIIRS	n	1	297.55	2.83	D	0	Madagascar lowland forests	Jan	3	42.4536	9.56653
1966	1835	-17.2667	49.4047	335.37	0.42	0.38	1	31	2014	1030	N	VIIRS	n	1	297.76	1.92	D	0	Madagascar lowland forests	Jan	3	42.4536	9.56653
1967	1836	-17.2317	49.4436	335.06	0.42	0.38	1	31	2014	1030	N	VIIRS	n	1	297.58	5.57	D	3	Madagascar lowland forests	Jan	3	42.4536	9.56653
1968	1837	-17.2264	49.324	342	0.42	0.38	1	31	2014	1030	N	VIIRS	n	1	297.33	4.14	D	0	Madagascar lowland forests	Jan	3	42.4536	9.56653
1969	1838	-15.8419	50.2733	335.56	0.47	0.4	1	31	2014	1030	N	VIIRS	n	1	297.29	7.13	D	0	Madagascar lowland forests	Jan	3	42.4536	9.56653
1970	1839	-15.8442	50.2772	332.53	0.47	0.4	1	31	2014	1030	N	VIIRS	n	1	296.94	4.7	D	0	Madagascar lowland forests	Jan	3	42.4536	9.56653
1971	1840	-15.8713	50.2729	335.09	0.47	0.4	1	31	2014	1030	N	VIIRS	n	1	298.14	4.05	D	0	Madagascar lowland forests	Jan	3	42.4536	9.56653
1972	1841	-15.3085	50.4375	334.37	0.49	0.4	1	31	2014	1030	N	VIIRS	n	1	297.23	4.26	D	0	Madagascar lowland forests	Jan	3	42.4536	9.56653
1973	1842	-15.7307	50.3267	333.6	0.48	0.4	1	31	2014	1030	N	VIIRS	n	1	298.3	4.14	D	0	Madagascar lowland forests	Jan	3	42.4536	9.56653
1974	1843	-15.9684	50.1846	342.11	0.47	0.39	1	31	2014	1030	N	VIIRS	n	1	285.07	6.3	D	0	Madagascar lowland forests	Jan	3	42.4536	9.56653
1975	1844	-15.9687	50.1861	337.39	0.47	0.4	1	31	2014	1030	N	VIIRS	n	1	285.77	5.15	D	0	Madagascar lowland forests	Jan	3	42.4536	9.56653
1976	1845	-15.7315	50.3223	330.2	0.48	0.4	1	31	2014	1030	N	VIIRS	n	1	298.26	3.07	D	0	Madagascar lowland forests	Jan	3	42.4536	9.56653
1977	1846	-14.9172	49.1826	330.17	0.43	0.38	1	31	2014	1030	N	VIIRS	l	1	301.51	3.73	D	0	Madagascar lowland forests	Jan	3	42.4536	9.56653
1978	1847	-15.7029	50.3225	346.64	0.48	0.4	1	31	2014	1030	N	VIIRS	n	1	297.84	11.04	D	0	Madagascar lowland forests	Jan	3	42.4536	9.56653
1979	1848	-15.0049	50.1584	337.46	0.48	0.4	1	31	2014	1030	N	VIIRS	n	1	294.06	3.04	D	0	Madagascar lowland forests	Jan	3	42.4536	9.56653
1980	1849	-15.5799	50.4081	337.3	0.48	0.4	1	31	2014	1030	N	VIIRS	n	1	297.26	5.69	D	3	Madagascar lowland forests	Jan	3	42.4536	9.56653
1981	1850	-15.8732	50.196	333.79	0.47	0.4	1	31	2014	1030	N	VIIRS	n	1	296.88	6.59	D	0	Madagascar lowland forests	Jan	3	42.4536	9.56653
1982	1851	-15.8782	50.2105	332.24	0.47	0.4	1	31	2014	1030	N	VIIRS	n	1	298.08	1.4	D	0	Madagascar lowland forests	Jan	3	42.4536	9.56653
1983	1852	-15.8744	50.2326	332.86	0.47	0.4	1	31	2014	1030	N	VIIRS	n	1	298.11	2.92	D	0	Madagascar lowland forests	Jan	3	42.4536	9.56653
1984	1853	-15.8722	50.2458	332.4	0.47	0.4	1	31	2014	1030	N	VIIRS	n	1	296.13	12.13	D	0	Madagascar lowland forests	Jan	3	42.4536	9.56653
1985	1854	-15.8714	50.2503	344.89	0.47	0.4	1	31	2014	1030	N	VIIRS	n	1	297.16	12.47	D	0	Madagascar lowland forests	Jan	3	42.4536	9.56653
1986	1855	-15.8751	50.2509	334.72	0.47	0.4	1	31	2014	1030	N	VIIRS	n	1	298.41	12.47	D	0	Madagascar lowland forests	Jan	3	42.4536	9.56653
1987	1856	-15.9073	50.2385	333.34	0.47	0.4	1	31	2014	1030	N	VIIRS	n	1	297.83	5.96	D	3	Madagascar lowland forests	Jan	3	42.4536	9.56653
1988	1857	-15.8112	50.2541	341.41	0.47	0.4	1	31	2014	1030	N	VIIRS	n	1	297	6.56	D	0	Madagascar lowland forests	Jan	3	42.4536	9.56653
1989	1858	-15.7353	50.2868	334.51	0.48	0.4	1	31	2014	1030	N	VIIRS	n	1	298.82	2.86	D	0	Madagascar lowland forests	Jan	3	42.4536	9.56653
1990	1859	-15.806	50.2623	346.79	0.47	0.4	1	31	2014	1030	N	VIIRS	n	1	297.07	7.49	D	0	Madagascar lowland forests	Jan	3	42.4536	9.56653
1991	1860	-17.0677	49.3619	330.89	0.42	0.38	1	31	2014	1030	N	VIIRS	n	1	298.27	2.21	D	0	Madagascar lowland forests	Jan	3	42.4536	9.56653
1992	1861	-15.9045	50.2107	335.02	0.47	0.4	1	31	2014	1030	N	VIIRS	n	1	297.83	3.66	D	0	Madagascar lowland forests	Jan	3	42.4536	9.56653
1993	1862	-15.9126	50.1849	333.56	0.47	0.4	1	31	2014	1030	N	VIIRS	n	1	297.19	2.76	D	0	Madagascar lowland forests	Jan	3	42.4536	9.56653
1994	1863	-15.9243	50.1825	335.73	0.47	0.4	1	31	2014	1030	N	VIIRS	n	1	294.09	4.45	D	0	Madagascar lowland forests	Jan	3	42.4536	9.56653
1995	1864	-15.9183	50.2178	332.68	0.47	0.4	1	31	2014	1030	N	VIIRS	n	1	297.39	3.49	D	0	Madagascar lowland forests	Jan	3	42.4536	9.56653
1996	1865	-14.6659	50.1171	345.56	0.48	0.4	1	31	2014	1030	N	VIIRS	n	1	299.61	6.31	D	0	Madagascar lowland forests	Jan	3	42.4536	9.56653
1997	1866	-14.6304	50.1248	334.24	0.48	0.4	1	31	2014	1030	N	VIIRS	n	1	299.88	9.89	D	0	Madagascar lowland forests	Jan	3	42.4536	9.56653
1998	1867	-18.3535	49.3374	333.25	0.41	0.37	1	31	2014	1030	N	VIIRS	n	1	283.21	6.29	D	3	Madagascar lowland forests	Jan	3	42.4536	9.56653
[truncated: 339,865+ more rows]
