# Supplementary material for: The burning island: Spatiotemporal patterns of fire occurrence in Madagascar
Source: PLoS One. 2022 Mar 31;17(3):e0263313. doi: 10.1371/journal.pone.0263313 (PMC8970516; doi:10.1371/journal.pone.0263313)
Supplement: S6 Data — (ZIP) [file pone.0263313.s007.zip › Data_2018_VIIRS_Mada/Data_2018_VIIRS_Mada.xlsx]

## Sheet: 2018_viirs_Eco
FID	FID_1	latitude	longitude	bright_ti4	scan	track	month	day	year	acq_time	satellite	instrument	confidence	version	bright_ti5	frp	daynight	type	ECO_NAME	month	OBJECTID	Shape_Leng	Shape_Area
0	93	-17.1157	45.0478	334.31	0.39	0.36	1	4	2018	1040	N	VIIRS	n	1	293.82	3.11	D	0	Madagascar dry deciduous forests	Jan	1	79.095	13.1493
1	94	-17.1225	45.9459	333.56	0.41	0.37	1	4	2018	1040	N	VIIRS	n	1	291.98	2.63	D	0	Madagascar dry deciduous forests	Jan	1	79.095	13.1493
2	95	-16.4987	45.4425	337.85	0.41	0.37	1	4	2018	1040	N	VIIRS	n	1	296.24	5.47	D	0	Madagascar dry deciduous forests	Jan	1	79.095	13.1493
3	427	-19.5465	45.0918	331.68	0.48	0.4	1	14	2018	1051	N	VIIRS	n	1	291	1.23	D	0	Madagascar dry deciduous forests	Jan	1	79.095	13.1493
4	439	-15.1879	48.0191	331.09	0.56	0.52	1	14	2018	1053	N	VIIRS	n	1	292.68	6.88	D	0	Madagascar dry deciduous forests	Jan	1	79.095	13.1493
5	461	-19.5584	45.0848	339.53	0.39	0.36	1	15	2018	1033	N	VIIRS	n	1	295.26	4.54	D	0	Madagascar dry deciduous forests	Jan	1	79.095	13.1493
6	462	-19.798	44.6275	335.25	0.4	0.37	1	15	2018	1033	N	VIIRS	l	1	309.89	5.15	D	0	Madagascar dry deciduous forests	Jan	1	79.095	13.1493
7	463	-19.7975	44.6313	334.4	0.4	0.37	1	15	2018	1033	N	VIIRS	l	1	309.23	4.78	D	0	Madagascar dry deciduous forests	Jan	1	79.095	13.1493
8	488	-20.2844	45.6417	337.03	0.39	0.44	1	16	2018	1014	N	VIIRS	n	1	308.02	1.65	D	0	Madagascar dry deciduous forests	Jan	1	79.095	13.1493
9	494	-17.2803	45.2968	331.11	0.57	0.43	1	16	2018	1014	N	VIIRS	n	1	293.44	4.07	D	0	Madagascar dry deciduous forests	Jan	1	79.095	13.1493
10	498	-19.4703	45.5675	337.81	0.39	0.44	1	16	2018	1014	N	VIIRS	n	1	302.33	4.6	D	0	Madagascar dry deciduous forests	Jan	1	79.095	13.1493
11	499	-19.4699	45.571	342.02	0.39	0.44	1	16	2018	1014	N	VIIRS	n	1	302.68	7.72	D	0	Madagascar dry deciduous forests	Jan	1	79.095	13.1493
12	534	-17.2984	46.2048	333.23	0.33	0.55	1	17	2018	955	N	VIIRS	n	1	299.42	1.89	D	0	Madagascar dry deciduous forests	Jan	1	79.095	13.1493
13	539	-15.9525	48.4412	344.08	0.46	0.47	1	17	2018	956	N	VIIRS	n	1	303.55	5.11	D	0	Madagascar dry deciduous forests	Jan	1	79.095	13.1493
14	544	-15.3553	48.0529	331.43	0.47	0.48	1	17	2018	956	N	VIIRS	n	1	296.04	2.51	D	0	Madagascar dry deciduous forests	Jan	1	79.095	13.1493
15	546	-15.6579	48.2661	330.66	0.46	0.47	1	17	2018	956	N	VIIRS	n	1	295.55	2.82	D	0	Madagascar dry deciduous forests	Jan	1	79.095	13.1493
16	549	-14.6593	48.0241	338.16	0.47	0.47	1	17	2018	956	N	VIIRS	n	1	293.47	3.68	D	0	Madagascar dry deciduous forests	Jan	1	79.095	13.1493
17	552	-16.3765	45.3794	330.22	0.37	0.58	1	17	2018	956	N	VIIRS	n	1	288.04	1.9	D	0	Madagascar dry deciduous forests	Jan	1	79.095	13.1493
18	1015	-19.1025	45.2939	334.84	0.41	0.45	1	19	2018	1058	N	VIIRS	n	1	297.67	3.13	D	0	Madagascar dry deciduous forests	Jan	1	79.095	13.1493
19	1092	-15.1379	48.0158	329.01	0.36	0.57	1	19	2018	1059	N	VIIRS	n	1	279.89	2.18	D	0	Madagascar dry deciduous forests	Jan	1	79.095	13.1493
20	1097	-15.739	48.6859	337.63	0.38	0.59	1	19	2018	1059	N	VIIRS	n	1	278.45	3.86	D	0	Madagascar dry deciduous forests	Jan	1	79.095	13.1493
21	1542	-12.582	49.4112	343.14	0.48	0.48	1	20	2018	1041	N	VIIRS	n	1	295.32	5.71	D	0	Madagascar dry deciduous forests	Jan	1	79.095	13.1493
22	1586	-13.2433	49.5831	331.08	0.41	0.37	1	21	2018	1022	N	VIIRS	n	1	293.53	3.08	D	0	Madagascar dry deciduous forests	Jan	1	79.095	13.1493
23	1630	-16.3148	46.6868	332.29	0.48	0.65	1	23	2018	943	N	VIIRS	n	1	293.04	5.05	D	0	Madagascar dry deciduous forests	Jan	1	79.095	13.1493
24	1652	-16.3113	46.6925	331.65	0.7	0.75	1	23	2018	1123	N	VIIRS	n	1	289.55	6.51	D	0	Madagascar dry deciduous forests	Jan	1	79.095	13.1493
25	1653	-16.3129	46.6855	343.08	0.7	0.75	1	23	2018	1123	N	VIIRS	n	1	289.95	6.51	D	0	Madagascar dry deciduous forests	Jan	1	79.095	13.1493
26	1691	-19.2545	44.6348	341.92	0.46	0.47	1	24	2018	1104	N	VIIRS	n	1	298.6	12.12	D	0	Madagascar dry deciduous forests	Jan	1	79.095	13.1493
27	1702	-19.2611	44.9271	332.25	0.48	0.48	1	24	2018	1104	N	VIIRS	n	1	295.49	6.54	D	0	Madagascar dry deciduous forests	Jan	1	79.095	13.1493
28	1703	-19.2581	44.9277	330.5	0.48	0.48	1	24	2018	1104	N	VIIRS	n	1	293.46	5.05	D	0	Madagascar dry deciduous forests	Jan	1	79.095	13.1493
29	1709	-18.8656	44.7341	342.83	0.48	0.48	1	24	2018	1104	N	VIIRS	n	1	298.31	4.7	D	0	Madagascar dry deciduous forests	Jan	1	79.095	13.1493
30	1710	-18.8646	44.7329	338.29	0.47	0.48	1	24	2018	1104	N	VIIRS	n	1	294.68	2.5	D	0	Madagascar dry deciduous forests	Jan	1	79.095	13.1493
31	1711	-17.2757	46.7513	335.98	0.34	0.56	1	24	2018	1104	N	VIIRS	n	1	295.44	1.89	D	0	Madagascar dry deciduous forests	Jan	1	79.095	13.1493
32	1713	-15.8213	46.5564	331.21	0.35	0.57	1	24	2018	1105	N	VIIRS	n	1	297.61	1.47	D	0	Madagascar dry deciduous forests	Jan	1	79.095	13.1493
33	1714	-15.7757	48.2388	330.03	0.45	0.63	1	24	2018	1105	N	VIIRS	n	1	288.87	2.5	D	0	Madagascar dry deciduous forests	Jan	1	79.095	13.1493
34	1715	-15.9466	46.6633	332.11	0.36	0.57	1	24	2018	1105	N	VIIRS	n	1	299.1	0.89	D	0	Madagascar dry deciduous forests	Jan	1	79.095	13.1493
35	1716	-14.3842	47.8071	335.21	0.45	0.63	1	24	2018	1105	N	VIIRS	n	1	293.65	3.12	D	0	Madagascar dry deciduous forests	Jan	1	79.095	13.1493
36	1753	-18.7322	45.1806	336.09	0.43	0.38	1	25	2018	1045	N	VIIRS	n	1	298.13	2.69	D	0	Madagascar dry deciduous forests	Jan	1	79.095	13.1493
37	1769	-17.482	45.6184	330.22	0.46	0.39	1	25	2018	1046	N	VIIRS	n	1	296.64	4.24	D	0	Madagascar dry deciduous forests	Jan	1	79.095	13.1493
38	1770	-17.623	44.375	330.5	0.41	0.37	1	25	2018	1046	N	VIIRS	n	1	300.11	2.97	D	0	Madagascar dry deciduous forests	Jan	1	79.095	13.1493
39	1771	-15.7832	46.5698	335.58	0.54	0.42	1	25	2018	1046	N	VIIRS	n	1	298.23	5.33	D	0	Madagascar dry deciduous forests	Jan	1	79.095	13.1493
40	1772	-17.8808	44.2298	334.59	0.4	0.37	1	25	2018	1046	N	VIIRS	n	1	298.26	2.19	D	0	Madagascar dry deciduous forests	Jan	1	79.095	13.1493
41	1773	-17.4735	44.3964	332.67	0.41	0.37	1	25	2018	1046	N	VIIRS	n	1	299.83	3.8	D	0	Madagascar dry deciduous forests	Jan	1	79.095	13.1493
42	1809	-18.2961	44.1702	331.38	0.46	0.39	1	26	2018	1027	N	VIIRS	l	1	295.69	5.84	D	0	Madagascar dry deciduous forests	Jan	1	79.095	13.1493
43	1835	-15.7524	48.4627	334.24	0.45	0.39	1	27	2018	1008	N	VIIRS	n	1	297.64	3.59	D	0	Madagascar dry deciduous forests	Jan	1	79.095	13.1493
44	1837	-15.8849	48.4503	342.97	0.45	0.39	1	27	2018	1008	N	VIIRS	n	1	300.89	9.07	D	0	Madagascar dry deciduous forests	Jan	1	79.095	13.1493
45	1838	-15.3515	48.0652	333.06	0.47	0.4	1	27	2018	1008	N	VIIRS	n	1	300.07	4.56	D	0	Madagascar dry deciduous forests	Jan	1	79.095	13.1493
46	1947	-17.9918	44.0259	340.89	0.56	0.51	1	29	2018	1111	N	VIIRS	n	1	298.56	5.29	D	0	Madagascar dry deciduous forests	Jan	1	79.095	13.1493
47	1964	-17.8266	45.4383	333.63	0.53	0.42	1	30	2018	1052	N	VIIRS	n	1	301.22	3.81	D	0	Madagascar dry deciduous forests	Jan	1	79.095	13.1493
48	1965	-17.8252	45.4402	330.88	0.53	0.42	1	30	2018	1052	N	VIIRS	n	1	300.81	4.4	D	0	Madagascar dry deciduous forests	Jan	1	79.095	13.1493
49	1968	-15.8535	46.1442	332.78	0.42	0.45	1	30	2018	1052	N	VIIRS	n	1	295.81	2.05	D	0	Madagascar dry deciduous forests	Jan	1	79.095	13.1493
50	1969	-15.7728	46.2097	333.67	0.42	0.45	1	30	2018	1052	N	VIIRS	n	1	296.3	2.46	D	0	Madagascar dry deciduous forests	Jan	1	79.095	13.1493
51	1972	-15.9962	48.5373	338.46	0.59	0.53	1	30	2018	1052	N	VIIRS	n	1	296.42	7.32	D	0	Madagascar dry deciduous forests	Jan	1	79.095	13.1493
52	1993	-19.7991	44.6289	337.1	0.4	0.37	1	31	2018	1032	N	VIIRS	l	1	311.87	6.92	D	0	Madagascar dry deciduous forests	Jan	1	79.095	13.1493
53	1994	-20.9978	46.1473	331.36	0.38	0.36	1	31	2018	1032	N	VIIRS	n	1	301.05	1.55	D	0	Madagascar dry deciduous forests	Jan	1	79.095	13.1493
54	2001	-18.6046	44.5134	336.01	0.4	0.37	1	31	2018	1033	N	VIIRS	n	1	301.58	5.68	D	0	Madagascar dry deciduous forests	Jan	1	79.095	13.1493
55	2003	-15.7461	47.6514	331.39	0.43	0.38	1	31	2018	1033	N	VIIRS	n	1	295.89	2.04	D	0	Madagascar dry deciduous forests	Jan	1	79.095	13.1493
56	2004	-14.8972	47.5906	337.72	0.43	0.38	1	31	2018	1034	N	VIIRS	n	1	300.53	2.22	D	3	Madagascar dry deciduous forests	Jan	1	79.095	13.1493
57	2033	-19.7806	45.0676	332.39	0.42	0.45	2	1	2018	1014	N	VIIRS	n	1	297.36	1.51	D	0	Madagascar dry deciduous forests	Feb	1	79.095	13.1493
58	2034	-19.3962	45.3167	343.51	0.4	0.44	2	1	2018	1014	N	VIIRS	n	1	298.29	4.1	D	0	Madagascar dry deciduous forests	Feb	1	79.095	13.1493
59	2041	-14.8273	47.7987	330.87	0.41	0.37	2	1	2018	1015	N	VIIRS	l	1	299.31	2.61	D	0	Madagascar dry deciduous forests	Feb	1	79.095	13.1493
60	2043	-14.8279	47.7949	334.74	0.41	0.37	2	1	2018	1015	N	VIIRS	l	1	299.54	2.61	D	0	Madagascar dry deciduous forests	Feb	1	79.095	13.1493
61	2045	-13.6314	49.0478	340.91	0.39	0.36	2	1	2018	1015	N	VIIRS	n	1	303.16	2.61	D	0	Madagascar dry deciduous forests	Feb	1	79.095	13.1493
62	2100	-15.7984	46.5292	343.11	0.61	0.53	2	2	2018	956	N	VIIRS	n	1	302.11	8.51	D	0	Madagascar dry deciduous forests	Feb	1	79.095	13.1493
63	2102	-13.2361	49.5669	333.15	0.54	0.42	2	2	2018	956	N	VIIRS	n	1	295.87	4.36	D	0	Madagascar dry deciduous forests	Feb	1	79.095	13.1493
64	2131	-16.9741	45.8166	347.39	0.71	0.75	2	3	2018	936	N	VIIRS	n	1	294.13	13.25	D	0	Madagascar dry deciduous forests	Feb	1	79.095	13.1493
65	2145	-16.9778	45.8151	367	0.71	0.75	2	3	2018	937	N	VIIRS	h	1	292.81	12.7	D	0	Madagascar dry deciduous forests	Feb	1	79.095	13.1493
66	2172	-18.4528	44.7701	339.2	0.38	0.59	2	3	2018	1117	N	VIIRS	n	1	292.31	2.87	D	0	Madagascar dry deciduous forests	Feb	1	79.095	13.1493
67	2216	-19.5942	44.5905	336.27	0.55	0.42	2	4	2018	1058	N	VIIRS	n	1	296.37	2.87	D	3	Madagascar dry deciduous forests	Feb	1	79.095	13.1493
68	2217	-17.9739	45.4265	342.46	0.43	0.46	2	4	2018	1058	N	VIIRS	n	1	295.93	4.98	D	0	Madagascar dry deciduous forests	Feb	1	79.095	13.1493
69	2218	-17.9696	45.4257	333.69	0.43	0.46	2	4	2018	1058	N	VIIRS	n	1	295.34	3.45	D	0	Madagascar dry deciduous forests	Feb	1	79.095	13.1493
70	2223	-18.4977	44.4732	331.18	0.56	0.43	2	4	2018	1058	N	VIIRS	n	1	296.03	3.13	D	0	Madagascar dry deciduous forests	Feb	1	79.095	13.1493
71	2278	-19.7747	45.06	342.82	0.33	0.56	2	7	2018	1001	N	VIIRS	n	1	296.11	3.26	D	0	Madagascar dry deciduous forests	Feb	1	79.095	13.1493
72	2314	-15.8896	48.3614	336.49	0.4	0.37	2	11	2018	1027	N	VIIRS	n	1	299.36	3.48	D	0	Madagascar dry deciduous forests	Feb	1	79.095	13.1493
73	2316	-15.8863	48.3609	331.84	0.4	0.37	2	11	2018	1027	N	VIIRS	n	1	297.54	2.26	D	0	Madagascar dry deciduous forests	Feb	1	79.095	13.1493
74	2318	-15.7514	47.9988	340.32	0.39	0.37	2	11	2018	1027	N	VIIRS	n	1	296.16	3.73	D	0	Madagascar dry deciduous forests	Feb	1	79.095	13.1493
75	2328	-16.0882	47.0101	332.66	0.54	0.42	2	12	2018	1008	N	VIIRS	n	1	297.16	3.03	D	0	Madagascar dry deciduous forests	Feb	1	79.095	13.1493
76	2352	-20.6427	45.8061	337.53	0.5	0.41	2	15	2018	1051	N	VIIRS	n	1	304.08	4.58	D	0	Madagascar dry deciduous forests	Feb	1	79.095	13.1493
77	2353	-18.2689	44.1738	338.69	0.45	0.39	2	15	2018	1051	N	VIIRS	n	1	303.12	3.34	D	0	Madagascar dry deciduous forests	Feb	1	79.095	13.1493
78	2354	-18.2725	44.1745	338.43	0.45	0.39	2	15	2018	1051	N	VIIRS	n	1	304.09	3.34	D	0	Madagascar dry deciduous forests	Feb	1	79.095	13.1493
79	2355	-19.826	45.8421	336.23	0.52	0.41	2	15	2018	1051	N	VIIRS	n	1	298.92	5.9	D	0	Madagascar dry deciduous forests	Feb	1	79.095	13.1493
80	2359	-18.0051	44.0275	337.32	0.45	0.39	2	15	2018	1052	N	VIIRS	n	1	304.47	3	D	0	Madagascar dry deciduous forests	Feb	1	79.095	13.1493
81	2360	-17.0492	44.378	345.43	0.48	0.4	2	15	2018	1052	N	VIIRS	n	1	301.13	16.9	D	0	Madagascar dry deciduous forests	Feb	1	79.095	13.1493
82	2371	-19.3497	44.7763	332.17	0.4	0.37	2	16	2018	1032	N	VIIRS	l	1	304.06	3.37	D	0	Madagascar dry deciduous forests	Feb	1	79.095	13.1493
83	2373	-19.612	45.573	330.98	0.39	0.36	2	16	2018	1032	N	VIIRS	n	1	300.33	1.1	D	0	Madagascar dry deciduous forests	Feb	1	79.095	13.1493
84	2381	-15.6389	46.953	340.22	0.41	0.37	2	16	2018	1033	N	VIIRS	n	1	302.26	4.26	D	0	Madagascar dry deciduous forests	Feb	1	79.095	13.1493
85	2382	-15.1587	47.5255	338.43	0.43	0.38	2	16	2018	1033	N	VIIRS	n	1	300.91	4.46	D	0	Madagascar dry deciduous forests	Feb	1	79.095	13.1493
86	2386	-15.447	47.5946	338.13	0.43	0.38	2	16	2018	1033	N	VIIRS	n	1	300.33	5.34	D	0	Madagascar dry deciduous forests	Feb	1	79.095	13.1493
87	2387	-15.1725	48.12	338.82	0.45	0.39	2	16	2018	1033	N	VIIRS	n	1	299.81	5.66	D	0	Madagascar dry deciduous forests	Feb	1	79.095	13.1493
88	2388	-15.9318	47.896	331.05	0.43	0.38	2	16	2018	1033	N	VIIRS	n	1	298.67	1.85	D	0	Madagascar dry deciduous forests	Feb	1	79.095	13.1493
89	2391	-16.9321	46.5036	335.36	0.39	0.36	2	16	2018	1033	N	VIIRS	n	1	300.84	4.66	D	0	Madagascar dry deciduous forests	Feb	1	79.095	13.1493
90	2392	-18.4536	44.3076	336.48	0.4	0.37	2	16	2018	1033	N	VIIRS	n	1	299.21	3.29	D	0	Madagascar dry deciduous forests	Feb	1	79.095	13.1493
91	2408	-20.1977	45.773	367	0.39	0.44	2	17	2018	1013	N	VIIRS	h	1	293.62	8.45	D	0	Madagascar dry deciduous forests	Feb	1	79.095	13.1493
92	2409	-19.593	45.2239	338.84	0.41	0.45	2	17	2018	1013	N	VIIRS	n	1	299.92	2.71	D	0	Madagascar dry deciduous forests	Feb	1	79.095	13.1493
93	2410	-19.6027	45.4568	341.27	0.4	0.44	2	17	2018	1013	N	VIIRS	n	1	298.79	4.61	D	3	Madagascar dry deciduous forests	Feb	1	79.095	13.1493
94	2411	-19.6385	45.5047	334.41	0.4	0.44	2	17	2018	1013	N	VIIRS	n	1	298.69	2.1	D	0	Madagascar dry deciduous forests	Feb	1	79.095	13.1493
95	2412	-20.2018	45.7736	332.73	0.39	0.44	2	17	2018	1013	N	VIIRS	n	1	291.05	8.45	D	0	Madagascar dry deciduous forests	Feb	1	79.095	13.1493
96	2413	-19.4101	44.7792	330.73	0.44	0.46	2	17	2018	1013	N	VIIRS	n	1	298.85	2.84	D	0	Madagascar dry deciduous forests	Feb	1	79.095	13.1493
97	2418	-18.0286	44.0421	335.38	0.46	0.47	2	17	2018	1014	N	VIIRS	n	1	298.68	2.54	D	0	Madagascar dry deciduous forests	Feb	1	79.095	13.1493
98	2420	-16.0572	45.1757	329.41	0.38	0.59	2	18	2018	955	N	VIIRS	n	1	284.82	2.79	D	0	Madagascar dry deciduous forests	Feb	1	79.095	13.1493
99	2422	-15.9277	48.4261	332.94	0.46	0.47	2	18	2018	955	N	VIIRS	n	1	290	4.86	D	0	Madagascar dry deciduous forests	Feb	1	79.095	13.1493
100	2423	-15.9273	48.4283	334.39	0.46	0.47	2	18	2018	955	N	VIIRS	n	1	290.05	5.92	D	0	Madagascar dry deciduous forests	Feb	1	79.095	13.1493
101	2426	-16.5909	45.7025	338.45	0.35	0.57	2	18	2018	955	N	VIIRS	n	1	290.56	2.64	D	0	Madagascar dry deciduous forests	Feb	1	79.095	13.1493
102	2427	-16.5913	45.6992	334.78	0.35	0.57	2	18	2018	955	N	VIIRS	n	1	289.07	2.64	D	0	Madagascar dry deciduous forests	Feb	1	79.095	13.1493
103	2428	-16.7722	45.61	330.39	0.36	0.57	2	18	2018	955	N	VIIRS	n	1	289.15	2.63	D	0	Madagascar dry deciduous forests	Feb	1	79.095	13.1493
104	2429	-16.7718	45.6131	329.99	0.36	0.57	2	18	2018	955	N	VIIRS	n	1	291.05	5.35	D	0	Madagascar dry deciduous forests	Feb	1	79.095	13.1493
105	2442	-19.3295	45.8273	341.4	0.43	0.46	2	20	2018	1057	N	VIIRS	n	1	300.9	8.89	D	0	Madagascar dry deciduous forests	Feb	1	79.095	13.1493
106	2443	-18.838	44.8974	330.18	0.39	0.44	2	20	2018	1057	N	VIIRS	n	1	297.35	1.72	D	0	Madagascar dry deciduous forests	Feb	1	79.095	13.1493
107	2497	-16.1431	47.2144	333.74	0.4	0.37	2	22	2018	1020	N	VIIRS	n	1	296.89	4.09	D	0	Madagascar dry deciduous forests	Feb	1	79.095	13.1493
108	2499	-18.3994	44.2411	333.47	0.55	0.43	2	22	2018	1020	N	VIIRS	n	1	294.39	6.01	D	0	Madagascar dry deciduous forests	Feb	1	79.095	13.1493
109	2508	-16.9813	46.1499	336.22	0.43	0.38	2	22	2018	1020	N	VIIRS	l	1	299.73	6.5	D	0	Madagascar dry deciduous forests	Feb	1	79.095	13.1493
110	2509	-16.9836	45.9277	330.8	0.44	0.38	2	22	2018	1020	N	VIIRS	l	1	295.07	2.51	D	0	Madagascar dry deciduous forests	Feb	1	79.095	13.1493
111	2510	-12.8538	49.7312	339.8	0.41	0.37	2	22	2018	1021	N	VIIRS	n	1	303.15	8.85	D	0	Madagascar dry deciduous forests	Feb	1	79.095	13.1493
112	2511	-12.8544	49.7274	340.92	0.41	0.37	2	22	2018	1021	N	VIIRS	n	1	303.27	8.06	D	0	Madagascar dry deciduous forests	Feb	1	79.095	13.1493
113	2512	-16.0581	45.4854	332.27	0.45	0.39	2	22	2018	1021	N	VIIRS	l	1	294.71	5.21	D	0	Madagascar dry deciduous forests	Feb	1	79.095	13.1493
114	2513	-16.0575	45.4896	341.39	0.45	0.39	2	22	2018	1021	N	VIIRS	n	1	296.92	5.21	D	0	Madagascar dry deciduous forests	Feb	1	79.095	13.1493
115	2514	-16.0534	45.4933	354.74	0.45	0.39	2	22	2018	1021	N	VIIRS	n	1	297.53	31.94	D	0	Madagascar dry deciduous forests	Feb	1	79.095	13.1493
116	2515	-16.0539	45.4891	345.87	0.45	0.39	2	22	2018	1021	N	VIIRS	n	1	294.18	5.21	D	0	Madagascar dry deciduous forests	Feb	1	79.095	13.1493
117	2518	-19.9267	45.924	301.88	0.35	0.56	2	22	2018	2131	N	VIIRS	n	1	288.06	0.76	N	0	Madagascar dry deciduous forests	Feb	1	79.095	13.1493
118	2538	-18.822	44.9925	335.7	0.33	0.55	2	23	2018	1001	N	VIIRS	n	1	292.74	3	D	0	Madagascar dry deciduous forests	Feb	1	79.095	13.1493
119	2545	-15.2075	48.0571	333.92	0.57	0.43	2	23	2018	1002	N	VIIRS	n	1	295.61	5.65	D	0	Madagascar dry deciduous forests	Feb	1	79.095	13.1493
120	2575	-19.4016	45.7199	333.47	0.53	0.5	2	25	2018	1103	N	VIIRS	n	1	294.5	7.66	D	0	Madagascar dry deciduous forests	Feb	1	79.095	13.1493
121	2582	-15.1971	48.1529	332.74	0.45	0.63	2	25	2018	1104	N	VIIRS	n	1	286.91	3.25	D	0	Madagascar dry deciduous forests	Feb	1	79.095	13.1493
122	2583	-16.4834	46.7941	332.66	0.35	0.57	2	25	2018	1104	N	VIIRS	n	1	291.41	4	D	0	Madagascar dry deciduous forests	Feb	1	79.095	13.1493
123	2606	-19.3376	46.0439	335.87	0.45	0.39	2	26	2018	1045	N	VIIRS	n	1	298.63	4.46	D	0	Madagascar dry deciduous forests	Feb	1	79.095	13.1493
124	2611	-16.9288	45.8574	330.01	0.47	0.4	2	26	2018	1045	N	VIIRS	n	1	298.28	3.9	D	0	Madagascar dry deciduous forests	Feb	1	79.095	13.1493
125	2618	-15.7993	47.0661	345.74	0.57	0.43	2	26	2018	1046	N	VIIRS	n	1	296.05	7.58	D	0	Madagascar dry deciduous forests	Feb	1	79.095	13.1493
126	2689	-15.3903	48.1212	341.09	0.47	0.4	2	28	2018	1008	N	VIIRS	n	1	293.43	7.68	D	0	Madagascar dry deciduous forests	Feb	1	79.095	13.1493
127	2690	-15.0793	48.3013	330.52	0.46	0.39	2	28	2018	1008	N	VIIRS	n	1	293.12	3.96	D	0	Madagascar dry deciduous forests	Feb	1	79.095	13.1493
128	2707	-19.7488	45.1557	331.5	0.6	0.53	3	2	2018	1110	N	VIIRS	n	1	292.76	6.92	D	0	Madagascar dry deciduous forests	Mar	1	79.095	13.1493
129	2723	-19.2492	45.4688	331.64	0.5	0.41	3	3	2018	1051	N	VIIRS	n	1	297.47	3.46	D	0	Madagascar dry deciduous forests	Mar	1	79.095	13.1493
130	2727	-19.1015	44.9191	340.05	0.47	0.4	3	3	2018	1051	N	VIIRS	n	1	298.34	5.13	D	0	Madagascar dry deciduous forests	Mar	1	79.095	13.1493
131	2734	-19.7332	44.7	335.92	0.4	0.37	3	4	2018	1032	N	VIIRS	n	1	297.93	1.72	D	0	Madagascar dry deciduous forests	Mar	1	79.095	13.1493
132	2735	-19.7326	44.7038	332.76	0.4	0.37	3	4	2018	1032	N	VIIRS	n	1	297.25	1.72	D	0	Madagascar dry deciduous forests	Mar	1	79.095	13.1493
133	2756	-19.1153	44.971	343.33	0.39	0.44	3	8	2018	1057	N	VIIRS	n	1	298.87	3.96	D	0	Madagascar dry deciduous forests	Mar	1	79.095	13.1493
134	2757	-18.6725	45.346	333.64	0.41	0.45	3	8	2018	1057	N	VIIRS	n	1	297.03	2.44	D	0	Madagascar dry deciduous forests	Mar	1	79.095	13.1493
135	2758	-18.6697	45.3454	336.64	0.41	0.45	3	8	2018	1057	N	VIIRS	n	1	296.99	2.88	D	0	Madagascar dry deciduous forests	Mar	1	79.095	13.1493
136	2763	-19.4277	45.6292	342.51	0.42	0.45	3	8	2018	1057	N	VIIRS	n	1	303.76	5.55	D	0	Madagascar dry deciduous forests	Mar	1	79.095	13.1493
137	2767	-18.4999	45.3457	344.26	0.42	0.45	3	8	2018	1058	N	VIIRS	n	1	293.58	5.57	D	0	Madagascar dry deciduous forests	Mar	1	79.095	13.1493
138	2768	-17.7831	45.4646	332.08	0.43	0.46	3	8	2018	1058	N	VIIRS	n	1	291.46	2.11	D	0	Madagascar dry deciduous forests	Mar	1	79.095	13.1493
139	2796	-19.4024	45.8622	339.57	0.4	0.37	3	9	2018	1038	N	VIIRS	n	1	305.88	8.42	D	0	Madagascar dry deciduous forests	Mar	1	79.095	13.1493
140	2801	-19.399	45.8617	330.81	0.4	0.37	3	9	2018	1038	N	VIIRS	l	1	301.02	8.42	D	0	Madagascar dry deciduous forests	Mar	1	79.095	13.1493
141	2809	-19.2838	45.0312	334.1	0.39	0.36	3	9	2018	1039	N	VIIRS	n	1	305.21	4.89	D	0	Madagascar dry deciduous forests	Mar	1	79.095	13.1493
142	2814	-18.9616	44.9753	333.64	0.39	0.36	3	9	2018	1039	N	VIIRS	n	1	302.63	3.32	D	0	Madagascar dry deciduous forests	Mar	1	79.095	13.1493
143	2815	-18.9394	44.9414	344.81	0.39	0.36	3	9	2018	1039	N	VIIRS	n	1	305.99	3.99	D	0	Madagascar dry deciduous forests	Mar	1	79.095	13.1493
144	2822	-17.767	45.1697	337.72	0.39	0.36	3	9	2018	1039	N	VIIRS	n	1	304.06	3.14	D	0	Madagascar dry deciduous forests	Mar	1	79.095	13.1493
145	2823	-17.7062	45.1515	330.7	0.39	0.36	3	9	2018	1039	N	VIIRS	n	1	304.93	1.15	D	0	Madagascar dry deciduous forests	Mar	1	79.095	13.1493
146	2824	-17.4738	45.0131	340.59	0.39	0.36	3	9	2018	1039	N	VIIRS	n	1	302.85	3.61	D	0	Madagascar dry deciduous forests	Mar	1	79.095	13.1493
147	2858	-19.845	44.8604	335.1	0.53	0.42	3	10	2018	1020	N	VIIRS	n	1	299.54	4.86	D	0	Madagascar dry deciduous forests	Mar	1	79.095	13.1493
148	2860	-17.7717	44.3032	334.29	0.54	0.42	3	10	2018	1020	N	VIIRS	n	1	305.23	4.98	D	0	Madagascar dry deciduous forests	Mar	1	79.095	13.1493
149	2861	-17.7724	44.3014	335.33	0.54	0.42	3	10	2018	1020	N	VIIRS	n	1	305.94	4.64	D	0	Madagascar dry deciduous forests	Mar	1	79.095	13.1493
150	2992	-16.418	45.1369	341.25	0.55	0.51	3	13	2018	1104	N	VIIRS	n	1	296.44	4.32	D	0	Madagascar dry deciduous forests	Mar	1	79.095	13.1493
151	2993	-16.4183	45.14	344.85	0.55	0.51	3	13	2018	1104	N	VIIRS	n	1	296.82	7.12	D	0	Madagascar dry deciduous forests	Mar	1	79.095	13.1493
152	3066	-21.0148	45.8742	339.06	0.43	0.38	3	14	2018	1044	N	VIIRS	l	1	310.62	1.42	D	0	Madagascar dry deciduous forests	Mar	1	79.095	13.1493
153	3067	-19.5172	45.1529	335.96	0.42	0.37	3	14	2018	1045	N	VIIRS	l	1	309.37	5.18	D	0	Madagascar dry deciduous forests	Mar	1	79.095	13.1493
154	3069	-20.2139	45.7828	350.46	0.43	0.38	3	14	2018	1045	N	VIIRS	n	1	309.39	14.48	D	0	Madagascar dry deciduous forests	Mar	1	79.095	13.1493
155	3070	-19.8193	45.6577	337.72	0.43	0.38	3	14	2018	1045	N	VIIRS	l	1	310.18	3.99	D	0	Madagascar dry deciduous forests	Mar	1	79.095	13.1493
156	3071	-19.4359	45.5748	335.16	0.43	0.38	3	14	2018	1045	N	VIIRS	l	1	307.13	3.45	D	0	Madagascar dry deciduous forests	Mar	1	79.095	13.1493
157	3073	-19.7396	45.0425	332.93	0.41	0.37	3	14	2018	1045	N	VIIRS	n	1	303.4	1.99	D	3	Madagascar dry deciduous forests	Mar	1	79.095	13.1493
158	3075	-19.713	44.6216	333.34	0.4	0.37	3	14	2018	1045	N	VIIRS	n	1	302.41	2.31	D	0	Madagascar dry deciduous forests	Mar	1	79.095	13.1493
159	3076	-19.5165	45.1568	341.16	0.42	0.37	3	14	2018	1045	N	VIIRS	n	1	306.22	9.86	D	0	Madagascar dry deciduous forests	Mar	1	79.095	13.1493
160	3077	-19.5013	45.745	331.19	0.44	0.38	3	14	2018	1045	N	VIIRS	l	1	305.23	1.33	D	0	Madagascar dry deciduous forests	Mar	1	79.095	13.1493
161	3078	-19.8187	45.6618	343.3	0.43	0.38	3	14	2018	1045	N	VIIRS	n	1	310.64	5.42	D	0	Madagascar dry deciduous forests	Mar	1	79.095	13.1493
162	3080	-19.5152	45.1565	339.26	0.42	0.37	3	14	2018	1045	N	VIIRS	n	1	307.65	19.15	D	0	Madagascar dry deciduous forests	Mar	1	79.095	13.1493
163	3081	-19.5131	45.1562	344.34	0.42	0.37	3	14	2018	1045	N	VIIRS	n	1	305.46	9.86	D	0	Madagascar dry deciduous forests	Mar	1	79.095	13.1493
164	3082	-19.6685	45.6081	336.06	0.43	0.38	3	14	2018	1045	N	VIIRS	n	1	307.89	1.43	D	0	Madagascar dry deciduous forests	Mar	1	79.095	13.1493
165	3083	-19.8234	45.4609	336.01	0.42	0.38	3	14	2018	1045	N	VIIRS	n	1	305.44	3.3	D	3	Madagascar dry deciduous forests	Mar	1	79.095	13.1493
166	3084	-19.9006	45.6677	337.7	0.43	0.38	3	14	2018	1045	N	VIIRS	l	1	312.08	3.34	D	0	Madagascar dry deciduous forests	Mar	1	79.095	13.1493
167	3086	-19.331	45.5093	333.97	0.43	0.38	3	14	2018	1045	N	VIIRS	n	1	303.54	5.11	D	0	Madagascar dry deciduous forests	Mar	1	79.095	13.1493
168	3087	-17.2464	45.5812	332.6	0.46	0.39	3	14	2018	1045	N	VIIRS	n	1	302.36	2.43	D	0	Madagascar dry deciduous forests	Mar	1	79.095	13.1493
169	3088	-17.1422	46.4236	336.16	0.5	0.41	3	14	2018	1045	N	VIIRS	n	1	305.21	0.84	D	0	Madagascar dry deciduous forests	Mar	1	79.095	13.1493
170	3089	-19.3281	45.5046	331.03	0.43	0.38	3	14	2018	1045	N	VIIRS	l	1	304.58	1.69	D	0	Madagascar dry deciduous forests	Mar	1	79.095	13.1493
171	3096	-17.0925	46.6488	335.34	0.51	0.41	3	14	2018	1045	N	VIIRS	n	1	301.44	1.52	D	0	Madagascar dry deciduous forests	Mar	1	79.095	13.1493
172	3102	-19.6902	45.1713	337.64	0.42	0.37	3	14	2018	1045	N	VIIRS	l	1	311.81	2.14	D	0	Madagascar dry deciduous forests	Mar	1	79.095	13.1493
173	3103	-17.8131	44.3169	337.92	0.41	0.37	3	14	2018	1045	N	VIIRS	n	1	304.12	4.29	D	0	Madagascar dry deciduous forests	Mar	1	79.095	13.1493
174	3105	-18.6937	44.4015	335.17	0.4	0.37	3	14	2018	1045	N	VIIRS	n	1	300.97	4.39	D	0	Madagascar dry deciduous forests	Mar	1	79.095	13.1493
175	3106	-18.6931	44.4053	333.88	0.4	0.37	3	14	2018	1045	N	VIIRS	n	1	301.7	4.39	D	0	Madagascar dry deciduous forests	Mar	1	79.095	13.1493
176	3108	-18.7238	44.541	338.43	0.41	0.37	3	14	2018	1045	N	VIIRS	n	1	306.83	2.71	D	0	Madagascar dry deciduous forests	Mar	1	79.095	13.1493
177	3116	-19.1094	44.9658	340.97	0.41	0.37	3	14	2018	1045	N	VIIRS	n	1	302.65	8.6	D	0	Madagascar dry deciduous forests	Mar	1	79.095	13.1493
178	3117	-19.1031	44.9607	337.04	0.41	0.37	3	14	2018	1045	N	VIIRS	n	1	300.26	3.73	D	0	Madagascar dry deciduous forests	Mar	1	79.095	13.1493
179	3118	-19.298	44.9423	344.15	0.41	0.37	3	14	2018	1045	N	VIIRS	n	1	305.68	5.34	D	0	Madagascar dry deciduous forests	Mar	1	79.095	13.1493
180	3122	-15.7376	48.4593	340.65	0.46	0.47	3	14	2018	1046	N	VIIRS	n	1	299.07	9	D	0	Madagascar dry deciduous forests	Mar	1	79.095	13.1493
181	3124	-16.769	44.9091	332.84	0.43	0.38	3	14	2018	1046	N	VIIRS	n	1	301.06	2.77	D	0	Madagascar dry deciduous forests	Mar	1	79.095	13.1493
182	3125	-15.7897	47.1053	346.6	0.57	0.43	3	14	2018	1046	N	VIIRS	n	1	296.56	13.36	D	0	Madagascar dry deciduous forests	Mar	1	79.095	13.1493
183	3126	-15.7928	47.1114	334.6	0.57	0.43	3	14	2018	1046	N	VIIRS	n	1	297.12	6.46	D	0	Madagascar dry deciduous forests	Mar	1	79.095	13.1493
184	3127	-16.0293	45.4876	338.07	0.47	0.39	3	14	2018	1046	N	VIIRS	n	1	293.28	6.93	D	0	Madagascar dry deciduous forests	Mar	1	79.095	13.1493
185	3128	-16.0286	45.492	343.52	0.47	0.39	3	14	2018	1046	N	VIIRS	n	1	293.32	6.93	D	0	Madagascar dry deciduous forests	Mar	1	79.095	13.1493
186	3129	-16.0279	45.4964	332.55	0.47	0.39	3	14	2018	1046	N	VIIRS	n	1	292.25	3.85	D	0	Madagascar dry deciduous forests	Mar	1	79.095	13.1493
187	3130	-15.7918	47.1167	332.31	0.57	0.43	3	14	2018	1046	N	VIIRS	n	1	295.73	4.19	D	0	Madagascar dry deciduous forests	Mar	1	79.095	13.1493
188	3131	-15.7888	47.1107	338.53	0.57	0.43	3	14	2018	1046	N	VIIRS	n	1	298.19	13.36	D	0	Madagascar dry deciduous forests	Mar	1	79.095	13.1493
189	3132	-16.4778	46.7952	340.21	0.53	0.42	3	14	2018	1046	N	VIIRS	n	1	296.37	6.45	D	0	Madagascar dry deciduous forests	Mar	1	79.095	13.1493
190	3133	-15.4423	47.7236	330.26	0.42	0.45	3	14	2018	1046	N	VIIRS	n	1	300.03	3.91	D	3	Madagascar dry deciduous forests	Mar	1	79.095	13.1493
191	3134	-14.8575	48.4809	301.77	0.41	0.37	3	14	2018	2154	N	VIIRS	n	1	288.93	0.65	N	0	Madagascar dry deciduous forests	Mar	1	79.095	13.1493
192	3138	-20.413	45.7972	308.32	0.45	0.39	3	14	2018	2156	N	VIIRS	n	1	293.03	0.77	N	0	Madagascar dry deciduous forests	Mar	1	79.095	13.1493
193	3209	-17.3189	47.3454	331.46	0.38	0.36	3	15	2018	1026	N	VIIRS	n	1	286.08	3.52	D	0	Madagascar dry deciduous forests	Mar	1	79.095	13.1493
194	3211	-17.3687	46.0931	336.8	0.39	0.36	3	15	2018	1026	N	VIIRS	n	1	299.98	0.83	D	0	Madagascar dry deciduous forests	Mar	1	79.095	13.1493
195	3213	-18.5995	44.7516	346.2	0.44	0.38	3	15	2018	1026	N	VIIRS	n	1	300.57	9.01	D	0	Madagascar dry deciduous forests	Mar	1	79.095	13.1493
196	3214	-18.6095	44.7575	338.13	0.44	0.38	3	15	2018	1026	N	VIIRS	n	1	303.3	6.07	D	0	Madagascar dry deciduous forests	Mar	1	79.095	13.1493
197	3223	-19.4838	45.7546	339.63	0.41	0.37	3	15	2018	1026	N	VIIRS	n	1	306.47	3.56	D	0	Madagascar dry deciduous forests	Mar	1	79.095	13.1493
198	3224	-20.0009	46.0341	331.7	0.41	0.37	3	15	2018	1026	N	VIIRS	l	1	304.94	1.71	D	0	Madagascar dry deciduous forests	Mar	1	79.095	13.1493
199	3226	-19.9524	45.7616	335.74	0.41	0.37	3	15	2018	1026	N	VIIRS	n	1	304.75	3.38	D	0	Madagascar dry deciduous forests	Mar	1	79.095	13.1493
200	3227	-19.8484	45.8868	336.17	0.41	0.37	3	15	2018	1026	N	VIIRS	n	1	306.2	1.98	D	0	Madagascar dry deciduous forests	Mar	1	79.095	13.1493
201	3230	-19.8512	45.8912	332.92	0.41	0.37	3	15	2018	1026	N	VIIRS	l	1	307.82	1.98	D	0	Madagascar dry deciduous forests	Mar	1	79.095	13.1493
202	3231	-19.4508	45.5999	347.68	0.42	0.37	3	15	2018	1026	N	VIIRS	n	1	306.15	7.42	D	0	Madagascar dry deciduous forests	Mar	1	79.095	13.1493
203	3233	-19.4859	45.7143	335.96	0.41	0.37	3	15	2018	1026	N	VIIRS	n	1	306.9	2.77	D	0	Madagascar dry deciduous forests	Mar	1	79.095	13.1493
204	3237	-19.504	45.398	338.78	0.42	0.38	3	15	2018	1026	N	VIIRS	n	1	310.45	1.99	D	3	Madagascar dry deciduous forests	Mar	1	79.095	13.1493
205	3241	-17.1022	46.1799	337.6	0.39	0.36	3	15	2018	1027	N	VIIRS	n	1	300.29	2.77	D	0	Madagascar dry deciduous forests	Mar	1	79.095	13.1493
206	3242	-17.2429	45.9097	334.13	0.4	0.37	3	15	2018	1027	N	VIIRS	l	1	304.55	1.67	D	0	Madagascar dry deciduous forests	Mar	1	79.095	13.1493
207	3243	-17.2453	45.8221	335.2	0.4	0.37	3	15	2018	1027	N	VIIRS	n	1	303.45	35.42	D	0	Madagascar dry deciduous forests	Mar	1	79.095	13.1493
208	3244	-17.2424	45.9134	335.01	0.4	0.37	3	15	2018	1027	N	VIIRS	n	1	303.1	1.67	D	0	Madagascar dry deciduous forests	Mar	1	79.095	13.1493
209	3245	-17.2065	45.8274	332.07	0.4	0.37	3	15	2018	1027	N	VIIRS	n	1	300.9	1.18	D	0	Madagascar dry deciduous forests	Mar	1	79.095	13.1493
210	3246	-17.405	45.0255	335.22	0.42	0.38	3	15	2018	1027	N	VIIRS	n	1	303.01	2.81	D	0	Madagascar dry deciduous forests	Mar	1	79.095	13.1493
211	3247	-16.8607	46.0501	337.63	0.39	0.36	3	15	2018	1027	N	VIIRS	n	1	301.36	1.84	D	0	Madagascar dry deciduous forests	Mar	1	79.095	13.1493
212	3248	-16.8574	46.0496	332.97	0.39	0.36	3	15	2018	1027	N	VIIRS	n	1	301.74	1.84	D	0	Madagascar dry deciduous forests	Mar	1	79.095	13.1493
213	3249	-17.3288	45.1141	334.13	0.42	0.37	3	15	2018	1027	N	VIIRS	n	1	301.68	2.35	D	0	Madagascar dry deciduous forests	Mar	1	79.095	13.1493
214	3303	-18.9391	44.5151	340.9	0.56	0.52	3	16	2018	1007	N	VIIRS	n	1	288.94	8.45	D	0	Madagascar dry deciduous forests	Mar	1	79.095	13.1493
215	3329	-18.2863	45.2611	343.32	0.33	0.55	3	18	2018	1110	N	VIIRS	n	1	293.16	3.14	D	0	Madagascar dry deciduous forests	Mar	1	79.095	13.1493
216	3375	-18.1866	44.7754	339.2	0.48	0.4	3	19	2018	1051	N	VIIRS	n	1	303.77	5.35	D	0	Madagascar dry deciduous forests	Mar	1	79.095	13.1493
217	3376	-18.055	44.7446	336.2	0.48	0.4	3	19	2018	1051	N	VIIRS	n	1	302.13	3.01	D	0	Madagascar dry deciduous forests	Mar	1	79.095	13.1493
218	3378	-18.519	44.8458	332.48	0.48	0.4	3	19	2018	1051	N	VIIRS	n	1	297.13	2.62	D	0	Madagascar dry deciduous forests	Mar	1	79.095	13.1493
219	3388	-16.9187	45.6573	332.55	0.56	0.43	3	19	2018	1052	N	VIIRS	n	1	300.05	4.66	D	0	Madagascar dry deciduous forests	Mar	1	79.095	13.1493
220	3389	-17.3561	45.5875	330.73	0.55	0.42	3	19	2018	1052	N	VIIRS	n	1	301.75	4.09	D	0	Madagascar dry deciduous forests	Mar	1	79.095	13.1493
221	3424	-19.9445	45.771	342.18	0.39	0.36	3	20	2018	1032	N	VIIRS	n	1	308.51	4.5	D	0	Madagascar dry deciduous forests	Mar	1	79.095	13.1493
222	3425	-19.5135	45.1707	334.51	0.39	0.36	3	20	2018	1032	N	VIIRS	n	1	303.57	5.19	D	0	Madagascar dry deciduous forests	Mar	1	79.095	13.1493
223	3427	-19.7443	45.6422	339.22	0.39	0.36	3	20	2018	1032	N	VIIRS	l	1	309.24	2.09	D	0	Madagascar dry deciduous forests	Mar	1	79.095	13.1493
224	3430	-19.9144	45.6823	337.87	0.39	0.36	3	20	2018	1032	N	VIIRS	l	1	310.91	2.58	D	0	Madagascar dry deciduous forests	Mar	1	79.095	13.1493
225	3434	-19.5096	45.1739	343.18	0.39	0.36	3	20	2018	1032	N	VIIRS	n	1	305.79	8.15	D	0	Madagascar dry deciduous forests	Mar	1	79.095	13.1493
226	3440	-19.509	45.1546	341.53	0.39	0.36	3	20	2018	1032	N	VIIRS	n	1	308.62	4.55	D	0	Madagascar dry deciduous forests	Mar	1	79.095	13.1493
227	3443	-19.9478	45.7716	333.7	0.39	0.36	3	20	2018	1032	N	VIIRS	l	1	307.82	3.1	D	0	Madagascar dry deciduous forests	Mar	1	79.095	13.1493
228	3444	-19.7174	45.0575	341.45	0.39	0.36	3	20	2018	1032	N	VIIRS	n	1	305.12	5.62	D	0	Madagascar dry deciduous forests	Mar	1	79.095	13.1493
229	3445	-20.9797	45.9191	346.63	0.39	0.36	3	20	2018	1032	N	VIIRS	n	1	312.1	5.64	D	0	Madagascar dry deciduous forests	Mar	1	79.095	13.1493
230	3452	-18.945	44.9825	338.03	0.39	0.36	3	20	2018	1032	N	VIIRS	n	1	293.71	3.9	D	0	Madagascar dry deciduous forests	Mar	1	79.095	13.1493
231	3455	-19.3978	45.5957	338.48	0.39	0.36	3	20	2018	1032	N	VIIRS	n	1	306.2	3.14	D	0	Madagascar dry deciduous forests	Mar	1	79.095	13.1493
232	3457	-19.4061	45.8276	330.44	0.38	0.36	3	20	2018	1032	N	VIIRS	l	1	304.65	2.7	D	0	Madagascar dry deciduous forests	Mar	1	79.095	13.1493
233	3458	-19.4199	45.8261	338.66	0.38	0.36	3	20	2018	1032	N	VIIRS	n	1	307.66	2.56	D	0	Madagascar dry deciduous forests	Mar	1	79.095	13.1493
234	3460	-19.4055	45.8312	334.5	0.38	0.36	3	20	2018	1032	N	VIIRS	l	1	304.79	3.34	D	0	Madagascar dry deciduous forests	Mar	1	79.095	13.1493
235	3464	-16.9507	45.6527	338.46	0.38	0.36	3	20	2018	1033	N	VIIRS	n	1	305.52	3.15	D	0	Madagascar dry deciduous forests	Mar	1	79.095	13.1493
236	3465	-17.0459	45.6912	332.23	0.38	0.36	3	20	2018	1033	N	VIIRS	l	1	307.21	1.78	D	0	Madagascar dry deciduous forests	Mar	1	79.095	13.1493
237	3466	-16.994	45.9271	335.02	0.39	0.36	3	20	2018	1033	N	VIIRS	l	1	306.29	3.75	D	0	Madagascar dry deciduous forests	Mar	1	79.095	13.1493
238	3468	-15.0362	47.371	336.06	0.42	0.38	3	20	2018	1033	N	VIIRS	n	1	301.27	4.38	D	0	Madagascar dry deciduous forests	Mar	1	79.095	13.1493
239	3469	-15.0371	47.3713	336.35	0.42	0.38	3	20	2018	1033	N	VIIRS	n	1	301.28	4.03	D	0	Madagascar dry deciduous forests	Mar	1	79.095	13.1493
240	3470	-16.8879	45.9727	336.46	0.39	0.36	3	20	2018	1033	N	VIIRS	l	1	307.74	1.54	D	0	Madagascar dry deciduous forests	Mar	1	79.095	13.1493
241	3471	-17.1208	46.3073	344.28	0.39	0.36	3	20	2018	1033	N	VIIRS	n	1	308.96	8.36	D	0	Madagascar dry deciduous forests	Mar	1	79.095	13.1493
242	3472	-16.9056	46.0129	347.44	0.39	0.36	3	20	2018	1033	N	VIIRS	n	1	305.43	8.46	D	0	Madagascar dry deciduous forests	Mar	1	79.095	13.1493
243	3473	-17.2916	45.7214	331.31	0.38	0.36	3	20	2018	1033	N	VIIRS	l	1	305.95	2.02	D	0	Madagascar dry deciduous forests	Mar	1	79.095	13.1493
244	3474	-16.6584	46.102	334.42	0.39	0.36	3	20	2018	1033	N	VIIRS	n	1	300.82	2.56	D	0	Madagascar dry deciduous forests	Mar	1	79.095	13.1493
245	3478	-16.6664	45.6127	331.66	0.38	0.36	3	20	2018	1033	N	VIIRS	l	1	305.97	2.04	D	0	Madagascar dry deciduous forests	Mar	1	79.095	13.1493
246	3479	-16.5059	46.9317	343.28	0.4	0.37	3	20	2018	1033	N	VIIRS	n	1	305.41	8.44	D	0	Madagascar dry deciduous forests	Mar	1	79.095	13.1493
247	3480	-17.5227	45.0185	330.67	0.39	0.36	3	20	2018	1033	N	VIIRS	n	1	300.37	2.95	D	0	Madagascar dry deciduous forests	Mar	1	79.095	13.1493
248	3491	-17.5377	45.2151	346.96	0.39	0.36	3	20	2018	1033	N	VIIRS	n	1	300.05	7.65	D	0	Madagascar dry deciduous forests	Mar	1	79.095	13.1493
249	3492	-15.0992	47.6061	337.49	0.43	0.38	3	20	2018	1033	N	VIIRS	n	1	299	4.71	D	0	Madagascar dry deciduous forests	Mar	1	79.095	13.1493
250	3495	-16.4857	46.8397	333.65	0.4	0.37	3	20	2018	1033	N	VIIRS	n	1	303.89	1.7	D	0	Madagascar dry deciduous forests	Mar	1	79.095	13.1493
251	3496	-16.4922	46.7986	336.06	0.4	0.37	3	20	2018	1033	N	VIIRS	l	1	306.51	9.49	D	0	Madagascar dry deciduous forests	Mar	1	79.095	13.1493
252	3497	-16.4889	46.798	344.43	0.4	0.37	3	20	2018	1033	N	VIIRS	n	1	304.03	9.21	D	0	Madagascar dry deciduous forests	Mar	1	79.095	13.1493
253	3501	-17.8209	45.974	333.84	0.38	0.36	3	20	2018	1033	N	VIIRS	n	1	303.49	2.84	D	0	Madagascar dry deciduous forests	Mar	1	79.095	13.1493
254	3503	-17.6814	45.9771	344.39	0.38	0.36	3	20	2018	1033	N	VIIRS	n	1	304.83	2.99	D	0	Madagascar dry deciduous forests	Mar	1	79.095	13.1493
255	3535	-19.9028	45.738	333.09	0.39	0.44	3	21	2018	1013	N	VIIRS	n	1	300.8	2.94	D	0	Madagascar dry deciduous forests	Mar	1	79.095	13.1493
256	3540	-16.4817	46.8348	337.13	0.47	0.39	3	21	2018	1014	N	VIIRS	n	1	303.5	4.16	D	0	Madagascar dry deciduous forests	Mar	1	79.095	13.1493
257	3541	-15.7512	47.605	339.63	0.43	0.38	3	21	2018	1014	N	VIIRS	n	1	299.64	3.69	D	0	Madagascar dry deciduous forests	Mar	1	79.095	13.1493
258	3542	-16.499	46.9794	332.67	0.46	0.39	3	21	2018	1014	N	VIIRS	n	1	302.74	1.83	D	0	Madagascar dry deciduous forests	Mar	1	79.095	13.1493
259	3545	-16.4984	46.9837	335.47	0.46	0.39	3	21	2018	1014	N	VIIRS	n	1	302.83	4.51	D	0	Madagascar dry deciduous forests	Mar	1	79.095	13.1493
260	3547	-16.4888	46.9735	337.85	0.46	0.39	3	21	2018	1014	N	VIIRS	n	1	301.95	3.77	D	0	Madagascar dry deciduous forests	Mar	1	79.095	13.1493
261	3548	-16.3725	47.1708	340.01	0.45	0.39	3	21	2018	1014	N	VIIRS	n	1	302.6	4.9	D	0	Madagascar dry deciduous forests	Mar	1	79.095	13.1493
262	3549	-16.4863	46.9643	333.93	0.46	0.39	3	21	2018	1014	N	VIIRS	n	1	301.6	8.3	D	0	Madagascar dry deciduous forests	Mar	1	79.095	13.1493
263	3554	-18.1078	44.2995	332.66	0.45	0.47	3	21	2018	1014	N	VIIRS	n	1	294.43	5.36	D	0	Madagascar dry deciduous forests	Mar	1	79.095	13.1493
264	3559	-15.9553	48.4672	352.11	0.4	0.37	3	21	2018	1014	N	VIIRS	n	1	297.97	7.26	D	0	Madagascar dry deciduous forests	Mar	1	79.095	13.1493
265	3560	-16.0567	48.4863	332.84	0.4	0.37	3	21	2018	1014	N	VIIRS	n	1	298.28	2.44	D	0	Madagascar dry deciduous forests	Mar	1	79.095	13.1493
266	3563	-17.1038	45.9158	330.74	0.53	0.42	3	21	2018	1014	N	VIIRS	l	1	301	2.45	D	0	Madagascar dry deciduous forests	Mar	1	79.095	13.1493
267	3565	-17.0934	45.9342	333.48	0.52	0.42	3	21	2018	1014	N	VIIRS	n	1	301.26	5.08	D	0	Madagascar dry deciduous forests	Mar	1	79.095	13.1493
268	3567	-12.9002	49.3791	340.98	0.38	0.36	3	21	2018	1015	N	VIIRS	n	1	296.17	4.98	D	0	Madagascar dry deciduous forests	Mar	1	79.095	13.1493
269	3588	-20.458	45.7723	332.64	0.39	0.59	3	22	2018	954	N	VIIRS	n	1	295.3	3.16	D	0	Madagascar dry deciduous forests	Mar	1	79.095	13.1493
270	3592	-19.2261	45.0122	332.82	0.42	0.61	3	22	2018	955	N	VIIRS	n	1	295.05	3.12	D	0	Madagascar dry deciduous forests	Mar	1	79.095	13.1493
271	3596	-16.9536	46.3777	337.2	0.32	0.55	3	22	2018	955	N	VIIRS	n	1	296.95	4.41	D	0	Madagascar dry deciduous forests	Mar	1	79.095	13.1493
272	3597	-16.9505	46.3788	348.34	0.32	0.55	3	22	2018	955	N	VIIRS	n	1	296.93	4.43	D	0	Madagascar dry deciduous forests	Mar	1	79.095	13.1493
273	3598	-19.2252	45.0078	343.42	0.42	0.61	3	22	2018	955	N	VIIRS	n	1	295.35	7.29	D	0	Madagascar dry deciduous forests	Mar	1	79.095	13.1493
274	3604	-19.2266	45.0073	333.51	0.42	0.61	3	22	2018	955	N	VIIRS	n	1	294.24	3.12	D	0	Madagascar dry deciduous forests	Mar	1	79.095	13.1493
275	3605	-16.6996	45.837	331.14	0.35	0.57	3	22	2018	955	N	VIIRS	n	1	293.82	2.37	D	0	Madagascar dry deciduous forests	Mar	1	79.095	13.1493
276	3606	-16.6984	45.8367	332.1	0.35	0.57	3	22	2018	955	N	VIIRS	n	1	294.22	2.65	D	0	Madagascar dry deciduous forests	Mar	1	79.095	13.1493
277	3608	-18.6844	45.396	330.59	0.39	0.6	3	22	2018	955	N	VIIRS	n	1	294.6	1.94	D	0	Madagascar dry deciduous forests	Mar	1	79.095	13.1493
278	3609	-16.4735	46.7956	345.03	0.6	0.53	3	22	2018	955	N	VIIRS	n	1	297.32	11.95	D	0	Madagascar dry deciduous forests	Mar	1	79.095	13.1493
279	3610	-16.4722	46.7932	344.17	0.6	0.53	3	22	2018	955	N	VIIRS	n	1	297.31	8.63	D	3	Madagascar dry deciduous forests	Mar	1	79.095	13.1493
280	3614	-15.6154	47.7146	330.36	0.51	0.49	3	22	2018	956	N	VIIRS	n	1	296.46	3.51	D	0	Madagascar dry deciduous forests	Mar	1	79.095	13.1493
281	3657	-19.278	44.6024	344.45	0.36	0.57	3	23	2018	1116	N	VIIRS	n	1	291.8	3.25	D	0	Madagascar dry deciduous forests	Mar	1	79.095	13.1493
282	3658	-19.2727	44.6011	334.65	0.36	0.57	3	23	2018	1116	N	VIIRS	n	1	291.03	3.25	D	0	Madagascar dry deciduous forests	Mar	1	79.095	13.1493
283	3661	-19.7544	44.6882	331.52	0.36	0.57	3	23	2018	1116	N	VIIRS	n	1	291.7	3.27	D	0	Madagascar dry deciduous forests	Mar	1	79.095	13.1493
284	3663	-19.736	45.0777	332.91	0.38	0.58	3	23	2018	1116	N	VIIRS	n	1	291.29	2.6	D	0	Madagascar dry deciduous forests	Mar	1	79.095	13.1493
285	3664	-19.7551	44.6848	351.99	0.36	0.57	3	23	2018	1116	N	VIIRS	n	1	292.64	3.27	D	0	Madagascar dry deciduous forests	Mar	1	79.095	13.1493
286	3665	-19.7528	44.6867	367	0.36	0.57	3	23	2018	1116	N	VIIRS	h	1	293.15	8.93	D	0	Madagascar dry deciduous forests	Mar	1	79.095	13.1493
287	3667	-20.7747	45.4515	337.81	0.38	0.59	3	23	2018	1116	N	VIIRS	n	1	297.67	5.48	D	0	Madagascar dry deciduous forests	Mar	1	79.095	13.1493
288	3670	-16.4876	46.9713	330.34	0.57	0.69	3	23	2018	1117	N	VIIRS	n	1	289.48	2.85	D	0	Madagascar dry deciduous forests	Mar	1	79.095	13.1493
289	3671	-15.5125	47.7738	337.56	0.67	0.74	3	23	2018	1117	N	VIIRS	n	1	288.35	6.16	D	3	Madagascar dry deciduous forests	Mar	1	79.095	13.1493
290	3672	-15.5125	47.7759	333.23	0.67	0.74	3	23	2018	1117	N	VIIRS	n	1	288.85	6.3	D	3	Madagascar dry deciduous forests	Mar	1	79.095	13.1493
291	3712	-20.8268	45.8049	333.34	0.41	0.45	3	24	2018	1057	N	VIIRS	l	1	306.29	2.41	D	0	Madagascar dry deciduous forests	Mar	1	79.095	13.1493
292	3729	-19.1849	44.4105	333.62	0.54	0.42	3	24	2018	1057	N	VIIRS	n	1	296.65	4.02	D	0	Madagascar dry deciduous forests	Mar	1	79.095	13.1493
293	3730	-19.185	44.4125	332.23	0.54	0.42	3	24	2018	1057	N	VIIRS	n	1	296.75	4.84	D	0	Madagascar dry deciduous forests	Mar	1	79.095	13.1493
294	3731	-19.1801	45.1599	340.4	0.4	0.44	3	24	2018	1057	N	VIIRS	n	1	301.73	4.69	D	0	Madagascar dry deciduous forests	Mar	1	79.095	13.1493
295	3745	-19.9652	45.4799	339.94	0.4	0.44	3	24	2018	1057	N	VIIRS	n	1	299.61	3.77	D	3	Madagascar dry deciduous forests	Mar	1	79.095	13.1493
296	3746	-19.5064	45.4302	341.32	0.41	0.45	3	24	2018	1057	N	VIIRS	n	1	303.12	9.16	D	3	Madagascar dry deciduous forests	Mar	1	79.095	13.1493
297	3748	-19.566	45.4426	333.81	0.41	0.45	3	24	2018	1057	N	VIIRS	n	1	301.11	1.84	D	0	Madagascar dry deciduous forests	Mar	1	79.095	13.1493
298	3758	-16.9568	46.3061	342.16	0.51	0.49	3	24	2018	1058	N	VIIRS	n	1	298.23	5.91	D	0	Madagascar dry deciduous forests	Mar	1	79.095	13.1493
299	3763	-19.0588	44.4437	333.04	0.54	0.42	3	24	2018	1058	N	VIIRS	n	1	297.87	3.43	D	0	Madagascar dry deciduous forests	Mar	1	79.095	13.1493
300	3771	-15.7627	47.1294	338.29	0.6	0.53	3	24	2018	1058	N	VIIRS	n	1	292.43	7.36	D	0	Madagascar dry deciduous forests	Mar	1	79.095	13.1493
301	3772	-16.5842	44.5934	340.69	0.4	0.45	3	24	2018	1058	N	VIIRS	n	1	296.86	6.46	D	0	Madagascar dry deciduous forests	Mar	1	79.095	13.1493
302	3773	-16.4949	46.9474	333.22	0.57	0.52	3	24	2018	1058	N	VIIRS	n	1	294.8	3.06	D	0	Madagascar dry deciduous forests	Mar	1	79.095	13.1493
303	3774	-16.5106	46.9172	333.17	0.57	0.52	3	24	2018	1058	N	VIIRS	n	1	295.57	2.99	D	0	Madagascar dry deciduous forests	Mar	1	79.095	13.1493
304	3775	-16.493	47.0085	342.64	0.57	0.52	3	24	2018	1058	N	VIIRS	n	1	293.1	12.62	D	0	Madagascar dry deciduous forests	Mar	1	79.095	13.1493
305	3776	-17.0627	46.221	341.83	0.5	0.49	3	24	2018	1058	N	VIIRS	n	1	300.25	5.56	D	0	Madagascar dry deciduous forests	Mar	1	79.095	13.1493
306	3777	-15.5243	47.7858	355.2	0.34	0.56	3	24	2018	1058	N	VIIRS	n	1	294.55	19.66	D	3	Madagascar dry deciduous forests	Mar	1	79.095	13.1493
307	3778	-15.5248	47.7886	367	0.34	0.56	3	24	2018	1058	N	VIIRS	h	1	293.13	12.86	D	3	Madagascar dry deciduous forests	Mar	1	79.095	13.1493
308	3779	-15.2236	47.8344	336.42	0.34	0.56	3	24	2018	1058	N	VIIRS	n	1	293.2	2.19	D	0	Madagascar dry deciduous forests	Mar	1	79.095	13.1493
309	3780	-15.5254	47.7854	355.19	0.34	0.56	3	24	2018	1058	N	VIIRS	n	1	292.68	10.69	D	0	Madagascar dry deciduous forests	Mar	1	79.095	13.1493
310	3781	-18.8618	45.3022	331.58	0.41	0.45	3	24	2018	1058	N	VIIRS	n	1	300.62	2.4	D	3	Madagascar dry deciduous forests	Mar	1	79.095	13.1493
311	3784	-17.55	46.8556	309.66	0.39	0.36	3	24	2018	2208	N	VIIRS	n	1	292.71	0.74	N	0	Madagascar dry deciduous forests	Mar	1	79.095	13.1493
312	3785	-19.4809	45.6263	326.56	0.38	0.36	3	24	2018	2208	N	VIIRS	n	1	293.61	2.15	N	0	Madagascar dry deciduous forests	Mar	1	79.095	13.1493
313	3861	-19.786	45.7004	344.72	0.39	0.36	3	25	2018	1038	N	VIIRS	n	1	302.86	5.41	D	0	Madagascar dry deciduous forests	Mar	1	79.095	13.1493
314	3898	-20.6647	45.5958	339.7	0.39	0.36	3	25	2018	1038	N	VIIRS	l	1	310.72	3.22	D	0	Madagascar dry deciduous forests	Mar	1	79.095	13.1493
315	3943	-16.2558	47.96	333.36	0.51	0.41	3	25	2018	1039	N	VIIRS	n	1	300.5	4.44	D	0	Madagascar dry deciduous forests	Mar	1	79.095	13.1493
316	3944	-16.2311	47.3312	344.21	0.48	0.4	3	25	2018	1039	N	VIIRS	n	1	302.89	8.25	D	3	Madagascar dry deciduous forests	Mar	1	79.095	13.1493
317	3946	-16.2566	47.9556	332.06	0.51	0.41	3	25	2018	1039	N	VIIRS	n	1	301.65	4.9	D	0	Madagascar dry deciduous forests	Mar	1	79.095	13.1493
318	3947	-18.5548	45.1866	336.97	0.39	0.36	3	25	2018	1039	N	VIIRS	n	1	304.91	2.43	D	0	Madagascar dry deciduous forests	Mar	1	79.095	13.1493
319	3949	-16.3914	48.1192	332.07	0.52	0.42	3	25	2018	1039	N	VIIRS	n	1	298.34	3.56	D	0	Madagascar dry deciduous forests	Mar	1	79.095	13.1493
320	3950	-16.2334	47.3307	340.87	0.48	0.4	3	25	2018	1039	N	VIIRS	n	1	302.89	8.53	D	0	Madagascar dry deciduous forests	Mar	1	79.095	13.1493
321	3951	-19.5323	45.8688	336.91	0.4	0.37	3	25	2018	1039	N	VIIRS	n	1	306.81	2.22	D	0	Madagascar dry deciduous forests	Mar	1	79.095	13.1493
322	3952	-17.31	44.9107	331.58	0.39	0.36	3	25	2018	1039	N	VIIRS	n	1	297.88	5.47	D	0	Madagascar dry deciduous forests	Mar	1	79.095	13.1493
323	3953	-19.6824	44.6979	330.28	0.38	0.36	3	25	2018	1039	N	VIIRS	l	1	301.43	1.34	D	3	Madagascar dry deciduous forests	Mar	1	79.095	13.1493
324	3954	-17.3127	44.9149	333.65	0.39	0.36	3	25	2018	1039	N	VIIRS	n	1	300.18	5.47	D	0	Madagascar dry deciduous forests	Mar	1	79.095	13.1493
325	3955	-17.3094	44.9144	333.17	0.39	0.36	3	25	2018	1039	N	VIIRS	n	1	298.02	5.47	D	0	Madagascar dry deciduous forests	Mar	1	79.095	13.1493
326	3956	-17.3133	44.9113	332.08	0.39	0.36	3	25	2018	1039	N	VIIRS	n	1	300.51	5.47	D	0	Madagascar dry deciduous forests	Mar	1	79.095	13.1493
327	3957	-18.2574	45.1233	336.61	0.39	0.36	3	25	2018	1039	N	VIIRS	n	1	302.9	1.92	D	0	Madagascar dry deciduous forests	Mar	1	79.095	13.1493
328	3958	-19.7255	44.6303	334.83	0.38	0.36	3	25	2018	1039	N	VIIRS	n	1	302.41	1.03	D	0	Madagascar dry deciduous forests	Mar	1	79.095	13.1493
329	3959	-19.7299	44.6914	335.95	0.38	0.36	3	25	2018	1039	N	VIIRS	n	1	303.38	1.6	D	3	Madagascar dry deciduous forests	Mar	1	79.095	13.1493
330	3964	-16.3417	45.3161	332.11	0.4	0.37	3	25	2018	1039	N	VIIRS	n	1	300.3	3.27	D	0	Madagascar dry deciduous forests	Mar	1	79.095	13.1493
331	3966	-19.2989	44.9485	335.6	0.39	0.36	3	25	2018	1039	N	VIIRS	n	1	303.75	2.73	D	0	Madagascar dry deciduous forests	Mar	1	79.095	13.1493
332	3967	-19.2995	44.9449	330.94	0.39	0.36	3	25	2018	1039	N	VIIRS	l	1	304.34	2.73	D	0	Madagascar dry deciduous forests	Mar	1	79.095	13.1493
333	3968	-19.1323	44.9083	337.54	0.39	0.36	3	25	2018	1039	N	VIIRS	n	1	302.68	3.24	D	0	Madagascar dry deciduous forests	Mar	1	79.095	13.1493
334	3970	-19.2967	44.9406	336.1	0.39	0.36	3	25	2018	1039	N	VIIRS	n	1	304.38	3.01	D	0	Madagascar dry deciduous forests	Mar	1	79.095	13.1493
335	3971	-19.2973	44.937	335.71	0.39	0.36	3	25	2018	1039	N	VIIRS	n	1	302.6	3.01	D	0	Madagascar dry deciduous forests	Mar	1	79.095	13.1493
336	3978	-16.4835	46.8037	334.58	0.45	0.39	3	25	2018	1039	N	VIIRS	n	1	302.24	8.21	D	0	Madagascar dry deciduous forests	Mar	1	79.095	13.1493
337	3979	-16.4842	46.7995	331.25	0.45	0.39	3	25	2018	1039	N	VIIRS	n	1	300.43	2.3	D	0	Madagascar dry deciduous forests	Mar	1	79.095	13.1493
338	3983	-15.7467	47.6601	335.98	0.5	0.41	3	25	2018	1039	N	VIIRS	n	1	300.12	3.5	D	0	Madagascar dry deciduous forests	Mar	1	79.095	13.1493
339	3984	-15.7678	47.0165	331.03	0.47	0.39	3	25	2018	1039	N	VIIRS	n	1	299.58	2.39	D	0	Madagascar dry deciduous forests	Mar	1	79.095	13.1493
340	3986	-16.4828	46.8079	345.39	0.45	0.39	3	25	2018	1039	N	VIIRS	n	1	301.93	8.21	D	0	Madagascar dry deciduous forests	Mar	1	79.095	13.1493
341	3988	-19.3665	45.8118	352.42	0.4	0.37	3	25	2018	1039	N	VIIRS	n	1	306.41	7.94	D	0	Madagascar dry deciduous forests	Mar	1	79.095	13.1493
342	3990	-19.3979	45.6357	336.48	0.39	0.36	3	25	2018	1039	N	VIIRS	n	1	304.87	4.57	D	0	Madagascar dry deciduous forests	Mar	1	79.095	13.1493
343	3991	-17.9306	45.3331	336.01	0.39	0.36	3	25	2018	1039	N	VIIRS	n	1	300.87	2.67	D	0	Madagascar dry deciduous forests	Mar	1	79.095	13.1493
344	3992	-17.1212	46.0246	332.48	0.41	0.37	3	25	2018	1039	N	VIIRS	l	1	305.13	1.67	D	0	Madagascar dry deciduous forests	Mar	1	79.095	13.1493
345	3993	-17.0797	46.3211	332.09	0.42	0.38	3	25	2018	1039	N	VIIRS	l	1	305.15	1.33	D	0	Madagascar dry deciduous forests	Mar	1	79.095	13.1493
346	3994	-16.9426	45.6404	335.09	0.4	0.37	3	25	2018	1039	N	VIIRS	l	1	305.58	3.23	D	0	Madagascar dry deciduous forests	Mar	1	79.095	13.1493
347	3995	-16.943	45.6407	330.26	0.41	0.37	3	25	2018	1039	N	VIIRS	l	1	304.41	5.47	D	0	Madagascar dry deciduous forests	Mar	1	79.095	13.1493
348	3996	-16.9408	45.6325	334.83	0.4	0.37	3	25	2018	1039	N	VIIRS	n	1	304.12	2.3	D	0	Madagascar dry deciduous forests	Mar	1	79.095	13.1493
349	3998	-16.4882	46.9749	336.49	0.46	0.39	3	25	2018	1039	N	VIIRS	n	1	301.16	3.99	D	0	Madagascar dry deciduous forests	Mar	1	79.095	13.1493
350	3999	-16.378	45.5912	330.26	0.41	0.37	3	25	2018	1039	N	VIIRS	l	1	301.27	2.21	D	0	Madagascar dry deciduous forests	Mar	1	79.095	13.1493
351	4003	-15.4887	47.7445	335.87	0.51	0.41	3	25	2018	1040	N	VIIRS	n	1	300.13	7.19	D	0	Madagascar dry deciduous forests	Mar	1	79.095	13.1493
352	4005	-14.3604	48.1659	333.68	0.56	0.43	3	25	2018	1040	N	VIIRS	n	1	297.01	5.17	D	0	Madagascar dry deciduous forests	Mar	1	79.095	13.1493
353	4006	-14.3581	48.1676	332.29	0.56	0.43	3	25	2018	1040	N	VIIRS	n	1	295.77	7.34	D	0	Madagascar dry deciduous forests	Mar	1	79.095	13.1493
354	4007	-15.2679	47.6091	338.45	0.51	0.41	3	25	2018	1040	N	VIIRS	n	1	300.97	4.49	D	0	Madagascar dry deciduous forests	Mar	1	79.095	13.1493
355	4064	-20.3658	45.7861	334.07	0.48	0.4	3	26	2018	1019	N	VIIRS	n	1	303.19	2.99	D	0	Madagascar dry deciduous forests	Mar	1	79.095	13.1493
356	4149	-19.8636	45.7654	330.15	0.48	0.4	3	26	2018	1020	N	VIIRS	l	1	301.86	4.23	D	0	Madagascar dry deciduous forests	Mar	1	79.095	13.1493
357	4150	-19.8617	45.7622	333.09	0.48	0.4	3	26	2018	1020	N	VIIRS	n	1	302.87	2.6	D	0	Madagascar dry deciduous forests	Mar	1	79.095	13.1493
358	4158	-16.7664	46.8762	333.75	0.41	0.37	3	26	2018	1020	N	VIIRS	n	1	305.15	1.69	D	0	Madagascar dry deciduous forests	Mar	1	79.095	13.1493
359	4160	-18.6975	44.9695	334.15	0.51	0.41	3	26	2018	1020	N	VIIRS	n	1	297.3	3.81	D	0	Madagascar dry deciduous forests	Mar	1	79.095	13.1493
360	4161	-17.0502	47.0295	332.04	0.4	0.37	3	26	2018	1020	N	VIIRS	n	1	306.24	1.88	D	3	Madagascar dry deciduous forests	Mar	1	79.095	13.1493
361	4168	-16.8502	46.4887	346.53	0.42	0.38	3	26	2018	1020	N	VIIRS	n	1	307.61	4.7	D	0	Madagascar dry deciduous forests	Mar	1	79.095	13.1493
362	4171	-16.8516	46.4882	344.03	0.42	0.38	3	26	2018	1020	N	VIIRS	n	1	308.03	2.83	D	0	Madagascar dry deciduous forests	Mar	1	79.095	13.1493
363	4190	-16.4745	46.9943	343.19	0.4	0.37	3	26	2018	1020	N	VIIRS	n	1	307.26	5.57	D	0	Madagascar dry deciduous forests	Mar	1	79.095	13.1493
364	4192	-19.5613	44.5455	339.28	0.55	0.42	3	26	2018	1020	N	VIIRS	n	1	300.29	6.58	D	0	Madagascar dry deciduous forests	Mar	1	79.095	13.1493
365	4193	-16.4849	46.8484	334.16	0.41	0.37	3	26	2018	1020	N	VIIRS	n	1	305.1	1.72	D	0	Madagascar dry deciduous forests	Mar	1	79.095	13.1493
366	4203	-19.4255	45.6403	332.4	0.48	0.4	3	26	2018	1020	N	VIIRS	n	1	304.15	3.32	D	0	Madagascar dry deciduous forests	Mar	1	79.095	13.1493
367	4204	-16.4581	46.9879	340.23	0.4	0.37	3	26	2018	1020	N	VIIRS	n	1	307.1	4.74	D	3	Madagascar dry deciduous forests	Mar	1	79.095	13.1493
368	4207	-17.1132	46.2834	337.96	0.43	0.38	3	26	2018	1020	N	VIIRS	l	1	311.55	2.53	D	0	Madagascar dry deciduous forests	Mar	1	79.095	13.1493
369	4208	-16.9943	45.6591	338.22	0.45	0.39	3	26	2018	1020	N	VIIRS	n	1	305.17	7.45	D	0	Madagascar dry deciduous forests	Mar	1	79.095	13.1493
370	4211	-17.0921	46.1776	336.97	0.43	0.38	3	26	2018	1020	N	VIIRS	n	1	307.03	3.81	D	0	Madagascar dry deciduous forests	Mar	1	79.095	13.1493
371	4213	-17.0915	46.1817	342.23	0.43	0.38	3	26	2018	1020	N	VIIRS	n	1	310	3.81	D	0	Madagascar dry deciduous forests	Mar	1	79.095	13.1493
372	4214	-16.4578	46.9878	344.49	0.4	0.37	3	26	2018	1021	N	VIIRS	n	1	306.98	4.64	D	0	Madagascar dry deciduous forests	Mar	1	79.095	13.1493
373	4216	-15.8507	48.2305	337.3	0.38	0.36	3	26	2018	1021	N	VIIRS	n	1	303.34	4.59	D	0	Madagascar dry deciduous forests	Mar	1	79.095	13.1493
374	4217	-15.4366	48.1549	331.89	0.38	0.36	3	26	2018	1021	N	VIIRS	l	1	302.32	2.88	D	0	Madagascar dry deciduous forests	Mar	1	79.095	13.1493
375	4218	-15.106	48.4202	330.82	0.38	0.36	3	26	2018	1021	N	VIIRS	n	1	298.27	1.92	D	0	Madagascar dry deciduous forests	Mar	1	79.095	13.1493
376	4219	-14.8778	48.276	333.54	0.38	0.36	3	26	2018	1021	N	VIIRS	n	1	294.96	2.14	D	0	Madagascar dry deciduous forests	Mar	1	79.095	13.1493
377	4220	-15.9437	48.3972	338.96	0.38	0.36	3	26	2018	1021	N	VIIRS	n	1	302.13	2.99	D	0	Madagascar dry deciduous forests	Mar	1	79.095	13.1493
378	4221	-15.9522	48.4759	335.5	0.38	0.36	3	26	2018	1021	N	VIIRS	n	1	304.08	2.88	D	0	Madagascar dry deciduous forests	Mar	1	79.095	13.1493
379	4222	-15.3589	48.2228	331.86	0.38	0.36	3	26	2018	1021	N	VIIRS	n	1	298.95	4.32	D	0	Madagascar dry deciduous forests	Mar	1	79.095	13.1493
380	4223	-15.7578	47.354	336.01	0.39	0.36	3	26	2018	1021	N	VIIRS	l	1	307.46	3.6	D	0	Madagascar dry deciduous forests	Mar	1	79.095	13.1493
381	4224	-15.6255	46.825	337.83	0.4	0.37	3	26	2018	1021	N	VIIRS	n	1	307.02	3.34	D	0	Madagascar dry deciduous forests	Mar	1	79.095	13.1493
382	4225	-15.7692	47.1258	338.6	0.4	0.37	3	26	2018	1021	N	VIIRS	n	1	305.57	3.15	D	0	Madagascar dry deciduous forests	Mar	1	79.095	13.1493
383	4226	-15.3348	47.4808	335.57	0.39	0.36	3	26	2018	1021	N	VIIRS	n	1	304.43	1.94	D	0	Madagascar dry deciduous forests	Mar	1	79.095	13.1493
384	4227	-15.1612	47.0759	343.7	0.39	0.37	3	26	2018	1021	N	VIIRS	n	1	308.79	4.67	D	0	Madagascar dry deciduous forests	Mar	1	79.095	13.1493
385	4228	-15.9532	47.5652	333.75	0.39	0.36	3	26	2018	1021	N	VIIRS	n	1	306.54	1.91	D	0	Madagascar dry deciduous forests	Mar	1	79.095	13.1493
386	4229	-15.1528	47.2509	343.74	0.39	0.36	3	26	2018	1021	N	VIIRS	n	1	305.13	7.71	D	0	Madagascar dry deciduous forests	Mar	1	79.095	13.1493
387	4230	-16.2363	47.6213	334.02	0.39	0.36	3	26	2018	1021	N	VIIRS	n	1	306.62	1.58	D	0	Madagascar dry deciduous forests	Mar	1	79.095	13.1493
388	4231	-15.1578	47.0754	353.72	0.39	0.37	3	26	2018	1021	N	VIIRS	n	1	310.87	4.67	D	0	Madagascar dry deciduous forests	Mar	1	79.095	13.1493
389	4275	-21.0457	45.0665	330.53	0.35	0.57	3	27	2018	1000	N	VIIRS	l	1	301.37	1.3	D	0	Madagascar dry deciduous forests	Mar	1	79.095	13.1493
390	4364	-19.6845	44.9876	345.79	0.34	0.56	3	27	2018	1001	N	VIIRS	n	1	299.79	2.63	D	0	Madagascar dry deciduous forests	Mar	1	79.095	13.1493
391	4366	-19.6658	45.0155	331.03	0.34	0.56	3	27	2018	1001	N	VIIRS	n	1	298.43	2.16	D	0	Madagascar dry deciduous forests	Mar	1	79.095	13.1493
392	4368	-17.4796	47.3552	341.13	0.45	0.47	3	27	2018	1001	N	VIIRS	n	1	302.78	5.85	D	0	Madagascar dry deciduous forests	Mar	1	79.095	13.1493
393	4380	-18.8601	45.0175	348.09	0.33	0.55	3	27	2018	1001	N	VIIRS	n	1	298.87	4.74	D	0	Madagascar dry deciduous forests	Mar	1	79.095	13.1493
394	4386	-19.3839	45.6799	332.56	0.61	0.53	3	27	2018	1001	N	VIIRS	n	1	301.83	3.08	D	0	Madagascar dry deciduous forests	Mar	1	79.095	13.1493
395	4389	-16.1103	46.7963	334.38	0.47	0.47	3	27	2018	1002	N	VIIRS	n	1	298.62	3.46	D	0	Madagascar dry deciduous forests	Mar	1	79.095	13.1493
396	4390	-16.4776	46.8469	330.67	0.47	0.48	3	27	2018	1002	N	VIIRS	n	1	299.23	3.12	D	0	Madagascar dry deciduous forests	Mar	1	79.095	13.1493
397	4392	-15.5525	47.8341	331.08	0.4	0.44	3	27	2018	1002	N	VIIRS	n	1	298.75	3.1	D	0	Madagascar dry deciduous forests	Mar	1	79.095	13.1493
398	4393	-16.5184	47.0215	330.53	0.46	0.47	3	27	2018	1002	N	VIIRS	n	1	298.8	3.29	D	0	Madagascar dry deciduous forests	Mar	1	79.095	13.1493
399	4394	-14.9123	48.4293	330.29	0.54	0.42	3	27	2018	1002	N	VIIRS	n	1	299.81	1.88	D	0	Madagascar dry deciduous forests	Mar	1	79.095	13.1493
400	4396	-15.4661	48.148	332.3	0.57	0.43	3	27	2018	1002	N	VIIRS	n	1	303.46	4.45	D	0	Madagascar dry deciduous forests	Mar	1	79.095	13.1493
401	4399	-16.2916	48.0766	339.66	0.39	0.44	3	27	2018	1002	N	VIIRS	n	1	294.92	2.84	D	0	Madagascar dry deciduous forests	Mar	1	79.095	13.1493
402	4401	-15.7869	47.0359	340.87	0.45	0.47	3	27	2018	1002	N	VIIRS	n	1	299.13	4.67	D	0	Madagascar dry deciduous forests	Mar	1	79.095	13.1493
403	4402	-15.7643	47.1281	331.4	0.44	0.46	3	27	2018	1002	N	VIIRS	n	1	299.81	3.86	D	0	Madagascar dry deciduous forests	Mar	1	79.095	13.1493
404	4403	-15.7279	47.1401	330.28	0.44	0.46	3	27	2018	1002	N	VIIRS	n	1	296.67	3.24	D	0	Madagascar dry deciduous forests	Mar	1	79.095	13.1493
405	4438	-15.994	48.491	335.47	0.37	0.58	3	28	2018	943	N	VIIRS	n	1	293.84	5.01	D	0	Madagascar dry deciduous forests	Mar	1	79.095	13.1493
406	4482	-19.788	45.4646	346.51	0.5	0.66	3	28	2018	1122	N	VIIRS	n	1	298.01	4.96	D	0	Madagascar dry deciduous forests	Mar	1	79.095	13.1493
407	4509	-18.5332	45.3312	331.89	0.52	0.67	3	28	2018	1123	N	VIIRS	n	1	294.59	5.37	D	0	Madagascar dry deciduous forests	Mar	1	79.095	13.1493
408	4510	-18.0244	44.306	330.38	0.46	0.63	3	28	2018	1123	N	VIIRS	n	1	293.58	1.82	D	0	Madagascar dry deciduous forests	Mar	1	79.095	13.1493
409	4543	-20.8328	45.8132	331.14	0.51	0.49	3	29	2018	1103	N	VIIRS	l	1	303.52	2.66	D	0	Madagascar dry deciduous forests	Mar	1	79.095	13.1493
410	4544	-20.8322	45.8148	332.42	0.51	0.49	3	29	2018	1103	N	VIIRS	l	1	302.92	1.85	D	0	Madagascar dry deciduous forests	Mar	1	79.095	13.1493
411	4549	-20.8154	45.6367	337.48	0.49	0.49	3	29	2018	1103	N	VIIRS	n	1	305.11	6.68	D	0	Madagascar dry deciduous forests	Mar	1	79.095	13.1493
412	4604	-20.187	45.7804	341.55	0.52	0.5	3	29	2018	1103	N	VIIRS	n	1	301	4.95	D	0	Madagascar dry deciduous forests	Mar	1	79.095	13.1493
413	4615	-20.1873	45.7832	330.35	0.52	0.5	3	29	2018	1103	N	VIIRS	n	1	300.13	7.18	D	0	Madagascar dry deciduous forests	Mar	1	79.095	13.1493
414	4629	-16.4917	46.9771	332.84	0.36	0.57	3	29	2018	1104	N	VIIRS	n	1	291.31	4.35	D	0	Madagascar dry deciduous forests	Mar	1	79.095	13.1493
415	4633	-19.7559	44.8483	342.56	0.46	0.47	3	29	2018	1104	N	VIIRS	n	1	299.19	10.88	D	3	Madagascar dry deciduous forests	Mar	1	79.095	13.1493
416	4635	-16.4833	46.6459	333.1	0.34	0.56	3	29	2018	1104	N	VIIRS	n	1	294.62	2.88	D	0	Madagascar dry deciduous forests	Mar	1	79.095	13.1493
417	4639	-19.8535	45.8525	344.23	0.53	0.5	3	29	2018	1104	N	VIIRS	n	1	300.35	12.28	D	0	Madagascar dry deciduous forests	Mar	1	79.095	13.1493
418	4640	-19.6879	44.9874	345.43	0.47	0.48	3	29	2018	1104	N	VIIRS	n	1	296.06	10.11	D	0	Madagascar dry deciduous forests	Mar	1	79.095	13.1493
419	4641	-19.6886	44.9886	341.19	0.47	0.48	3	29	2018	1104	N	VIIRS	n	1	298.56	13.62	D	0	Madagascar dry deciduous forests	Mar	1	79.095	13.1493
420	4642	-19.8544	45.8479	337.28	0.53	0.5	3	29	2018	1104	N	VIIRS	n	1	299.08	12.28	D	0	Madagascar dry deciduous forests	Mar	1	79.095	13.1493
421	4643	-19.8514	45.8503	367	0.53	0.5	3	29	2018	1104	N	VIIRS	h	1	300.67	18.73	D	0	Madagascar dry deciduous forests	Mar	1	79.095	13.1493
422	4650	-20.8624	45.8173	317.81	0.41	0.37	3	29	2018	2215	N	VIIRS	n	1	292.61	1.54	N	0	Madagascar dry deciduous forests	Mar	1	79.095	13.1493
423	4679	-21.1131	45.0607	338.81	0.4	0.37	3	30	2018	1044	N	VIIRS	l	1	312.54	8.97	D	0	Madagascar dry deciduous forests	Mar	1	79.095	13.1493
424	4681	-21.3365	45.598	345.15	0.42	0.37	3	30	2018	1044	N	VIIRS	n	1	313.39	6.83	D	0	Madagascar dry deciduous forests	Mar	1	79.095	13.1493
425	4682	-21.3908	45.2889	346.29	0.41	0.37	3	30	2018	1044	N	VIIRS	n	1	313.89	7.05	D	0	Madagascar dry deciduous forests	Mar	1	79.095	13.1493
426	4687	-21.1008	45.7558	339.97	0.42	0.38	3	30	2018	1044	N	VIIRS	l	1	313.59	3.56	D	0	Madagascar dry deciduous forests	Mar	1	79.095	13.1493
427	4691	-21.1862	45.7637	337.84	0.42	0.38	3	30	2018	1044	N	VIIRS	l	1	312.04	0.86	D	0	Madagascar dry deciduous forests	Mar	1	79.095	13.1493
428	4693	-21.1049	45.7525	342.65	0.42	0.38	3	30	2018	1044	N	VIIRS	n	1	314.81	4.83	D	0	Madagascar dry deciduous forests	Mar	1	79.095	13.1493
429	4694	-21.1805	45.7332	348.83	0.42	0.38	3	30	2018	1044	N	VIIRS	n	1	314.77	4.68	D	0	Madagascar dry deciduous forests	Mar	1	79.095	13.1493
430	4697	-21.3874	45.2882	338.12	0.41	0.37	3	30	2018	1044	N	VIIRS	l	1	311.8	3.07	D	0	Madagascar dry deciduous forests	Mar	1	79.095	13.1493
431	4699	-21.3331	45.5974	348.43	0.42	0.37	3	30	2018	1044	N	VIIRS	n	1	311.36	6.83	D	0	Madagascar dry deciduous forests	Mar	1	79.095	13.1493
432	4806	-20.6198	45.8023	340.95	0.43	0.38	3	30	2018	1045	N	VIIRS	n	1	310.88	3.38	D	0	Madagascar dry deciduous forests	Mar	1	79.095	13.1493
433	4817	-20.3885	45.7809	335.11	0.43	0.38	3	30	2018	1045	N	VIIRS	l	1	307.36	4.04	D	0	Madagascar dry deciduous forests	Mar	1	79.095	13.1493
434	4818	-20.0177	46.0688	334.53	0.45	0.39	3	30	2018	1045	N	VIIRS	n	1	306.53	2.63	D	0	Madagascar dry deciduous forests	Mar	1	79.095	13.1493
435	4824	-19.3321	45.8323	334.44	0.44	0.39	3	30	2018	1045	N	VIIRS	n	1	302.31	3.09	D	0	Madagascar dry deciduous forests	Mar	1	79.095	13.1493
436	4832	-20.0593	45.2213	343.03	0.42	0.37	3	30	2018	1045	N	VIIRS	n	1	298.96	4.6	D	0	Madagascar dry deciduous forests	Mar	1	79.095	13.1493
437	4835	-20.1379	45.464	338.37	0.42	0.38	3	30	2018	1045	N	VIIRS	n	1	302.52	5.33	D	0	Madagascar dry deciduous forests	Mar	1	79.095	13.1493
438	4836	-19.856	45.852	340.2	0.44	0.38	3	30	2018	1045	N	VIIRS	n	1	306.81	4.96	D	0	Madagascar dry deciduous forests	Mar	1	79.095	13.1493
439	4837	-19.901	45.7794	339.17	0.44	0.38	3	30	2018	1045	N	VIIRS	n	1	305.67	3.71	D	0	Madagascar dry deciduous forests	Mar	1	79.095	13.1493
440	4841	-20.1121	45.813	339.59	0.43	0.38	3	30	2018	1045	N	VIIRS	n	1	304.45	2.47	D	0	Madagascar dry deciduous forests	Mar	1	79.095	13.1493
441	4848	-15.7593	46.5548	334.71	0.53	0.42	3	30	2018	1046	N	VIIRS	n	1	298.22	2.73	D	0	Madagascar dry deciduous forests	Mar	1	79.095	13.1493
442	4849	-15.8179	47.6567	336	0.41	0.45	3	30	2018	1046	N	VIIRS	n	1	297.29	2.17	D	0	Madagascar dry deciduous forests	Mar	1	79.095	13.1493
443	4850	-16.4876	46.8184	333.34	0.54	0.42	3	30	2018	1046	N	VIIRS	n	1	298.81	8.87	D	0	Madagascar dry deciduous forests	Mar	1	79.095	13.1493
444	4851	-15.9613	48.4884	333.83	0.46	0.47	3	30	2018	1046	N	VIIRS	n	1	296.7	3.52	D	0	Madagascar dry deciduous forests	Mar	1	79.095	13.1493
445	4852	-15.2211	48.0503	334.05	0.44	0.46	3	30	2018	1046	N	VIIRS	n	1	297.58	3.67	D	0	Madagascar dry deciduous forests	Mar	1	79.095	13.1493
446	4853	-15.1479	47.9773	356.7	0.44	0.46	3	30	2018	1046	N	VIIRS	n	1	299.28	10.09	D	0	Madagascar dry deciduous forests	Mar	1	79.095	13.1493
447	4854	-15.1522	47.9781	348.19	0.44	0.46	3	30	2018	1046	N	VIIRS	n	1	299.16	10.09	D	0	Madagascar dry deciduous forests	Mar	1	79.095	13.1493
448	4855	-15.3853	48.2059	330.48	0.45	0.47	3	30	2018	1046	N	VIIRS	n	1	296.12	2.59	D	0	Madagascar dry deciduous forests	Mar	1	79.095	13.1493
449	4856	-16.4603	48.1508	340.35	0.43	0.46	3	30	2018	1046	N	VIIRS	n	1	300.7	8.06	D	0	Madagascar dry deciduous forests	Mar	1	79.095	13.1493
450	4857	-16.6741	46.5827	343.5	0.52	0.41	3	30	2018	1046	N	VIIRS	n	1	293.76	7.71	D	0	Madagascar dry deciduous forests	Mar	1	79.095	13.1493
451	4859	-16.2258	47.2959	339.5	0.38	0.44	3	30	2018	1046	N	VIIRS	n	1	299.93	3.46	D	0	Madagascar dry deciduous forests	Mar	1	79.095	13.1493
452	4860	-16.2277	47.2851	332.28	0.38	0.43	3	30	2018	1046	N	VIIRS	n	1	299.47	3.18	D	0	Madagascar dry deciduous forests	Mar	1	79.095	13.1493
453	4861	-16.2108	47.2821	338.28	0.38	0.44	3	30	2018	1046	N	VIIRS	n	1	298.6	3.13	D	0	Madagascar dry deciduous forests	Mar	1	79.095	13.1493
454	4862	-16.4894	46.9901	336.66	0.55	0.43	3	30	2018	1046	N	VIIRS	n	1	299.91	5.22	D	0	Madagascar dry deciduous forests	Mar	1	79.095	13.1493
455	4863	-16.5101	46.9198	334.09	0.54	0.42	3	30	2018	1046	N	VIIRS	n	1	299.41	4.34	D	3	Madagascar dry deciduous forests	Mar	1	79.095	13.1493
456	4864	-16.2117	47.2821	342.42	0.38	0.43	3	30	2018	1046	N	VIIRS	n	1	300.46	3.76	D	0	Madagascar dry deciduous forests	Mar	1	79.095	13.1493
457	4870	-16.8589	47.6725	305.73	0.41	0.37	3	30	2018	2155	N	VIIRS	n	1	289.85	0.48	N	0	Madagascar dry deciduous forests	Mar	1	79.095	13.1493
458	4965	-20.2908	45.8966	332.17	0.41	0.37	3	31	2018	1026	N	VIIRS	l	1	305.95	4.68	D	0	Madagascar dry deciduous forests	Mar	1	79.095	13.1493
459	4971	-20.2902	45.9005	338.23	0.41	0.37	3	31	2018	1026	N	VIIRS	n	1	305.95	3.74	D	0	Madagascar dry deciduous forests	Mar	1	79.095	13.1493
460	4987	-20.7606	45.2575	334.37	0.44	0.38	3	31	2018	1026	N	VIIRS	n	1	303.95	2.52	D	0	Madagascar dry deciduous forests	Mar	1	79.095	13.1493
461	4988	-20.8684	45.808	336.52	0.42	0.38	3	31	2018	1026	N	VIIRS	l	1	309.89	3.21	D	0	Madagascar dry deciduous forests	Mar	1	79.095	13.1493
462	4989	-18.7818	45.0086	332.48	0.43	0.38	3	31	2018	1026	N	VIIRS	n	1	301.15	4.35	D	0	Madagascar dry deciduous forests	Mar	1	79.095	13.1493
463	4993	-18.5556	44.2571	339.93	0.46	0.39	3	31	2018	1026	N	VIIRS	n	1	297.25	5.45	D	0	Madagascar dry deciduous forests	Mar	1	79.095	13.1493
464	4994	-20.7996	45.4428	337.83	0.43	0.38	3	31	2018	1026	N	VIIRS	l	1	309.08	1.65	D	0	Madagascar dry deciduous forests	Mar	1	79.095	13.1493
465	4995	-20.8159	45.4283	334.35	0.43	0.38	3	31	2018	1026	N	VIIRS	l	1	307.61	3.07	D	0	Madagascar dry deciduous forests	Mar	1	79.095	13.1493
466	4996	-20.8689	45.804	348.14	0.42	0.38	3	31	2018	1026	N	VIIRS	n	1	309.45	5.09	D	0	Madagascar dry deciduous forests	Mar	1	79.095	13.1493
467	4820	-19.5746	47.0549	331.15	0.5	0.41	3	30	2018	1045	N	VIIRS	n	1	299.12	2.84	D	0	Madagascar ericoid thickets	Mar	2	3.48836	0.108619
468	0	-21.916	48.0339	335.72	0.57	0.52	1	1	2018	954	N	VIIRS	n	1	289.98	7.03	D	0	Madagascar lowland forests	Jan	3	42.4536	9.56653
469	1	-21.9175	48.0335	339.38	0.57	0.52	1	1	2018	954	N	VIIRS	n	1	289.87	4.8	D	0	Madagascar lowland forests	Jan	3	42.4536	9.56653
470	6	-21.0851	47.8112	328.13	0.58	0.52	1	1	2018	955	N	VIIRS	n	1	290.37	4.66	D	0	Madagascar lowland forests	Jan	3	42.4536	9.56653
471	19	-20.9705	48.0497	329.56	0.56	0.69	1	2	2018	936	N	VIIRS	n	1	287.94	3.39	D	0	Madagascar lowland forests	Jan	3	42.4536	9.56653
472	20	-21.2751	47.6808	334.64	0.59	0.7	1	2	2018	936	N	VIIRS	n	1	287.89	10.02	D	0	Madagascar lowland forests	Jan	3	42.4536	9.56653
473	21	-21.2531	47.5957	327.61	0.6	0.71	1	2	2018	936	N	VIIRS	n	1	286.81	6.82	D	0	Madagascar lowland forests	Jan	3	42.4536	9.56653
474	22	-21.273	47.6854	335.41	0.59	0.7	1	2	2018	936	N	VIIRS	n	1	288.33	7.28	D	0	Madagascar lowland forests	Jan	3	42.4536	9.56653
475	23	-21.3842	47.9324	349.87	0.57	0.69	1	2	2018	936	N	VIIRS	n	1	284.2	11.14	D	0	Madagascar lowland forests	Jan	3	42.4536	9.56653
476	34	-21.7805	47.6569	340.18	0.5	0.66	1	2	2018	1116	N	VIIRS	n	1	286.99	4.96	D	0	Madagascar lowland forests	Jan	3	42.4536	9.56653
477	35	-21.7801	47.6584	349.95	0.5	0.66	1	2	2018	1116	N	VIIRS	n	1	286.83	7.13	D	0	Madagascar lowland forests	Jan	3	42.4536	9.56653
478	39	-20.8512	48.3054	331.46	0.57	0.69	1	2	2018	1116	N	VIIRS	n	1	287.04	3.05	D	0	Madagascar lowland forests	Jan	3	42.4536	9.56653
479	40	-20.7384	48.0389	329.66	0.56	0.68	1	2	2018	1116	N	VIIRS	n	1	285.32	3.72	D	0	Madagascar lowland forests	Jan	3	42.4536	9.56653
480	62	-21.5136	47.8099	333.3	0.53	0.5	1	3	2018	1057	N	VIIRS	n	1	291.4	3.34	D	0	Madagascar lowland forests	Jan	3	42.4536	9.56653
481	63	-21.5121	48.2255	330.81	0.56	0.52	1	3	2018	1057	N	VIIRS	n	1	290.1	2.48	D	0	Madagascar lowland forests	Jan	3	42.4536	9.56653
482	64	-21.8122	47.6928	342.72	0.51	0.5	1	3	2018	1057	N	VIIRS	n	1	292.22	19.7	D	0	Madagascar lowland forests	Jan	3	42.4536	9.56653
483	65	-20.7163	48.3039	329.76	0.59	0.53	1	3	2018	1057	N	VIIRS	n	1	284.99	4.66	D	0	Madagascar lowland forests	Jan	3	42.4536	9.56653
484	68	-20.7448	48.3722	332.4	0.59	0.53	1	3	2018	1057	N	VIIRS	n	1	291.22	4.18	D	0	Madagascar lowland forests	Jan	3	42.4536	9.56653
485	69	-20.729	48.3748	332.43	0.59	0.53	1	3	2018	1057	N	VIIRS	n	1	288.77	3.68	D	0	Madagascar lowland forests	Jan	3	42.4536	9.56653
486	72	-20.7433	48.3701	336.66	0.59	0.53	1	3	2018	1057	N	VIIRS	n	1	290.97	6.87	D	0	Madagascar lowland forests	Jan	3	42.4536	9.56653
487	73	-21.0698	48.2399	344.1	0.57	0.52	1	3	2018	1057	N	VIIRS	n	1	290.72	10.04	D	0	Madagascar lowland forests	Jan	3	42.4536	9.56653
488	74	-20.9698	48.2486	334.4	0.58	0.52	1	3	2018	1057	N	VIIRS	n	1	290.31	4.19	D	0	Madagascar lowland forests	Jan	3	42.4536	9.56653
489	75	-20.9195	48.2491	341.44	0.58	0.52	1	3	2018	1057	N	VIIRS	n	1	291.87	15.88	D	0	Madagascar lowland forests	Jan	3	42.4536	9.56653
490	76	-21.3556	47.9788	341.2	0.54	0.51	1	3	2018	1057	N	VIIRS	n	1	288.85	9.13	D	0	Madagascar lowland forests	Jan	3	42.4536	9.56653
491	77	-20.7916	48.3171	329.38	0.59	0.53	1	3	2018	1057	N	VIIRS	n	1	286.81	3.48	D	0	Madagascar lowland forests	Jan	3	42.4536	9.56653
492	81	-20.8819	47.8268	342.66	0.54	0.51	1	3	2018	1057	N	VIIRS	n	1	290.23	31.88	D	0	Madagascar lowland forests	Jan	3	42.4536	9.56653
493	82	-20.883	47.8216	336.04	0.54	0.51	1	3	2018	1057	N	VIIRS	n	1	288.85	14.12	D	0	Madagascar lowland forests	Jan	3	42.4536	9.56653
494	83	-21.268	48.1138	332.46	0.56	0.51	1	3	2018	1057	N	VIIRS	n	1	285.09	3.88	D	0	Madagascar lowland forests	Jan	3	42.4536	9.56653
495	101	-14.2657	50.1384	306.83	0.37	0.58	1	7	2018	2232	N	VIIRS	n	1	286.26	0.7	N	0	Madagascar lowland forests	Jan	3	42.4536	9.56653
496	102	-15.128	50.3171	328.66	0.55	0.68	1	8	2018	925	N	VIIRS	n	1	284.45	5.04	D	0	Madagascar lowland forests	Jan	3	42.4536	9.56653
497	103	-15.1262	50.3168	328.32	0.55	0.68	1	8	2018	925	N	VIIRS	n	1	283.99	6.57	D	0	Madagascar lowland forests	Jan	3	42.4536	9.56653
498	104	-15.0255	50.2814	334	0.55	0.68	1	8	2018	925	N	VIIRS	n	1	285.05	4.25	D	0	Madagascar lowland forests	Jan	3	42.4536	9.56653
499	105	-18.9007	48.3572	367	0.4	0.6	1	8	2018	1104	N	VIIRS	h	1	292.33	17.89	D	0	Madagascar lowland forests	Jan	3	42.4536	9.56653
500	106	-18.9014	48.3535	351.2	0.4	0.6	1	8	2018	1104	N	VIIRS	n	1	292.66	17.89	D	0	Madagascar lowland forests	Jan	3	42.4536	9.56653
501	107	-19.4784	48.8019	332.66	0.42	0.61	1	8	2018	1104	N	VIIRS	n	1	296.52	2.55	D	0	Madagascar lowland forests	Jan	3	42.4536	9.56653
502	110	-20.7253	48.1261	306.02	0.51	0.41	1	8	2018	2215	N	VIIRS	n	1	289.85	1.64	N	0	Madagascar lowland forests	Jan	3	42.4536	9.56653
503	111	-22.2495	47.5071	341.86	0.49	0.4	1	9	2018	1044	N	VIIRS	n	1	294.78	6.94	D	0	Madagascar lowland forests	Jan	3	42.4536	9.56653
504	112	-22.2493	47.5044	337.84	0.49	0.4	1	9	2018	1044	N	VIIRS	n	1	294.49	6.2	D	0	Madagascar lowland forests	Jan	3	42.4536	9.56653
505	113	-22.1953	47.4834	330.96	0.49	0.4	1	9	2018	1044	N	VIIRS	n	1	292.09	2.76	D	0	Madagascar lowland forests	Jan	3	42.4536	9.56653
506	114	-22.1837	47.5057	335.21	0.49	0.4	1	9	2018	1044	N	VIIRS	n	1	296.55	7.6	D	0	Madagascar lowland forests	Jan	3	42.4536	9.56653
507	115	-21.9765	47.5796	333.47	0.5	0.41	1	9	2018	1044	N	VIIRS	n	1	298.04	6.59	D	0	Madagascar lowland forests	Jan	3	42.4536	9.56653
508	116	-22.8754	47.4938	344.2	0.48	0.4	1	9	2018	1044	N	VIIRS	n	1	294.65	6.75	D	0	Madagascar lowland forests	Jan	3	42.4536	9.56653
509	117	-23.081	47.1944	331.05	0.46	0.39	1	9	2018	1044	N	VIIRS	n	1	287.52	2.89	D	0	Madagascar lowland forests	Jan	3	42.4536	9.56653
510	118	-22.9658	47.3376	333.84	0.47	0.4	1	9	2018	1044	N	VIIRS	n	1	289.82	2.69	D	0	Madagascar lowland forests	Jan	3	42.4536	9.56653
511	119	-23.0746	47.188	332.92	0.46	0.39	1	9	2018	1044	N	VIIRS	n	1	287.91	4.33	D	3	Madagascar lowland forests	Jan	3	42.4536	9.56653
512	122	-20.2974	48.281	333.15	0.38	0.43	1	9	2018	1045	N	VIIRS	n	1	296.47	2.46	D	0	Madagascar lowland forests	Jan	3	42.4536	9.56653
513	123	-20.1877	48.5126	332.29	0.4	0.44	1	9	2018	1045	N	VIIRS	n	1	295.06	2.14	D	0	Madagascar lowland forests	Jan	3	42.4536	9.56653
514	124	-20.181	48.5031	335.75	0.4	0.44	1	9	2018	1045	N	VIIRS	n	1	296.03	4.46	D	0	Madagascar lowland forests	Jan	3	42.4536	9.56653
515	125	-20.1918	48.5133	330.32	0.4	0.44	1	9	2018	1045	N	VIIRS	n	1	295.89	1.86	D	0	Madagascar lowland forests	Jan	3	42.4536	9.56653
516	126	-20.3341	48.2612	333.88	0.57	0.43	1	9	2018	1045	N	VIIRS	n	1	297.37	4.05	D	0	Madagascar lowland forests	Jan	3	42.4536	9.56653
517	127	-19.1626	48.8241	338.95	0.43	0.46	1	9	2018	1045	N	VIIRS	n	1	287.5	5.24	D	0	Madagascar lowland forests	Jan	3	42.4536	9.56653
518	128	-19.312	48.5776	343.4	0.41	0.45	1	9	2018	1045	N	VIIRS	n	1	285.02	9.48	D	0	Madagascar lowland forests	Jan	3	42.4536	9.56653
519	129	-21.7359	48.1576	337.39	0.54	0.42	1	9	2018	1045	N	VIIRS	n	1	300.25	3.35	D	0	Madagascar lowland forests	Jan	3	42.4536	9.56653
520	130	-19.8697	48.4959	332.25	0.4	0.44	1	9	2018	1045	N	VIIRS	n	1	294.34	2.05	D	0	Madagascar lowland forests	Jan	3	42.4536	9.56653
521	131	-19.8691	48.4994	337.64	0.4	0.44	1	9	2018	1045	N	VIIRS	n	1	294.05	2.05	D	0	Madagascar lowland forests	Jan	3	42.4536	9.56653
522	132	-20.3809	48.2772	341.98	0.57	0.43	1	9	2018	1045	N	VIIRS	n	1	297.29	6.67	D	0	Madagascar lowland forests	Jan	3	42.4536	9.56653
523	133	-20.4801	48.3552	336.91	0.38	0.43	1	9	2018	1045	N	VIIRS	n	1	299.77	2.61	D	0	Madagascar lowland forests	Jan	3	42.4536	9.56653
524	134	-19.9446	48.5169	330.03	0.4	0.44	1	9	2018	1045	N	VIIRS	n	1	291.47	2.24	D	0	Madagascar lowland forests	Jan	3	42.4536	9.56653
525	135	-20.5732	48.4371	342.47	0.39	0.44	1	9	2018	1045	N	VIIRS	n	1	302.33	2.52	D	0	Madagascar lowland forests	Jan	3	42.4536	9.56653
526	136	-20.654	48.4502	333.86	0.39	0.44	1	9	2018	1045	N	VIIRS	n	1	303.1	2.59	D	0	Madagascar lowland forests	Jan	3	42.4536	9.56653
527	137	-19.9405	48.5162	340.06	0.4	0.44	1	9	2018	1045	N	VIIRS	n	1	290.48	2.24	D	0	Madagascar lowland forests	Jan	3	42.4536	9.56653
528	138	-20.2416	48.4238	340.89	0.39	0.44	1	9	2018	1045	N	VIIRS	n	1	297.58	4.3	D	0	Madagascar lowland forests	Jan	3	42.4536	9.56653
529	139	-19.558	48.684	335.41	0.41	0.45	1	9	2018	1045	N	VIIRS	n	1	294.79	3.36	D	0	Madagascar lowland forests	Jan	3	42.4536	9.56653
530	140	-19.6825	48.6435	336.87	0.41	0.45	1	9	2018	1045	N	VIIRS	n	1	292.41	2.5	D	0	Madagascar lowland forests	Jan	3	42.4536	9.56653
531	141	-20.0129	48.4623	336.88	0.4	0.44	1	9	2018	1045	N	VIIRS	n	1	295.35	3.23	D	0	Madagascar lowland forests	Jan	3	42.4536	9.56653
532	142	-20.0136	48.4622	336.56	0.4	0.44	1	9	2018	1045	N	VIIRS	n	1	295.31	3.58	D	0	Madagascar lowland forests	Jan	3	42.4536	9.56653
533	143	-19.917	48.5514	339.72	0.4	0.44	1	9	2018	1045	N	VIIRS	n	1	290.21	2.51	D	3	Madagascar lowland forests	Jan	3	42.4536	9.56653
534	144	-20.8387	48.3556	333.81	0.57	0.43	1	9	2018	1045	N	VIIRS	n	1	300.24	4.18	D	0	Madagascar lowland forests	Jan	3	42.4536	9.56653
535	145	-19.8993	48.5552	337.86	0.4	0.44	1	9	2018	1045	N	VIIRS	n	1	294.03	2.37	D	0	Madagascar lowland forests	Jan	3	42.4536	9.56653
536	146	-19.6658	48.6185	353.39	0.41	0.45	1	9	2018	1045	N	VIIRS	n	1	296.44	13.89	D	0	Madagascar lowland forests	Jan	3	42.4536	9.56653
537	147	-19.2511	48.7899	340.67	0.43	0.46	1	9	2018	1045	N	VIIRS	n	1	286.21	5.81	D	0	Madagascar lowland forests	Jan	3	42.4536	9.56653
538	148	-20.9099	47.3644	344.98	0.5	0.41	1	9	2018	1045	N	VIIRS	n	1	298.67	32.8	D	0	Madagascar lowland forests	Jan	3	42.4536	9.56653
539	150	-18.1831	49.2788	340.57	0.48	0.48	1	9	2018	1045	N	VIIRS	n	1	288.5	6.46	D	0	Madagascar lowland forests	Jan	3	42.4536	9.56653
540	151	-20.8421	48.0783	339.16	0.55	0.43	1	9	2018	1045	N	VIIRS	n	1	303.01	5.39	D	0	Madagascar lowland forests	Jan	3	42.4536	9.56653
541	152	-20.8443	48.0819	334.47	0.55	0.43	1	9	2018	1045	N	VIIRS	n	1	302.82	5.7	D	0	Madagascar lowland forests	Jan	3	42.4536	9.56653
542	153	-21.5976	47.6147	333.93	0.51	0.41	1	9	2018	1045	N	VIIRS	n	1	296.56	3.61	D	0	Madagascar lowland forests	Jan	3	42.4536	9.56653
543	155	-20.6084	48.3151	336.86	0.57	0.43	1	9	2018	1045	N	VIIRS	n	1	301.26	4.71	D	0	Madagascar lowland forests	Jan	3	42.4536	9.56653
544	156	-21.2657	47.8244	346.07	0.52	0.42	1	9	2018	1045	N	VIIRS	n	1	305.02	16.54	D	3	Madagascar lowland forests	Jan	3	42.4536	9.56653
545	157	-18.0483	49.1758	339.44	0.47	0.48	1	9	2018	1045	N	VIIRS	n	1	290.92	30.11	D	0	Madagascar lowland forests	Jan	3	42.4536	9.56653
546	158	-18.0475	49.18	344.99	0.47	0.48	1	9	2018	1045	N	VIIRS	n	1	295.57	30.11	D	0	Madagascar lowland forests	Jan	3	42.4536	9.56653
547	159	-21.214	47.8242	337.49	0.52	0.42	1	9	2018	1045	N	VIIRS	n	1	304.92	4.12	D	0	Madagascar lowland forests	Jan	3	42.4536	9.56653
548	160	-21.2131	47.8212	333.73	0.52	0.42	1	9	2018	1045	N	VIIRS	n	1	304.3	1.22	D	3	Madagascar lowland forests	Jan	3	42.4536	9.56653
549	161	-18.5693	49.0979	331.45	0.46	0.47	1	9	2018	1045	N	VIIRS	n	1	295.25	3.99	D	0	Madagascar lowland forests	Jan	3	42.4536	9.56653
550	165	-15.8767	50.168	342.89	0.6	0.53	1	9	2018	1046	N	VIIRS	n	1	291.93	17.67	D	0	Madagascar lowland forests	Jan	3	42.4536	9.56653
551	166	-15.854	50.1809	338.44	0.6	0.53	1	9	2018	1046	N	VIIRS	n	1	290.31	9.62	D	0	Madagascar lowland forests	Jan	3	42.4536	9.56653
552	167	-15.8776	50.1715	349.6	0.6	0.53	1	9	2018	1046	N	VIIRS	n	1	291.7	19.98	D	0	Madagascar lowland forests	Jan	3	42.4536	9.56653
553	168	-15.8805	50.1747	330.84	0.6	0.53	1	9	2018	1046	N	VIIRS	n	1	290.35	4.26	D	0	Madagascar lowland forests	Jan	3	42.4536	9.56653
554	169	-14.6124	50.1019	334.28	0.62	0.54	1	9	2018	1046	N	VIIRS	n	1	290.24	3.76	D	0	Madagascar lowland forests	Jan	3	42.4536	9.56653
555	170	-14.6133	50.1005	329.94	0.62	0.54	1	9	2018	1046	N	VIIRS	n	1	290.24	6.33	D	0	Madagascar lowland forests	Jan	3	42.4536	9.56653
556	171	-15.4282	50.4151	333.83	0.63	0.54	1	9	2018	1046	N	VIIRS	n	1	288.94	5.59	D	0	Madagascar lowland forests	Jan	3	42.4536	9.56653
557	172	-14.7008	50.1252	332.68	0.62	0.54	1	9	2018	1046	N	VIIRS	n	1	289.55	2.79	D	0	Madagascar lowland forests	Jan	3	42.4536	9.56653
558	173	-15.4277	50.4119	340.64	0.63	0.54	1	9	2018	1046	N	VIIRS	n	1	288.72	14.06	D	0	Madagascar lowland forests	Jan	3	42.4536	9.56653
559	174	-15.3748	50.4229	339.38	0.63	0.54	1	9	2018	1046	N	VIIRS	n	1	287.6	14.42	D	0	Madagascar lowland forests	Jan	3	42.4536	9.56653
560	175	-15.0526	50.3036	335.65	0.63	0.54	1	9	2018	1046	N	VIIRS	n	1	283.89	5.29	D	0	Madagascar lowland forests	Jan	3	42.4536	9.56653
561	176	-14.6903	50.1786	330.06	0.63	0.54	1	9	2018	1046	N	VIIRS	n	1	290.15	5.42	D	0	Madagascar lowland forests	Jan	3	42.4536	9.56653
562	177	-14.8618	49.8719	339.04	0.6	0.53	1	9	2018	1046	N	VIIRS	n	1	288.6	5.95	D	0	Madagascar lowland forests	Jan	3	42.4536	9.56653
563	178	-14.7009	50.0703	338.56	0.62	0.54	1	9	2018	1046	N	VIIRS	n	1	284.89	5.16	D	0	Madagascar lowland forests	Jan	3	42.4536	9.56653
564	179	-15.2971	50.3989	341.4	0.63	0.54	1	9	2018	1046	N	VIIRS	n	1	287.93	6.35	D	0	Madagascar lowland forests	Jan	3	42.4536	9.56653
565	180	-17.6931	49.3546	342.21	0.49	0.49	1	9	2018	1046	N	VIIRS	n	1	285.3	12.78	D	0	Madagascar lowland forests	Jan	3	42.4536	9.56653
566	181	-15.2959	50.401	348.49	0.63	0.54	1	9	2018	1046	N	VIIRS	n	1	287.79	12.69	D	0	Madagascar lowland forests	Jan	3	42.4536	9.56653
567	182	-14.6911	50.1768	332.45	0.63	0.54	1	9	2018	1046	N	VIIRS	n	1	290.29	3.95	D	0	Madagascar lowland forests	Jan	3	42.4536	9.56653
568	183	-14.8668	49.8723	344.21	0.6	0.53	1	9	2018	1046	N	VIIRS	n	1	290.96	22.61	D	0	Madagascar lowland forests	Jan	3	42.4536	9.56653
569	184	-14.7993	49.9079	330.34	0.6	0.53	1	9	2018	1046	N	VIIRS	n	1	287.97	10.17	D	0	Madagascar lowland forests	Jan	3	42.4536	9.56653
570	185	-15.0532	50.1936	336.65	0.62	0.54	1	9	2018	1046	N	VIIRS	n	1	288.57	4.33	D	0	Madagascar lowland forests	Jan	3	42.4536	9.56653
571	186	-14.8629	49.8753	342.82	0.6	0.53	1	9	2018	1046	N	VIIRS	n	1	290.81	33.32	D	0	Madagascar lowland forests	Jan	3	42.4536	9.56653
572	187	-16.8012	49.531	342.34	0.52	0.5	1	9	2018	1046	N	VIIRS	n	1	280.68	5.89	D	0	Madagascar lowland forests	Jan	3	42.4536	9.56653
573	188	-17.5403	49.14	338.74	0.48	0.48	1	9	2018	1046	N	VIIRS	n	1	289.21	4.27	D	0	Madagascar lowland forests	Jan	3	42.4536	9.56653
574	189	-15.3444	50.3659	333.27	0.63	0.54	1	9	2018	1046	N	VIIRS	n	1	288.22	5.54	D	0	Madagascar lowland forests	Jan	3	42.4536	9.56653
575	190	-15.7532	50.254	340.44	0.61	0.53	1	9	2018	1046	N	VIIRS	n	1	290.64	10.01	D	0	Madagascar lowland forests	Jan	3	42.4536	9.56653
576	191	-15.7514	50.2571	349.37	0.61	0.53	1	9	2018	1046	N	VIIRS	n	1	291.18	19.81	D	0	Madagascar lowland forests	Jan	3	42.4536	9.56653
577	192	-14.9451	50.1149	339.99	0.62	0.54	1	9	2018	1046	N	VIIRS	n	1	287.1	9.53	D	0	Madagascar lowland forests	Jan	3	42.4536	9.56653
578	193	-15.752	50.2599	335.4	0.61	0.53	1	9	2018	1046	N	VIIRS	n	1	290.36	12.62	D	0	Madagascar lowland forests	Jan	3	42.4536	9.56653
579	194	-15.3925	50.3582	367	0.63	0.54	1	9	2018	1046	N	VIIRS	l	1	289.03	11.87	D	0	Madagascar lowland forests	Jan	3	42.4536	9.56653
580	195	-14.9912	50.1424	331.91	0.62	0.54	1	9	2018	1046	N	VIIRS	n	1	287.82	4.77	D	0	Madagascar lowland forests	Jan	3	42.4536	9.56653
581	196	-15.4233	50.4139	337.24	0.63	0.54	1	9	2018	1046	N	VIIRS	n	1	288.43	5.59	D	0	Madagascar lowland forests	Jan	3	42.4536	9.56653
582	197	-15.4057	50.3429	341.17	0.63	0.54	1	9	2018	1046	N	VIIRS	n	1	287.87	7.88	D	0	Madagascar lowland forests	Jan	3	42.4536	9.56653
583	198	-15.7019	50.3013	336.55	0.61	0.54	1	9	2018	1046	N	VIIRS	n	1	290.14	6.62	D	0	Madagascar lowland forests	Jan	3	42.4536	9.56653
584	199	-14.9735	50.181	340.72	0.62	0.54	1	9	2018	1046	N	VIIRS	n	1	288.25	10.65	D	0	Madagascar lowland forests	Jan	3	42.4536	9.56653
585	200	-14.6156	50.0331	342.31	0.62	0.54	1	9	2018	1046	N	VIIRS	n	1	287.36	3.91	D	0	Madagascar lowland forests	Jan	3	42.4536	9.56653
586	201	-14.6153	50.0346	339.72	0.62	0.54	1	9	2018	1046	N	VIIRS	n	1	287.12	7.12	D	0	Madagascar lowland forests	Jan	3	42.4536	9.56653
587	202	-15.4008	50.3418	344.33	0.63	0.54	1	9	2018	1046	N	VIIRS	n	1	288.92	11.78	D	0	Madagascar lowland forests	Jan	3	42.4536	9.56653
588	203	-15.5801	50.2672	331.6	0.61	0.54	1	9	2018	1046	N	VIIRS	n	1	288.95	3.9	D	0	Madagascar lowland forests	Jan	3	42.4536	9.56653
589	204	-15.3974	50.3592	330.61	0.63	0.54	1	9	2018	1046	N	VIIRS	n	1	285.35	11.87	D	0	Madagascar lowland forests	Jan	3	42.4536	9.56653
590	205	-20.9872	48.3311	313.5	0.38	0.36	1	9	2018	2157	N	VIIRS	n	1	292.57	1	N	0	Madagascar lowland forests	Jan	3	42.4536	9.56653
591	206	-20.9306	48.356	304.87	0.38	0.36	1	9	2018	2157	N	VIIRS	n	1	291.57	0.64	N	0	Madagascar lowland forests	Jan	3	42.4536	9.56653
592	207	-20.9339	48.3554	312.08	0.38	0.36	1	9	2018	2157	N	VIIRS	n	1	290.9	0.64	N	0	Madagascar lowland forests	Jan	3	42.4536	9.56653
593	208	-24.5766	47.2377	353.78	0.4	0.37	1	10	2018	1025	N	VIIRS	n	1	298.96	15.41	D	0	Madagascar lowland forests	Jan	3	42.4536	9.56653
594	210	-19.3494	48.6589	338.14	0.39	0.36	1	10	2018	1026	N	VIIRS	n	1	275.42	2.39	D	0	Madagascar lowland forests	Jan	3	42.4536	9.56653
595	211	-19.4105	48.631	338.55	0.39	0.36	1	10	2018	1026	N	VIIRS	n	1	288.81	5.95	D	0	Madagascar lowland forests	Jan	3	42.4536	9.56653
596	212	-19.1236	48.8273	332.99	0.4	0.37	1	10	2018	1026	N	VIIRS	n	1	269.71	3.69	D	0	Madagascar lowland forests	Jan	3	42.4536	9.56653
597	213	-19.4072	48.6304	334.14	0.39	0.36	1	10	2018	1026	N	VIIRS	n	1	287.39	4.46	D	0	Madagascar lowland forests	Jan	3	42.4536	9.56653
598	214	-19.4544	48.3521	332.84	0.39	0.36	1	10	2018	1026	N	VIIRS	n	1	284.43	3.4	D	0	Madagascar lowland forests	Jan	3	42.4536	9.56653
599	215	-19.8452	48.5428	342.46	0.39	0.36	1	10	2018	1026	N	VIIRS	n	1	297.81	13.31	D	0	Madagascar lowland forests	Jan	3	42.4536	9.56653
600	216	-19.8889	48.5391	345.14	0.39	0.36	1	10	2018	1026	N	VIIRS	n	1	296.01	8.16	D	0	Madagascar lowland forests	Jan	3	42.4536	9.56653
601	217	-20.2258	48.4809	332.22	0.39	0.36	1	10	2018	1026	N	VIIRS	n	1	282.94	2.73	D	0	Madagascar lowland forests	Jan	3	42.4536	9.56653
602	218	-20.2218	48.484	332.77	0.39	0.36	1	10	2018	1026	N	VIIRS	n	1	281.37	4.72	D	0	Madagascar lowland forests	Jan	3	42.4536	9.56653
603	219	-20.1008	48.5236	339.94	0.39	0.36	1	10	2018	1026	N	VIIRS	n	1	286.53	4.67	D	0	Madagascar lowland forests	Jan	3	42.4536	9.56653
604	220	-19.5159	48.8005	336.68	0.39	0.36	1	10	2018	1026	N	VIIRS	n	1	292.51	5.65	D	0	Madagascar lowland forests	Jan	3	42.4536	9.56653
605	221	-19.5125	48.7999	339.18	0.39	0.36	1	10	2018	1026	N	VIIRS	n	1	293.29	5.65	D	0	Madagascar lowland forests	Jan	3	42.4536	9.56653
606	222	-19.5088	48.7799	330.49	0.39	0.36	1	10	2018	1026	N	VIIRS	n	1	291.54	1.57	D	0	Madagascar lowland forests	Jan	3	42.4536	9.56653
607	223	-20.1964	48.449	332.8	0.39	0.36	1	10	2018	1026	N	VIIRS	n	1	282.72	5.32	D	0	Madagascar lowland forests	Jan	3	42.4536	9.56653
608	224	-20.197	48.4453	331.98	0.39	0.36	1	10	2018	1026	N	VIIRS	n	1	283.77	5.32	D	0	Madagascar lowland forests	Jan	3	42.4536	9.56653
609	225	-20.3302	48.5063	336.34	0.39	0.36	1	10	2018	1026	N	VIIRS	n	1	283.31	5.42	D	0	Madagascar lowland forests	Jan	3	42.4536	9.56653
610	226	-19.8835	48.5077	333.04	0.39	0.36	1	10	2018	1026	N	VIIRS	n	1	294.42	2.21	D	0	Madagascar lowland forests	Jan	3	42.4536	9.56653
611	227	-19.8801	48.5071	342.2	0.39	0.36	1	10	2018	1026	N	VIIRS	n	1	295.52	3.91	D	0	Madagascar lowland forests	Jan	3	42.4536	9.56653
612	228	-19.8739	48.525	332.43	0.39	0.36	1	10	2018	1026	N	VIIRS	n	1	295.57	2.79	D	0	Madagascar lowland forests	Jan	3	42.4536	9.56653
613	229	-19.8655	48.4474	338.63	0.39	0.36	1	10	2018	1026	N	VIIRS	n	1	298.11	4.11	D	3	Madagascar lowland forests	Jan	3	42.4536	9.56653
614	230	-19.4652	48.7215	337.53	0.39	0.36	1	10	2018	1026	N	VIIRS	n	1	288.26	4.91	D	0	Madagascar lowland forests	Jan	3	42.4536	9.56653
615	231	-19.4618	48.7209	342.75	0.39	0.36	1	10	2018	1026	N	VIIRS	n	1	287.13	34	D	0	Madagascar lowland forests	Jan	3	42.4536	9.56653
616	232	-19.1591	48.8067	333.72	0.4	0.37	1	10	2018	1026	N	VIIRS	n	1	274.35	2.51	D	0	Madagascar lowland forests	Jan	3	42.4536	9.56653
617	233	-19.158	48.8063	333.18	0.4	0.37	1	10	2018	1026	N	VIIRS	n	1	273.33	2.93	D	0	Madagascar lowland forests	Jan	3	42.4536	9.56653
618	234	-19.2871	48.6752	336.44	0.39	0.36	1	10	2018	1026	N	VIIRS	n	1	271.93	3.26	D	0	Madagascar lowland forests	Jan	3	42.4536	9.56653
619	235	-19.2837	48.6746	331.2	0.39	0.36	1	10	2018	1026	N	VIIRS	n	1	270.29	3.26	D	0	Madagascar lowland forests	Jan	3	42.4536	9.56653
620	236	-19.181	48.7566	338.51	0.39	0.36	1	10	2018	1026	N	VIIRS	n	1	270.36	4.51	D	0	Madagascar lowland forests	Jan	3	42.4536	9.56653
621	237	-19.1143	48.7985	338.45	0.4	0.37	1	10	2018	1026	N	VIIRS	n	1	274.16	8.09	D	0	Madagascar lowland forests	Jan	3	42.4536	9.56653
622	238	-19.7163	48.7276	342.98	0.39	0.36	1	10	2018	1026	N	VIIRS	n	1	293.84	6.09	D	0	Madagascar lowland forests	Jan	3	42.4536	9.56653
623	239	-19.7097	48.7189	328.39	0.39	0.36	1	10	2018	1026	N	VIIRS	n	1	290.84	1.56	D	0	Madagascar lowland forests	Jan	3	42.4536	9.56653
624	240	-19.2322	48.9793	335.59	0.4	0.37	1	10	2018	1026	N	VIIRS	n	1	288.99	3.3	D	0	Madagascar lowland forests	Jan	3	42.4536	9.56653
625	241	-21.0866	48.3767	330.49	0.38	0.36	1	10	2018	1026	N	VIIRS	n	1	293.24	2.31	D	0	Madagascar lowland forests	Jan	3	42.4536	9.56653
626	242	-20.0219	48.6205	345.49	0.39	0.36	1	10	2018	1026	N	VIIRS	n	1	286.64	5.16	D	0	Madagascar lowland forests	Jan	3	42.4536	9.56653
627	243	-20.8248	48.3492	338.33	0.39	0.36	1	10	2018	1026	N	VIIRS	n	1	292.33	5.46	D	0	Madagascar lowland forests	Jan	3	42.4536	9.56653
628	244	-20.4111	48.4598	339.81	0.39	0.36	1	10	2018	1026	N	VIIRS	n	1	294.89	8.82	D	0	Madagascar lowland forests	Jan	3	42.4536	9.56653
629	245	-20.4624	48.4383	342.81	0.39	0.36	1	10	2018	1026	N	VIIRS	n	1	299.31	3.98	D	0	Madagascar lowland forests	Jan	3	42.4536	9.56653
630	246	-20.4699	48.3899	330.64	0.39	0.36	1	10	2018	1026	N	VIIRS	n	1	296.63	3.43	D	0	Madagascar lowland forests	Jan	3	42.4536	9.56653
631	247	-20.4538	48.3834	346.54	0.39	0.36	1	10	2018	1026	N	VIIRS	n	1	294.58	8.48	D	0	Madagascar lowland forests	Jan	3	42.4536	9.56653
632	248	-20.4391	48.4342	334.28	0.39	0.36	1	10	2018	1026	N	VIIRS	n	1	295.78	3.71	D	0	Madagascar lowland forests	Jan	3	42.4536	9.56653
633	249	-20.4408	48.423	340.78	0.39	0.36	1	10	2018	1026	N	VIIRS	n	1	294.4	36.01	D	0	Madagascar lowland forests	Jan	3	42.4536	9.56653
634	250	-20.4269	48.4244	335.97	0.39	0.36	1	10	2018	1026	N	VIIRS	n	1	291.9	5.98	D	0	Madagascar lowland forests	Jan	3	42.4536	9.56653
635	251	-19.7225	48.5713	333.43	0.39	0.36	1	10	2018	1026	N	VIIRS	n	1	292.23	1.97	D	0	Madagascar lowland forests	Jan	3	42.4536	9.56653
636	252	-20.9673	47.8987	331.77	0.38	0.36	1	10	2018	1026	N	VIIRS	n	1	296.06	8.45	D	0	Madagascar lowland forests	Jan	3	42.4536	9.56653
637	253	-20.4108	48.2954	331.65	0.39	0.36	1	10	2018	1026	N	VIIRS	n	1	290.02	5.01	D	0	Madagascar lowland forests	Jan	3	42.4536	9.56653
638	254	-20.4639	48.4728	342.4	0.39	0.36	1	10	2018	1026	N	VIIRS	n	1	299.64	12.25	D	0	Madagascar lowland forests	Jan	3	42.4536	9.56653
639	255	-20.4656	48.4617	334.87	0.39	0.36	1	10	2018	1026	N	VIIRS	n	1	298.1	6.45	D	0	Madagascar lowland forests	Jan	3	42.4536	9.56653
640	256	-20.4606	48.4723	343.51	0.39	0.36	1	10	2018	1026	N	VIIRS	n	1	297.61	6.06	D	0	Madagascar lowland forests	Jan	3	42.4536	9.56653
641	257	-20.4623	48.4611	339.83	0.39	0.36	1	10	2018	1026	N	VIIRS	n	1	297.97	6.1	D	0	Madagascar lowland forests	Jan	3	42.4536	9.56653
642	258	-20.4578	48.468	335.73	0.39	0.36	1	10	2018	1026	N	VIIRS	n	1	298.1	6.06	D	0	Madagascar lowland forests	Jan	3	42.4536	9.56653
643	259	-19.4731	48.4736	332.98	0.39	0.36	1	10	2018	1026	N	VIIRS	n	1	292.5	3.34	D	0	Madagascar lowland forests	Jan	3	42.4536	9.56653
644	260	-20.4545	48.4674	336.16	0.39	0.36	1	10	2018	1026	N	VIIRS	n	1	301.07	9.68	D	0	Madagascar lowland forests	Jan	3	42.4536	9.56653
645	261	-20.4494	48.4779	331.69	0.39	0.36	1	10	2018	1026	N	VIIRS	l	1	301.87	33.48	D	0	Madagascar lowland forests	Jan	3	42.4536	9.56653
646	262	-20.4288	48.4782	337.03	0.39	0.36	1	10	2018	1026	N	VIIRS	n	1	295.04	3.97	D	0	Madagascar lowland forests	Jan	3	42.4536	9.56653
647	263	-20.4255	48.4776	337.83	0.39	0.36	1	10	2018	1026	N	VIIRS	n	1	292.61	3.65	D	0	Madagascar lowland forests	Jan	3	42.4536	9.56653
648	264	-20.42	48.469	347.53	0.39	0.36	1	10	2018	1026	N	VIIRS	n	1	297.99	31	D	0	Madagascar lowland forests	Jan	3	42.4536	9.56653
649	265	-20.444	48.4465	337.14	0.39	0.36	1	10	2018	1026	N	VIIRS	n	1	298.44	2.93	D	0	Madagascar lowland forests	Jan	3	42.4536	9.56653
650	266	-20.8779	48.0919	333.14	0.38	0.36	1	10	2018	1026	N	VIIRS	n	1	296.58	2.25	D	0	Madagascar lowland forests	Jan	3	42.4536	9.56653
651	267	-19.4966	48.6308	333.9	0.39	0.36	1	10	2018	1026	N	VIIRS	n	1	287.26	2.14	D	0	Madagascar lowland forests	Jan	3	42.4536	9.56653
652	268	-19.8413	48.6881	331.63	0.39	0.36	1	10	2018	1026	N	VIIRS	n	1	292.51	2.58	D	0	Madagascar lowland forests	Jan	3	42.4536	9.56653
653	269	-19.8864	48.6422	345.42	0.39	0.36	1	10	2018	1026	N	VIIRS	n	1	290.63	22.19	D	0	Madagascar lowland forests	Jan	3	42.4536	9.56653
654	270	-19.8831	48.6416	344.25	0.39	0.36	1	10	2018	1026	N	VIIRS	n	1	295.86	22.19	D	0	Madagascar lowland forests	Jan	3	42.4536	9.56653
655	271	-19.8837	48.6379	334.02	0.39	0.36	1	10	2018	1026	N	VIIRS	n	1	292.17	18.08	D	0	Madagascar lowland forests	Jan	3	42.4536	9.56653
656	272	-19.8854	48.6266	331.72	0.39	0.36	1	10	2018	1026	N	VIIRS	n	1	292.91	3	D	0	Madagascar lowland forests	Jan	3	42.4536	9.56653
657	273	-19.8821	48.626	336.3	0.39	0.36	1	10	2018	1026	N	VIIRS	n	1	292.48	3.64	D	0	Madagascar lowland forests	Jan	3	42.4536	9.56653
658	274	-19.8435	48.6308	338.04	0.39	0.36	1	10	2018	1026	N	VIIRS	n	1	298.01	13.88	D	0	Madagascar lowland forests	Jan	3	42.4536	9.56653
659	275	-20.5446	48.0152	340.62	0.38	0.36	1	10	2018	1026	N	VIIRS	n	1	293.84	8.54	D	0	Madagascar lowland forests	Jan	3	42.4536	9.56653
660	276	-19.7524	48.5647	336.56	0.39	0.36	1	10	2018	1026	N	VIIRS	n	1	293.66	2.94	D	0	Madagascar lowland forests	Jan	3	42.4536	9.56653
661	277	-20.8185	48.1007	336.22	0.38	0.36	1	10	2018	1026	N	VIIRS	n	1	293.96	1.87	D	0	Madagascar lowland forests	Jan	3	42.4536	9.56653
662	278	-20.6126	48.4113	334.62	0.39	0.36	1	10	2018	1026	N	VIIRS	n	1	293.5	2.57	D	0	Madagascar lowland forests	Jan	3	42.4536	9.56653
663	279	-20.6003	48.4244	338.24	0.39	0.36	1	10	2018	1026	N	VIIRS	n	1	290.5	9.01	D	0	Madagascar lowland forests	Jan	3	42.4536	9.56653
664	280	-19.5351	48.5918	338.07	0.39	0.36	1	10	2018	1026	N	VIIRS	n	1	291.14	8.01	D	0	Madagascar lowland forests	Jan	3	42.4536	9.56653
665	281	-20.4588	48.4834	343.15	0.39	0.36	1	10	2018	1026	N	VIIRS	n	1	298.49	8.09	D	0	Madagascar lowland forests	Jan	3	42.4536	9.56653
666	282	-19.3017	48.8939	333.11	0.4	0.37	1	10	2018	1026	N	VIIRS	n	1	283.71	3.57	D	0	Madagascar lowland forests	Jan	3	42.4536	9.56653
667	283	-20.522	48.2961	333.43	0.39	0.36	1	10	2018	1026	N	VIIRS	n	1	293.76	3.31	D	0	Madagascar lowland forests	Jan	3	42.4536	9.56653
668	284	-20.5204	48.2844	330.53	0.39	0.36	1	10	2018	1026	N	VIIRS	n	1	292.12	1.6	D	0	Madagascar lowland forests	Jan	3	42.4536	9.56653
669	285	-20.4725	48.3065	332.6	0.39	0.36	1	10	2018	1026	N	VIIRS	n	1	294.7	2.24	D	0	Madagascar lowland forests	Jan	3	42.4536	9.56653
670	286	-19.2943	48.8538	332.2	0.4	0.37	1	10	2018	1026	N	VIIRS	n	1	284.82	1.76	D	0	Madagascar lowland forests	Jan	3	42.4536	9.56653
671	287	-20.3304	48.5484	330.79	0.39	0.36	1	10	2018	1026	N	VIIRS	n	1	283.41	2.97	D	0	Madagascar lowland forests	Jan	3	42.4536	9.56653
672	288	-19.7874	48.736	342.52	0.39	0.36	1	10	2018	1026	N	VIIRS	n	1	300.26	20.08	D	0	Madagascar lowland forests	Jan	3	42.4536	9.56653
673	289	-19.7968	48.6763	346.45	0.39	0.36	1	10	2018	1026	N	VIIRS	n	1	295.44	4.61	D	0	Madagascar lowland forests	Jan	3	42.4536	9.56653
674	290	-19.784	48.7355	341.24	0.39	0.36	1	10	2018	1026	N	VIIRS	n	1	295.4	19.06	D	0	Madagascar lowland forests	Jan	3	42.4536	9.56653
675	291	-19.7857	48.659	333.97	0.39	0.36	1	10	2018	1026	N	VIIRS	n	1	295.59	7.72	D	0	Madagascar lowland forests	Jan	3	42.4536	9.56653
676	292	-19.7608	48.7083	347.46	0.39	0.36	1	10	2018	1026	N	VIIRS	n	1	299.32	31.56	D	0	Madagascar lowland forests	Jan	3	42.4536	9.56653
677	293	-20.1529	48.3876	335.74	0.39	0.36	1	10	2018	1026	N	VIIRS	n	1	287.25	2.24	D	0	Madagascar lowland forests	Jan	3	42.4536	9.56653
678	294	-20.1495	48.387	342.99	0.39	0.36	1	10	2018	1026	N	VIIRS	n	1	291.34	10.66	D	0	Madagascar lowland forests	Jan	3	42.4536	9.56653
679	295	-19.9986	48.4404	337	0.39	0.36	1	10	2018	1026	N	VIIRS	n	1	289.4	18.13	D	0	Madagascar lowland forests	Jan	3	42.4536	9.56653
680	296	-19.9952	48.4398	334.68	0.39	0.36	1	10	2018	1026	N	VIIRS	n	1	290.43	18.13	D	0	Madagascar lowland forests	Jan	3	42.4536	9.56653
681	297	-19.7935	48.3241	332.82	0.39	0.36	1	10	2018	1026	N	VIIRS	n	1	297.42	2.11	D	0	Madagascar lowland forests	Jan	3	42.4536	9.56653
682	298	-19.9105	48.4666	330.25	0.39	0.36	1	10	2018	1026	N	VIIRS	n	1	294.14	1.78	D	0	Madagascar lowland forests	Jan	3	42.4536	9.56653
683	299	-19.6627	48.7107	337.78	0.39	0.36	1	10	2018	1026	N	VIIRS	n	1	292.96	4.3	D	0	Madagascar lowland forests	Jan	3	42.4536	9.56653
684	300	-19.897	48.5751	334.07	0.39	0.36	1	10	2018	1026	N	VIIRS	n	1	296.6	9.2	D	0	Madagascar lowland forests	Jan	3	42.4536	9.56653
685	301	-19.8779	48.5871	342.71	0.39	0.36	1	10	2018	1026	N	VIIRS	n	1	295.43	4.3	D	0	Madagascar lowland forests	Jan	3	42.4536	9.56653
686	302	-19.8596	48.5724	337.5	0.39	0.36	1	10	2018	1026	N	VIIRS	n	1	296.73	4.96	D	0	Madagascar lowland forests	Jan	3	42.4536	9.56653
687	303	-19.8517	48.5787	330.12	0.39	0.36	1	10	2018	1026	N	VIIRS	n	1	292.83	1.03	D	0	Madagascar lowland forests	Jan	3	42.4536	9.56653
688	304	-19.4667	48.7991	328.37	0.39	0.36	1	10	2018	1026	N	VIIRS	n	1	288.92	2.08	D	0	Madagascar lowland forests	Jan	3	42.4536	9.56653
689	305	-19.8956	48.6055	329.18	0.39	0.36	1	10	2018	1026	N	VIIRS	n	1	290.88	11.19	D	0	Madagascar lowland forests	Jan	3	42.4536	9.56653
690	306	-19.8598	48.6145	342.78	0.39	0.36	1	10	2018	1026	N	VIIRS	n	1	297.73	8.83	D	0	Madagascar lowland forests	Jan	3	42.4536	9.56653
691	307	-19.8521	48.5978	334.34	0.39	0.36	1	10	2018	1026	N	VIIRS	n	1	295.46	3.82	D	0	Madagascar lowland forests	Jan	3	42.4536	9.56653
692	308	-19.813	48.5946	331.73	0.39	0.36	1	10	2018	1026	N	VIIRS	n	1	293.7	3.65	D	0	Madagascar lowland forests	Jan	3	42.4536	9.56653
693	309	-19.5426	48.6971	332.23	0.39	0.36	1	10	2018	1026	N	VIIRS	n	1	288	1.27	D	0	Madagascar lowland forests	Jan	3	42.4536	9.56653
694	310	-20.1713	48.3793	332.78	0.39	0.36	1	10	2018	1026	N	VIIRS	n	1	284	3.26	D	0	Madagascar lowland forests	Jan	3	42.4536	9.56653
695	311	-20.2661	48.5299	336.4	0.39	0.36	1	10	2018	1026	N	VIIRS	n	1	279.51	7.47	D	0	Madagascar lowland forests	Jan	3	42.4536	9.56653
696	312	-19.5243	48.6823	333.17	0.39	0.36	1	10	2018	1026	N	VIIRS	n	1	289.09	6.07	D	0	Madagascar lowland forests	Jan	3	42.4536	9.56653
697	313	-20.2741	48.5007	335.2	0.39	0.36	1	10	2018	1026	N	VIIRS	n	1	282.79	3.58	D	0	Madagascar lowland forests	Jan	3	42.4536	9.56653
698	314	-20.2616	48.5368	347.97	0.39	0.36	1	10	2018	1026	N	VIIRS	n	1	281.34	7.94	D	0	Madagascar lowland forests	Jan	3	42.4536	9.56653
699	315	-19.7249	48.6215	332.91	0.39	0.36	1	10	2018	1026	N	VIIRS	n	1	290.05	2.53	D	0	Madagascar lowland forests	Jan	3	42.4536	9.56653
700	316	-20.1054	48.5167	343.16	0.39	0.36	1	10	2018	1026	N	VIIRS	n	1	288.29	18.22	D	0	Madagascar lowland forests	Jan	3	42.4536	9.56653
701	318	-20.8737	47.9848	344.49	0.38	0.36	1	10	2018	1026	N	VIIRS	n	1	297.64	10.06	D	0	Madagascar lowland forests	Jan	3	42.4536	9.56653
702	319	-18.2713	49.1791	337.15	0.41	0.37	1	10	2018	1027	N	VIIRS	n	1	289.38	12.52	D	0	Madagascar lowland forests	Jan	3	42.4536	9.56653
703	320	-15.2506	50.378	354.11	0.49	0.4	1	10	2018	1027	N	VIIRS	n	1	290.21	21.31	D	0	Madagascar lowland forests	Jan	3	42.4536	9.56653
704	321	-15.6204	49.1375	334.26	0.43	0.38	1	10	2018	1027	N	VIIRS	n	1	279.28	8.44	D	0	Madagascar lowland forests	Jan	3	42.4536	9.56653
705	322	-15.0543	50.1695	334.05	0.48	0.4	1	10	2018	1027	N	VIIRS	n	1	279.77	7.59	D	0	Madagascar lowland forests	Jan	3	42.4536	9.56653
706	323	-15.3335	50.3919	332.08	0.49	0.4	1	10	2018	1027	N	VIIRS	n	1	292.87	5.09	D	0	Madagascar lowland forests	Jan	3	42.4536	9.56653
707	324	-18.0862	49.2025	338.03	0.41	0.37	1	10	2018	1027	N	VIIRS	n	1	287.25	3.69	D	0	Madagascar lowland forests	Jan	3	42.4536	9.56653
708	325	-18.1502	49.2783	329.41	0.41	0.37	1	10	2018	1027	N	VIIRS	n	1	285.01	1.92	D	0	Madagascar lowland forests	Jan	3	42.4536	9.56653
709	326	-17.8315	49.2412	341.11	0.41	0.37	1	10	2018	1027	N	VIIRS	n	1	271.72	9.15	D	0	Madagascar lowland forests	Jan	3	42.4536	9.56653
710	327	-17.8225	49.2315	334.21	0.41	0.37	1	10	2018	1027	N	VIIRS	n	1	267.87	4.74	D	0	Madagascar lowland forests	Jan	3	42.4536	9.56653
711	328	-15.2496	50.4064	334.01	0.49	0.4	1	10	2018	1027	N	VIIRS	n	1	288.86	4.31	D	0	Madagascar lowland forests	Jan	3	42.4536	9.56653
712	329	-17.8856	49.1904	343.63	0.41	0.37	1	10	2018	1027	N	VIIRS	n	1	267.57	7.19	D	0	Madagascar lowland forests	Jan	3	42.4536	9.56653
713	330	-17.8661	49.2675	331.34	0.41	0.37	1	10	2018	1027	N	VIIRS	n	1	268.84	3.89	D	0	Madagascar lowland forests	Jan	3	42.4536	9.56653
714	331	-15.2748	50.4158	331.05	0.49	0.4	1	10	2018	1027	N	VIIRS	n	1	290.46	3.68	D	0	Madagascar lowland forests	Jan	3	42.4536	9.56653
715	332	-15.3187	50.4282	333.97	0.49	0.4	1	10	2018	1027	N	VIIRS	n	1	293.49	3.93	D	0	Madagascar lowland forests	Jan	3	42.4536	9.56653
716	333	-15.3225	50.4288	333.9	0.49	0.4	1	10	2018	1027	N	VIIRS	n	1	293.99	3.93	D	0	Madagascar lowland forests	Jan	3	42.4536	9.56653
717	334	-15.3189	50.4319	333.87	0.49	0.4	1	10	2018	1027	N	VIIRS	n	1	294.81	7.22	D	0	Madagascar lowland forests	Jan	3	42.4536	9.56653
718	335	-18.1537	49.2789	329.16	0.41	0.37	1	10	2018	1027	N	VIIRS	n	1	286.87	1.92	D	0	Madagascar lowland forests	Jan	3	42.4536	9.56653
719	336	-18.272	49.1752	331.67	0.41	0.37	1	10	2018	1027	N	VIIRS	n	1	287.24	12.52	D	0	Madagascar lowland forests	Jan	3	42.4536	9.56653
720	337	-15.3327	50.3965	333.14	0.49	0.4	1	10	2018	1027	N	VIIRS	n	1	293.98	8.38	D	0	Madagascar lowland forests	Jan	3	42.4536	9.56653
721	338	-18.4341	49.0575	341.74	0.4	0.37	1	10	2018	1027	N	VIIRS	n	1	289.33	12.13	D	0	Madagascar lowland forests	Jan	3	42.4536	9.56653
722	339	-18.4232	49.0595	325.5	0.4	0.37	1	10	2018	1027	N	VIIRS	n	1	284.3	3.55	D	0	Madagascar lowland forests	Jan	3	42.4536	9.56653
723	340	-18.5305	48.7847	336.79	0.4	0.37	1	10	2018	1027	N	VIIRS	n	1	287.22	4.09	D	0	Madagascar lowland forests	Jan	3	42.4536	9.56653
724	341	-18.5396	48.7712	335.49	0.4	0.37	1	10	2018	1027	N	VIIRS	n	1	287.15	3.94	D	0	Madagascar lowland forests	Jan	3	42.4536	9.56653
725	342	-18.5182	49.0564	334.63	0.4	0.37	1	10	2018	1027	N	VIIRS	n	1	274.22	3.75	D	0	Madagascar lowland forests	Jan	3	42.4536	9.56653
726	343	-18.5148	49.0558	333.99	0.4	0.37	1	10	2018	1027	N	VIIRS	n	1	275.11	3.29	D	0	Madagascar lowland forests	Jan	3	42.4536	9.56653
727	344	-15.3628	50.4445	331.72	0.49	0.4	1	10	2018	1027	N	VIIRS	n	1	292.7	3.68	D	0	Madagascar lowland forests	Jan	3	42.4536	9.56653
728	345	-15.354	50.4287	332.76	0.49	0.4	1	10	2018	1027	N	VIIRS	n	1	293.24	3.22	D	0	Madagascar lowland forests	Jan	3	42.4536	9.56653
729	346	-15.3431	50.4029	337.39	0.49	0.4	1	10	2018	1027	N	VIIRS	n	1	294.02	6.65	D	0	Madagascar lowland forests	Jan	3	42.4536	9.56653
730	347	-15.337	50.4161	346.12	0.49	0.4	1	10	2018	1027	N	VIIRS	n	1	293.99	11.12	D	0	Madagascar lowland forests	Jan	3	42.4536	9.56653
731	348	-15.3378	50.4115	333.85	0.49	0.4	1	10	2018	1027	N	VIIRS	n	1	293.38	6.03	D	0	Madagascar lowland forests	Jan	3	42.4536	9.56653
732	349	-15.3677	50.3932	338.1	0.49	0.4	1	10	2018	1027	N	VIIRS	n	1	292.94	5.78	D	0	Madagascar lowland forests	Jan	3	42.4536	9.56653
733	350	-15.3401	50.3978	338.22	0.49	0.4	1	10	2018	1027	N	VIIRS	n	1	293.28	6.65	D	0	Madagascar lowland forests	Jan	3	42.4536	9.56653
734	351	-15.3726	50.4321	336.04	0.49	0.4	1	10	2018	1027	N	VIIRS	n	1	293.2	3.72	D	0	Madagascar lowland forests	Jan	3	42.4536	9.56653
735	352	-15.3696	50.4268	338.83	0.49	0.4	1	10	2018	1027	N	VIIRS	n	1	293.26	6.06	D	0	Madagascar lowland forests	Jan	3	42.4536	9.56653
736	353	-15.2431	50.3107	354.23	0.48	0.4	1	10	2018	1027	N	VIIRS	n	1	281.39	10.89	D	0	Madagascar lowland forests	Jan	3	42.4536	9.56653
737	354	-15.2339	50.342	341.37	0.49	0.4	1	10	2018	1027	N	VIIRS	n	1	288.7	11.08	D	0	Madagascar lowland forests	Jan	3	42.4536	9.56653
738	355	-15.4512	50.3838	346.23	0.49	0.4	1	10	2018	1027	N	VIIRS	n	1	293.24	33.25	D	0	Madagascar lowland forests	Jan	3	42.4536	9.56653
739	356	-15.477	50.4118	330.05	0.49	0.4	1	10	2018	1027	N	VIIRS	n	1	291.96	2.89	D	0	Madagascar lowland forests	Jan	3	42.4536	9.56653
740	357	-15.4733	50.4111	337.87	0.49	0.4	1	10	2018	1027	N	VIIRS	n	1	292.44	10.35	D	0	Madagascar lowland forests	Jan	3	42.4536	9.56653
741	358	-15.46	50.3994	344.73	0.49	0.4	1	10	2018	1027	N	VIIRS	n	1	292.92	5.92	D	0	Madagascar lowland forests	Jan	3	42.4536	9.56653
742	359	-15.4375	50.4188	337.02	0.49	0.4	1	10	2018	1027	N	VIIRS	n	1	289.14	6.13	D	0	Madagascar lowland forests	Jan	3	42.4536	9.56653
743	360	-15.4393	50.3863	331.03	0.49	0.4	1	10	2018	1027	N	VIIRS	n	1	289.96	4.65	D	0	Madagascar lowland forests	Jan	3	42.4536	9.56653
744	361	-15.4311	50.3895	342.02	0.49	0.4	1	10	2018	1027	N	VIIRS	n	1	289.51	9.22	D	0	Madagascar lowland forests	Jan	3	42.4536	9.56653
745	362	-15.433	50.3912	333.01	0.49	0.4	1	10	2018	1027	N	VIIRS	n	1	288.17	6.89	D	0	Madagascar lowland forests	Jan	3	42.4536	9.56653
746	363	-15.3898	50.421	341.1	0.49	0.4	1	10	2018	1027	N	VIIRS	n	1	293.18	9.46	D	0	Madagascar lowland forests	Jan	3	42.4536	9.56653
747	364	-15.3808	50.4288	350.58	0.49	0.4	1	10	2018	1027	N	VIIRS	n	1	294.81	22.49	D	0	Madagascar lowland forests	Jan	3	42.4536	9.56653
748	365	-15.4313	50.3661	335.67	0.48	0.4	1	10	2018	1027	N	VIIRS	n	1	290.48	4.29	D	0	Madagascar lowland forests	Jan	3	42.4536	9.56653
749	366	-15.4294	50.3671	336.77	0.49	0.4	1	10	2018	1027	N	VIIRS	n	1	290.47	5.37	D	0	Madagascar lowland forests	Jan	3	42.4536	9.56653
750	367	-15.4009	50.4229	333.13	0.49	0.4	1	10	2018	1027	N	VIIRS	n	1	289.76	6.87	D	0	Madagascar lowland forests	Jan	3	42.4536	9.56653
751	368	-16.6967	49.7083	338.59	0.44	0.38	1	10	2018	1027	N	VIIRS	n	1	287.98	4.84	D	0	Madagascar lowland forests	Jan	3	42.4536	9.56653
752	369	-15.67	50.2395	335.84	0.47	0.4	1	10	2018	1027	N	VIIRS	n	1	283.94	4.18	D	0	Madagascar lowland forests	Jan	3	42.4536	9.56653
753	370	-15.6916	50.3124	334.22	0.48	0.4	1	10	2018	1027	N	VIIRS	n	1	286.6	5.28	D	0	Madagascar lowland forests	Jan	3	42.4536	9.56653
754	371	-15.391	50.346	332.08	0.48	0.4	1	10	2018	1027	N	VIIRS	n	1	290.31	1.93	D	0	Madagascar lowland forests	Jan	3	42.4536	9.56653
755	372	-15.6574	50.2986	338.87	0.48	0.4	1	10	2018	1027	N	VIIRS	n	1	290.67	8.03	D	0	Madagascar lowland forests	Jan	3	42.4536	9.56653
756	373	-15.6537	50.298	340.12	0.48	0.4	1	10	2018	1027	N	VIIRS	n	1	287.93	7.58	D	0	Madagascar lowland forests	Jan	3	42.4536	9.56653
757	374	-15.365	50.3643	330.01	0.49	0.4	1	10	2018	1027	N	VIIRS	n	1	290.65	3.19	D	0	Madagascar lowland forests	Jan	3	42.4536	9.56653
758	375	-15.4109	50.3635	337.93	0.49	0.4	1	10	2018	1027	N	VIIRS	n	1	290.29	5.82	D	0	Madagascar lowland forests	Jan	3	42.4536	9.56653
759	376	-15.5875	50.2863	333.91	0.48	0.4	1	10	2018	1027	N	VIIRS	n	1	279.55	2.87	D	0	Madagascar lowland forests	Jan	3	42.4536	9.56653
760	377	-15.0282	50.1524	337.88	0.48	0.4	1	10	2018	1027	N	VIIRS	n	1	277.97	5	D	0	Madagascar lowland forests	Jan	3	42.4536	9.56653
761	379	-14.1127	50.1511	337.08	0.49	0.4	1	10	2018	1028	N	VIIRS	n	1	289.05	4.62	D	0	Madagascar lowland forests	Jan	3	42.4536	9.56653
762	380	-13.859	50.0246	338.7	0.49	0.4	1	10	2018	1028	N	VIIRS	n	1	293.72	5.3	D	0	Madagascar lowland forests	Jan	3	42.4536	9.56653
763	381	-13.845	49.994	331.1	0.49	0.4	1	10	2018	1028	N	VIIRS	n	1	293.88	3.26	D	0	Madagascar lowland forests	Jan	3	42.4536	9.56653
764	394	-14.1245	50.0099	332.01	0.39	0.36	1	11	2018	1009	N	VIIRS	l	1	290.8	4.42	D	0	Madagascar lowland forests	Jan	3	42.4536	9.56653
765	395	-22.9732	47.7969	331.23	0.38	0.59	1	12	2018	948	N	VIIRS	n	1	294.26	3.72	D	0	Madagascar lowland forests	Jan	3	42.4536	9.56653
766	396	-22.9722	47.7973	331.6	0.38	0.59	1	12	2018	948	N	VIIRS	n	1	294	4.19	D	3	Madagascar lowland forests	Jan	3	42.4536	9.56653
767	430	-14.9716	50.1881	333.99	0.39	0.6	1	14	2018	1052	N	VIIRS	n	1	290.76	2.68	D	0	Madagascar lowland forests	Jan	3	42.4536	9.56653
768	431	-15.1136	50.3903	335.91	0.4	0.6	1	14	2018	1052	N	VIIRS	n	1	291.88	3.36	D	0	Madagascar lowland forests	Jan	3	42.4536	9.56653
769	432	-14.9767	50.1678	328.89	0.39	0.59	1	14	2018	1052	N	VIIRS	n	1	293.39	3.7	D	0	Madagascar lowland forests	Jan	3	42.4536	9.56653
770	433	-14.9755	50.1693	349.77	0.39	0.59	1	14	2018	1052	N	VIIRS	n	1	294.08	6.09	D	0	Madagascar lowland forests	Jan	3	42.4536	9.56653
771	434	-14.973	50.1865	343.51	0.39	0.6	1	14	2018	1052	N	VIIRS	n	1	290.65	5.05	D	0	Madagascar lowland forests	Jan	3	42.4536	9.56653
772	435	-14.9759	50.1715	335.11	0.39	0.6	1	14	2018	1052	N	VIIRS	n	1	293.25	3.7	D	0	Madagascar lowland forests	Jan	3	42.4536	9.56653
773	436	-15.0824	50.3165	347.95	0.4	0.6	1	14	2018	1052	N	VIIRS	n	1	293.44	5.08	D	0	Madagascar lowland forests	Jan	3	42.4536	9.56653
774	437	-15.2112	49.297	338.72	0.34	0.56	1	14	2018	1052	N	VIIRS	n	1	292.77	2.15	D	0	Madagascar lowland forests	Jan	3	42.4536	9.56653
775	438	-14.6929	50.1359	334.92	0.39	0.6	1	14	2018	1053	N	VIIRS	n	1	294.58	2.35	D	0	Madagascar lowland forests	Jan	3	42.4536	9.56653
776	440	-14.6698	50.1108	333.86	0.39	0.6	1	14	2018	1053	N	VIIRS	n	1	294.05	2.6	D	0	Madagascar lowland forests	Jan	3	42.4536	9.56653
777	441	-14.5434	50.1774	335.9	0.4	0.6	1	14	2018	1053	N	VIIRS	n	1	293.59	3.44	D	3	Madagascar lowland forests	Jan	3	42.4536	9.56653
778	442	-14.517	50.1367	331.78	0.4	0.6	1	14	2018	1053	N	VIIRS	n	1	292.68	2.34	D	0	Madagascar lowland forests	Jan	3	42.4536	9.56653
779	466	-23.898	47.5035	334.41	0.51	0.41	1	16	2018	1012	N	VIIRS	n	1	303.11	13.85	D	0	Madagascar lowland forests	Jan	3	42.4536	9.56653
780	474	-23.3235	47.4203	332.28	0.51	0.41	1	16	2018	1013	N	VIIRS	l	1	300.54	9.18	D	0	Madagascar lowland forests	Jan	3	42.4536	9.56653
781	475	-23.3219	47.4178	332.86	0.51	0.41	1	16	2018	1013	N	VIIRS	n	1	300.77	4.92	D	0	Madagascar lowland forests	Jan	3	42.4536	9.56653
782	476	-23.3257	47.4183	335.14	0.51	0.41	1	16	2018	1013	N	VIIRS	n	1	299.22	4.92	D	0	Madagascar lowland forests	Jan	3	42.4536	9.56653
783	482	-22.2423	47.5154	335.22	0.49	0.4	1	16	2018	1013	N	VIIRS	n	1	297.64	5.37	D	0	Madagascar lowland forests	Jan	3	42.4536	9.56653
784	483	-22.2419	47.5172	336.6	0.49	0.4	1	16	2018	1013	N	VIIRS	n	1	297.24	6.36	D	0	Madagascar lowland forests	Jan	3	42.4536	9.56653
785	484	-21.2857	47.9091	335.44	0.46	0.39	1	16	2018	1013	N	VIIRS	n	1	288.43	6.22	D	0	Madagascar lowland forests	Jan	3	42.4536	9.56653
786	485	-21.3699	47.9707	332.05	0.46	0.39	1	16	2018	1013	N	VIIRS	l	1	295.15	7.37	D	0	Madagascar lowland forests	Jan	3	42.4536	9.56653
787	500	-14.0845	50.1335	334.02	0.39	0.36	1	16	2018	1015	N	VIIRS	n	1	285.91	4.48	D	0	Madagascar lowland forests	Jan	3	42.4536	9.56653
788	520	-20.4641	48.4372	338.79	0.52	0.5	1	17	2018	955	N	VIIRS	n	1	292.27	3.51	D	0	Madagascar lowland forests	Jan	3	42.4536	9.56653
789	521	-20.4613	48.4391	335.24	0.52	0.5	1	17	2018	955	N	VIIRS	n	1	295.53	4.97	D	0	Madagascar lowland forests	Jan	3	42.4536	9.56653
790	522	-20.4163	48.3785	337.41	0.52	0.5	1	17	2018	955	N	VIIRS	n	1	295.82	5.98	D	0	Madagascar lowland forests	Jan	3	42.4536	9.56653
791	524	-20.4972	48.4362	341.49	0.52	0.5	1	17	2018	955	N	VIIRS	n	1	294.42	7.89	D	0	Madagascar lowland forests	Jan	3	42.4536	9.56653
792	525	-20.5133	48.4174	325.49	0.52	0.5	1	17	2018	955	N	VIIRS	l	1	297.36	4.4	D	0	Madagascar lowland forests	Jan	3	42.4536	9.56653
793	526	-20.3772	48.5201	331.8	0.51	0.49	1	17	2018	955	N	VIIRS	n	1	297.3	3.35	D	0	Madagascar lowland forests	Jan	3	42.4536	9.56653
794	527	-20.31	48.5014	330.2	0.51	0.5	1	17	2018	955	N	VIIRS	n	1	293.96	4.82	D	0	Madagascar lowland forests	Jan	3	42.4536	9.56653
795	528	-20.3146	48.5017	340.33	0.51	0.5	1	17	2018	955	N	VIIRS	n	1	294.79	4.82	D	0	Madagascar lowland forests	Jan	3	42.4536	9.56653
796	529	-17.7323	49.503	337.48	0.41	0.45	1	17	2018	955	N	VIIRS	n	1	293.82	3.75	D	0	Madagascar lowland forests	Jan	3	42.4536	9.56653
797	533	-18.2865	49.1265	328.32	0.44	0.46	1	17	2018	955	N	VIIRS	n	1	293.67	3.95	D	0	Madagascar lowland forests	Jan	3	42.4536	9.56653
798	535	-18.5383	49.1736	331.68	0.44	0.46	1	17	2018	955	N	VIIRS	n	1	293.27	3.47	D	0	Madagascar lowland forests	Jan	3	42.4536	9.56653
799	536	-18.088	49.2879	339.42	0.43	0.46	1	17	2018	955	N	VIIRS	n	1	296.31	3.11	D	0	Madagascar lowland forests	Jan	3	42.4536	9.56653
800	537	-18.0838	49.2873	328.16	0.43	0.46	1	17	2018	955	N	VIIRS	n	1	293.95	3.11	D	0	Madagascar lowland forests	Jan	3	42.4536	9.56653
801	538	-15.3134	50.3875	343.65	0.51	0.41	1	17	2018	956	N	VIIRS	n	1	295.21	7.49	D	0	Madagascar lowland forests	Jan	3	42.4536	9.56653
802	540	-15.9474	50.1745	329.04	0.54	0.42	1	17	2018	956	N	VIIRS	n	1	295.74	4.52	D	0	Madagascar lowland forests	Jan	3	42.4536	9.56653
803	541	-15.9421	50.184	334.37	0.54	0.42	1	17	2018	956	N	VIIRS	n	1	295.05	5.33	D	0	Madagascar lowland forests	Jan	3	42.4536	9.56653
804	542	-15.8934	50.1927	329.08	0.54	0.42	1	17	2018	956	N	VIIRS	n	1	294.95	5.15	D	0	Madagascar lowland forests	Jan	3	42.4536	9.56653
805	543	-15.315	50.3908	331.45	0.51	0.41	1	17	2018	956	N	VIIRS	n	1	296.32	9.06	D	0	Madagascar lowland forests	Jan	3	42.4536	9.56653
806	547	-15.8417	50.2195	331.35	0.53	0.42	1	17	2018	956	N	VIIRS	n	1	294.71	6.85	D	0	Madagascar lowland forests	Jan	3	42.4536	9.56653
807	548	-15.8583	50.2184	333.01	0.53	0.42	1	17	2018	956	N	VIIRS	n	1	295.97	3.05	D	0	Madagascar lowland forests	Jan	3	42.4536	9.56653
808	550	-16.1961	49.0855	333.61	0.42	0.45	1	17	2018	956	N	VIIRS	n	1	292.86	3.83	D	0	Madagascar lowland forests	Jan	3	42.4536	9.56653
809	551	-15.8855	50.2529	345.34	0.53	0.42	1	17	2018	956	N	VIIRS	n	1	295.17	7.98	D	3	Madagascar lowland forests	Jan	3	42.4536	9.56653
810	565	-18.5588	48.3614	337.61	0.51	0.66	1	18	2018	936	N	VIIRS	n	1	284.65	11.72	D	0	Madagascar lowland forests	Jan	3	42.4536	9.56653
811	566	-18.5593	48.3562	338.2	0.51	0.66	1	18	2018	936	N	VIIRS	n	1	286.52	7	D	0	Madagascar lowland forests	Jan	3	42.4536	9.56653
812	567	-18.5608	48.3577	345.48	0.51	0.66	1	18	2018	936	N	VIIRS	n	1	288.33	7.43	D	0	Madagascar lowland forests	Jan	3	42.4536	9.56653
813	570	-18.5125	49.0575	345.49	0.46	0.63	1	18	2018	936	N	VIIRS	n	1	281.11	5.56	D	0	Madagascar lowland forests	Jan	3	42.4536	9.56653
814	573	-20.2457	48.4498	336.53	0.52	0.67	1	18	2018	936	N	VIIRS	n	1	284.6	5.87	D	0	Madagascar lowland forests	Jan	3	42.4536	9.56653
815	574	-19.4533	48.8324	328.91	0.48	0.65	1	18	2018	936	N	VIIRS	n	1	285.13	7.6	D	0	Madagascar lowland forests	Jan	3	42.4536	9.56653
816	576	-18.9784	48.8303	338.79	0.48	0.64	1	18	2018	936	N	VIIRS	n	1	289	4.36	D	0	Madagascar lowland forests	Jan	3	42.4536	9.56653
817	577	-17.7091	48.6648	342.79	0.47	0.64	1	18	2018	936	N	VIIRS	n	1	291.67	6.37	D	0	Madagascar lowland forests	Jan	3	42.4536	9.56653
818	578	-19.6035	48.678	339.27	0.5	0.65	1	18	2018	936	N	VIIRS	n	1	291.92	4.32	D	0	Madagascar lowland forests	Jan	3	42.4536	9.56653
819	579	-17.5062	49.1288	328.98	0.44	0.62	1	18	2018	936	N	VIIRS	n	1	290.62	4.35	D	0	Madagascar lowland forests	Jan	3	42.4536	9.56653
820	580	-17.6304	49.3466	334.54	0.43	0.62	1	18	2018	936	N	VIIRS	n	1	291.13	3.59	D	0	Madagascar lowland forests	Jan	3	42.4536	9.56653
821	581	-17.3889	49.1901	341.58	0.43	0.62	1	18	2018	936	N	VIIRS	n	1	287.96	4.48	D	0	Madagascar lowland forests	Jan	3	42.4536	9.56653
822	582	-17.332	49.1738	334.52	0.43	0.62	1	18	2018	936	N	VIIRS	n	1	287.97	3.29	D	0	Madagascar lowland forests	Jan	3	42.4536	9.56653
823	583	-18.6691	48.9633	329.97	0.46	0.64	1	18	2018	936	N	VIIRS	n	1	289.22	6.23	D	0	Madagascar lowland forests	Jan	3	42.4536	9.56653
824	584	-17.9664	49.1474	367	0.44	0.63	1	18	2018	936	N	VIIRS	h	1	292.72	11.38	D	0	Madagascar lowland forests	Jan	3	42.4536	9.56653
825	585	-19.4482	48.8349	339.62	0.48	0.65	1	18	2018	936	N	VIIRS	n	1	284.39	5.82	D	0	Madagascar lowland forests	Jan	3	42.4536	9.56653
826	586	-19.4542	48.8355	367	0.48	0.65	1	18	2018	936	N	VIIRS	l	1	286.16	5.82	D	0	Madagascar lowland forests	Jan	3	42.4536	9.56653
827	587	-19.0741	48.8689	335.08	0.48	0.64	1	18	2018	936	N	VIIRS	n	1	285.89	4.41	D	0	Madagascar lowland forests	Jan	3	42.4536	9.56653
828	588	-18.0649	49.2728	330.36	0.44	0.62	1	18	2018	936	N	VIIRS	n	1	291.15	4.33	D	0	Madagascar lowland forests	Jan	3	42.4536	9.56653
829	589	-17.889	49.1602	331.85	0.44	0.62	1	18	2018	936	N	VIIRS	n	1	289.8	2.22	D	0	Madagascar lowland forests	Jan	3	42.4536	9.56653
830	590	-17.5834	49.178	335.64	0.44	0.62	1	18	2018	936	N	VIIRS	n	1	290.88	3.68	D	0	Madagascar lowland forests	Jan	3	42.4536	9.56653
831	591	-19.4528	48.8371	367	0.48	0.65	1	18	2018	936	N	VIIRS	l	1	286.04	7.6	D	0	Madagascar lowland forests	Jan	3	42.4536	9.56653
832	592	-17.9975	49.25	342.16	0.44	0.62	1	18	2018	936	N	VIIRS	n	1	293.3	3.93	D	0	Madagascar lowland forests	Jan	3	42.4536	9.56653
833	593	-17.5118	49.1285	335.66	0.44	0.62	1	18	2018	936	N	VIIRS	n	1	291.35	4.84	D	0	Madagascar lowland forests	Jan	3	42.4536	9.56653
834	594	-15.9228	50.1686	330.98	0.36	0.57	1	18	2018	937	N	VIIRS	n	1	284.19	5.27	D	0	Madagascar lowland forests	Jan	3	42.4536	9.56653
835	595	-16.1529	49.1282	326.57	0.42	0.61	1	18	2018	937	N	VIIRS	n	1	278.71	9.42	D	0	Madagascar lowland forests	Jan	3	42.4536	9.56653
836	596	-14.1536	49.9431	331.68	0.35	0.57	1	18	2018	937	N	VIIRS	n	1	273.95	2.12	D	0	Madagascar lowland forests	Jan	3	42.4536	9.56653
837	597	-17.2888	49.1919	331.36	0.43	0.62	1	18	2018	937	N	VIIRS	n	1	286.26	4.01	D	0	Madagascar lowland forests	Jan	3	42.4536	9.56653
838	598	-15.8213	50.1966	336.48	0.36	0.57	1	18	2018	937	N	VIIRS	n	1	272.7	3.09	D	0	Madagascar lowland forests	Jan	3	42.4536	9.56653
839	599	-15.8188	50.1975	335.7	0.36	0.57	1	18	2018	937	N	VIIRS	n	1	272.66	2.78	D	0	Madagascar lowland forests	Jan	3	42.4536	9.56653
840	600	-15.8352	50.196	337.01	0.36	0.57	1	18	2018	937	N	VIIRS	n	1	273.86	4.54	D	0	Madagascar lowland forests	Jan	3	42.4536	9.56653
841	601	-15.8348	50.1994	334.73	0.36	0.57	1	18	2018	937	N	VIIRS	n	1	273.89	4.75	D	0	Madagascar lowland forests	Jan	3	42.4536	9.56653
842	602	-15.8504	50.2046	337.17	0.36	0.57	1	18	2018	937	N	VIIRS	n	1	274.56	4.93	D	0	Madagascar lowland forests	Jan	3	42.4536	9.56653
843	603	-15.8581	50.2326	325.87	0.35	0.57	1	18	2018	937	N	VIIRS	n	1	275.16	2.47	D	0	Madagascar lowland forests	Jan	3	42.4536	9.56653
844	604	-15.895	50.1925	325.47	0.36	0.57	1	18	2018	937	N	VIIRS	n	1	282.39	2.59	D	0	Madagascar lowland forests	Jan	3	42.4536	9.56653
845	605	-15.9137	50.1703	344.57	0.36	0.57	1	18	2018	937	N	VIIRS	n	1	283.32	3.72	D	0	Madagascar lowland forests	Jan	3	42.4536	9.56653
846	606	-15.9083	50.2179	336.42	0.36	0.57	1	18	2018	937	N	VIIRS	n	1	282.45	3.26	D	0	Madagascar lowland forests	Jan	3	42.4536	9.56653
847	607	-15.2971	50.3709	350.57	0.34	0.56	1	18	2018	937	N	VIIRS	n	1	273.06	5.43	D	0	Madagascar lowland forests	Jan	3	42.4536	9.56653
848	609	-15.8893	50.1952	338.05	0.36	0.57	1	18	2018	937	N	VIIRS	n	1	281.93	2.59	D	0	Madagascar lowland forests	Jan	3	42.4536	9.56653
849	610	-15.9244	50.1718	331.56	0.36	0.57	1	18	2018	937	N	VIIRS	n	1	284.56	4.47	D	0	Madagascar lowland forests	Jan	3	42.4536	9.56653
850	611	-15.924	50.1753	329.9	0.36	0.57	1	18	2018	937	N	VIIRS	n	1	284.06	3.01	D	0	Madagascar lowland forests	Jan	3	42.4536	9.56653
851	612	-15.922	50.1757	327.46	0.36	0.57	1	18	2018	937	N	VIIRS	n	1	284.1	3.01	D	0	Madagascar lowland forests	Jan	3	42.4536	9.56653
852	613	-15.9363	50.1944	340.48	0.36	0.57	1	18	2018	937	N	VIIRS	n	1	277.51	4.33	D	0	Madagascar lowland forests	Jan	3	42.4536	9.56653
853	616	-15.9416	50.195	347.45	0.36	0.57	1	18	2018	937	N	VIIRS	n	1	279.21	4.91	D	0	Madagascar lowland forests	Jan	3	42.4536	9.56653
854	617	-17.2171	49.1485	332.88	0.43	0.62	1	18	2018	937	N	VIIRS	n	1	284.39	3.21	D	0	Madagascar lowland forests	Jan	3	42.4536	9.56653
855	618	-17.2325	49.2286	328.57	0.43	0.62	1	18	2018	937	N	VIIRS	n	1	289.74	2.67	D	0	Madagascar lowland forests	Jan	3	42.4536	9.56653
856	623	-15.8409	50.1931	325.7	0.36	0.57	1	18	2018	937	N	VIIRS	n	1	274.84	4.54	D	0	Madagascar lowland forests	Jan	3	42.4536	9.56653
857	624	-15.8413	50.1897	333.25	0.36	0.57	1	18	2018	937	N	VIIRS	n	1	274.14	2.91	D	0	Madagascar lowland forests	Jan	3	42.4536	9.56653
858	625	-15.8417	50.1862	325.52	0.36	0.57	1	18	2018	937	N	VIIRS	n	1	274.5	2.91	D	0	Madagascar lowland forests	Jan	3	42.4536	9.56653
859	626	-15.3647	50.4275	327.96	0.34	0.56	1	18	2018	937	N	VIIRS	n	1	271.26	2.1	D	0	Madagascar lowland forests	Jan	3	42.4536	9.56653
860	627	-15.4319	50.3945	342.8	0.34	0.56	1	18	2018	937	N	VIIRS	n	1	274.29	4.29	D	0	Madagascar lowland forests	Jan	3	42.4536	9.56653
861	628	-15.4323	50.3914	341.72	0.34	0.56	1	18	2018	937	N	VIIRS	n	1	274.48	4.29	D	0	Madagascar lowland forests	Jan	3	42.4536	9.56653
862	629	-14.9815	50.2981	341.32	0.34	0.56	1	18	2018	937	N	VIIRS	n	1	280.11	3.93	D	0	Madagascar lowland forests	Jan	3	42.4536	9.56653
863	630	-14.9829	50.2854	326.89	0.34	0.56	1	18	2018	937	N	VIIRS	n	1	280.16	2.39	D	0	Madagascar lowland forests	Jan	3	42.4536	9.56653
864	631	-15.798	50.2586	339.86	0.35	0.57	1	18	2018	937	N	VIIRS	n	1	274.48	2.78	D	0	Madagascar lowland forests	Jan	3	42.4536	9.56653
865	632	-15.7806	50.2702	348.1	0.35	0.57	1	18	2018	937	N	VIIRS	n	1	276.71	4.73	D	0	Madagascar lowland forests	Jan	3	42.4536	9.56653
866	633	-15.2981	50.3615	329.82	0.34	0.56	1	18	2018	937	N	VIIRS	n	1	270.54	5.41	D	0	Madagascar lowland forests	Jan	3	42.4536	9.56653
867	634	-15.2985	50.3582	334.63	0.34	0.56	1	18	2018	937	N	VIIRS	n	1	270.2	4.31	D	0	Madagascar lowland forests	Jan	3	42.4536	9.56653
868	635	-14.4685	49.8773	330.3	0.36	0.57	1	18	2018	937	N	VIIRS	n	1	285.06	4.1	D	0	Madagascar lowland forests	Jan	3	42.4536	9.56653
869	636	-14.9754	50.127	332.9	0.35	0.57	1	18	2018	937	N	VIIRS	n	1	280.39	2.73	D	0	Madagascar lowland forests	Jan	3	42.4536	9.56653
870	637	-15.8778	50.2009	356.25	0.36	0.57	1	18	2018	937	N	VIIRS	n	1	280.56	6.24	D	0	Madagascar lowland forests	Jan	3	42.4536	9.56653
871	638	-15.4167	50.4354	341.92	0.34	0.56	1	18	2018	937	N	VIIRS	n	1	267.4	4.1	D	0	Madagascar lowland forests	Jan	3	42.4536	9.56653
872	640	-15.7847	50.2808	347.86	0.35	0.57	1	18	2018	937	N	VIIRS	n	1	276.31	3.79	D	0	Madagascar lowland forests	Jan	3	42.4536	9.56653
873	641	-14.9741	50.1247	325.49	0.35	0.57	1	18	2018	937	N	VIIRS	n	1	279.76	3.08	D	0	Madagascar lowland forests	Jan	3	42.4536	9.56653
874	642	-14.9003	49.8842	326.74	0.36	0.58	1	18	2018	937	N	VIIRS	n	1	275.37	1.58	D	0	Madagascar lowland forests	Jan	3	42.4536	9.56653
875	657	-18.9846	49.0665	331.71	0.69	0.75	1	18	2018	1116	N	VIIRS	n	1	291.1	4.96	D	0	Madagascar lowland forests	Jan	3	42.4536	9.56653
876	669	-19.1499	48.7965	339	0.66	0.73	1	18	2018	1116	N	VIIRS	n	1	290.45	7.27	D	0	Madagascar lowland forests	Jan	3	42.4536	9.56653
877	671	-18.7364	48.8685	329.85	0.68	0.74	1	18	2018	1116	N	VIIRS	n	1	287.68	3.94	D	0	Madagascar lowland forests	Jan	3	42.4536	9.56653
878	672	-19.8513	48.6905	329.32	0.63	0.72	1	18	2018	1116	N	VIIRS	n	1	274.16	4.82	D	0	Madagascar lowland forests	Jan	3	42.4536	9.56653
879	673	-19.0748	49.02	328.35	0.69	0.74	1	18	2018	1116	N	VIIRS	n	1	289.78	4.05	D	0	Madagascar lowland forests	Jan	3	42.4536	9.56653
880	674	-18.9448	48.9004	352	0.68	0.74	1	18	2018	1116	N	VIIRS	n	1	290.6	10.37	D	0	Madagascar lowland forests	Jan	3	42.4536	9.56653
881	675	-18.9449	48.903	334.33	0.68	0.74	1	18	2018	1116	N	VIIRS	n	1	290.22	6.25	D	0	Madagascar lowland forests	Jan	3	42.4536	9.56653
882	676	-18.9464	48.8965	328.76	0.68	0.74	1	18	2018	1116	N	VIIRS	n	1	290.14	6.25	D	0	Madagascar lowland forests	Jan	3	42.4536	9.56653
883	677	-18.7008	49.1482	339.75	0.71	0.75	1	18	2018	1116	N	VIIRS	n	1	283.62	7.06	D	0	Madagascar lowland forests	Jan	3	42.4536	9.56653
884	678	-19.3758	48.8144	336.93	0.66	0.73	1	18	2018	1116	N	VIIRS	n	1	283.42	6.44	D	0	Madagascar lowland forests	Jan	3	42.4536	9.56653
885	679	-19.0104	48.8077	342.05	0.67	0.74	1	18	2018	1116	N	VIIRS	n	1	290.86	11.61	D	0	Madagascar lowland forests	Jan	3	42.4536	9.56653
886	680	-19.0114	48.8036	350.76	0.67	0.74	1	18	2018	1116	N	VIIRS	n	1	290.76	8.28	D	0	Madagascar lowland forests	Jan	3	42.4536	9.56653
887	681	-18.9478	48.7385	350.96	0.66	0.73	1	18	2018	1116	N	VIIRS	n	1	287.09	12.12	D	0	Madagascar lowland forests	Jan	3	42.4536	9.56653
888	686	-18.3683	49.2506	351.45	0.73	0.76	1	18	2018	1117	N	VIIRS	n	1	292.04	9.41	D	0	Madagascar lowland forests	Jan	3	42.4536	9.56653
889	687	-17.6935	49.2937	330.55	0.76	0.77	1	18	2018	1117	N	VIIRS	n	1	283.97	3.56	D	0	Madagascar lowland forests	Jan	3	42.4536	9.56653
890	688	-17.9304	49.2858	329.32	0.75	0.77	1	18	2018	1117	N	VIIRS	n	1	288.68	3.38	D	0	Madagascar lowland forests	Jan	3	42.4536	9.56653
891	689	-17.6248	49.2877	335.3	0.76	0.77	1	18	2018	1117	N	VIIRS	n	1	282.51	6.79	D	0	Madagascar lowland forests	Jan	3	42.4536	9.56653
892	690	-17.8888	49.252	345.5	0.75	0.77	1	18	2018	1117	N	VIIRS	n	1	291.68	13.01	D	0	Madagascar lowland forests	Jan	3	42.4536	9.56653
893	691	-18.0312	49.2832	340.41	0.75	0.77	1	18	2018	1117	N	VIIRS	n	1	292.36	6.9	D	0	Madagascar lowland forests	Jan	3	42.4536	9.56653
894	692	-18.3663	49.2443	352.3	0.73	0.76	1	18	2018	1117	N	VIIRS	n	1	291.8	9.95	D	0	Madagascar lowland forests	Jan	3	42.4536	9.56653
895	693	-18.3646	49.2516	347.74	0.73	0.76	1	18	2018	1117	N	VIIRS	n	1	291.52	24.74	D	0	Madagascar lowland forests	Jan	3	42.4536	9.56653
896	694	-17.624	49.2841	331.17	0.76	0.77	1	18	2018	1117	N	VIIRS	n	1	282.89	10.49	D	0	Madagascar lowland forests	Jan	3	42.4536	9.56653
897	695	-18.3733	49.2463	330.4	0.73	0.76	1	18	2018	1117	N	VIIRS	n	1	291.66	9.95	D	0	Madagascar lowland forests	Jan	3	42.4536	9.56653
898	697	-18.37	49.2433	328.35	0.73	0.76	1	18	2018	1117	N	VIIRS	n	1	291.63	9.41	D	0	Madagascar lowland forests	Jan	3	42.4536	9.56653
899	698	-17.9625	49.1481	337.1	0.74	0.76	1	18	2018	1117	N	VIIRS	n	1	291.54	7.15	D	0	Madagascar lowland forests	Jan	3	42.4536	9.56653
900	699	-17.9655	49.1505	342.46	0.74	0.76	1	18	2018	1117	N	VIIRS	n	1	292.08	9.55	D	0	Madagascar lowland forests	Jan	3	42.4536	9.56653
901	700	-17.8864	49.2497	355.32	0.75	0.77	1	18	2018	1117	N	VIIRS	n	1	291.99	14.3	D	0	Madagascar lowland forests	Jan	3	42.4536	9.56653
902	701	-18.3614	49.2486	339.17	0.73	0.76	1	18	2018	1117	N	VIIRS	n	1	291.43	9.41	D	0	Madagascar lowland forests	Jan	3	42.4536	9.56653
903	702	-18.3587	49.0405	351.29	0.71	0.75	1	18	2018	1117	N	VIIRS	n	1	290.76	13.98	D	0	Madagascar lowland forests	Jan	3	42.4536	9.56653
904	704	-19.0183	48.8424	317.29	0.55	0.51	1	18	2018	2227	N	VIIRS	n	1	288.08	1.68	N	0	Madagascar lowland forests	Jan	3	42.4536	9.56653
905	705	-18.2989	49.2693	302.51	0.57	0.52	1	18	2018	2227	N	VIIRS	n	1	286.8	3.08	N	0	Madagascar lowland forests	Jan	3	42.4536	9.56653
906	706	-18.286	49.1598	301.79	0.56	0.52	1	18	2018	2227	N	VIIRS	n	1	287.85	1	N	0	Madagascar lowland forests	Jan	3	42.4536	9.56653
907	707	-18.2982	49.2639	327.48	0.57	0.52	1	18	2018	2227	N	VIIRS	n	1	286.95	3.08	N	0	Madagascar lowland forests	Jan	3	42.4536	9.56653
908	708	-18.294	49.27	302.96	0.57	0.52	1	18	2018	2227	N	VIIRS	n	1	287.46	3.08	N	0	Madagascar lowland forests	Jan	3	42.4536	9.56653
909	709	-18.2934	49.2645	337.62	0.57	0.52	1	18	2018	2227	N	VIIRS	n	1	288.73	3.08	N	0	Madagascar lowland forests	Jan	3	42.4536	9.56653
910	710	-18.2908	49.1592	301.85	0.56	0.52	1	18	2018	2227	N	VIIRS	n	1	288.15	1.17	N	0	Madagascar lowland forests	Jan	3	42.4536	9.56653
911	711	-18.2892	49.2707	311.88	0.57	0.52	1	18	2018	2227	N	VIIRS	n	1	288.37	1.85	N	0	Madagascar lowland forests	Jan	3	42.4536	9.56653
912	712	-18.2526	49.2085	300.1	0.57	0.52	1	18	2018	2227	N	VIIRS	n	1	285.16	0.32	N	0	Madagascar lowland forests	Jan	3	42.4536	9.56653
913	713	-18.3259	49.2492	313.59	0.57	0.52	1	18	2018	2227	N	VIIRS	n	1	288.04	1.42	N	0	Madagascar lowland forests	Jan	3	42.4536	9.56653
914	714	-18.3265	49.2547	307.65	0.57	0.52	1	18	2018	2227	N	VIIRS	n	1	288.08	1.42	N	0	Madagascar lowland forests	Jan	3	42.4536	9.56653
915	715	-18.3307	49.2486	305.77	0.57	0.52	1	18	2018	2227	N	VIIRS	n	1	287.55	2.45	N	0	Madagascar lowland forests	Jan	3	42.4536	9.56653
916	716	-18.332	49.2595	302.07	0.57	0.52	1	18	2018	2227	N	VIIRS	n	1	287.89	1.87	N	0	Madagascar lowland forests	Jan	3	42.4536	9.56653
917	717	-18.3349	49.2424	323.14	0.57	0.52	1	18	2018	2227	N	VIIRS	n	1	287.42	3.84	N	0	Madagascar lowland forests	Jan	3	42.4536	9.56653
918	718	-18.3369	49.2588	322.44	0.57	0.52	1	18	2018	2227	N	VIIRS	n	1	288.25	1.87	N	0	Madagascar lowland forests	Jan	3	42.4536	9.56653
919	719	-18.3245	49.2471	301.76	0.57	0.52	1	18	2018	2227	N	VIIRS	n	1	287.75	0.77	N	0	Madagascar lowland forests	Jan	3	42.4536	9.56653
920	720	-18.0308	49.2999	309.84	0.57	0.52	1	18	2018	2227	N	VIIRS	n	1	286.34	0.85	N	0	Madagascar lowland forests	Jan	3	42.4536	9.56653
921	721	-18.0037	49.3649	306.12	0.58	0.52	1	18	2018	2227	N	VIIRS	n	1	287.47	1.39	N	0	Madagascar lowland forests	Jan	3	42.4536	9.56653
922	722	-18.0259	49.3006	301.8	0.57	0.52	1	18	2018	2227	N	VIIRS	n	1	286.46	0.85	N	0	Madagascar lowland forests	Jan	3	42.4536	9.56653
923	723	-18.0011	49.3659	324.42	0.57	0.52	1	18	2018	2227	N	VIIRS	n	1	287.56	2.31	N	0	Madagascar lowland forests	Jan	3	42.4536	9.56653
924	724	-17.9962	49.3665	308.88	0.57	0.52	1	18	2018	2227	N	VIIRS	n	1	287.84	2.31	N	0	Madagascar lowland forests	Jan	3	42.4536	9.56653
925	725	-17.9881	49.339	308.45	0.57	0.52	1	18	2018	2227	N	VIIRS	n	1	286.31	2.21	N	0	Madagascar lowland forests	Jan	3	42.4536	9.56653
926	726	-17.9874	49.3335	314.69	0.57	0.52	1	18	2018	2227	N	VIIRS	n	1	285.59	2.21	N	0	Madagascar lowland forests	Jan	3	42.4536	9.56653
927	727	-17.9833	49.3399	313.57	0.57	0.52	1	18	2018	2227	N	VIIRS	n	1	286.73	2.21	N	0	Madagascar lowland forests	Jan	3	42.4536	9.56653
928	728	-18.3252	49.2526	302.59	0.57	0.52	1	18	2018	2227	N	VIIRS	n	1	288.1	1	N	0	Madagascar lowland forests	Jan	3	42.4536	9.56653
929	730	-18.5075	49.1504	304.28	0.56	0.52	1	18	2018	2227	N	VIIRS	n	1	286.19	0.93	N	0	Madagascar lowland forests	Jan	3	42.4536	9.56653
930	731	-18.3294	49.2465	312.61	0.57	0.52	1	18	2018	2227	N	VIIRS	n	1	287.59	2.87	N	0	Madagascar lowland forests	Jan	3	42.4536	9.56653
931	732	-18.33	49.2518	309.24	0.57	0.52	1	18	2018	2227	N	VIIRS	n	1	287.85	2.07	N	0	Madagascar lowland forests	Jan	3	42.4536	9.56653
932	733	-18.3342	49.2458	319.94	0.57	0.52	1	18	2018	2227	N	VIIRS	n	1	287.17	2.87	N	0	Madagascar lowland forests	Jan	3	42.4536	9.56653
933	734	-18.3354	49.2566	313.54	0.57	0.52	1	18	2018	2227	N	VIIRS	n	1	287.57	2.07	N	0	Madagascar lowland forests	Jan	3	42.4536	9.56653
934	735	-18.336	49.2623	313.83	0.57	0.52	1	18	2018	2227	N	VIIRS	n	1	288.02	1.99	N	0	Madagascar lowland forests	Jan	3	42.4536	9.56653
935	736	-18.3625	49.2361	324.67	0.57	0.52	1	18	2018	2227	N	VIIRS	n	1	286.88	3.67	N	0	Madagascar lowland forests	Jan	3	42.4536	9.56653
936	737	-17.6323	49.1577	305.94	0.55	0.51	1	18	2018	2227	N	VIIRS	n	1	287.48	1.06	N	0	Madagascar lowland forests	Jan	3	42.4536	9.56653
937	738	-18.3905	49.2667	304.76	0.57	0.52	1	18	2018	2227	N	VIIRS	n	1	286.23	2.75	N	3	Madagascar lowland forests	Jan	3	42.4536	9.56653
938	739	-18.3899	49.2611	327.36	0.57	0.52	1	18	2018	2227	N	VIIRS	n	1	286.76	4.62	N	0	Madagascar lowland forests	Jan	3	42.4536	9.56653
939	740	-17.637	49.1567	310.43	0.55	0.51	1	18	2018	2227	N	VIIRS	n	1	287.44	1.06	N	0	Madagascar lowland forests	Jan	3	42.4536	9.56653
940	741	-18.2147	49.1746	303.82	0.56	0.52	1	18	2018	2227	N	VIIRS	n	1	288.98	0.63	N	0	Madagascar lowland forests	Jan	3	42.4536	9.56653
941	742	-19.0324	48.88	304.71	0.55	0.51	1	18	2018	2227	N	VIIRS	n	1	287.02	0.8	N	0	Madagascar lowland forests	Jan	3	42.4536	9.56653
942	743	-19.0184	48.8415	312.9	0.55	0.51	1	18	2018	2227	N	VIIRS	n	1	288.11	2.34	N	0	Madagascar lowland forests	Jan	3	42.4536	9.56653
943	744	-19.0322	48.8791	307.04	0.55	0.51	1	18	2018	2227	N	VIIRS	n	1	287.27	1.45	N	0	Madagascar lowland forests	Jan	3	42.4536	9.56653
944	745	-18.5177	49.1545	300.9	0.57	0.52	1	18	2018	2227	N	VIIRS	n	1	286.13	1.11	N	0	Madagascar lowland forests	Jan	3	42.4536	9.56653
945	746	-17.8616	49.2966	300.98	0.57	0.52	1	18	2018	2227	N	VIIRS	n	1	285.95	0.9	N	0	Madagascar lowland forests	Jan	3	42.4536	9.56653
946	747	-17.887	49.3042	307.18	0.57	0.52	1	18	2018	2227	N	VIIRS	n	1	289.45	2.15	N	0	Madagascar lowland forests	Jan	3	42.4536	9.56653
947	748	-17.8907	49.3012	307.43	0.57	0.52	1	18	2018	2227	N	VIIRS	n	1	289.18	1.23	N	0	Madagascar lowland forests	Jan	3	42.4536	9.56653
948	749	-18.5121	49.1543	305.56	0.57	0.52	1	18	2018	2227	N	VIIRS	n	1	286.34	1.66	N	0	Madagascar lowland forests	Jan	3	42.4536	9.56653
949	750	-18.5422	49.1615	307.3	0.57	0.52	1	18	2018	2227	N	VIIRS	n	1	285.6	1.06	N	0	Madagascar lowland forests	Jan	3	42.4536	9.56653
950	751	-18.0655	49.2618	309.95	0.57	0.52	1	18	2018	2227	N	VIIRS	n	1	283.94	1.58	N	0	Madagascar lowland forests	Jan	3	42.4536	9.56653
951	752	-18.2039	49.2091	305.08	0.57	0.52	1	18	2018	2227	N	VIIRS	n	1	288.88	0.82	N	0	Madagascar lowland forests	Jan	3	42.4536	9.56653
952	753	-18.2157	49.1752	302.8	0.56	0.52	1	18	2018	2227	N	VIIRS	n	1	288.97	1.07	N	0	Madagascar lowland forests	Jan	3	42.4536	9.56653
953	754	-18.2052	49.2097	303.88	0.56	0.52	1	18	2018	2227	N	VIIRS	n	1	288.84	1.24	N	0	Madagascar lowland forests	Jan	3	42.4536	9.56653
954	755	-18.0889	49.2527	304.26	0.57	0.52	1	18	2018	2227	N	VIIRS	n	1	285.25	1.65	N	0	Madagascar lowland forests	Jan	3	42.4536	9.56653
955	757	-15.2638	50.3989	327.71	0.7	0.75	1	19	2018	918	N	VIIRS	n	1	285.02	3.68	D	0	Madagascar lowland forests	Jan	3	42.4536	9.56653
956	758	-15.8981	50.1066	356.2	0.74	0.76	1	19	2018	918	N	VIIRS	n	1	269.97	15.92	D	0	Madagascar lowland forests	Jan	3	42.4536	9.56653
957	759	-15.8947	50.1094	340.14	0.74	0.76	1	19	2018	918	N	VIIRS	n	1	268.06	14.41	D	0	Madagascar lowland forests	Jan	3	42.4536	9.56653
958	760	-15.7445	50.3015	331.82	0.72	0.75	1	19	2018	918	N	VIIRS	n	1	268.16	7.29	D	0	Madagascar lowland forests	Jan	3	42.4536	9.56653
959	761	-14.7221	50.0346	332.03	0.73	0.76	1	19	2018	918	N	VIIRS	n	1	281.84	6.17	D	0	Madagascar lowland forests	Jan	3	42.4536	9.56653
960	762	-15.5996	50.2735	332.66	0.72	0.75	1	19	2018	918	N	VIIRS	n	1	269.2	5.74	D	0	Madagascar lowland forests	Jan	3	42.4536	9.56653
961	763	-15.4939	50.3746	326.25	0.7	0.75	1	19	2018	918	N	VIIRS	n	1	276.06	2.16	D	0	Madagascar lowland forests	Jan	3	42.4536	9.56653
962	764	-15.5985	50.3637	328.28	0.71	0.75	1	19	2018	918	N	VIIRS	n	1	274.83	6.04	D	0	Madagascar lowland forests	Jan	3	42.4536	9.56653
963	765	-15.6018	50.3623	330.59	0.71	0.75	1	19	2018	918	N	VIIRS	n	1	275.68	5.97	D	0	Madagascar lowland forests	Jan	3	42.4536	9.56653
964	766	-23.6494	47.4014	339.98	0.45	0.47	1	19	2018	1056	N	VIIRS	n	1	293.71	4.47	D	0	Madagascar lowland forests	Jan	3	42.4536	9.56653
965	767	-23.5213	47.3171	340.77	0.45	0.47	1	19	2018	1056	N	VIIRS	n	1	293.8	3.39	D	0	Madagascar lowland forests	Jan	3	42.4536	9.56653
966	768	-23.5205	47.3174	341.5	0.45	0.47	1	19	2018	1056	N	VIIRS	n	1	294.29	3.3	D	0	Madagascar lowland forests	Jan	3	42.4536	9.56653
967	769	-23.4569	47.3209	339.27	0.45	0.47	1	19	2018	1056	N	VIIRS	n	1	292.64	2.84	D	0	Madagascar lowland forests	Jan	3	42.4536	9.56653
968	770	-23.3738	47.3033	336.58	0.45	0.47	1	19	2018	1057	N	VIIRS	n	1	294.86	3.12	D	0	Madagascar lowland forests	Jan	3	42.4536	9.56653
969	771	-23.0258	47.6242	331.62	0.48	0.48	1	19	2018	1057	N	VIIRS	n	1	293.08	2.7	D	0	Madagascar lowland forests	Jan	3	42.4536	9.56653
970	773	-22.1914	47.5933	335.24	0.5	0.49	1	19	2018	1057	N	VIIRS	n	1	296.2	4.35	D	0	Madagascar lowland forests	Jan	3	42.4536	9.56653
971	774	-20.2299	48.5278	337.13	0.62	0.54	1	19	2018	1057	N	VIIRS	n	1	298.86	3.4	D	0	Madagascar lowland forests	Jan	3	42.4536	9.56653
972	775	-20.1763	48.5127	345.43	0.62	0.54	1	19	2018	1057	N	VIIRS	n	1	299.97	14.96	D	0	Madagascar lowland forests	Jan	3	42.4536	9.56653
973	776	-20.1284	48.5955	331.45	0.63	0.54	1	19	2018	1057	N	VIIRS	n	1	295.93	4.11	D	0	Madagascar lowland forests	Jan	3	42.4536	9.56653
974	777	-20.2074	48.5853	330.37	0.62	0.54	1	19	2018	1057	N	VIIRS	n	1	298.43	3.17	D	0	Madagascar lowland forests	Jan	3	42.4536	9.56653
975	778	-20.1899	48.5725	338.08	0.62	0.54	1	19	2018	1057	N	VIIRS	n	1	297.21	10.03	D	0	Madagascar lowland forests	Jan	3	42.4536	9.56653
976	779	-20.0751	48.5765	336.07	0.63	0.54	1	19	2018	1057	N	VIIRS	n	1	297.51	5.57	D	0	Madagascar lowland forests	Jan	3	42.4536	9.56653
977	780	-19.5371	48.8743	350.77	0.33	0.56	1	19	2018	1057	N	VIIRS	n	1	289.12	6.67	D	0	Madagascar lowland forests	Jan	3	42.4536	9.56653
978	781	-20.1405	48.5606	340.13	0.62	0.54	1	19	2018	1057	N	VIIRS	n	1	296.08	4.8	D	0	Madagascar lowland forests	Jan	3	42.4536	9.56653
979	782	-20.0886	48.4853	332.52	0.62	0.54	1	19	2018	1057	N	VIIRS	n	1	300.43	7.67	D	0	Madagascar lowland forests	Jan	3	42.4536	9.56653
980	783	-20.08	48.4768	352.77	0.62	0.54	1	19	2018	1057	N	VIIRS	n	1	302.82	25.63	D	0	Madagascar lowland forests	Jan	3	42.4536	9.56653
981	784	-20.2294	48.5309	342.99	0.62	0.54	1	19	2018	1057	N	VIIRS	n	1	298.9	8.39	D	0	Madagascar lowland forests	Jan	3	42.4536	9.56653
982	785	-20.3473	48.3818	332.69	0.6	0.53	1	19	2018	1057	N	VIIRS	n	1	299.98	2.17	D	0	Madagascar lowland forests	Jan	3	42.4536	9.56653
983	786	-20.1861	48.415	332.55	0.61	0.53	1	19	2018	1057	N	VIIRS	n	1	300.02	2.68	D	0	Madagascar lowland forests	Jan	3	42.4536	9.56653
984	787	-20.1751	48.4185	338.36	0.61	0.53	1	19	2018	1057	N	VIIRS	n	1	300.58	4.71	D	0	Madagascar lowland forests	Jan	3	42.4536	9.56653
985	788	-20.229	48.4565	331.53	0.61	0.53	1	19	2018	1057	N	VIIRS	n	1	299.87	9.76	D	0	Madagascar lowland forests	Jan	3	42.4536	9.56653
986	789	-20.2314	48.4444	334.57	0.61	0.53	1	19	2018	1057	N	VIIRS	n	1	300.15	3.3	D	0	Madagascar lowland forests	Jan	3	42.4536	9.56653
987	790	-21.4887	48.0815	330.04	0.55	0.51	1	19	2018	1057	N	VIIRS	l	1	300.09	3.99	D	0	Madagascar lowland forests	Jan	3	42.4536	9.56653
988	791	-21.5414	48.1647	345.32	0.55	0.51	1	19	2018	1057	N	VIIRS	n	1	299.62	8.98	D	0	Madagascar lowland forests	Jan	3	42.4536	9.56653
989	792	-21.5753	47.8798	337.29	0.53	0.5	1	19	2018	1057	N	VIIRS	n	1	300.23	3.66	D	0	Madagascar lowland forests	Jan	3	42.4536	9.56653
990	793	-21.5734	47.876	333.85	0.53	0.5	1	19	2018	1057	N	VIIRS	n	1	299.22	2.4	D	0	Madagascar lowland forests	Jan	3	42.4536	9.56653
991	794	-21.4681	48.1109	340.53	0.55	0.51	1	19	2018	1057	N	VIIRS	n	1	298.2	5.51	D	0	Madagascar lowland forests	Jan	3	42.4536	9.56653
992	795	-21.4221	48.0688	337.22	0.55	0.51	1	19	2018	1057	N	VIIRS	n	1	299.92	4.87	D	0	Madagascar lowland forests	Jan	3	42.4536	9.56653
993	796	-21.4191	48.134	340.15	0.55	0.51	1	19	2018	1057	N	VIIRS	n	1	299.11	5.4	D	0	Madagascar lowland forests	Jan	3	42.4536	9.56653
994	797	-21.4219	48.0724	338.4	0.55	0.51	1	19	2018	1057	N	VIIRS	n	1	299.91	4.46	D	0	Madagascar lowland forests	Jan	3	42.4536	9.56653
995	798	-21.6037	48.0511	331.25	0.54	0.51	1	19	2018	1057	N	VIIRS	n	1	298.95	3.05	D	0	Madagascar lowland forests	Jan	3	42.4536	9.56653
996	799	-21.6851	48.1607	331.39	0.55	0.51	1	19	2018	1057	N	VIIRS	n	1	298.06	2.93	D	0	Madagascar lowland forests	Jan	3	42.4536	9.56653
997	800	-21.4302	48.1759	338.1	0.56	0.51	1	19	2018	1057	N	VIIRS	n	1	299.99	5.67	D	0	Madagascar lowland forests	Jan	3	42.4536	9.56653
998	801	-22.2132	47.439	347.43	0.48	0.48	1	19	2018	1057	N	VIIRS	n	1	298.36	6.61	D	0	Madagascar lowland forests	Jan	3	42.4536	9.56653
999	803	-20.1512	48.456	340.73	0.61	0.54	1	19	2018	1057	N	VIIRS	n	1	299.76	6.57	D	0	Madagascar lowland forests	Jan	3	42.4536	9.56653
1000	804	-20.1538	48.4431	333.01	0.61	0.54	1	19	2018	1057	N	VIIRS	n	1	298.35	2.89	D	0	Madagascar lowland forests	Jan	3	42.4536	9.56653
1001	805	-20.1497	48.4125	340.19	0.61	0.53	1	19	2018	1057	N	VIIRS	n	1	299.4	5.95	D	0	Madagascar lowland forests	Jan	3	42.4536	9.56653
1002	806	-20.1544	48.4441	331.01	0.61	0.53	1	19	2018	1057	N	VIIRS	n	1	298.59	4.01	D	0	Madagascar lowland forests	Jan	3	42.4536	9.56653
1003	807	-20.1504	48.4135	341.67	0.61	0.53	1	19	2018	1057	N	VIIRS	n	1	299.78	6.17	D	0	Madagascar lowland forests	Jan	3	42.4536	9.56653
1004	808	-20.1517	48.4569	340.94	0.61	0.54	1	19	2018	1057	N	VIIRS	n	1	300	11.47	D	0	Madagascar lowland forests	Jan	3	42.4536	9.56653
1005	810	-20.7303	48.3349	338.92	0.59	0.53	1	19	2018	1057	N	VIIRS	n	1	300.17	11.39	D	0	Madagascar lowland forests	Jan	3	42.4536	9.56653
1006	811	-20.7315	48.3291	337.79	0.59	0.53	1	19	2018	1057	N	VIIRS	n	1	300.63	11.39	D	0	Madagascar lowland forests	Jan	3	42.4536	9.56653
1007	812	-20.7146	48.3373	335.2	0.59	0.53	1	19	2018	1057	N	VIIRS	n	1	300.72	2.12	D	0	Madagascar lowland forests	Jan	3	42.4536	9.56653
1008	814	-20.699	48.3397	331.13	0.59	0.53	1	19	2018	1057	N	VIIRS	n	1	299.97	5.57	D	0	Madagascar lowland forests	Jan	3	42.4536	9.56653
1009	815	-20.7131	48.3336	337.19	0.59	0.53	1	19	2018	1057	N	VIIRS	n	1	301.04	3.37	D	0	Madagascar lowland forests	Jan	3	42.4536	9.56653
1010	816	-20.8121	48.33	331.02	0.58	0.52	1	19	2018	1057	N	VIIRS	n	1	297.53	4.52	D	0	Madagascar lowland forests	Jan	3	42.4536	9.56653
1011	817	-22.2365	47.5084	340.74	0.49	0.48	1	19	2018	1057	N	VIIRS	n	1	296.42	5.24	D	0	Madagascar lowland forests	Jan	3	42.4536	9.56653
1012	818	-20.8109	48.398	338.36	0.59	0.53	1	19	2018	1057	N	VIIRS	n	1	298.4	3.06	D	0	Madagascar lowland forests	Jan	3	42.4536	9.56653
1013	819	-20.8061	48.3969	343.03	0.59	0.53	1	19	2018	1057	N	VIIRS	n	1	298.81	5.02	D	0	Madagascar lowland forests	Jan	3	42.4536	9.56653
1014	820	-20.8091	48.3951	335.27	0.59	0.53	1	19	2018	1057	N	VIIRS	n	1	297.83	6.79	D	0	Madagascar lowland forests	Jan	3	42.4536	9.56653
1015	821	-20.7329	48.3714	339.76	0.59	0.53	1	19	2018	1057	N	VIIRS	n	1	301.43	7.84	D	0	Madagascar lowland forests	Jan	3	42.4536	9.56653
1016	822	-20.7076	48.3958	347	0.59	0.53	1	19	2018	1057	N	VIIRS	n	1	302.47	15.21	D	0	Madagascar lowland forests	Jan	3	42.4536	9.56653
1017	823	-20.7065	48.3922	341.34	0.59	0.53	1	19	2018	1057	N	VIIRS	n	1	302.33	8.35	D	0	Madagascar lowland forests	Jan	3	42.4536	9.56653
1018	824	-20.7085	48.3566	331.8	0.59	0.53	1	19	2018	1057	N	VIIRS	n	1	299.93	3.25	D	0	Madagascar lowland forests	Jan	3	42.4536	9.56653
1019	825	-20.3899	48.2462	336.02	0.59	0.53	1	19	2018	1057	N	VIIRS	n	1	298.9	3.39	D	0	Madagascar lowland forests	Jan	3	42.4536	9.56653
1020	826	-20.5674	48.3413	340.82	0.59	0.53	1	19	2018	1057	N	VIIRS	n	1	300.92	6.82	D	0	Madagascar lowland forests	Jan	3	42.4536	9.56653
1021	827	-20.5685	48.3358	338.2	0.59	0.53	1	19	2018	1057	N	VIIRS	n	1	300.74	6.82	D	0	Madagascar lowland forests	Jan	3	42.4536	9.56653
1022	828	-20.5409	48.3223	339.43	0.59	0.53	1	19	2018	1057	N	VIIRS	n	1	300.84	7.07	D	0	Madagascar lowland forests	Jan	3	42.4536	9.56653
1023	829	-20.4685	48.3202	334.24	0.59	0.53	1	19	2018	1057	N	VIIRS	n	1	299.75	6.57	D	0	Madagascar lowland forests	Jan	3	42.4536	9.56653
1024	830	-20.4251	48.3584	340.46	0.6	0.53	1	19	2018	1057	N	VIIRS	n	1	299.76	5.79	D	0	Madagascar lowland forests	Jan	3	42.4536	9.56653
1025	831	-21.3392	47.8889	340.42	0.54	0.51	1	19	2018	1057	N	VIIRS	n	1	297.89	5.01	D	0	Madagascar lowland forests	Jan	3	42.4536	9.56653
1026	832	-21.3418	47.887	333.84	0.54	0.5	1	19	2018	1057	N	VIIRS	n	1	296.94	5.09	D	3	Madagascar lowland forests	Jan	3	42.4536	9.56653
1027	833	-21.1247	48.2221	333.88	0.57	0.52	1	19	2018	1057	N	VIIRS	n	1	296.88	2.99	D	0	Madagascar lowland forests	Jan	3	42.4536	9.56653
1028	834	-20.6975	48.336	334.65	0.59	0.53	1	19	2018	1057	N	VIIRS	n	1	300.72	4.74	D	0	Madagascar lowland forests	Jan	3	42.4536	9.56653
1029	835	-20.6576	48.3332	334.45	0.59	0.53	1	19	2018	1057	N	VIIRS	n	1	301.28	5.8	D	0	Madagascar lowland forests	Jan	3	42.4536	9.56653
1030	836	-20.595	48.3911	337.39	0.59	0.53	1	19	2018	1057	N	VIIRS	n	1	300.76	5.55	D	0	Madagascar lowland forests	Jan	3	42.4536	9.56653
1031	837	-20.5865	48.383	341.64	0.59	0.53	1	19	2018	1057	N	VIIRS	n	1	302.46	17.41	D	0	Madagascar lowland forests	Jan	3	42.4536	9.56653
1032	838	-20.5792	48.3932	356.14	0.59	0.53	1	19	2018	1057	N	VIIRS	n	1	303.26	36.6	D	0	Madagascar lowland forests	Jan	3	42.4536	9.56653
1033	839	-20.5804	48.3876	340.23	0.59	0.53	1	19	2018	1057	N	VIIRS	n	1	301.15	6.5	D	0	Madagascar lowland forests	Jan	3	42.4536	9.56653
1034	840	-20.5932	48.3894	338.94	0.59	0.53	1	19	2018	1057	N	VIIRS	n	1	301.14	12.02	D	0	Madagascar lowland forests	Jan	3	42.4536	9.56653
1035	841	-20.5895	48.3825	340.34	0.59	0.53	1	19	2018	1057	N	VIIRS	n	1	300.84	6.95	D	0	Madagascar lowland forests	Jan	3	42.4536	9.56653
1036	842	-20.5764	48.3973	341.27	0.6	0.53	1	19	2018	1057	N	VIIRS	n	1	300.67	15.88	D	0	Madagascar lowland forests	Jan	3	42.4536	9.56653
1037	843	-20.5775	48.3916	356.3	0.6	0.53	1	19	2018	1057	N	VIIRS	n	1	302.07	15.39	D	0	Madagascar lowland forests	Jan	3	42.4536	9.56653
1038	844	-20.5787	48.386	330.42	0.59	0.53	1	19	2018	1057	N	VIIRS	l	1	300.9	15.39	D	0	Madagascar lowland forests	Jan	3	42.4536	9.56653
1039	845	-20.6965	48.3659	330.8	0.59	0.53	1	19	2018	1057	N	VIIRS	n	1	300.19	4.29	D	0	Madagascar lowland forests	Jan	3	42.4536	9.56653
1040	846	-20.6952	48.3475	330.7	0.59	0.53	1	19	2018	1057	N	VIIRS	n	1	300.31	2.28	D	0	Madagascar lowland forests	Jan	3	42.4536	9.56653
1041	847	-20.677	48.3375	341.04	0.59	0.53	1	19	2018	1057	N	VIIRS	n	1	300.38	5.45	D	0	Madagascar lowland forests	Jan	3	42.4536	9.56653
1042	848	-20.6578	48.3571	333.83	0.59	0.53	1	19	2018	1057	N	VIIRS	n	1	300.36	4.17	D	0	Madagascar lowland forests	Jan	3	42.4536	9.56653
1043	849	-20.653	48.356	330.55	0.59	0.53	1	19	2018	1057	N	VIIRS	n	1	300.2	4.17	D	0	Madagascar lowland forests	Jan	3	42.4536	9.56653
1044	850	-20.6298	48.3451	337.7	0.59	0.53	1	19	2018	1057	N	VIIRS	n	1	301.55	6.35	D	0	Madagascar lowland forests	Jan	3	42.4536	9.56653
1045	851	-20.5107	48.3948	341.46	0.6	0.53	1	19	2018	1057	N	VIIRS	n	1	301.15	10.05	D	0	Madagascar lowland forests	Jan	3	42.4536	9.56653
1046	852	-20.74	48.3372	341.02	0.59	0.53	1	19	2018	1057	N	VIIRS	n	1	300.11	9.41	D	0	Madagascar lowland forests	Jan	3	42.4536	9.56653
1047	853	-20.699	48.3638	330.58	0.59	0.53	1	19	2018	1057	N	VIIRS	n	1	300.35	4.73	D	0	Madagascar lowland forests	Jan	3	42.4536	9.56653
1048	854	-21.278	48.2917	331.71	0.57	0.52	1	19	2018	1057	N	VIIRS	n	1	299.67	2.88	D	0	Madagascar lowland forests	Jan	3	42.4536	9.56653
1049	855	-19.8889	48.7252	345.55	0.32	0.55	1	19	2018	1057	N	VIIRS	n	1	292.36	4.16	D	0	Madagascar lowland forests	Jan	3	42.4536	9.56653
1050	856	-19.8817	48.6843	334.53	0.32	0.55	1	19	2018	1057	N	VIIRS	n	1	294.82	2.42	D	0	Madagascar lowland forests	Jan	3	42.4536	9.56653
1051	857	-19.8409	48.686	330.83	0.32	0.55	1	19	2018	1057	N	VIIRS	n	1	294.82	1.75	D	0	Madagascar lowland forests	Jan	3	42.4536	9.56653
1052	858	-19.8882	48.7284	331.68	0.32	0.55	1	19	2018	1057	N	VIIRS	n	1	291.53	5.48	D	0	Madagascar lowland forests	Jan	3	42.4536	9.56653
1053	859	-19.9042	48.7024	342.98	0.32	0.55	1	19	2018	1057	N	VIIRS	n	1	292.89	2.56	D	0	Madagascar lowland forests	Jan	3	42.4536	9.56653
1054	860	-19.891	48.6398	342.49	0.64	0.54	1	19	2018	1057	N	VIIRS	n	1	296.08	11.85	D	0	Madagascar lowland forests	Jan	3	42.4536	9.56653
1055	861	-19.8923	48.6337	332.71	0.64	0.54	1	19	2018	1057	N	VIIRS	n	1	295.06	11.85	D	0	Madagascar lowland forests	Jan	3	42.4536	9.56653
1056	862	-19.8826	48.6552	356.73	0.32	0.54	1	19	2018	1057	N	VIIRS	n	1	297.28	5.73	D	0	Madagascar lowland forests	Jan	3	42.4536	9.56653
1057	863	-19.8929	48.6367	333.13	0.32	0.54	1	19	2018	1057	N	VIIRS	n	1	296.1	7.23	D	0	Madagascar lowland forests	Jan	3	42.4536	9.56653
1058	864	-19.8843	48.6534	353.11	0.32	0.54	1	19	2018	1057	N	VIIRS	n	1	296.72	6.39	D	0	Madagascar lowland forests	Jan	3	42.4536	9.56653
1059	865	-19.8874	48.6381	332.78	0.32	0.54	1	19	2018	1057	N	VIIRS	n	1	296.6	7.23	D	0	Madagascar lowland forests	Jan	3	42.4536	9.56653
1060	866	-19.888	48.6351	355.82	0.32	0.54	1	19	2018	1057	N	VIIRS	n	1	296.43	7.23	D	0	Madagascar lowland forests	Jan	3	42.4536	9.56653
1061	867	-20.274	48.3412	342.01	0.6	0.53	1	19	2018	1057	N	VIIRS	n	1	301.5	9.34	D	0	Madagascar lowland forests	Jan	3	42.4536	9.56653
1062	868	-20.2734	48.3379	341.07	0.6	0.53	1	19	2018	1057	N	VIIRS	n	1	302.42	10.11	D	0	Madagascar lowland forests	Jan	3	42.4536	9.56653
1063	869	-20.7664	48.3316	340.6	0.59	0.52	1	19	2018	1057	N	VIIRS	n	1	299.33	8.88	D	0	Madagascar lowland forests	Jan	3	42.4536	9.56653
1064	870	-20.7423	48.3257	344.95	0.59	0.52	1	19	2018	1057	N	VIIRS	n	1	300.67	9.46	D	0	Madagascar lowland forests	Jan	3	42.4536	9.56653
1065	871	-20.3917	48.2497	339.59	0.59	0.53	1	19	2018	1057	N	VIIRS	n	1	299.76	4.69	D	0	Madagascar lowland forests	Jan	3	42.4536	9.56653
1066	872	-20.742	48.2784	334.96	0.58	0.52	1	19	2018	1057	N	VIIRS	n	1	300.86	5.5	D	0	Madagascar lowland forests	Jan	3	42.4536	9.56653
1067	873	-19.7432	48.6606	337.16	0.32	0.55	1	19	2018	1057	N	VIIRS	n	1	297.7	2.79	D	0	Madagascar lowland forests	Jan	3	42.4536	9.56653
1068	874	-21.3383	48.0948	341.33	0.55	0.51	1	19	2018	1057	N	VIIRS	n	1	298.49	4.88	D	0	Madagascar lowland forests	Jan	3	42.4536	9.56653
1069	875	-20.808	48.4008	340.36	0.59	0.53	1	19	2018	1057	N	VIIRS	n	1	299.24	6.79	D	0	Madagascar lowland forests	Jan	3	42.4536	9.56653
1070	876	-20.5425	48.4138	332.04	0.6	0.53	1	19	2018	1057	N	VIIRS	n	1	301.61	3.55	D	0	Madagascar lowland forests	Jan	3	42.4536	9.56653
1071	877	-20.4952	48.4451	338.07	0.6	0.53	1	19	2018	1057	N	VIIRS	n	1	300.6	3.32	D	0	Madagascar lowland forests	Jan	3	42.4536	9.56653
1072	878	-20.4938	48.4274	340.78	0.6	0.53	1	19	2018	1057	N	VIIRS	n	1	301.09	9.42	D	0	Madagascar lowland forests	Jan	3	42.4536	9.56653
1073	879	-20.4244	48.2631	343.34	0.59	0.53	1	19	2018	1057	N	VIIRS	n	1	304.51	24.18	D	0	Madagascar lowland forests	Jan	3	42.4536	9.56653
1074	880	-20.4352	48.2595	333.57	0.59	0.53	1	19	2018	1057	N	VIIRS	n	1	300.9	4.43	D	0	Madagascar lowland forests	Jan	3	42.4536	9.56653
1075	881	-19.4074	48.8741	367	0.34	0.56	1	19	2018	1057	N	VIIRS	h	1	294.71	4.34	D	0	Madagascar lowland forests	Jan	3	42.4536	9.56653
1076	882	-20.134	48.6419	330.78	0.63	0.54	1	19	2018	1057	N	VIIRS	n	1	295.18	7.47	D	0	Madagascar lowland forests	Jan	3	42.4536	9.56653
1077	883	-20.2667	48.4498	341.42	0.61	0.53	1	19	2018	1057	N	VIIRS	n	1	300.62	15.68	D	0	Madagascar lowland forests	Jan	3	42.4536	9.56653
1078	884	-20.2717	48.4258	341.81	0.61	0.53	1	19	2018	1057	N	VIIRS	n	1	300.84	8.06	D	0	Madagascar lowland forests	Jan	3	42.4536	9.56653
1079	885	-20.2437	48.437	338.01	0.61	0.53	1	19	2018	1057	N	VIIRS	n	1	300.2	7.27	D	0	Madagascar lowland forests	Jan	3	42.4536	9.56653
1080	886	-20.2669	48.4469	341.4	0.61	0.53	1	19	2018	1057	N	VIIRS	n	1	300.78	10.31	D	0	Madagascar lowland forests	Jan	3	42.4536	9.56653
1081	887	-20.2717	48.4227	340.92	0.61	0.53	1	19	2018	1057	N	VIIRS	n	1	301.81	8.82	D	0	Madagascar lowland forests	Jan	3	42.4536	9.56653
1082	888	-20.2426	48.4401	342.03	0.61	0.53	1	19	2018	1057	N	VIIRS	n	1	300.45	5.78	D	0	Madagascar lowland forests	Jan	3	42.4536	9.56653
1083	889	-19.8035	48.7394	343.89	0.32	0.55	1	19	2018	1057	N	VIIRS	n	1	295.14	4.18	D	0	Madagascar lowland forests	Jan	3	42.4536	9.56653
1084	890	-19.8068	48.7237	332.87	0.32	0.55	1	19	2018	1057	N	VIIRS	n	1	296.4	1.83	D	0	Madagascar lowland forests	Jan	3	42.4536	9.56653
1085	891	-19.7848	48.7279	330.51	0.32	0.55	1	19	2018	1057	N	VIIRS	n	1	295.46	2.53	D	0	Madagascar lowland forests	Jan	3	42.4536	9.56653
1086	892	-19.7782	48.6588	352.14	0.32	0.55	1	19	2018	1057	N	VIIRS	n	1	298.27	5.99	D	0	Madagascar lowland forests	Jan	3	42.4536	9.56653
1087	893	-19.7788	48.6559	354.38	0.32	0.55	1	19	2018	1057	N	VIIRS	n	1	298.36	5.99	D	0	Madagascar lowland forests	Jan	3	42.4536	9.56653
1088	894	-19.7807	48.6567	367	0.32	0.55	1	19	2018	1057	N	VIIRS	h	1	300.62	8.16	D	0	Madagascar lowland forests	Jan	3	42.4536	9.56653
1089	895	-19.7485	48.7376	337.15	0.32	0.55	1	19	2018	1057	N	VIIRS	n	1	297.19	2.23	D	0	Madagascar lowland forests	Jan	3	42.4536	9.56653
1090	896	-20.1127	48.3921	332	0.61	0.53	1	19	2018	1057	N	VIIRS	n	1	299.02	4.54	D	0	Madagascar lowland forests	Jan	3	42.4536	9.56653
1091	897	-20.8286	48.3131	337.4	0.58	0.52	1	19	2018	1057	N	VIIRS	n	1	297.53	4.32	D	0	Madagascar lowland forests	Jan	3	42.4536	9.56653
1092	898	-20.0922	48.4676	332	0.61	0.54	1	19	2018	1057	N	VIIRS	n	1	299.86	5.5	D	0	Madagascar lowland forests	Jan	3	42.4536	9.56653
1093	899	-20.8107	48.3262	334.46	0.58	0.52	1	19	2018	1057	N	VIIRS	n	1	297.57	2.65	D	0	Madagascar lowland forests	Jan	3	42.4536	9.56653
1094	900	-20.831	48.3111	334.42	0.58	0.52	1	19	2018	1057	N	VIIRS	n	1	297.47	2.89	D	0	Madagascar lowland forests	Jan	3	42.4536	9.56653
1095	901	-20.89	48.3329	346.52	0.58	0.52	1	19	2018	1057	N	VIIRS	n	1	299.21	9.2	D	0	Madagascar lowland forests	Jan	3	42.4536	9.56653
1096	902	-20.8923	48.3216	339.03	0.58	0.52	1	19	2018	1057	N	VIIRS	n	1	298.28	3.8	D	0	Madagascar lowland forests	Jan	3	42.4536	9.56653
1097	903	-20.2418	48.3429	341.16	0.6	0.53	1	19	2018	1057	N	VIIRS	n	1	302.65	8.18	D	0	Madagascar lowland forests	Jan	3	42.4536	9.56653
1098	904	-20.2818	48.5264	341.71	0.61	0.54	1	19	2018	1057	N	VIIRS	n	1	298.76	5.4	D	0	Madagascar lowland forests	Jan	3	42.4536	9.56653
1099	905	-20.2718	48.4999	337.7	0.61	0.54	1	19	2018	1057	N	VIIRS	n	1	300.66	3.4	D	0	Madagascar lowland forests	Jan	3	42.4536	9.56653
1100	906	-20.2534	48.5142	330.11	0.61	0.54	1	19	2018	1057	N	VIIRS	n	1	299.41	10.1	D	0	Madagascar lowland forests	Jan	3	42.4536	9.56653
1101	907	-20.2546	48.5084	340.16	0.61	0.54	1	19	2018	1057	N	VIIRS	n	1	301.65	11.02	D	0	Madagascar lowland forests	Jan	3	42.4536	9.56653
1102	908	-20.2539	48.5114	343.94	0.61	0.54	1	19	2018	1057	N	VIIRS	n	1	302.11	20.57	D	0	Madagascar lowland forests	Jan	3	42.4536	9.56653
1103	909	-20.1577	48.5273	341.82	0.62	0.54	1	19	2018	1057	N	VIIRS	n	1	299.25	7.05	D	0	Madagascar lowland forests	Jan	3	42.4536	9.56653
1104	910	-20.1517	48.5067	356.61	0.62	0.54	1	19	2018	1057	N	VIIRS	n	1	300.65	19.41	D	0	Madagascar lowland forests	Jan	3	42.4536	9.56653
1105	911	-20.1319	48.4775	332.74	0.61	0.54	1	19	2018	1057	N	VIIRS	n	1	298.89	8.45	D	0	Madagascar lowland forests	Jan	3	42.4536	9.56653
1106	912	-20.1209	48.4809	345.2	0.61	0.54	1	19	2018	1057	N	VIIRS	n	1	300.34	16.09	D	0	Madagascar lowland forests	Jan	3	42.4536	9.56653
1107	913	-20.1342	48.4895	339.85	0.62	0.54	1	19	2018	1057	N	VIIRS	n	1	298.76	6.89	D	0	Madagascar lowland forests	Jan	3	42.4536	9.56653
1108	914	-20.1206	48.4801	341.74	0.62	0.54	1	19	2018	1057	N	VIIRS	n	1	300.58	27.6	D	0	Madagascar lowland forests	Jan	3	42.4536	9.56653
1109	915	-20.1072	48.5205	340.86	0.62	0.54	1	19	2018	1057	N	VIIRS	n	1	302.03	11.11	D	0	Madagascar lowland forests	Jan	3	42.4536	9.56653
1110	916	-20.1085	48.5144	330.65	0.62	0.54	1	19	2018	1057	N	VIIRS	n	1	300.67	11.11	D	0	Madagascar lowland forests	Jan	3	42.4536	9.56653
1111	934	-21.0459	48.3138	338.76	0.58	0.52	1	19	2018	1057	N	VIIRS	n	1	298.45	5.72	D	0	Madagascar lowland forests	Jan	3	42.4536	9.56653
1112	935	-21.6313	47.6281	334.13	0.51	0.49	1	19	2018	1057	N	VIIRS	n	1	298.94	3.59	D	0	Madagascar lowland forests	Jan	3	42.4536	9.56653
1113	936	-21.9329	47.609	341.15	0.5	0.49	1	19	2018	1057	N	VIIRS	n	1	297.86	4.7	D	0	Madagascar lowland forests	Jan	3	42.4536	9.56653
1114	937	-21.7629	47.655	332.65	0.51	0.49	1	19	2018	1057	N	VIIRS	n	1	296.03	2.56	D	0	Madagascar lowland forests	Jan	3	42.4536	9.56653
1115	938	-21.6524	47.6648	335.84	0.51	0.49	1	19	2018	1057	N	VIIRS	n	1	299.06	2.83	D	0	Madagascar lowland forests	Jan	3	42.4536	9.56653
1116	939	-21.6912	47.5652	336.58	0.5	0.49	1	19	2018	1057	N	VIIRS	n	1	300.2	3.28	D	0	Madagascar lowland forests	Jan	3	42.4536	9.56653
1117	940	-21.3265	47.8311	346.22	0.53	0.5	1	19	2018	1057	N	VIIRS	n	1	299.2	8.36	D	0	Madagascar lowland forests	Jan	3	42.4536	9.56653
1118	942	-21.7239	47.59	333.6	0.5	0.49	1	19	2018	1057	N	VIIRS	n	1	298.33	4.49	D	0	Madagascar lowland forests	Jan	3	42.4536	9.56653
1119	943	-21.3746	47.8448	335.06	0.53	0.5	1	19	2018	1057	N	VIIRS	n	1	297.74	6.13	D	0	Madagascar lowland forests	Jan	3	42.4536	9.56653
1120	944	-21.4029	47.8484	336.53	0.53	0.5	1	19	2018	1057	N	VIIRS	n	1	298.34	10.37	D	0	Madagascar lowland forests	Jan	3	42.4536	9.56653
1121	945	-21.2574	47.8373	346.35	0.53	0.5	1	19	2018	1057	N	VIIRS	n	1	296.94	8.15	D	0	Madagascar lowland forests	Jan	3	42.4536	9.56653
1122	946	-21.7246	47.5875	333.14	0.51	0.49	1	19	2018	1057	N	VIIRS	n	1	298.19	3.95	D	0	Madagascar lowland forests	Jan	3	42.4536	9.56653
1123	947	-21.2997	47.7958	330.23	0.53	0.5	1	19	2018	1057	N	VIIRS	n	1	296.08	3.99	D	0	Madagascar lowland forests	Jan	3	42.4536	9.56653
1124	948	-21.9333	47.6079	340.32	0.5	0.49	1	19	2018	1057	N	VIIRS	n	1	297.87	5.98	D	0	Madagascar lowland forests	Jan	3	42.4536	9.56653
1125	949	-21.8589	47.6018	332.99	0.5	0.49	1	19	2018	1057	N	VIIRS	n	1	297.38	3.47	D	0	Madagascar lowland forests	Jan	3	42.4536	9.56653
1126	950	-21.2266	47.7881	340.69	0.53	0.5	1	19	2018	1057	N	VIIRS	n	1	298.28	5.53	D	0	Madagascar lowland forests	Jan	3	42.4536	9.56653
1127	956	-18.8212	48.8751	338.43	0.35	0.56	1	19	2018	1058	N	VIIRS	n	1	296.12	2.59	D	0	Madagascar lowland forests	Jan	3	42.4536	9.56653
1128	957	-18.4189	49.0602	341.82	0.36	0.57	1	19	2018	1058	N	VIIRS	n	1	293.6	3.52	D	0	Madagascar lowland forests	Jan	3	42.4536	9.56653
1129	958	-18.4027	49.0322	336.91	0.36	0.57	1	19	2018	1058	N	VIIRS	n	1	293.91	4.67	D	0	Madagascar lowland forests	Jan	3	42.4536	9.56653
1130	959	-18.3994	49.0332	336.93	0.36	0.57	1	19	2018	1058	N	VIIRS	n	1	293.71	4.35	D	0	Madagascar lowland forests	Jan	3	42.4536	9.56653
1131	960	-18.3349	49.0512	336.93	0.36	0.58	1	19	2018	1058	N	VIIRS	n	1	292.84	5.95	D	0	Madagascar lowland forests	Jan	3	42.4536	9.56653
1132	961	-18.3356	49.0479	338.74	0.36	0.58	1	19	2018	1058	N	VIIRS	n	1	292.46	4.36	D	0	Madagascar lowland forests	Jan	3	42.4536	9.56653
1133	962	-19.1835	48.7971	335.86	0.34	0.56	1	19	2018	1058	N	VIIRS	n	1	294.52	3.45	D	0	Madagascar lowland forests	Jan	3	42.4536	9.56653
1134	963	-19.1655	48.8065	339.7	0.34	0.56	1	19	2018	1058	N	VIIRS	n	1	293.49	2.69	D	0	Madagascar lowland forests	Jan	3	42.4536	9.56653
1135	964	-19.03	48.6171	335.39	0.33	0.55	1	19	2018	1058	N	VIIRS	n	1	294.73	1.2	D	0	Madagascar lowland forests	Jan	3	42.4536	9.56653
1136	965	-19.2925	48.6396	336.91	0.33	0.55	1	19	2018	1058	N	VIIRS	n	1	292.39	2.85	D	0	Madagascar lowland forests	Jan	3	42.4536	9.56653
1137	966	-19.3581	48.7174	347.72	0.33	0.55	1	19	2018	1058	N	VIIRS	n	1	291.07	4.18	D	0	Madagascar lowland forests	Jan	3	42.4536	9.56653
1138	967	-19.3979	48.7826	331.41	0.33	0.55	1	19	2018	1058	N	VIIRS	n	1	288.64	2.64	D	0	Madagascar lowland forests	Jan	3	42.4536	9.56653
1139	968	-19.1475	48.7897	348.12	0.34	0.56	1	19	2018	1058	N	VIIRS	n	1	295.41	4.95	D	0	Madagascar lowland forests	Jan	3	42.4536	9.56653
1140	969	-19.1495	48.7803	341.46	0.34	0.56	1	19	2018	1058	N	VIIRS	n	1	295.21	2.49	D	0	Madagascar lowland forests	Jan	3	42.4536	9.56653
1141	970	-19.1392	48.804	341.43	0.34	0.56	1	19	2018	1058	N	VIIRS	n	1	294.38	2.56	D	0	Madagascar lowland forests	Jan	3	42.4536	9.56653
1142	972	-18.5705	49.0133	356.25	0.36	0.57	1	19	2018	1058	N	VIIRS	n	1	295.71	6.57	D	0	Madagascar lowland forests	Jan	3	42.4536	9.56653
1143	973	-18.5441	49.0343	367	0.36	0.57	1	19	2018	1058	N	VIIRS	h	1	299.74	13.44	D	0	Madagascar lowland forests	Jan	3	42.4536	9.56653
1144	974	-18.5434	49.0377	344.41	0.36	0.57	1	19	2018	1058	N	VIIRS	n	1	297.1	15.47	D	0	Madagascar lowland forests	Jan	3	42.4536	9.56653
1145	975	-18.5448	49.031	340.57	0.36	0.57	1	19	2018	1058	N	VIIRS	n	1	294.66	13.44	D	0	Madagascar lowland forests	Jan	3	42.4536	9.56653
1146	976	-15.867	50.185	342.91	0.48	0.64	1	19	2018	1058	N	VIIRS	n	1	274.73	7.3	D	0	Madagascar lowland forests	Jan	3	42.4536	9.56653
1147	977	-15.871	50.184	334.54	0.48	0.64	1	19	2018	1058	N	VIIRS	n	1	274.87	4.87	D	0	Madagascar lowland forests	Jan	3	42.4536	9.56653
1148	978	-15.8473	50.1787	329.51	0.48	0.64	1	19	2018	1058	N	VIIRS	n	1	272.92	3.03	D	0	Madagascar lowland forests	Jan	3	42.4536	9.56653
1149	979	-15.5311	50.3862	326.02	0.5	0.66	1	19	2018	1058	N	VIIRS	n	1	275.12	7.74	D	0	Madagascar lowland forests	Jan	3	42.4536	9.56653
1150	980	-15.5321	50.3815	344.55	0.5	0.66	1	19	2018	1058	N	VIIRS	n	1	275.18	6.74	D	0	Madagascar lowland forests	Jan	3	42.4536	9.56653
1151	981	-15.5323	50.3813	350.5	0.5	0.66	1	19	2018	1058	N	VIIRS	n	1	275.13	7.94	D	0	Madagascar lowland forests	Jan	3	42.4536	9.56653
1152	982	-15.513	50.3822	329.48	0.5	0.66	1	19	2018	1058	N	VIIRS	n	1	273.27	2.93	D	0	Madagascar lowland forests	Jan	3	42.4536	9.56653
1153	983	-15.397	50.4215	328.23	0.5	0.66	1	19	2018	1058	N	VIIRS	n	1	279.28	2.73	D	0	Madagascar lowland forests	Jan	3	42.4536	9.56653
1154	984	-15.3869	50.4091	326.34	0.5	0.66	1	19	2018	1058	N	VIIRS	n	1	278.14	2.67	D	0	Madagascar lowland forests	Jan	3	42.4536	9.56653
1155	985	-18.6522	48.8776	339.61	0.35	0.57	1	19	2018	1058	N	VIIRS	n	1	294.17	5.47	D	0	Madagascar lowland forests	Jan	3	42.4536	9.56653
1156	986	-18.6482	48.8739	337.04	0.35	0.57	1	19	2018	1058	N	VIIRS	n	1	293.29	3.57	D	0	Madagascar lowland forests	Jan	3	42.4536	9.56653
1157	987	-18.7261	48.9955	336.26	0.35	0.57	1	19	2018	1058	N	VIIRS	n	1	296.74	3.85	D	0	Madagascar lowland forests	Jan	3	42.4536	9.56653
1158	988	-18.7162	49.038	337.34	0.35	0.57	1	19	2018	1058	N	VIIRS	n	1	295.97	2.77	D	0	Madagascar lowland forests	Jan	3	42.4536	9.56653
1159	989	-18.7176	49.0368	343.97	0.36	0.57	1	19	2018	1058	N	VIIRS	n	1	296.03	2.99	D	0	Madagascar lowland forests	Jan	3	42.4536	9.56653
1160	990	-18.7243	49.0255	334.21	0.35	0.57	1	19	2018	1058	N	VIIRS	n	1	295.08	1.88	D	0	Madagascar lowland forests	Jan	3	42.4536	9.56653
1161	991	-18.8791	48.9599	338.88	0.35	0.57	1	19	2018	1058	N	VIIRS	n	1	297.13	1.98	D	0	Madagascar lowland forests	Jan	3	42.4536	9.56653
1162	992	-19.1797	48.9242	341.46	0.34	0.56	1	19	2018	1058	N	VIIRS	n	1	294.02	4.93	D	0	Madagascar lowland forests	Jan	3	42.4536	9.56653
1163	993	-19.1795	48.9223	349.38	0.34	0.56	1	19	2018	1058	N	VIIRS	n	1	293.98	4.76	D	0	Madagascar lowland forests	Jan	3	42.4536	9.56653
1164	994	-19.4057	48.8753	345.63	0.34	0.56	1	19	2018	1058	N	VIIRS	n	1	292.96	6.07	D	0	Madagascar lowland forests	Jan	3	42.4536	9.56653
1165	995	-19.4064	48.872	339.85	0.34	0.56	1	19	2018	1058	N	VIIRS	n	1	292.7	4.28	D	0	Madagascar lowland forests	Jan	3	42.4536	9.56653
1166	996	-18.729	48.8213	351.58	0.34	0.56	1	19	2018	1058	N	VIIRS	n	1	294.73	6.26	D	0	Madagascar lowland forests	Jan	3	42.4536	9.56653
1167	997	-18.7239	48.8199	345.54	0.34	0.56	1	19	2018	1058	N	VIIRS	n	1	293.94	6.26	D	0	Madagascar lowland forests	Jan	3	42.4536	9.56653
1168	998	-19.1093	48.6909	341.57	0.33	0.55	1	19	2018	1058	N	VIIRS	n	1	296.11	3.48	D	0	Madagascar lowland forests	Jan	3	42.4536	9.56653
1169	999	-19.1131	48.6907	342.02	0.33	0.55	1	19	2018	1058	N	VIIRS	n	1	296.32	2.82	D	0	Madagascar lowland forests	Jan	3	42.4536	9.56653
1170	1000	-19.042	48.8026	331.36	0.34	0.56	1	19	2018	1058	N	VIIRS	n	1	296.08	3.28	D	0	Madagascar lowland forests	Jan	3	42.4536	9.56653
1171	1001	-19.0427	48.7995	344.27	0.34	0.56	1	19	2018	1058	N	VIIRS	n	1	296.67	3.28	D	0	Madagascar lowland forests	Jan	3	42.4536	9.56653
1172	1002	-19.3115	48.7023	341.53	0.33	0.55	1	19	2018	1058	N	VIIRS	n	1	288.17	4.1	D	0	Madagascar lowland forests	Jan	3	42.4536	9.56653
1173	1003	-18.9873	48.7758	332.58	0.34	0.56	1	19	2018	1058	N	VIIRS	n	1	297.1	1.62	D	0	Madagascar lowland forests	Jan	3	42.4536	9.56653
1174	1004	-18.8787	48.7252	344.24	0.34	0.56	1	19	2018	1058	N	VIIRS	n	1	295.67	2.82	D	0	Madagascar lowland forests	Jan	3	42.4536	9.56653
1175	1005	-18.91	48.8116	334.93	0.34	0.56	1	19	2018	1058	N	VIIRS	n	1	295.86	1.86	D	0	Madagascar lowland forests	Jan	3	42.4536	9.56653
1176	1007	-15.7228	50.2892	327.82	0.49	0.65	1	19	2018	1058	N	VIIRS	n	1	276.53	3.52	D	0	Madagascar lowland forests	Jan	3	42.4536	9.56653
1177	1008	-15.7327	50.2719	325.69	0.49	0.65	1	19	2018	1058	N	VIIRS	n	1	275.88	4.8	D	0	Madagascar lowland forests	Jan	3	42.4536	9.56653
1178	1009	-15.7714	50.272	325.02	0.48	0.65	1	19	2018	1058	N	VIIRS	n	1	274.94	1.95	D	0	Madagascar lowland forests	Jan	3	42.4536	9.56653
1179	1010	-15.7763	50.2729	329.88	0.49	0.65	1	19	2018	1058	N	VIIRS	n	1	276.02	4	D	0	Madagascar lowland forests	Jan	3	42.4536	9.56653
1180	1011	-15.811	50.2327	331.16	0.48	0.65	1	19	2018	1058	N	VIIRS	n	1	272.99	4.33	D	0	Madagascar lowland forests	Jan	3	42.4536	9.56653
1181	1012	-15.805	50.2314	353.83	0.48	0.65	1	19	2018	1058	N	VIIRS	n	1	274.03	7.82	D	0	Madagascar lowland forests	Jan	3	42.4536	9.56653
1182	1013	-15.806	50.2268	328.07	0.48	0.65	1	19	2018	1058	N	VIIRS	n	1	273.15	5.71	D	0	Madagascar lowland forests	Jan	3	42.4536	9.56653
1183	1014	-15.799	50.23	333.68	0.48	0.65	1	19	2018	1058	N	VIIRS	n	1	273.93	7.82	D	0	Madagascar lowland forests	Jan	3	42.4536	9.56653
1184	1016	-18.4924	49.1064	367	0.36	0.58	1	19	2018	1058	N	VIIRS	h	1	295.82	8.48	D	0	Madagascar lowland forests	Jan	3	42.4536	9.56653
1185	1017	-18.3372	49.1205	367	0.37	0.58	1	19	2018	1058	N	VIIRS	h	1	294.08	10.16	D	0	Madagascar lowland forests	Jan	3	42.4536	9.56653
1186	1018	-18.0905	49.2661	367	0.38	0.59	1	19	2018	1058	N	VIIRS	h	1	291.46	9.8	D	0	Madagascar lowland forests	Jan	3	42.4536	9.56653
1187	1019	-17.7145	49.1265	334.94	0.38	0.58	1	19	2018	1058	N	VIIRS	n	1	285.66	3.57	D	0	Madagascar lowland forests	Jan	3	42.4536	9.56653
1188	1020	-17.8229	49.2123	331.94	0.38	0.59	1	19	2018	1058	N	VIIRS	n	1	288.94	2.64	D	0	Madagascar lowland forests	Jan	3	42.4536	9.56653
1189	1021	-18.4276	49.0984	367	0.36	0.58	1	19	2018	1058	N	VIIRS	h	1	295.72	6.79	D	0	Madagascar lowland forests	Jan	3	42.4536	9.56653
1190	1022	-18.4269	49.1019	332.2	0.36	0.58	1	19	2018	1058	N	VIIRS	n	1	293.86	6.79	D	0	Madagascar lowland forests	Jan	3	42.4536	9.56653
1191	1023	-18.0727	49.2704	354.82	0.38	0.59	1	19	2018	1058	N	VIIRS	n	1	290.84	7.16	D	0	Madagascar lowland forests	Jan	3	42.4536	9.56653
1192	1024	-17.5843	49.425	345.97	0.4	0.6	1	19	2018	1058	N	VIIRS	n	1	285.29	9.17	D	0	Madagascar lowland forests	Jan	3	42.4536	9.56653
1193	1025	-18.6379	48.8713	330.44	0.35	0.57	1	19	2018	1058	N	VIIRS	n	1	292.69	3.85	D	0	Madagascar lowland forests	Jan	3	42.4536	9.56653
1194	1026	-17.5851	49.4212	339.99	0.39	0.6	1	19	2018	1058	N	VIIRS	n	1	284.34	6.03	D	0	Madagascar lowland forests	Jan	3	42.4536	9.56653
1195	1027	-18.4216	49.1006	330.29	0.36	0.58	1	19	2018	1058	N	VIIRS	n	1	294.1	5.19	D	0	Madagascar lowland forests	Jan	3	42.4536	9.56653
1196	1028	-18.6374	48.8701	330.2	0.35	0.57	1	19	2018	1058	N	VIIRS	n	1	291.67	4.24	D	0	Madagascar lowland forests	Jan	3	42.4536	9.56653
1197	1029	-18.0959	49.2669	351.97	0.38	0.59	1	19	2018	1058	N	VIIRS	n	1	291.69	9.8	D	0	Madagascar lowland forests	Jan	3	42.4536	9.56653
1198	1030	-19.1554	47.9619	352.43	0.6	0.53	1	19	2018	1058	N	VIIRS	n	1	296.8	28.65	D	0	Madagascar lowland forests	Jan	3	42.4536	9.56653
1199	1031	-15.8278	50.2122	325.74	0.48	0.65	1	19	2018	1058	N	VIIRS	n	1	273.46	2.6	D	0	Madagascar lowland forests	Jan	3	42.4536	9.56653
1200	1032	-18.4223	49.097	356.65	0.36	0.58	1	19	2018	1058	N	VIIRS	n	1	294.27	5.19	D	0	Madagascar lowland forests	Jan	3	42.4536	9.56653
1201	1033	-17.693	49.2327	355.62	0.38	0.59	1	19	2018	1058	N	VIIRS	n	1	284.32	8.51	D	0	Madagascar lowland forests	Jan	3	42.4536	9.56653
1202	1034	-17.6931	49.2307	345.3	0.38	0.59	1	19	2018	1058	N	VIIRS	n	1	284.51	7.81	D	0	Madagascar lowland forests	Jan	3	42.4536	9.56653
1203	1035	-18.6109	49.1526	339.58	0.36	0.58	1	19	2018	1058	N	VIIRS	n	1	295.23	2.87	D	0	Madagascar lowland forests	Jan	3	42.4536	9.56653
1204	1036	-19.158	47.9592	339.54	0.6	0.53	1	19	2018	1058	N	VIIRS	n	1	298.15	17.56	D	0	Madagascar lowland forests	Jan	3	42.4536	9.56653
1205	1038	-15.817	50.2339	326.59	0.48	0.65	1	19	2018	1058	N	VIIRS	n	1	273.25	4.33	D	0	Madagascar lowland forests	Jan	3	42.4536	9.56653
1206	1039	-19.157	47.9643	340.63	0.6	0.53	1	19	2018	1058	N	VIIRS	n	1	295.38	17.56	D	0	Madagascar lowland forests	Jan	3	42.4536	9.56653
1207	1040	-18.5957	48.8381	356.48	0.35	0.56	1	19	2018	1058	N	VIIRS	n	1	296.12	5.13	D	0	Madagascar lowland forests	Jan	3	42.4536	9.56653
1208	1041	-18.636	48.8535	347.74	0.35	0.56	1	19	2018	1058	N	VIIRS	n	1	292.19	4.29	D	0	Madagascar lowland forests	Jan	3	42.4536	9.56653
1209	1042	-18.0072	49.3636	367	0.38	0.59	1	19	2018	1058	N	VIIRS	h	1	290.93	6.8	D	0	Madagascar lowland forests	Jan	3	42.4536	9.56653
1210	1043	-18.352	49.2381	367	0.37	0.58	1	19	2018	1058	N	VIIRS	h	1	294.79	5.45	D	0	Madagascar lowland forests	Jan	3	42.4536	9.56653
1211	1044	-18.3634	49.237	338.91	0.37	0.58	1	19	2018	1058	N	VIIRS	n	1	295.25	4.93	D	0	Madagascar lowland forests	Jan	3	42.4536	9.56653
1212	1047	-18.3653	49.2358	348.21	0.37	0.58	1	19	2018	1058	N	VIIRS	n	1	294.42	2.93	D	0	Madagascar lowland forests	Jan	3	42.4536	9.56653
1213	1048	-18.3531	49.2404	338.73	0.37	0.58	1	19	2018	1058	N	VIIRS	n	1	293.71	3.3	D	0	Madagascar lowland forests	Jan	3	42.4536	9.56653
1214	1049	-18.3539	49.2367	330.64	0.37	0.58	1	19	2018	1058	N	VIIRS	n	1	295.16	3.3	D	0	Madagascar lowland forests	Jan	3	42.4536	9.56653
1215	1050	-18.3493	49.2319	348.24	0.37	0.58	1	19	2018	1058	N	VIIRS	n	1	293.87	4.49	D	0	Madagascar lowland forests	Jan	3	42.4536	9.56653
1216	1051	-16.911	49.9082	333.88	0.44	0.62	1	19	2018	1058	N	VIIRS	n	1	280.43	3.89	D	0	Madagascar lowland forests	Jan	3	42.4536	9.56653
1217	1052	-16.9212	49.8892	328.71	0.44	0.62	1	19	2018	1058	N	VIIRS	n	1	281.43	2.53	D	0	Madagascar lowland forests	Jan	3	42.4536	9.56653
1218	1053	-16.9111	49.9094	336.61	0.44	0.62	1	19	2018	1058	N	VIIRS	n	1	280.4	3.89	D	0	Madagascar lowland forests	Jan	3	42.4536	9.56653
1219	1054	-16.8409	49.9287	329.89	0.44	0.62	1	19	2018	1058	N	VIIRS	n	1	279.41	2.38	D	3	Madagascar lowland forests	Jan	3	42.4536	9.56653
1220	1055	-18.3364	49.124	353.64	0.37	0.58	1	19	2018	1058	N	VIIRS	n	1	292.93	10.16	D	0	Madagascar lowland forests	Jan	3	42.4536	9.56653
1221	1056	-18.3197	49.0976	330.45	0.36	0.58	1	19	2018	1058	N	VIIRS	n	1	292.72	1.83	D	0	Madagascar lowland forests	Jan	3	42.4536	9.56653
1222	1057	-18.3486	49.2355	356.83	0.37	0.58	1	19	2018	1058	N	VIIRS	n	1	293.61	9.44	D	0	Madagascar lowland forests	Jan	3	42.4536	9.56653
1223	1058	-17.9846	49.1717	334.34	0.37	0.58	1	19	2018	1058	N	VIIRS	n	1	285.69	2.57	D	0	Madagascar lowland forests	Jan	3	42.4536	9.56653
1224	1059	-17.9077	49.4037	332.37	0.39	0.59	1	19	2018	1058	N	VIIRS	n	1	286.56	2.17	D	0	Madagascar lowland forests	Jan	3	42.4536	9.56653
1225	1060	-18.4957	49.1067	344.74	0.36	0.58	1	19	2018	1058	N	VIIRS	n	1	295.51	4.37	D	0	Madagascar lowland forests	Jan	3	42.4536	9.56653
1226	1061	-18.4904	49.1056	330.19	0.36	0.58	1	19	2018	1058	N	VIIRS	n	1	295.61	4.37	D	0	Madagascar lowland forests	Jan	3	42.4536	9.56653
1227	1062	-18.0967	49.2634	346.7	0.38	0.59	1	19	2018	1058	N	VIIRS	n	1	291.32	9.8	D	0	Madagascar lowland forests	Jan	3	42.4536	9.56653
1228	1063	-18.5983	49.081	346.04	0.36	0.57	1	19	2018	1058	N	VIIRS	n	1	295.63	5.26	D	0	Madagascar lowland forests	Jan	3	42.4536	9.56653
1229	1064	-18.5957	49.0781	346.55	0.36	0.57	1	19	2018	1058	N	VIIRS	n	1	295.03	5.96	D	0	Madagascar lowland forests	Jan	3	42.4536	9.56653
1230	1065	-17.7762	49.3517	335.26	0.39	0.59	1	19	2018	1058	N	VIIRS	n	1	286.1	3.42	D	0	Madagascar lowland forests	Jan	3	42.4536	9.56653
1231	1066	-17.7761	49.3529	338.85	0.39	0.59	1	19	2018	1058	N	VIIRS	n	1	286.75	2.75	D	0	Madagascar lowland forests	Jan	3	42.4536	9.56653
1232	1068	-17.8223	49.2961	331.26	0.38	0.59	1	19	2018	1058	N	VIIRS	n	1	287.73	3.27	D	0	Madagascar lowland forests	Jan	3	42.4536	9.56653
1233	1069	-18.0079	49.363	348.75	0.38	0.59	1	19	2018	1058	N	VIIRS	n	1	290.54	5.81	D	0	Madagascar lowland forests	Jan	3	42.4536	9.56653
1234	1070	-18.0071	49.3667	332.52	0.38	0.59	1	19	2018	1058	N	VIIRS	n	1	290.42	13.82	D	0	Madagascar lowland forests	Jan	3	42.4536	9.56653
1235	1071	-18.5128	49.1576	337.21	0.36	0.58	1	19	2018	1058	N	VIIRS	n	1	296.75	3.08	D	0	Madagascar lowland forests	Jan	3	42.4536	9.56653
1236	1072	-17.9847	49.1173	341.45	0.37	0.58	1	19	2018	1058	N	VIIRS	n	1	288.76	4.37	D	0	Madagascar lowland forests	Jan	3	42.4536	9.56653
1237	1073	-18.3352	49.2384	367	0.37	0.58	1	19	2018	1058	N	VIIRS	h	1	293.39	11.29	D	0	Madagascar lowland forests	Jan	3	42.4536	9.56653
1238	1074	-18.3474	49.2333	343.07	0.37	0.58	1	19	2018	1058	N	VIIRS	n	1	293.25	5.45	D	0	Madagascar lowland forests	Jan	3	42.4536	9.56653
1239	1075	-17.9936	49.2372	367	0.38	0.59	1	19	2018	1058	N	VIIRS	h	1	291.4	17.75	D	0	Madagascar lowland forests	Jan	3	42.4536	9.56653
1240	1076	-18.3527	49.2345	336.8	0.37	0.58	1	19	2018	1058	N	VIIRS	n	1	294.5	5.45	D	0	Madagascar lowland forests	Jan	3	42.4536	9.56653
1241	1077	-18.0001	49.3729	367	0.38	0.59	1	19	2018	1058	N	VIIRS	h	1	291.77	10.14	D	0	Madagascar lowland forests	Jan	3	42.4536	9.56653
1242	1078	-19.1332	49.0162	367	0.35	0.57	1	19	2018	1058	N	VIIRS	h	1	298.18	19.09	D	0	Madagascar lowland forests	Jan	3	42.4536	9.56653
1243	1079	-19.1339	49.0129	354.19	0.35	0.57	1	19	2018	1058	N	VIIRS	n	1	296.7	12.67	D	0	Madagascar lowland forests	Jan	3	42.4536	9.56653
1244	1080	-17.9946	49.3716	338.86	0.38	0.59	1	19	2018	1058	N	VIIRS	n	1	290.51	5.45	D	0	Madagascar lowland forests	Jan	3	42.4536	9.56653
1245	1081	-17.7648	49.269	349.14	0.38	0.59	1	19	2018	1058	N	VIIRS	n	1	287.86	7.85	D	0	Madagascar lowland forests	Jan	3	42.4536	9.56653
1246	1082	-18.0912	49.2625	367	0.38	0.59	1	19	2018	1058	N	VIIRS	h	1	291.46	9.8	D	0	Madagascar lowland forests	Jan	3	42.4536	9.56653
1247	1083	-18.0056	49.3711	333.08	0.38	0.59	1	19	2018	1058	N	VIIRS	n	1	290.58	7.3	D	0	Madagascar lowland forests	Jan	3	42.4536	9.56653
1248	1084	-19.0975	48.9525	335.65	0.34	0.56	1	19	2018	1058	N	VIIRS	n	1	297.47	1.81	D	0	Madagascar lowland forests	Jan	3	42.4536	9.56653
1249	1085	-18.5695	49.217	336.86	0.37	0.58	1	19	2018	1058	N	VIIRS	n	1	296.2	2.79	D	0	Madagascar lowland forests	Jan	3	42.4536	9.56653
1250	1087	-18.0002	49.3698	345.9	0.38	0.59	1	19	2018	1058	N	VIIRS	n	1	291.45	10.27	D	0	Madagascar lowland forests	Jan	3	42.4536	9.56653
1251	1088	-17.9994	49.3735	346.37	0.39	0.59	1	19	2018	1058	N	VIIRS	n	1	290.73	10.12	D	0	Madagascar lowland forests	Jan	3	42.4536	9.56653
1252	1089	-17.5633	49.2802	347.13	0.39	0.59	1	19	2018	1058	N	VIIRS	n	1	285.45	6.06	D	0	Madagascar lowland forests	Jan	3	42.4536	9.56653
1253	1091	-18.3359	49.2347	337.76	0.37	0.58	1	19	2018	1058	N	VIIRS	n	1	292.21	5.48	D	0	Madagascar lowland forests	Jan	3	42.4536	9.56653
1254	1093	-15.24	50.4159	338.12	0.51	0.66	1	19	2018	1059	N	VIIRS	n	1	280.75	6.43	D	0	Madagascar lowland forests	Jan	3	42.4536	9.56653
1255	1094	-15.2103	50.4657	340.19	0.51	0.66	1	19	2018	1059	N	VIIRS	n	1	274.25	10.31	D	0	Madagascar lowland forests	Jan	3	42.4536	9.56653
1256	1096	-14.1275	50.0716	327.68	0.51	0.66	1	19	2018	1059	N	VIIRS	n	1	281.24	4.59	D	0	Madagascar lowland forests	Jan	3	42.4536	9.56653
1257	1098	-14.9809	50.2911	325.86	0.5	0.66	1	19	2018	1059	N	VIIRS	n	1	274.55	2.99	D	0	Madagascar lowland forests	Jan	3	42.4536	9.56653
1258	1099	-14.9807	50.2925	326.78	0.5	0.66	1	19	2018	1059	N	VIIRS	n	1	274.87	2.85	D	0	Madagascar lowland forests	Jan	3	42.4536	9.56653
1259	1100	-18.6277	49.0506	305.63	0.45	0.39	1	19	2018	2208	N	VIIRS	n	1	289.78	0.53	N	0	Madagascar lowland forests	Jan	3	42.4536	9.56653
1260	1101	-18.5703	49.2178	316.63	0.46	0.39	1	19	2018	2208	N	VIIRS	n	1	291.38	1.42	N	0	Madagascar lowland forests	Jan	3	42.4536	9.56653
1261	1102	-18.4054	49.2089	328.5	0.45	0.39	1	19	2018	2208	N	VIIRS	n	1	291.2	3.74	N	0	Madagascar lowland forests	Jan	3	42.4536	9.56653
1262	1103	-18.3462	49.2379	307.25	0.45	0.39	1	19	2018	2208	N	VIIRS	n	1	284.04	1.1	N	0	Madagascar lowland forests	Jan	3	42.4536	9.56653
1263	1104	-18.5667	49.2184	307.14	0.46	0.39	1	19	2018	2208	N	VIIRS	n	1	291.49	1.42	N	0	Madagascar lowland forests	Jan	3	42.4536	9.56653
1264	1105	-18.1753	49.1311	330.32	0.45	0.39	1	19	2018	2208	N	VIIRS	n	1	290.79	2.48	N	0	Madagascar lowland forests	Jan	3	42.4536	9.56653
1265	1106	-18.3465	49.2356	306.03	0.45	0.39	1	19	2018	2208	N	VIIRS	n	1	281.09	0.56	N	0	Madagascar lowland forests	Jan	3	42.4536	9.56653
1266	1107	-18.3471	49.2399	299.96	0.45	0.39	1	19	2018	2208	N	VIIRS	n	1	282.59	0.56	N	0	Madagascar lowland forests	Jan	3	42.4536	9.56653
1267	1108	-18.4096	49.2127	308.98	0.45	0.39	1	19	2018	2208	N	VIIRS	n	1	291.02	2.6	N	0	Madagascar lowland forests	Jan	3	42.4536	9.56653
1268	1109	-18.1604	49.129	323.78	0.45	0.39	1	19	2018	2208	N	VIIRS	n	1	290.66	2.11	N	0	Madagascar lowland forests	Jan	3	42.4536	9.56653
1269	1110	-17.9433	49.3522	306.07	0.45	0.39	1	19	2018	2208	N	VIIRS	n	1	290.17	1.22	N	0	Madagascar lowland forests	Jan	3	42.4536	9.56653
1270	1111	-18.1096	49.2702	303.8	0.45	0.39	1	19	2018	2208	N	VIIRS	n	1	280.6	1.53	N	0	Madagascar lowland forests	Jan	3	42.4536	9.56653
1271	1112	-18.385	49.2208	320.93	0.45	0.39	1	19	2018	2208	N	VIIRS	n	1	290.67	2.31	N	0	Madagascar lowland forests	Jan	3	42.4536	9.56653
1272	1113	-18.5302	49.1205	334.49	0.45	0.39	1	19	2018	2208	N	VIIRS	n	1	292.25	4.57	N	0	Madagascar lowland forests	Jan	3	42.4536	9.56653
1273	1114	-18.5308	49.1248	313.53	0.45	0.39	1	19	2018	2208	N	VIIRS	n	1	290.67	4.57	N	0	Madagascar lowland forests	Jan	3	42.4536	9.56653
1274	1115	-18.2986	49.1618	313.56	0.45	0.39	1	19	2018	2208	N	VIIRS	n	1	289.14	1.69	N	0	Madagascar lowland forests	Jan	3	42.4536	9.56653
1275	1116	-18.5337	49.1199	330.36	0.45	0.39	1	19	2018	2208	N	VIIRS	n	1	290.95	2.56	N	0	Madagascar lowland forests	Jan	3	42.4536	9.56653
1276	1117	-18.5344	49.1242	313.52	0.45	0.39	1	19	2018	2208	N	VIIRS	n	1	290.63	2.56	N	0	Madagascar lowland forests	Jan	3	42.4536	9.56653
1277	1118	-18.4102	49.2171	330.17	0.45	0.39	1	19	2018	2208	N	VIIRS	n	1	291.55	3.57	N	0	Madagascar lowland forests	Jan	3	42.4536	9.56653
1278	1119	-18.3378	49.2305	301.82	0.45	0.39	1	19	2018	2208	N	VIIRS	n	1	280.28	1.01	N	0	Madagascar lowland forests	Jan	3	42.4536	9.56653
1279	1120	-20.9812	48.3804	304.3	0.44	0.39	1	19	2018	2209	N	VIIRS	n	1	292.1	0.44	N	0	Madagascar lowland forests	Jan	3	42.4536	9.56653
1280	1125	-24.2054	47.3233	332.63	0.4	0.37	1	20	2018	1037	N	VIIRS	l	1	304.71	1.98	D	0	Madagascar lowland forests	Jan	3	42.4536	9.56653
1281	1127	-23.9592	47.2026	339.41	0.4	0.37	1	20	2018	1038	N	VIIRS	n	1	303.63	4.59	D	0	Madagascar lowland forests	Jan	3	42.4536	9.56653
1282	1128	-20.3818	48.5002	331.29	0.48	0.4	1	20	2018	1038	N	VIIRS	n	1	298.47	1.72	D	0	Madagascar lowland forests	Jan	3	42.4536	9.56653
1283	1129	-20.3781	48.4994	334.07	0.48	0.4	1	20	2018	1038	N	VIIRS	n	1	298.28	1.72	D	0	Madagascar lowland forests	Jan	3	42.4536	9.56653
1284	1130	-21.5225	48.1279	331.96	0.45	0.39	1	20	2018	1038	N	VIIRS	n	1	302.5	2.09	D	0	Madagascar lowland forests	Jan	3	42.4536	9.56653
1285	1131	-21.489	48.1077	334.39	0.45	0.39	1	20	2018	1038	N	VIIRS	n	1	302.77	2.87	D	0	Madagascar lowland forests	Jan	3	42.4536	9.56653
1286	1132	-21.4897	48.1034	334.94	0.45	0.39	1	20	2018	1038	N	VIIRS	n	1	301.96	2.87	D	0	Madagascar lowland forests	Jan	3	42.4536	9.56653
1287	1133	-21.4761	47.8254	333.68	0.44	0.38	1	20	2018	1038	N	VIIRS	n	1	302.18	2.19	D	0	Madagascar lowland forests	Jan	3	42.4536	9.56653
1288	1134	-21.7155	47.7956	335.26	0.44	0.38	1	20	2018	1038	N	VIIRS	n	1	304.36	2.59	D	0	Madagascar lowland forests	Jan	3	42.4536	9.56653
1289	1135	-21.6562	47.7194	343.73	0.43	0.38	1	20	2018	1038	N	VIIRS	n	1	304.11	5.81	D	0	Madagascar lowland forests	Jan	3	42.4536	9.56653
1290	1136	-21.5879	47.7195	334.64	0.43	0.38	1	20	2018	1038	N	VIIRS	n	1	304.9	3.36	D	0	Madagascar lowland forests	Jan	3	42.4536	9.56653
1291	1137	-21.5844	47.7188	334.83	0.43	0.38	1	20	2018	1038	N	VIIRS	n	1	303.88	5.3	D	0	Madagascar lowland forests	Jan	3	42.4536	9.56653
1292	1138	-21.6791	47.842	331.04	0.44	0.38	1	20	2018	1038	N	VIIRS	n	1	305.49	2.02	D	0	Madagascar lowland forests	Jan	3	42.4536	9.56653
1293	1139	-21.5829	47.8145	335.06	0.44	0.38	1	20	2018	1038	N	VIIRS	n	1	305.88	3.73	D	0	Madagascar lowland forests	Jan	3	42.4536	9.56653
1294	1140	-21.5206	48.0958	341.04	0.45	0.39	1	20	2018	1038	N	VIIRS	n	1	302.34	5.75	D	0	Madagascar lowland forests	Jan	3	42.4536	9.56653
1295	1141	-21.6604	47.7375	334.66	0.43	0.38	1	20	2018	1038	N	VIIRS	n	1	304.13	2.15	D	0	Madagascar lowland forests	Jan	3	42.4536	9.56653
1296	1142	-21.9107	47.732	335.81	0.43	0.38	1	20	2018	1038	N	VIIRS	n	1	303.85	4.05	D	0	Madagascar lowland forests	Jan	3	42.4536	9.56653
1297	1143	-21.9549	47.7704	335.32	0.43	0.38	1	20	2018	1038	N	VIIRS	n	1	302.63	2.77	D	0	Madagascar lowland forests	Jan	3	42.4536	9.56653
1298	1144	-21.6681	47.7563	335.59	0.43	0.38	1	20	2018	1038	N	VIIRS	n	1	303.75	2.93	D	0	Madagascar lowland forests	Jan	3	42.4536	9.56653
1299	1145	-21.7124	47.7303	335.64	0.43	0.38	1	20	2018	1038	N	VIIRS	n	1	305.31	3.66	D	0	Madagascar lowland forests	Jan	3	42.4536	9.56653
1300	1146	-21.8898	47.9867	334.74	0.44	0.38	1	20	2018	1038	N	VIIRS	n	1	303.44	3.17	D	0	Madagascar lowland forests	Jan	3	42.4536	9.56653
1301	1147	-21.8372	47.9942	342.31	0.44	0.39	1	20	2018	1038	N	VIIRS	n	1	303.04	6.65	D	0	Madagascar lowland forests	Jan	3	42.4536	9.56653
1302	1148	-21.4682	47.8724	332.26	0.44	0.38	1	20	2018	1038	N	VIIRS	n	1	301.86	4.42	D	0	Madagascar lowland forests	Jan	3	42.4536	9.56653
1303	1149	-21.5248	48.2011	336.35	0.45	0.39	1	20	2018	1038	N	VIIRS	n	1	303.84	3.46	D	0	Madagascar lowland forests	Jan	3	42.4536	9.56653
1304	1150	-21.5212	48.2004	335.17	0.45	0.39	1	20	2018	1038	N	VIIRS	n	1	303.92	3.46	D	0	Madagascar lowland forests	Jan	3	42.4536	9.56653
1305	1151	-21.522	48.196	330.92	0.45	0.39	1	20	2018	1038	N	VIIRS	l	1	304.24	2.77	D	0	Madagascar lowland forests	Jan	3	42.4536	9.56653
1306	1152	-21.4506	48.0732	341.5	0.45	0.39	1	20	2018	1038	N	VIIRS	n	1	301.71	3.08	D	0	Madagascar lowland forests	Jan	3	42.4536	9.56653
1307	1153	-21.4489	48.0738	342.87	0.45	0.39	1	20	2018	1038	N	VIIRS	n	1	302.02	4.4	D	0	Madagascar lowland forests	Jan	3	42.4536	9.56653
1308	1154	-21.4534	48.0783	331.02	0.45	0.39	1	20	2018	1038	N	VIIRS	n	1	300.98	1.57	D	0	Madagascar lowland forests	Jan	3	42.4536	9.56653
1309	1155	-21.8757	47.7036	330.82	0.43	0.38	1	20	2018	1038	N	VIIRS	l	1	302.13	4.52	D	0	Madagascar lowland forests	Jan	3	42.4536	9.56653
1310	1156	-21.8764	47.6993	334.84	0.43	0.38	1	20	2018	1038	N	VIIRS	n	1	305.33	4.52	D	0	Madagascar lowland forests	Jan	3	42.4536	9.56653
1311	1157	-21.8658	47.7406	335.86	0.43	0.38	1	20	2018	1038	N	VIIRS	n	1	305.54	24	D	0	Madagascar lowland forests	Jan	3	42.4536	9.56653
1312	1158	-21.6235	47.8046	335.27	0.44	0.38	1	20	2018	1038	N	VIIRS	n	1	303.67	3.13	D	0	Madagascar lowland forests	Jan	3	42.4536	9.56653
1313	1159	-22.2058	47.4426	330.68	0.42	0.38	1	20	2018	1038	N	VIIRS	l	1	303.74	1.3	D	0	Madagascar lowland forests	Jan	3	42.4536	9.56653
1314	1160	-22.2043	47.4428	336.14	0.42	0.38	1	20	2018	1038	N	VIIRS	n	1	302.69	2.3	D	0	Madagascar lowland forests	Jan	3	42.4536	9.56653
1315	1161	-22.1967	47.4244	339.09	0.42	0.38	1	20	2018	1038	N	VIIRS	n	1	305.16	2.94	D	0	Madagascar lowland forests	Jan	3	42.4536	9.56653
1316	1162	-22.1767	47.4373	332.58	0.42	0.38	1	20	2018	1038	N	VIIRS	l	1	305.54	1.85	D	0	Madagascar lowland forests	Jan	3	42.4536	9.56653
1317	1163	-22.1697	47.4361	334.72	0.42	0.38	1	20	2018	1038	N	VIIRS	l	1	305.95	4.58	D	0	Madagascar lowland forests	Jan	3	42.4536	9.56653
1318	1164	-22.09	47.4588	338.15	0.42	0.38	1	20	2018	1038	N	VIIRS	n	1	305.12	2.88	D	0	Madagascar lowland forests	Jan	3	42.4536	9.56653
1319	1165	-22.2744	47.481	334.81	0.42	0.38	1	20	2018	1038	N	VIIRS	l	1	306.51	2.77	D	0	Madagascar lowland forests	Jan	3	42.4536	9.56653
1320	1166	-21.4382	47.9197	342.19	0.44	0.39	1	20	2018	1038	N	VIIRS	n	1	303.58	4.45	D	0	Madagascar lowland forests	Jan	3	42.4536	9.56653
1321	1167	-22.4989	47.263	341.08	0.41	0.37	1	20	2018	1038	N	VIIRS	n	1	306.18	4.97	D	0	Madagascar lowland forests	Jan	3	42.4536	9.56653
1322	1168	-21.8986	47.8473	336.72	0.44	0.38	1	20	2018	1038	N	VIIRS	n	1	299.97	2.77	D	0	Madagascar lowland forests	Jan	3	42.4536	9.56653
1323	1169	-21.4912	48.1809	332.37	0.45	0.39	1	20	2018	1038	N	VIIRS	l	1	302.45	1.27	D	0	Madagascar lowland forests	Jan	3	42.4536	9.56653
1324	1170	-22.4125	47.4727	333.88	0.42	0.38	1	20	2018	1038	N	VIIRS	n	1	305.36	2.82	D	0	Madagascar lowland forests	Jan	3	42.4536	9.56653
1325	1171	-22.4089	47.43	338.1	0.42	0.37	1	20	2018	1038	N	VIIRS	n	1	306.99	4.97	D	0	Madagascar lowland forests	Jan	3	42.4536	9.56653
1326	1172	-22.4484	47.2538	334.17	0.41	0.37	1	20	2018	1038	N	VIIRS	n	1	303.7	3.89	D	0	Madagascar lowland forests	Jan	3	42.4536	9.56653
1327	1173	-22.5307	47.5285	330.27	0.42	0.38	1	20	2018	1038	N	VIIRS	l	1	304.29	3.03	D	0	Madagascar lowland forests	Jan	3	42.4536	9.56653
1328	1174	-22.5314	47.5244	334.92	0.42	0.38	1	20	2018	1038	N	VIIRS	n	1	303.99	3.03	D	0	Madagascar lowland forests	Jan	3	42.4536	9.56653
1329	1175	-22.2427	47.5426	331.88	0.42	0.38	1	20	2018	1038	N	VIIRS	n	1	303.47	1.67	D	0	Madagascar lowland forests	Jan	3	42.4536	9.56653
1330	1176	-22.2475	47.5137	338.89	0.42	0.38	1	20	2018	1038	N	VIIRS	n	1	305.15	3.79	D	0	Madagascar lowland forests	Jan	3	42.4536	9.56653
1331	1177	-22.2288	47.5399	334.09	0.42	0.38	1	20	2018	1038	N	VIIRS	n	1	302.63	4.12	D	0	Madagascar lowland forests	Jan	3	42.4536	9.56653
1332	1178	-22.2323	47.5192	335.47	0.42	0.38	1	20	2018	1038	N	VIIRS	n	1	305.08	5.79	D	0	Madagascar lowland forests	Jan	3	42.4536	9.56653
1333	1179	-22.2371	47.4906	335.32	0.42	0.38	1	20	2018	1038	N	VIIRS	n	1	304.58	5.5	D	0	Madagascar lowland forests	Jan	3	42.4536	9.56653
1334	1180	-22.2274	47.5269	330.89	0.42	0.38	1	20	2018	1038	N	VIIRS	n	1	304.29	1.91	D	0	Madagascar lowland forests	Jan	3	42.4536	9.56653
1335	1181	-22.2336	47.4899	345.63	0.42	0.38	1	20	2018	1038	N	VIIRS	n	1	304.21	5.5	D	0	Madagascar lowland forests	Jan	3	42.4536	9.56653
1336	1182	-22.224	47.5262	330.74	0.42	0.38	1	20	2018	1038	N	VIIRS	n	1	303.56	2.06	D	0	Madagascar lowland forests	Jan	3	42.4536	9.56653
1337	1183	-22.226	47.4926	341.07	0.42	0.38	1	20	2018	1038	N	VIIRS	n	1	309.03	36.93	D	0	Madagascar lowland forests	Jan	3	42.4536	9.56653
1338	1184	-22.2101	47.5235	335.56	0.42	0.38	1	20	2018	1038	N	VIIRS	n	1	304.82	13.01	D	0	Madagascar lowland forests	Jan	3	42.4536	9.56653
1339	1185	-22.1422	47.4941	335.07	0.42	0.38	1	20	2018	1038	N	VIIRS	n	1	305.83	2.35	D	0	Madagascar lowland forests	Jan	3	42.4536	9.56653
1340	1186	-22.157	47.341	338.43	0.42	0.37	1	20	2018	1038	N	VIIRS	n	1	305.9	3.19	D	0	Madagascar lowland forests	Jan	3	42.4536	9.56653
1341	1187	-22.1398	47.3799	344.56	0.42	0.38	1	20	2018	1038	N	VIIRS	n	1	306.96	5.99	D	0	Madagascar lowland forests	Jan	3	42.4536	9.56653
1342	1188	-22.1376	47.3294	332.32	0.42	0.37	1	20	2018	1038	N	VIIRS	n	1	304.81	2.24	D	0	Madagascar lowland forests	Jan	3	42.4536	9.56653
1343	1189	-20.8092	48.3828	333.96	0.47	0.4	1	20	2018	1038	N	VIIRS	n	1	298.46	4.04	D	0	Madagascar lowland forests	Jan	3	42.4536	9.56653
1344	1190	-20.7665	48.3462	336.28	0.47	0.4	1	20	2018	1038	N	VIIRS	n	1	300.61	10.42	D	0	Madagascar lowland forests	Jan	3	42.4536	9.56653
1345	1191	-20.7249	48.373	331.43	0.47	0.4	1	20	2018	1038	N	VIIRS	n	1	299.26	2.31	D	0	Madagascar lowland forests	Jan	3	42.4536	9.56653
1346	1192	-21.2793	48.173	342.97	0.46	0.39	1	20	2018	1038	N	VIIRS	n	1	303.09	18.02	D	0	Madagascar lowland forests	Jan	3	42.4536	9.56653
1347	1193	-22.1399	47.4008	334.41	0.42	0.38	1	20	2018	1038	N	VIIRS	n	1	305.07	2.35	D	0	Madagascar lowland forests	Jan	3	42.4536	9.56653
1348	1194	-22.0987	47.4057	341.07	0.42	0.38	1	20	2018	1038	N	VIIRS	n	1	305.85	5.37	D	0	Madagascar lowland forests	Jan	3	42.4536	9.56653
1349	1195	-21.2123	48.2122	335.18	0.46	0.39	1	20	2018	1038	N	VIIRS	n	1	301.23	3.1	D	0	Madagascar lowland forests	Jan	3	42.4536	9.56653
1350	1196	-22.1068	47.4914	334.71	0.42	0.38	1	20	2018	1038	N	VIIRS	n	1	305.72	2.09	D	0	Madagascar lowland forests	Jan	3	42.4536	9.56653
1351	1197	-22.084	47.5207	334.44	0.42	0.38	1	20	2018	1038	N	VIIRS	n	1	306.09	2.59	D	0	Madagascar lowland forests	Jan	3	42.4536	9.56653
1352	1198	-22.0833	47.5207	332.7	0.42	0.38	1	20	2018	1038	N	VIIRS	l	1	305.96	2.59	D	0	Madagascar lowland forests	Jan	3	42.4536	9.56653
1353	1199	-22.0709	47.5311	334.46	0.42	0.38	1	20	2018	1038	N	VIIRS	n	1	306.57	1.94	D	0	Madagascar lowland forests	Jan	3	42.4536	9.56653
1354	1200	-22.0418	47.598	334.75	0.43	0.38	1	20	2018	1038	N	VIIRS	l	1	305.95	8.45	D	0	Madagascar lowland forests	Jan	3	42.4536	9.56653
1355	1201	-21.0062	48.1958	330.88	0.46	0.39	1	20	2018	1038	N	VIIRS	n	1	299.66	2.68	D	0	Madagascar lowland forests	Jan	3	42.4536	9.56653
1356	1202	-20.9992	48.191	333.71	0.46	0.39	1	20	2018	1038	N	VIIRS	n	1	299.45	2.49	D	0	Madagascar lowland forests	Jan	3	42.4536	9.56653
1357	1203	-20.9463	48.1945	332.93	0.46	0.39	1	20	2018	1038	N	VIIRS	n	1	300.02	2.12	D	0	Madagascar lowland forests	Jan	3	42.4536	9.56653
1358	1204	-21.01	48.238	336.02	0.46	0.39	1	20	2018	1038	N	VIIRS	n	1	301.16	7.08	D	0	Madagascar lowland forests	Jan	3	42.4536	9.56653
1359	1205	-20.5506	48.3401	341.24	0.47	0.4	1	20	2018	1038	N	VIIRS	n	1	300	4.43	D	0	Madagascar lowland forests	Jan	3	42.4536	9.56653
1360	1206	-20.5295	48.3371	332.77	0.47	0.4	1	20	2018	1038	N	VIIRS	n	1	300.42	1.96	D	0	Madagascar lowland forests	Jan	3	42.4536	9.56653
1361	1207	-20.4751	48.3455	335.83	0.47	0.4	1	20	2018	1038	N	VIIRS	n	1	298.99	2.48	D	0	Madagascar lowland forests	Jan	3	42.4536	9.56653
1362	1208	-22.5392	47.3625	343.87	0.41	0.37	1	20	2018	1038	N	VIIRS	n	1	306.83	5.15	D	0	Madagascar lowland forests	Jan	3	42.4536	9.56653
1363	1209	-22.5201	47.3922	339.03	0.42	0.37	1	20	2018	1038	N	VIIRS	n	1	304.53	2.36	D	0	Madagascar lowland forests	Jan	3	42.4536	9.56653
1364	1210	-22.5676	47.3719	340.3	0.41	0.37	1	20	2018	1038	N	VIIRS	n	1	306.97	3.34	D	0	Madagascar lowland forests	Jan	3	42.4536	9.56653
1365	1211	-20.3682	48.4686	340.72	0.48	0.4	1	20	2018	1038	N	VIIRS	n	1	298.88	5.76	D	0	Madagascar lowland forests	Jan	3	42.4536	9.56653
1366	1212	-20.4155	48.4154	334.37	0.48	0.4	1	20	2018	1038	N	VIIRS	n	1	299.52	4.35	D	0	Madagascar lowland forests	Jan	3	42.4536	9.56653
1367	1213	-20.4129	48.4185	333.16	0.48	0.4	1	20	2018	1038	N	VIIRS	n	1	299.44	3	D	0	Madagascar lowland forests	Jan	3	42.4536	9.56653
1368	1214	-20.3983	48.4265	335.26	0.48	0.4	1	20	2018	1038	N	VIIRS	n	1	299.66	5.34	D	0	Madagascar lowland forests	Jan	3	42.4536	9.56653
1369	1215	-20.4954	48.2503	331.48	0.47	0.4	1	20	2018	1038	N	VIIRS	n	1	297.95	1.78	D	0	Madagascar lowland forests	Jan	3	42.4536	9.56653
1370	1216	-21.0506	48.0903	339.6	0.46	0.39	1	20	2018	1038	N	VIIRS	n	1	302.03	5.95	D	0	Madagascar lowland forests	Jan	3	42.4536	9.56653
1371	1217	-21.1064	48.1779	333.16	0.46	0.39	1	20	2018	1038	N	VIIRS	n	1	298.83	4.52	D	0	Madagascar lowland forests	Jan	3	42.4536	9.56653
1372	1218	-21.1061	48.1786	336.99	0.46	0.39	1	20	2018	1038	N	VIIRS	n	1	299.37	5.05	D	0	Madagascar lowland forests	Jan	3	42.4536	9.56653
1373	1219	-20.6787	48.2698	341.09	0.47	0.4	1	20	2018	1038	N	VIIRS	n	1	298.39	4.27	D	0	Madagascar lowland forests	Jan	3	42.4536	9.56653
1374	1220	-20.5882	48.3852	331.65	0.48	0.4	1	20	2018	1038	N	VIIRS	n	1	300.72	5.41	D	0	Madagascar lowland forests	Jan	3	42.4536	9.56653
1375	1221	-20.5845	48.3845	336.8	0.48	0.4	1	20	2018	1038	N	VIIRS	n	1	300.13	5.41	D	0	Madagascar lowland forests	Jan	3	42.4536	9.56653
1376	1222	-20.4019	48.3175	332.9	0.47	0.4	1	20	2018	1038	N	VIIRS	n	1	298.33	4.8	D	0	Madagascar lowland forests	Jan	3	42.4536	9.56653
1377	1223	-20.4787	48.3462	331.53	0.47	0.4	1	20	2018	1038	N	VIIRS	n	1	300.27	2.48	D	0	Madagascar lowland forests	Jan	3	42.4536	9.56653
1378	1224	-20.464	48.4527	332.2	0.48	0.4	1	20	2018	1038	N	VIIRS	n	1	300.21	3.38	D	0	Madagascar lowland forests	Jan	3	42.4536	9.56653
1379	1225	-20.4603	48.452	335.44	0.48	0.4	1	20	2018	1038	N	VIIRS	n	1	299.62	3.02	D	0	Madagascar lowland forests	Jan	3	42.4536	9.56653
1380	1226	-21.1465	48.2914	330.65	0.46	0.39	1	20	2018	1038	N	VIIRS	n	1	299.77	1.08	D	0	Madagascar lowland forests	Jan	3	42.4536	9.56653
1381	1227	-21.1685	48.2725	333.86	0.46	0.39	1	20	2018	1038	N	VIIRS	n	1	300.04	3.48	D	0	Madagascar lowland forests	Jan	3	42.4536	9.56653
1382	1228	-20.7201	48.2264	336.92	0.47	0.39	1	20	2018	1038	N	VIIRS	n	1	299.86	4.69	D	0	Madagascar lowland forests	Jan	3	42.4536	9.56653
1383	1229	-21.3968	47.9255	337.21	0.44	0.39	1	20	2018	1038	N	VIIRS	n	1	303.81	7.9	D	0	Madagascar lowland forests	Jan	3	42.4536	9.56653
1384	1230	-21.4035	47.8867	340.9	0.44	0.39	1	20	2018	1038	N	VIIRS	n	1	302.18	3.75	D	0	Madagascar lowland forests	Jan	3	42.4536	9.56653
1385	1231	-20.8031	48.2875	334.7	0.47	0.4	1	20	2018	1038	N	VIIRS	n	1	299.11	3.06	D	0	Madagascar lowland forests	Jan	3	42.4536	9.56653
1386	1232	-20.8122	48.1279	334.07	0.46	0.39	1	20	2018	1038	N	VIIRS	n	1	299.79	5.51	D	0	Madagascar lowland forests	Jan	3	42.4536	9.56653
1387	1233	-20.7735	48.221	333.71	0.46	0.39	1	20	2018	1038	N	VIIRS	n	1	299.31	5.85	D	0	Madagascar lowland forests	Jan	3	42.4536	9.56653
1388	1234	-20.774	48.2184	336.51	0.46	0.39	1	20	2018	1038	N	VIIRS	n	1	299.38	5.71	D	0	Madagascar lowland forests	Jan	3	42.4536	9.56653
1389	1235	-21.344	48.1032	335.7	0.45	0.39	1	20	2018	1038	N	VIIRS	n	1	303.02	4.68	D	0	Madagascar lowland forests	Jan	3	42.4536	9.56653
1390	1236	-21.3359	48.1023	335.88	0.45	0.39	1	20	2018	1038	N	VIIRS	n	1	302.26	4.04	D	0	Madagascar lowland forests	Jan	3	42.4536	9.56653
1391	1237	-21.3368	48.1019	331.54	0.45	0.39	1	20	2018	1038	N	VIIRS	l	1	301.87	3.72	D	0	Madagascar lowland forests	Jan	3	42.4536	9.56653
1392	1238	-21.3836	48.0882	339.7	0.45	0.39	1	20	2018	1038	N	VIIRS	n	1	303.23	5.08	D	0	Madagascar lowland forests	Jan	3	42.4536	9.56653
1393	1239	-20.5181	48.438	333.85	0.48	0.4	1	20	2018	1038	N	VIIRS	n	1	299.16	1.57	D	0	Madagascar lowland forests	Jan	3	42.4536	9.56653
1394	1240	-20.5158	48.4391	334.89	0.48	0.4	1	20	2018	1038	N	VIIRS	n	1	299.08	3.62	D	0	Madagascar lowland forests	Jan	3	42.4536	9.56653
1395	1241	-20.898	48.1073	339.96	0.46	0.39	1	20	2018	1038	N	VIIRS	n	1	300.95	5.75	D	0	Madagascar lowland forests	Jan	3	42.4536	9.56653
1396	1242	-20.574	48.2927	333.06	0.47	0.4	1	20	2018	1038	N	VIIRS	n	1	298.76	3.19	D	0	Madagascar lowland forests	Jan	3	42.4536	9.56653
1397	1243	-20.5777	48.2934	332.19	0.47	0.4	1	20	2018	1038	N	VIIRS	n	1	299.95	2.6	D	0	Madagascar lowland forests	Jan	3	42.4536	9.56653
1398	1244	-20.8976	48.108	340.02	0.46	0.39	1	20	2018	1038	N	VIIRS	n	1	301.47	8.17	D	0	Madagascar lowland forests	Jan	3	42.4536	9.56653
1399	1245	-21.3269	48.2227	337.26	0.46	0.39	1	20	2018	1038	N	VIIRS	n	1	302.51	2.97	D	0	Madagascar lowland forests	Jan	3	42.4536	9.56653
1400	1246	-20.3136	48.4101	335.12	0.48	0.4	1	20	2018	1038	N	VIIRS	n	1	298.09	4.12	D	0	Madagascar lowland forests	Jan	3	42.4536	9.56653
1401	1247	-20.3486	48.5373	332.34	0.49	0.4	1	20	2018	1038	N	VIIRS	n	1	297.36	2.4	D	0	Madagascar lowland forests	Jan	3	42.4536	9.56653
1402	1248	-21.8703	47.6504	342.6	0.43	0.38	1	20	2018	1038	N	VIIRS	n	1	306.1	8.81	D	0	Madagascar lowland forests	Jan	3	42.4536	9.56653
1403	1249	-21.8114	47.6577	342.41	0.43	0.38	1	20	2018	1038	N	VIIRS	n	1	300.64	7.27	D	0	Madagascar lowland forests	Jan	3	42.4536	9.56653
1404	1250	-21.8149	47.6583	338.72	0.43	0.38	1	20	2018	1038	N	VIIRS	n	1	306.32	6.99	D	0	Madagascar lowland forests	Jan	3	42.4536	9.56653
1405	1251	-21.9401	47.6425	334.39	0.43	0.38	1	20	2018	1038	N	VIIRS	n	1	305.14	2.81	D	0	Madagascar lowland forests	Jan	3	42.4536	9.56653
1406	1252	-21.63	47.6628	333.47	0.43	0.38	1	20	2018	1038	N	VIIRS	n	1	304.67	1.66	D	0	Madagascar lowland forests	Jan	3	42.4536	9.56653
1407	1253	-21.3655	47.796	339.17	0.44	0.38	1	20	2018	1038	N	VIIRS	n	1	302.43	4.9	D	0	Madagascar lowland forests	Jan	3	42.4536	9.56653
1408	1254	-21.8086	47.61	336.3	0.43	0.38	1	20	2018	1038	N	VIIRS	n	1	302.86	27.59	D	0	Madagascar lowland forests	Jan	3	42.4536	9.56653
1409	1255	-21.4155	47.4972	335.61	0.43	0.38	1	20	2018	1038	N	VIIRS	n	1	305	6.71	D	0	Madagascar lowland forests	Jan	3	42.4536	9.56653
1410	1256	-23.1001	47.6656	336.01	0.42	0.38	1	20	2018	1038	N	VIIRS	l	1	308.41	2.99	D	0	Madagascar lowland forests	Jan	3	42.4536	9.56653
1411	1257	-21.129	47.9561	333.87	0.45	0.39	1	20	2018	1038	N	VIIRS	n	1	300.45	4.08	D	0	Madagascar lowland forests	Jan	3	42.4536	9.56653
1412	1258	-23.3178	47.6602	333.98	0.42	0.37	1	20	2018	1038	N	VIIRS	n	1	303.29	2.09	D	0	Madagascar lowland forests	Jan	3	42.4536	9.56653
1413	1259	-21.6984	47.5981	343.42	0.43	0.38	1	20	2018	1038	N	VIIRS	n	1	307.53	5.62	D	0	Madagascar lowland forests	Jan	3	42.4536	9.56653
1414	1260	-21.3251	47.6479	335.83	0.43	0.38	1	20	2018	1038	N	VIIRS	n	1	303.38	3.24	D	0	Madagascar lowland forests	Jan	3	42.4536	9.56653
1415	1261	-21.3505	47.8634	335.93	0.44	0.39	1	20	2018	1038	N	VIIRS	n	1	301.76	4.11	D	0	Madagascar lowland forests	Jan	3	42.4536	9.56653
1416	1262	-22.6652	47.0802	334.89	0.41	0.37	1	20	2018	1038	N	VIIRS	n	1	305.66	2.37	D	0	Madagascar lowland forests	Jan	3	42.4536	9.56653
1417	1263	-21.2985	47.8673	333.55	0.44	0.39	1	20	2018	1038	N	VIIRS	n	1	301.69	3.78	D	0	Madagascar lowland forests	Jan	3	42.4536	9.56653
1418	1264	-21.6626	47.6818	336.14	0.43	0.38	1	20	2018	1038	N	VIIRS	n	1	305.91	3.29	D	0	Madagascar lowland forests	Jan	3	42.4536	9.56653
1419	1265	-21.6443	47.6826	335.94	0.43	0.38	1	20	2018	1038	N	VIIRS	n	1	304.72	3.88	D	0	Madagascar lowland forests	Jan	3	42.4536	9.56653
1420	1266	-21.6949	47.5973	341.9	0.43	0.38	1	20	2018	1038	N	VIIRS	n	1	304.94	5.62	D	0	Madagascar lowland forests	Jan	3	42.4536	9.56653
1421	1267	-20.9847	48.1007	337.82	0.46	0.39	1	20	2018	1038	N	VIIRS	n	1	300.57	3.46	D	0	Madagascar lowland forests	Jan	3	42.4536	9.56653
1422	1268	-20.9268	48.113	334.46	0.46	0.39	1	20	2018	1038	N	VIIRS	n	1	301.1	16.62	D	0	Madagascar lowland forests	Jan	3	42.4536	9.56653
1423	1269	-21.5447	47.5258	344	0.43	0.38	1	20	2018	1038	N	VIIRS	n	1	305.14	9.82	D	0	Madagascar lowland forests	Jan	3	42.4536	9.56653
1424	1270	-21.6408	47.6819	338.52	0.43	0.38	1	20	2018	1038	N	VIIRS	n	1	303.97	6.74	D	0	Madagascar lowland forests	Jan	3	42.4536	9.56653
1425	1271	-21.6508	47.6232	334.97	0.43	0.38	1	20	2018	1038	N	VIIRS	n	1	303.62	2.91	D	0	Madagascar lowland forests	Jan	3	42.4536	9.56653
1426	1272	-21.6522	47.6149	334.91	0.43	0.38	1	20	2018	1038	N	VIIRS	n	1	304.35	4.23	D	0	Madagascar lowland forests	Jan	3	42.4536	9.56653
1427	1273	-21.4126	47.791	331.05	0.44	0.38	1	20	2018	1038	N	VIIRS	n	1	302.16	2.12	D	0	Madagascar lowland forests	Jan	3	42.4536	9.56653
1428	1275	-20.9126	47.8666	332.66	0.45	0.39	1	20	2018	1038	N	VIIRS	n	1	295.05	2.31	D	0	Madagascar lowland forests	Jan	3	42.4536	9.56653
1429	1276	-21.6034	47.6273	338.36	0.43	0.38	1	20	2018	1038	N	VIIRS	n	1	304.93	2.94	D	0	Madagascar lowland forests	Jan	3	42.4536	9.56653
1430	1277	-21.5481	47.6122	338.42	0.43	0.38	1	20	2018	1038	N	VIIRS	n	1	301.99	3.1	D	0	Madagascar lowland forests	Jan	3	42.4536	9.56653
1431	1278	-20.6153	48.2724	333.67	0.47	0.4	1	20	2018	1038	N	VIIRS	n	1	299.53	3.21	D	0	Madagascar lowland forests	Jan	3	42.4536	9.56653
1432	1279	-21.5441	47.5262	335.28	0.43	0.38	1	20	2018	1038	N	VIIRS	n	1	304.16	5.91	D	0	Madagascar lowland forests	Jan	3	42.4536	9.56653
1433	1280	-21.611	47.6464	334.77	0.43	0.38	1	20	2018	1038	N	VIIRS	n	1	304	2.85	D	0	Madagascar lowland forests	Jan	3	42.4536	9.56653
1434	1281	-21.6216	47.6046	338.54	0.43	0.38	1	20	2018	1038	N	VIIRS	n	1	303.09	10.87	D	0	Madagascar lowland forests	Jan	3	42.4536	9.56653
1435	1282	-21.6251	47.6053	344.49	0.43	0.38	1	20	2018	1038	N	VIIRS	n	1	304.53	10.87	D	0	Madagascar lowland forests	Jan	3	42.4536	9.56653
1436	1283	-21.6236	47.6358	332.67	0.43	0.38	1	20	2018	1038	N	VIIRS	n	1	304.01	2.42	D	0	Madagascar lowland forests	Jan	3	42.4536	9.56653
1437	1284	-21.6384	47.6122	334.62	0.43	0.38	1	20	2018	1038	N	VIIRS	n	1	303.66	4.07	D	0	Madagascar lowland forests	Jan	3	42.4536	9.56653
1438	1285	-21.6383	47.6118	333.8	0.43	0.38	1	20	2018	1038	N	VIIRS	n	1	303.51	3.64	D	0	Madagascar lowland forests	Jan	3	42.4536	9.56653
1439	1286	-21.6297	47.6624	330.25	0.43	0.38	1	20	2018	1038	N	VIIRS	n	1	304.52	1.51	D	0	Madagascar lowland forests	Jan	3	42.4536	9.56653
1440	1287	-21.8925	47.4124	334.04	0.42	0.38	1	20	2018	1038	N	VIIRS	n	1	303.77	2.77	D	0	Madagascar lowland forests	Jan	3	42.4536	9.56653
1441	1288	-21.8651	47.4	333.58	0.42	0.38	1	20	2018	1038	N	VIIRS	n	1	303.61	1.87	D	0	Madagascar lowland forests	Jan	3	42.4536	9.56653
1442	1289	-21.4323	47.8252	334.96	0.44	0.38	1	20	2018	1038	N	VIIRS	n	1	301.95	4.75	D	0	Madagascar lowland forests	Jan	3	42.4536	9.56653
1443	1290	-21.422	47.8855	343.63	0.44	0.39	1	20	2018	1038	N	VIIRS	n	1	301.6	6.87	D	0	Madagascar lowland forests	Jan	3	42.4536	9.56653
1444	1291	-21.9757	47.4499	334.26	0.42	0.38	1	20	2018	1038	N	VIIRS	n	1	305.46	2.87	D	0	Madagascar lowland forests	Jan	3	42.4536	9.56653
1445	1292	-22.6812	47.3849	335.99	0.41	0.37	1	20	2018	1038	N	VIIRS	l	1	307.52	4.82	D	0	Madagascar lowland forests	Jan	3	42.4536	9.56653
1446	1293	-22.5893	47.1354	336.4	0.41	0.37	1	20	2018	1038	N	VIIRS	n	1	306.9	2.86	D	0	Madagascar lowland forests	Jan	3	42.4536	9.56653
1447	1294	-22.2957	47.288	330.53	0.41	0.37	1	20	2018	1038	N	VIIRS	l	1	302.96	1.61	D	0	Madagascar lowland forests	Jan	3	42.4536	9.56653
1448	1295	-22.209	47.393	330.59	0.42	0.38	1	20	2018	1038	N	VIIRS	n	1	304.52	1.61	D	0	Madagascar lowland forests	Jan	3	42.4536	9.56653
1449	1296	-21.1789	47.144	331.92	0.42	0.38	1	20	2018	1038	N	VIIRS	n	1	298.94	1.86	D	0	Madagascar lowland forests	Jan	3	42.4536	9.56653
1450	1299	-21.9937	47.4569	346.07	0.42	0.38	1	20	2018	1038	N	VIIRS	n	1	308.52	13.12	D	0	Madagascar lowland forests	Jan	3	42.4536	9.56653
1451	1300	-22.0716	47.354	334.22	0.42	0.38	1	20	2018	1038	N	VIIRS	n	1	304.72	3.47	D	0	Madagascar lowland forests	Jan	3	42.4536	9.56653
1452	1301	-22.5205	47.4763	332.82	0.42	0.38	1	20	2018	1038	N	VIIRS	n	1	306.23	1.36	D	0	Madagascar lowland forests	Jan	3	42.4536	9.56653
1453	1303	-22.0199	47.3861	333.07	0.42	0.38	1	20	2018	1038	N	VIIRS	n	1	304.28	2.01	D	0	Madagascar lowland forests	Jan	3	42.4536	9.56653
1454	1305	-22.6618	47.3521	334.72	0.41	0.37	1	20	2018	1038	N	VIIRS	l	1	306.76	2.91	D	0	Madagascar lowland forests	Jan	3	42.4536	9.56653
1455	1306	-23.2122	47.5777	336.31	0.42	0.37	1	20	2018	1038	N	VIIRS	l	1	308.01	5.66	D	0	Madagascar lowland forests	Jan	3	42.4536	9.56653
1456	1307	-23.2088	47.577	346.2	0.42	0.37	1	20	2018	1038	N	VIIRS	n	1	310.42	5.66	D	0	Madagascar lowland forests	Jan	3	42.4536	9.56653
1457	1309	-23.6375	47.4994	335.05	0.41	0.37	1	20	2018	1038	N	VIIRS	n	1	304.2	2.31	D	0	Madagascar lowland forests	Jan	3	42.4536	9.56653
1458	1310	-23.0358	47.687	340.85	0.42	0.38	1	20	2018	1038	N	VIIRS	n	1	308.32	6.17	D	0	Madagascar lowland forests	Jan	3	42.4536	9.56653
1459	1312	-23.0215	47.5708	335.69	0.42	0.37	1	20	2018	1038	N	VIIRS	n	1	306.15	3.11	D	0	Madagascar lowland forests	Jan	3	42.4536	9.56653
1460	1315	-23.078	47.7123	340.34	0.42	0.38	1	20	2018	1038	N	VIIRS	n	1	310.02	3.16	D	0	Madagascar lowland forests	Jan	3	42.4536	9.56653
1461	1316	-22.9307	47.2946	344.2	0.41	0.37	1	20	2018	1038	N	VIIRS	n	1	307.54	7.14	D	0	Madagascar lowland forests	Jan	3	42.4536	9.56653
1462	1317	-22.2052	47.5947	334.48	0.42	0.38	1	20	2018	1038	N	VIIRS	n	1	304.33	5.11	D	0	Madagascar lowland forests	Jan	3	42.4536	9.56653
1463	1318	-22.2018	47.6366	335.23	0.43	0.38	1	20	2018	1038	N	VIIRS	n	1	303.96	3.08	D	0	Madagascar lowland forests	Jan	3	42.4536	9.56653
1464	1319	-22.9235	47.2312	338.86	0.41	0.37	1	20	2018	1038	N	VIIRS	n	1	307.43	2.78	D	0	Madagascar lowland forests	Jan	3	42.4536	9.56653
1465	1320	-22.7785	47.4286	339.02	0.41	0.37	1	20	2018	1038	N	VIIRS	n	1	307.09	2.76	D	0	Madagascar lowland forests	Jan	3	42.4536	9.56653
1466	1321	-23.0419	47.2333	333.74	0.41	0.37	1	20	2018	1038	N	VIIRS	n	1	306.66	2.86	D	0	Madagascar lowland forests	Jan	3	42.4536	9.56653
1467	1322	-23.0392	47.2284	334.45	0.41	0.37	1	20	2018	1038	N	VIIRS	n	1	306.54	2.1	D	0	Madagascar lowland forests	Jan	3	42.4536	9.56653
1468	1324	-22.2247	47.6283	342.05	0.43	0.38	1	20	2018	1038	N	VIIRS	n	1	304.57	4.45	D	0	Madagascar lowland forests	Jan	3	42.4536	9.56653
1469	1326	-23.2431	47.2635	348.31	0.41	0.37	1	20	2018	1038	N	VIIRS	n	1	309.63	5.88	D	0	Madagascar lowland forests	Jan	3	42.4536	9.56653
1470	1327	-22.1844	47.6117	334.9	0.42	0.38	1	20	2018	1038	N	VIIRS	l	1	306.25	4.46	D	0	Madagascar lowland forests	Jan	3	42.4536	9.56653
1471	1328	-23.1275	47.118	341.12	0.4	0.37	1	20	2018	1038	N	VIIRS	n	1	306.51	4.17	D	0	Madagascar lowland forests	Jan	3	42.4536	9.56653
1472	1329	-23.1273	47.1177	336.32	0.4	0.37	1	20	2018	1038	N	VIIRS	n	1	306.03	3.74	D	0	Madagascar lowland forests	Jan	3	42.4536	9.56653
1473	1330	-23.1267	47.1217	334.4	0.4	0.37	1	20	2018	1038	N	VIIRS	n	1	309.36	3.56	D	0	Madagascar lowland forests	Jan	3	42.4536	9.56653
1474	1332	-22.1913	47.592	336.36	0.42	0.38	1	20	2018	1038	N	VIIRS	n	1	304.85	3.54	D	0	Madagascar lowland forests	Jan	3	42.4536	9.56653
1475	1334	-21.9958	47.5507	330.94	0.42	0.38	1	20	2018	1038	N	VIIRS	n	1	303.89	1.23	D	0	Madagascar lowland forests	Jan	3	42.4536	9.56653
1476	1337	-21.8951	47.8465	335.31	0.44	0.38	1	20	2018	1038	N	VIIRS	n	1	301.66	4.39	D	0	Madagascar lowland forests	Jan	3	42.4536	9.56653
1477	1340	-21.9686	47.6263	337.04	0.43	0.38	1	20	2018	1038	N	VIIRS	n	1	304.86	2.04	D	0	Madagascar lowland forests	Jan	3	42.4536	9.56653
1478	1341	-21.9721	47.6055	339.4	0.43	0.38	1	20	2018	1038	N	VIIRS	n	1	306.55	5.44	D	0	Madagascar lowland forests	Jan	3	42.4536	9.56653
1479	1343	-22.192	47.609	338.66	0.42	0.38	1	20	2018	1038	N	VIIRS	n	1	305.03	5.22	D	0	Madagascar lowland forests	Jan	3	42.4536	9.56653
1480	1344	-21.9526	47.5893	340.32	0.43	0.38	1	20	2018	1038	N	VIIRS	n	1	305.01	6.51	D	0	Madagascar lowland forests	Jan	3	42.4536	9.56653
1481	1345	-23.0846	47.2085	349.37	0.41	0.37	1	20	2018	1038	N	VIIRS	n	1	309.88	11.64	D	0	Madagascar lowland forests	Jan	3	42.4536	9.56653
1482	1346	-23.5597	47.2943	334.6	0.41	0.37	1	20	2018	1038	N	VIIRS	n	1	304.05	5.11	D	0	Madagascar lowland forests	Jan	3	42.4536	9.56653
1483	1347	-23.4912	47.265	335.79	0.41	0.37	1	20	2018	1038	N	VIIRS	l	1	306.33	2.9	D	0	Madagascar lowland forests	Jan	3	42.4536	9.56653
1484	1353	-23.1485	47.2452	340.25	0.41	0.37	1	20	2018	1038	N	VIIRS	n	1	309.22	7.1	D	0	Madagascar lowland forests	Jan	3	42.4536	9.56653
1485	1354	-22.8394	47.6074	335.44	0.42	0.38	1	20	2018	1038	N	VIIRS	l	1	308.39	2.69	D	0	Madagascar lowland forests	Jan	3	42.4536	9.56653
1486	1355	-22.8401	47.6033	336.22	0.42	0.38	1	20	2018	1038	N	VIIRS	l	1	308.98	2.09	D	0	Madagascar lowland forests	Jan	3	42.4536	9.56653
1487	1358	-23.0963	47.2235	333.37	0.41	0.37	1	20	2018	1038	N	VIIRS	l	1	307.53	1.88	D	0	Madagascar lowland forests	Jan	3	42.4536	9.56653
1488	1360	-23.2369	47.3862	336	0.41	0.37	1	20	2018	1038	N	VIIRS	l	1	308.88	6.53	D	0	Madagascar lowland forests	Jan	3	42.4536	9.56653
1489	1361	-23.0962	47.2892	341.56	0.41	0.37	1	20	2018	1038	N	VIIRS	n	1	310.02	3.54	D	0	Madagascar lowland forests	Jan	3	42.4536	9.56653
1490	1362	-23.0735	47.2766	335.82	0.41	0.37	1	20	2018	1038	N	VIIRS	n	1	308.9	2.34	D	0	Madagascar lowland forests	Jan	3	42.4536	9.56653
1491	1366	-22.9443	47.5559	334.8	0.42	0.37	1	20	2018	1038	N	VIIRS	l	1	308.12	2.75	D	0	Madagascar lowland forests	Jan	3	42.4536	9.56653
1492	1368	-23.0344	47.6872	339.5	0.42	0.38	1	20	2018	1038	N	VIIRS	n	1	309.42	6.54	D	0	Madagascar lowland forests	Jan	3	42.4536	9.56653
1493	1370	-22.9789	47.3577	331.08	0.41	0.37	1	20	2018	1038	N	VIIRS	l	1	305.88	1.65	D	0	Madagascar lowland forests	Jan	3	42.4536	9.56653
1494	1375	-23.1883	47.3895	335.91	0.41	0.37	1	20	2018	1038	N	VIIRS	n	1	307.82	2.49	D	0	Madagascar lowland forests	Jan	3	42.4536	9.56653
1495	1376	-22.8729	47.3508	341.95	0.41	0.37	1	20	2018	1038	N	VIIRS	n	1	306.71	2	D	0	Madagascar lowland forests	Jan	3	42.4536	9.56653
1496	1377	-22.8713	47.3537	332.63	0.41	0.37	1	20	2018	1038	N	VIIRS	l	1	306.12	1.57	D	0	Madagascar lowland forests	Jan	3	42.4536	9.56653
1497	1380	-22.9108	47.4363	347.92	0.41	0.37	1	20	2018	1038	N	VIIRS	n	1	308.25	7.06	D	0	Madagascar lowland forests	Jan	3	42.4536	9.56653
1498	1381	-23.0273	47.4503	331.38	0.41	0.37	1	20	2018	1038	N	VIIRS	l	1	305.23	2.86	D	0	Madagascar lowland forests	Jan	3	42.4536	9.56653
1499	1382	-23.0307	47.451	334.92	0.41	0.37	1	20	2018	1038	N	VIIRS	n	1	304.6	2.86	D	0	Madagascar lowland forests	Jan	3	42.4536	9.56653
1500	1383	-23.3183	47.401	334.49	0.41	0.37	1	20	2018	1038	N	VIIRS	l	1	309.41	2.45	D	0	Madagascar lowland forests	Jan	3	42.4536	9.56653
1501	1384	-23.1447	47.4185	346.39	0.41	0.37	1	20	2018	1038	N	VIIRS	n	1	310.43	10.16	D	0	Madagascar lowland forests	Jan	3	42.4536	9.56653
1502	1386	-22.8082	47.2928	335.51	0.41	0.37	1	20	2018	1038	N	VIIRS	n	1	308.17	4.76	D	0	Madagascar lowland forests	Jan	3	42.4536	9.56653
1503	1387	-23.2643	47.3915	347.18	0.41	0.37	1	20	2018	1038	N	VIIRS	n	1	309.36	5.85	D	0	Madagascar lowland forests	Jan	3	42.4536	9.56653
1504	1388	-23.2411	47.4037	335.65	0.41	0.37	1	20	2018	1038	N	VIIRS	n	1	309.68	1.94	D	0	Madagascar lowland forests	Jan	3	42.4536	9.56653
1505	1389	-23.0164	47.3233	340.49	0.41	0.37	1	20	2018	1038	N	VIIRS	n	1	308.12	3.71	D	0	Madagascar lowland forests	Jan	3	42.4536	9.56653
1506	1390	-23.1145	47.1977	332.88	0.41	0.37	1	20	2018	1038	N	VIIRS	l	1	306.04	1.73	D	0	Madagascar lowland forests	Jan	3	42.4536	9.56653
1507	1391	-22.9803	47.3581	331.12	0.41	0.37	1	20	2018	1038	N	VIIRS	n	1	304.66	1.63	D	0	Madagascar lowland forests	Jan	3	42.4536	9.56653
1508	1392	-22.9786	47.3038	345.3	0.41	0.37	1	20	2018	1038	N	VIIRS	n	1	308.78	5.5	D	0	Madagascar lowland forests	Jan	3	42.4536	9.56653
1509	1398	-23.2991	47.4098	335.7	0.41	0.37	1	20	2018	1038	N	VIIRS	n	1	310.05	2	D	0	Madagascar lowland forests	Jan	3	42.4536	9.56653
1510	1399	-23.2426	47.4373	338.84	0.41	0.37	1	20	2018	1038	N	VIIRS	n	1	310.65	2.35	D	0	Madagascar lowland forests	Jan	3	42.4536	9.56653
1511	1400	-22.7484	47.3646	343.93	0.41	0.37	1	20	2018	1038	N	VIIRS	n	1	306.1	4.28	D	0	Madagascar lowland forests	Jan	3	42.4536	9.56653
1512	1402	-23.864	47.4843	337.38	0.41	0.37	1	20	2018	1038	N	VIIRS	n	1	303.7	2.93	D	0	Madagascar lowland forests	Jan	3	42.4536	9.56653
1513	1403	-23.9213	47.4788	337.41	0.41	0.37	1	20	2018	1038	N	VIIRS	n	1	306.31	3.31	D	0	Madagascar lowland forests	Jan	3	42.4536	9.56653
1514	1404	-23.9145	47.4775	349.47	0.41	0.37	1	20	2018	1038	N	VIIRS	n	1	306	6.2	D	0	Madagascar lowland forests	Jan	3	42.4536	9.56653
1515	1405	-23.9179	47.4781	345.18	0.41	0.37	1	20	2018	1038	N	VIIRS	n	1	306.51	3.31	D	0	Madagascar lowland forests	Jan	3	42.4536	9.56653
1516	1408	-19.8425	48.5514	335.24	0.49	0.41	1	20	2018	1039	N	VIIRS	n	1	294.86	5.06	D	0	Madagascar lowland forests	Jan	3	42.4536	9.56653
1517	1409	-19.846	48.532	337.82	0.49	0.41	1	20	2018	1039	N	VIIRS	n	1	291.53	11.58	D	0	Madagascar lowland forests	Jan	3	42.4536	9.56653
1518	1410	-19.8471	48.5442	332.89	0.49	0.41	1	20	2018	1039	N	VIIRS	n	1	293.93	7.65	D	0	Madagascar lowland forests	Jan	3	42.4536	9.56653
1519	1411	-19.8479	48.5393	333.06	0.49	0.41	1	20	2018	1039	N	VIIRS	n	1	293.32	6.94	D	0	Madagascar lowland forests	Jan	3	42.4536	9.56653
1520	1412	-19.845	48.5335	341.7	0.49	0.41	1	20	2018	1039	N	VIIRS	n	1	292.6	6.94	D	0	Madagascar lowland forests	Jan	3	42.4536	9.56653
1521	1413	-19.8899	48.5455	337.31	0.49	0.41	1	20	2018	1039	N	VIIRS	n	1	288.3	5.92	D	0	Madagascar lowland forests	Jan	3	42.4536	9.56653
1522	1414	-19.8862	48.5447	337.46	0.49	0.41	1	20	2018	1039	N	VIIRS	n	1	289.01	7.83	D	0	Madagascar lowland forests	Jan	3	42.4536	9.56653
1523	1415	-19.8479	48.5427	342.29	0.49	0.41	1	20	2018	1039	N	VIIRS	n	1	294.56	10.75	D	0	Madagascar lowland forests	Jan	3	42.4536	9.56653
1524	1416	-20.2348	48.5222	333.29	0.49	0.4	1	20	2018	1039	N	VIIRS	n	1	296.24	3.98	D	0	Madagascar lowland forests	Jan	3	42.4536	9.56653
1525	1417	-20.1407	48.573	333	0.49	0.4	1	20	2018	1039	N	VIIRS	n	1	294.28	5.6	D	0	Madagascar lowland forests	Jan	3	42.4536	9.56653
1526	1418	-20.1118	48.5624	333.84	0.49	0.4	1	20	2018	1039	N	VIIRS	n	1	295.06	4.04	D	0	Madagascar lowland forests	Jan	3	42.4536	9.56653
1527	1419	-20.1089	48.5569	337.17	0.49	0.4	1	20	2018	1039	N	VIIRS	n	1	296.32	21.64	D	0	Madagascar lowland forests	Jan	3	42.4536	9.56653
1528	1420	-20.189	48.5422	335.24	0.49	0.4	1	20	2018	1039	N	VIIRS	n	1	299.56	36.54	D	0	Madagascar lowland forests	Jan	3	42.4536	9.56653
1529	1421	-20.22	48.4323	341.79	0.48	0.4	1	20	2018	1039	N	VIIRS	n	1	296.47	11.47	D	0	Madagascar lowland forests	Jan	3	42.4536	9.56653
1530	1422	-18.4036	49.039	333.67	0.55	0.43	1	20	2018	1039	N	VIIRS	n	1	295.59	5.62	D	0	Madagascar lowland forests	Jan	3	42.4536	9.56653
1531	1423	-18.4045	49.0336	333.35	0.55	0.43	1	20	2018	1039	N	VIIRS	n	1	294.59	4.3	D	0	Madagascar lowland forests	Jan	3	42.4536	9.56653
1532	1424	-18.3839	49.0579	335.92	0.55	0.43	1	20	2018	1039	N	VIIRS	n	1	296.79	4.66	D	0	Madagascar lowland forests	Jan	3	42.4536	9.56653
1533	1425	-19.4374	48.6941	334.62	0.51	0.41	1	20	2018	1039	N	VIIRS	n	1	291.37	3.27	D	0	Madagascar lowland forests	Jan	3	42.4536	9.56653
1534	1426	-19.1608	48.786	335.46	0.52	0.41	1	20	2018	1039	N	VIIRS	n	1	297.26	8.25	D	0	Madagascar lowland forests	Jan	3	42.4536	9.56653
1535	1427	-19.157	48.7853	335.19	0.52	0.41	1	20	2018	1039	N	VIIRS	n	1	295.81	8.25	D	0	Madagascar lowland forests	Jan	3	42.4536	9.56653
1536	1428	-19.1594	48.7829	346.16	0.52	0.42	1	20	2018	1039	N	VIIRS	n	1	296.9	15.05	D	0	Madagascar lowland forests	Jan	3	42.4536	9.56653
1537	1429	-19.2358	48.6744	333	0.51	0.41	1	20	2018	1039	N	VIIRS	n	1	293.91	3.65	D	0	Madagascar lowland forests	Jan	3	42.4536	9.56653
1538	1430	-20.1623	48.4266	333.85	0.48	0.4	1	20	2018	1039	N	VIIRS	n	1	296.87	4.44	D	0	Madagascar lowland forests	Jan	3	42.4536	9.56653
1539	1431	-20.1541	48.4298	333.54	0.48	0.4	1	20	2018	1039	N	VIIRS	n	1	294.96	4.24	D	0	Madagascar lowland forests	Jan	3	42.4536	9.56653
1540	1432	-19.9833	48.4997	334.85	0.49	0.4	1	20	2018	1039	N	VIIRS	n	1	293.7	5.04	D	0	Madagascar lowland forests	Jan	3	42.4536	9.56653
1541	1433	-19.895	48.7152	332.29	0.5	0.41	1	20	2018	1039	N	VIIRS	n	1	291.87	8.29	D	0	Madagascar lowland forests	Jan	3	42.4536	9.56653
1542	1434	-19.8862	48.6985	339.83	0.5	0.41	1	20	2018	1039	N	VIIRS	n	1	292.14	9.72	D	0	Madagascar lowland forests	Jan	3	42.4536	9.56653
1543	1435	-20.3054	48.4013	333.36	0.48	0.4	1	20	2018	1039	N	VIIRS	n	1	296.64	1.72	D	0	Madagascar lowland forests	Jan	3	42.4536	9.56653
1544	1436	-18.7482	49.0458	334.56	0.54	0.42	1	20	2018	1039	N	VIIRS	n	1	295.66	4.36	D	0	Madagascar lowland forests	Jan	3	42.4536	9.56653
1545	1437	-19.8302	48.5746	332.46	0.5	0.41	1	20	2018	1039	N	VIIRS	n	1	293.43	4.93	D	0	Madagascar lowland forests	Jan	3	42.4536	9.56653
1546	1438	-20.1096	48.6405	334.44	0.5	0.41	1	20	2018	1039	N	VIIRS	n	1	296.61	7.48	D	0	Madagascar lowland forests	Jan	3	42.4536	9.56653
1547	1439	-20.0909	48.6369	340.58	0.5	0.41	1	20	2018	1039	N	VIIRS	n	1	296.7	23.48	D	0	Madagascar lowland forests	Jan	3	42.4536	9.56653
1548	1440	-19.831	48.5699	330.2	0.5	0.41	1	20	2018	1039	N	VIIRS	n	1	293.19	4.93	D	0	Madagascar lowland forests	Jan	3	42.4536	9.56653
1549	1441	-19.9629	48.5495	345.84	0.49	0.4	1	20	2018	1039	N	VIIRS	n	1	296.51	16.02	D	0	Madagascar lowland forests	Jan	3	42.4536	9.56653
1550	1442	-19.9623	48.5507	344.96	0.49	0.41	1	20	2018	1039	N	VIIRS	n	1	297.45	21.87	D	0	Madagascar lowland forests	Jan	3	42.4536	9.56653
1551	1443	-19.9473	48.5039	345.77	0.49	0.4	1	20	2018	1039	N	VIIRS	n	1	294.36	13.25	D	0	Madagascar lowland forests	Jan	3	42.4536	9.56653
1552	1444	-20.12	48.3415	331.59	0.48	0.4	1	20	2018	1039	N	VIIRS	n	1	296.17	3.66	D	0	Madagascar lowland forests	Jan	3	42.4536	9.56653
1553	1445	-20.0875	48.4172	347.22	0.48	0.4	1	20	2018	1039	N	VIIRS	n	1	294.91	9.28	D	0	Madagascar lowland forests	Jan	3	42.4536	9.56653
1554	1446	-20.0856	48.4182	333.53	0.48	0.4	1	20	2018	1039	N	VIIRS	n	1	294.62	3.78	D	0	Madagascar lowland forests	Jan	3	42.4536	9.56653
1555	1447	-20.002	48.4591	330.79	0.49	0.4	1	20	2018	1039	N	VIIRS	n	1	295.13	7.78	D	0	Madagascar lowland forests	Jan	3	42.4536	9.56653
1556	1448	-20.0028	48.4544	334.41	0.49	0.4	1	20	2018	1039	N	VIIRS	n	1	295.69	7.78	D	0	Madagascar lowland forests	Jan	3	42.4536	9.56653
1557	1449	-19.1966	48.7623	333.89	0.52	0.41	1	20	2018	1039	N	VIIRS	n	1	295.77	5.64	D	0	Madagascar lowland forests	Jan	3	42.4536	9.56653
1558	1450	-19.7701	48.5428	334.68	0.5	0.41	1	20	2018	1039	N	VIIRS	n	1	290.52	6.3	D	0	Madagascar lowland forests	Jan	3	42.4536	9.56653
1559	1451	-19.8557	48.564	333.63	0.5	0.41	1	20	2018	1039	N	VIIRS	n	1	292.65	7.61	D	0	Madagascar lowland forests	Jan	3	42.4536	9.56653
1560	1452	-19.8417	48.5528	333.29	0.5	0.41	1	20	2018	1039	N	VIIRS	n	1	294.35	3.43	D	0	Madagascar lowland forests	Jan	3	42.4536	9.56653
1561	1453	-19.3033	48.7052	332.96	0.51	0.41	1	20	2018	1039	N	VIIRS	n	1	293.93	3.74	D	0	Madagascar lowland forests	Jan	3	42.4536	9.56653
1562	1454	-18.4772	48.9866	332.98	0.55	0.42	1	20	2018	1039	N	VIIRS	n	1	296.68	3.01	D	0	Madagascar lowland forests	Jan	3	42.4536	9.56653
1563	1455	-19.2222	48.7069	337.09	0.51	0.41	1	20	2018	1039	N	VIIRS	n	1	293.86	5.2	D	0	Madagascar lowland forests	Jan	3	42.4536	9.56653
1564	1456	-20.0864	48.4135	332.48	0.48	0.4	1	20	2018	1039	N	VIIRS	n	1	293.96	3.78	D	0	Madagascar lowland forests	Jan	3	42.4536	9.56653
1565	1457	-19.225	48.6465	330.74	0.51	0.41	1	20	2018	1039	N	VIIRS	n	1	295.23	3.02	D	0	Madagascar lowland forests	Jan	3	42.4536	9.56653
1566	1458	-20.2793	48.5306	335.25	0.49	0.4	1	20	2018	1039	N	VIIRS	n	1	298.29	5.82	D	0	Madagascar lowland forests	Jan	3	42.4536	9.56653
1567	1459	-20.2505	48.5202	337.95	0.49	0.4	1	20	2018	1039	N	VIIRS	n	1	299.68	6.45	D	0	Madagascar lowland forests	Jan	3	42.4536	9.56653
1568	1460	-20.1402	48.5095	334.94	0.49	0.4	1	20	2018	1039	N	VIIRS	n	1	295.26	7.42	D	0	Madagascar lowland forests	Jan	3	42.4536	9.56653
1569	1461	-20.141	48.5048	332.87	0.49	0.4	1	20	2018	1039	N	VIIRS	n	1	294.52	4.41	D	0	Madagascar lowland forests	Jan	3	42.4536	9.56653
1570	1462	-20.1097	48.5521	331	0.49	0.4	1	20	2018	1039	N	VIIRS	n	1	291.32	21.64	D	0	Madagascar lowland forests	Jan	3	42.4536	9.56653
1571	1463	-18.0053	49.3754	337.17	0.39	0.44	1	20	2018	1039	N	VIIRS	n	1	295.9	3.56	D	0	Madagascar lowland forests	Jan	3	42.4536	9.56653
1572	1464	-18.4231	49.3282	333.27	0.57	0.43	1	20	2018	1039	N	VIIRS	n	1	295.3	5.64	D	3	Madagascar lowland forests	Jan	3	42.4536	9.56653
1573	1465	-18.1925	49.259	345.58	0.57	0.43	1	20	2018	1039	N	VIIRS	n	1	294.75	14.09	D	0	Madagascar lowland forests	Jan	3	42.4536	9.56653
1574	1466	-17.6685	49.2766	332.5	0.39	0.44	1	20	2018	1039	N	VIIRS	n	1	296.12	7.33	D	0	Madagascar lowland forests	Jan	3	42.4536	9.56653
1575	1467	-18.1779	49.1337	333.58	0.56	0.43	1	20	2018	1039	N	VIIRS	n	1	297.16	14.36	D	0	Madagascar lowland forests	Jan	3	42.4536	9.56653
1576	1468	-18.3423	49.2425	339.75	0.57	0.43	1	20	2018	1039	N	VIIRS	n	1	299.22	11.27	D	0	Madagascar lowland forests	Jan	3	42.4536	9.56653
1577	1469	-18.3433	49.2371	345.96	0.57	0.43	1	20	2018	1039	N	VIIRS	n	1	296.39	11.27	D	0	Madagascar lowland forests	Jan	3	42.4536	9.56653
1578	1470	-18.0127	49.3578	334.24	0.39	0.44	1	20	2018	1039	N	VIIRS	n	1	295.38	4.36	D	0	Madagascar lowland forests	Jan	3	42.4536	9.56653
1579	1471	-17.5908	49.246	339.09	0.39	0.44	1	20	2018	1039	N	VIIRS	n	1	296.37	6.3	D	0	Madagascar lowland forests	Jan	3	42.4536	9.56653
1580	1472	-16.8192	49.6692	334.61	0.42	0.45	1	20	2018	1039	N	VIIRS	n	1	294.74	7.15	D	0	Madagascar lowland forests	Jan	3	42.4536	9.56653
1581	1473	-17.6845	49.212	334.36	0.38	0.44	1	20	2018	1039	N	VIIRS	n	1	294.76	1.85	D	0	Madagascar lowland forests	Jan	3	42.4536	9.56653
1582	1474	-17.93	49.3295	341.32	0.39	0.44	1	20	2018	1039	N	VIIRS	n	1	295.24	4.9	D	0	Madagascar lowland forests	Jan	3	42.4536	9.56653
1583	1475	-18.3363	49.2302	339.86	0.57	0.43	1	20	2018	1039	N	VIIRS	n	1	298.83	10.96	D	0	Madagascar lowland forests	Jan	3	42.4536	9.56653
1584	1476	-17.6691	49.2731	342.34	0.39	0.44	1	20	2018	1039	N	VIIRS	n	1	297.85	7.33	D	0	Madagascar lowland forests	Jan	3	42.4536	9.56653
1585	1477	-18.4314	49.2266	331.8	0.56	0.43	1	20	2018	1039	N	VIIRS	n	1	296.3	2.78	D	0	Madagascar lowland forests	Jan	3	42.4536	9.56653
1586	1479	-17.8756	49.3535	343.69	0.39	0.44	1	20	2018	1039	N	VIIRS	n	1	294.9	5.87	D	0	Madagascar lowland forests	Jan	3	42.4536	9.56653
1587	1480	-17.2269	49.2301	331.39	0.39	0.44	1	20	2018	1039	N	VIIRS	n	1	294.17	2.97	D	0	Madagascar lowland forests	Jan	3	42.4536	9.56653
1588	1481	-17.6111	49.3183	341.03	0.39	0.44	1	20	2018	1039	N	VIIRS	n	1	291.07	7.12	D	0	Madagascar lowland forests	Jan	3	42.4536	9.56653
1589	1482	-17.9741	49.3153	348.47	0.39	0.44	1	20	2018	1039	N	VIIRS	n	1	298.83	17.9	D	0	Madagascar lowland forests	Jan	3	42.4536	9.56653
1590	1483	-18.0876	49.3355	344.63	0.39	0.44	1	20	2018	1039	N	VIIRS	n	1	295.29	3.15	D	0	Madagascar lowland forests	Jan	3	42.4536	9.56653
1591	1484	-18.6745	49.0076	338.64	0.54	0.42	1	20	2018	1039	N	VIIRS	n	1	288.39	4.14	D	0	Madagascar lowland forests	Jan	3	42.4536	9.56653
1592	1485	-16.8237	49.6701	367	0.42	0.45	1	20	2018	1039	N	VIIRS	h	1	295.68	8	D	0	Madagascar lowland forests	Jan	3	42.4536	9.56653
1593	1486	-18.2194	49.2324	340.12	0.57	0.43	1	20	2018	1039	N	VIIRS	n	1	296.43	5.14	D	0	Madagascar lowland forests	Jan	3	42.4536	9.56653
1594	1487	-17.6738	49.2932	344.38	0.39	0.44	1	20	2018	1039	N	VIIRS	n	1	296.81	5.71	D	0	Madagascar lowland forests	Jan	3	42.4536	9.56653
1595	1488	-17.9293	49.3331	338	0.39	0.44	1	20	2018	1039	N	VIIRS	n	1	295.57	6.41	D	0	Madagascar lowland forests	Jan	3	42.4536	9.56653
1596	1489	-17.6692	49.25	340.43	0.39	0.44	1	20	2018	1039	N	VIIRS	n	1	298.11	8.19	D	0	Madagascar lowland forests	Jan	3	42.4536	9.56653
1597	1490	-18.1936	49.2608	338.57	0.57	0.43	1	20	2018	1039	N	VIIRS	n	1	296.91	8.62	D	0	Madagascar lowland forests	Jan	3	42.4536	9.56653
1598	1491	-18.1946	49.2555	348.49	0.57	0.43	1	20	2018	1039	N	VIIRS	n	1	294.09	8.62	D	0	Madagascar lowland forests	Jan	3	42.4536	9.56653
1599	1492	-16.8233	49.67	367	0.42	0.45	1	20	2018	1039	N	VIIRS	h	1	296.08	7.15	D	0	Madagascar lowland forests	Jan	3	42.4536	9.56653
1600	1493	-16.8974	49.9018	331.85	0.44	0.46	1	20	2018	1039	N	VIIRS	n	1	292.83	2.59	D	0	Madagascar lowland forests	Jan	3	42.4536	9.56653
1601	1494	-17.6686	49.2536	335.69	0.39	0.44	1	20	2018	1039	N	VIIRS	n	1	296.11	8.19	D	0	Madagascar lowland forests	Jan	3	42.4536	9.56653
1602	1495	-18.2024	49.2499	334.14	0.57	0.43	1	20	2018	1039	N	VIIRS	n	1	292.78	6.32	D	0	Madagascar lowland forests	Jan	3	42.4536	9.56653
1603	1496	-18.0007	49.3783	339.7	0.39	0.44	1	20	2018	1039	N	VIIRS	n	1	296.41	6.08	D	0	Madagascar lowland forests	Jan	3	42.4536	9.56653
1604	1497	-16.8948	49.9011	334.81	0.44	0.46	1	20	2018	1039	N	VIIRS	n	1	293.26	3.83	D	0	Madagascar lowland forests	Jan	3	42.4536	9.56653
1605	1498	-17.9746	49.316	345.58	0.39	0.44	1	20	2018	1039	N	VIIRS	n	1	298.65	17.69	D	0	Madagascar lowland forests	Jan	3	42.4536	9.56653
1606	1500	-15.4474	50.339	340.36	0.49	0.49	1	20	2018	1040	N	VIIRS	n	1	292.97	6	D	0	Madagascar lowland forests	Jan	3	42.4536	9.56653
1607	1501	-15.053	49.3691	336.33	0.43	0.46	1	20	2018	1040	N	VIIRS	n	1	289.89	5.01	D	0	Madagascar lowland forests	Jan	3	42.4536	9.56653
1608	1502	-15.5625	50.3757	340.77	0.49	0.49	1	20	2018	1040	N	VIIRS	n	1	294.68	43.51	D	0	Madagascar lowland forests	Jan	3	42.4536	9.56653
1609	1503	-15.5661	50.3812	340.72	0.49	0.49	1	20	2018	1040	N	VIIRS	n	1	294.3	7.75	D	0	Madagascar lowland forests	Jan	3	42.4536	9.56653
1610	1504	-15.558	50.3748	341.2	0.49	0.49	1	20	2018	1040	N	VIIRS	n	1	293.38	14.15	D	0	Madagascar lowland forests	Jan	3	42.4536	9.56653
1611	1505	-15.5589	50.3702	339.25	0.49	0.49	1	20	2018	1040	N	VIIRS	n	1	293.17	14.15	D	0	Madagascar lowland forests	Jan	3	42.4536	9.56653
1612	1506	-15.5482	50.3777	343.03	0.49	0.49	1	20	2018	1040	N	VIIRS	n	1	293.68	8.46	D	0	Madagascar lowland forests	Jan	3	42.4536	9.56653
1613	1507	-15.542	50.3862	333.35	0.49	0.49	1	20	2018	1040	N	VIIRS	n	1	293.95	4.6	D	0	Madagascar lowland forests	Jan	3	42.4536	9.56653
1614	1508	-15.5392	50.376	342.57	0.49	0.49	1	20	2018	1040	N	VIIRS	n	1	295.12	50.68	D	0	Madagascar lowland forests	Jan	3	42.4536	9.56653
1615	1509	-15.5301	50.3502	332.1	0.49	0.49	1	20	2018	1040	N	VIIRS	n	1	293.73	3.29	D	0	Madagascar lowland forests	Jan	3	42.4536	9.56653
1616	1510	-15.5248	50.3538	334.67	0.49	0.49	1	20	2018	1040	N	VIIRS	n	1	293.76	3.25	D	0	Madagascar lowland forests	Jan	3	42.4536	9.56653
1617	1511	-15.0928	49.8648	340.16	0.46	0.47	1	20	2018	1040	N	VIIRS	n	1	294.36	4.72	D	0	Madagascar lowland forests	Jan	3	42.4536	9.56653
1618	1512	-15.1009	50.3532	340.34	0.5	0.49	1	20	2018	1040	N	VIIRS	n	1	292.83	4.87	D	0	Madagascar lowland forests	Jan	3	42.4536	9.56653
1619	1513	-15.0482	50.3066	340.43	0.5	0.49	1	20	2018	1040	N	VIIRS	n	1	293.19	5.71	D	0	Madagascar lowland forests	Jan	3	42.4536	9.56653
1620	1514	-14.9801	50.2897	333.93	0.5	0.49	1	20	2018	1040	N	VIIRS	n	1	293.15	4.19	D	0	Madagascar lowland forests	Jan	3	42.4536	9.56653
1621	1515	-14.9621	50.2861	333.75	0.5	0.49	1	20	2018	1040	N	VIIRS	n	1	292.88	3.01	D	0	Madagascar lowland forests	Jan	3	42.4536	9.56653
1622	1516	-13.9639	49.9886	335.07	0.49	0.49	1	20	2018	1040	N	VIIRS	n	1	294.59	5.01	D	0	Madagascar lowland forests	Jan	3	42.4536	9.56653
1623	1517	-14.6475	50.1058	334.37	0.49	0.49	1	20	2018	1040	N	VIIRS	n	1	292.91	7.11	D	0	Madagascar lowland forests	Jan	3	42.4536	9.56653
1624	1518	-14.6982	50.1063	330.19	0.49	0.49	1	20	2018	1040	N	VIIRS	n	1	294	4.74	D	0	Madagascar lowland forests	Jan	3	42.4536	9.56653
1625	1519	-15.9172	50.2157	341.14	0.47	0.48	1	20	2018	1040	N	VIIRS	n	1	295.18	5.23	D	0	Madagascar lowland forests	Jan	3	42.4536	9.56653
1626	1520	-15.718	50.271	330.39	0.48	0.48	1	20	2018	1040	N	VIIRS	n	1	293.34	1.76	D	0	Madagascar lowland forests	Jan	3	42.4536	9.56653
1627	1521	-15.708	50.2503	339.93	0.48	0.48	1	20	2018	1040	N	VIIRS	n	1	293.2	3.06	D	0	Madagascar lowland forests	Jan	3	42.4536	9.56653
1628	1522	-15.5943	50.3288	339.81	0.49	0.48	1	20	2018	1040	N	VIIRS	n	1	293.43	6.3	D	0	Madagascar lowland forests	Jan	3	42.4536	9.56653
1629	1523	-15.6003	50.3211	340.09	0.49	0.48	1	20	2018	1040	N	VIIRS	n	1	293.87	10.41	D	0	Madagascar lowland forests	Jan	3	42.4536	9.56653
1630	1524	-15.742	50.3271	339.86	0.48	0.48	1	20	2018	1040	N	VIIRS	n	1	293.83	6.4	D	0	Madagascar lowland forests	Jan	3	42.4536	9.56653
1631	1525	-15.7428	50.3226	338.01	0.48	0.48	1	20	2018	1040	N	VIIRS	n	1	293.83	4.69	D	0	Madagascar lowland forests	Jan	3	42.4536	9.56653
1632	1526	-15.7407	50.3228	340.29	0.48	0.48	1	20	2018	1040	N	VIIRS	n	1	294.42	7.39	D	0	Madagascar lowland forests	Jan	3	42.4536	9.56653
1633	1527	-15.6929	50.3324	339.38	0.49	0.48	1	20	2018	1040	N	VIIRS	n	1	293.5	5.47	D	0	Madagascar lowland forests	Jan	3	42.4536	9.56653
1634	1528	-15.5402	50.3954	334.54	0.49	0.49	1	20	2018	1040	N	VIIRS	n	1	294.05	3.29	D	0	Madagascar lowland forests	Jan	3	42.4536	9.56653
1635	1529	-15.8441	50.2721	335	0.48	0.48	1	20	2018	1040	N	VIIRS	n	1	294.71	6.32	D	0	Madagascar lowland forests	Jan	3	42.4536	9.56653
1636	1530	-15.8485	50.2729	348.48	0.48	0.48	1	20	2018	1040	N	VIIRS	n	1	294.94	6.32	D	0	Madagascar lowland forests	Jan	3	42.4536	9.56653
1637	1531	-15.8473	50.2715	342.45	0.48	0.48	1	20	2018	1040	N	VIIRS	n	1	295.54	14.05	D	0	Madagascar lowland forests	Jan	3	42.4536	9.56653
1638	1532	-15.6926	50.3087	330.04	0.48	0.48	1	20	2018	1040	N	VIIRS	n	1	293.37	11.95	D	0	Madagascar lowland forests	Jan	3	42.4536	9.56653
1639	1533	-15.6935	50.3042	339.44	0.48	0.48	1	20	2018	1040	N	VIIRS	n	1	294.95	15.66	D	0	Madagascar lowland forests	Jan	3	42.4536	9.56653
1640	1534	-15.666	50.3031	332.93	0.48	0.48	1	20	2018	1040	N	VIIRS	n	1	293.89	2.26	D	0	Madagascar lowland forests	Jan	3	42.4536	9.56653
1641	1535	-15.7896	50.2941	330.4	0.48	0.48	1	20	2018	1040	N	VIIRS	n	1	293.83	3.53	D	0	Madagascar lowland forests	Jan	3	42.4536	9.56653
1642	1536	-15.84	50.2946	340.01	0.48	0.48	1	20	2018	1040	N	VIIRS	n	1	294.1	4.63	D	0	Madagascar lowland forests	Jan	3	42.4536	9.56653
1643	1537	-15.732	50.2825	331.56	0.48	0.48	1	20	2018	1040	N	VIIRS	n	1	293.72	2.43	D	0	Madagascar lowland forests	Jan	3	42.4536	9.56653
1644	1538	-15.7296	50.2825	330.1	0.48	0.48	1	20	2018	1040	N	VIIRS	n	1	293.84	2.05	D	0	Madagascar lowland forests	Jan	3	42.4536	9.56653
1645	1539	-15.7174	50.2991	339.12	0.48	0.48	1	20	2018	1040	N	VIIRS	n	1	294.19	2.3	D	0	Madagascar lowland forests	Jan	3	42.4536	9.56653
1646	1540	-15.7241	50.2624	333.9	0.48	0.48	1	20	2018	1040	N	VIIRS	n	1	292.76	7.37	D	0	Madagascar lowland forests	Jan	3	42.4536	9.56653
1647	1541	-15.7068	50.3066	338.94	0.48	0.48	1	20	2018	1040	N	VIIRS	n	1	292.96	3.99	D	0	Madagascar lowland forests	Jan	3	42.4536	9.56653
1648	1560	-17.9678	49.3014	341.58	0.39	0.36	1	21	2018	1020	N	VIIRS	n	1	296.23	22.78	D	0	Madagascar lowland forests	Jan	3	42.4536	9.56653
1649	1561	-17.6182	49.3991	334.21	0.39	0.36	1	21	2018	1020	N	VIIRS	n	1	293.98	5.69	D	0	Madagascar lowland forests	Jan	3	42.4536	9.56653
1650	1562	-17.5645	49.3335	335.07	0.39	0.36	1	21	2018	1020	N	VIIRS	n	1	291.99	5.02	D	0	Madagascar lowland forests	Jan	3	42.4536	9.56653
1651	1563	-17.8194	49.4745	339	0.39	0.36	1	21	2018	1020	N	VIIRS	n	1	292.07	3.08	D	3	Madagascar lowland forests	Jan	3	42.4536	9.56653
1652	1564	-17.5764	49.2121	333.81	0.39	0.36	1	21	2018	1020	N	VIIRS	n	1	286.91	7.06	D	0	Madagascar lowland forests	Jan	3	42.4536	9.56653
1653	1565	-17.83	49.124	340.25	0.38	0.36	1	21	2018	1020	N	VIIRS	n	1	289.52	8.31	D	0	Madagascar lowland forests	Jan	3	42.4536	9.56653
1654	1566	-17.6936	49.2433	332.17	0.39	0.36	1	21	2018	1020	N	VIIRS	n	1	289.87	3.76	D	0	Madagascar lowland forests	Jan	3	42.4536	9.56653
1655	1567	-17.9374	49.2326	340.17	0.38	0.36	1	21	2018	1020	N	VIIRS	n	1	294.02	10.44	D	0	Madagascar lowland forests	Jan	3	42.4536	9.56653
1656	1568	-17.755	49.4559	332.54	0.39	0.36	1	21	2018	1020	N	VIIRS	n	1	293.29	2.49	D	0	Madagascar lowland forests	Jan	3	42.4536	9.56653
1657	1570	-14.8367	50.2328	333.47	0.42	0.37	1	21	2018	1021	N	VIIRS	n	1	291.58	2.56	D	0	Madagascar lowland forests	Jan	3	42.4536	9.56653
1658	1571	-15.1087	50.3191	331.74	0.42	0.37	1	21	2018	1021	N	VIIRS	n	1	291.25	2.79	D	0	Madagascar lowland forests	Jan	3	42.4536	9.56653
1659	1572	-15.3048	50.3798	334.54	0.42	0.37	1	21	2018	1021	N	VIIRS	n	1	293.5	2.65	D	0	Madagascar lowland forests	Jan	3	42.4536	9.56653
1660	1573	-15.8477	50.1952	336.45	0.41	0.37	1	21	2018	1021	N	VIIRS	n	1	292.75	9.58	D	0	Madagascar lowland forests	Jan	3	42.4536	9.56653
1661	1574	-14.1157	50.0719	333.01	0.42	0.37	1	21	2018	1021	N	VIIRS	n	1	297.2	4.68	D	0	Madagascar lowland forests	Jan	3	42.4536	9.56653
1662	1575	-15.938	50.1792	332.79	0.41	0.37	1	21	2018	1021	N	VIIRS	n	1	290.29	3.27	D	0	Madagascar lowland forests	Jan	3	42.4536	9.56653
1663	1576	-14.1163	50.0681	332.95	0.42	0.37	1	21	2018	1021	N	VIIRS	n	1	297.57	3.69	D	0	Madagascar lowland forests	Jan	3	42.4536	9.56653
1664	1577	-14.1867	50.1042	331.92	0.42	0.37	1	21	2018	1021	N	VIIRS	n	1	297.1	1.06	D	0	Madagascar lowland forests	Jan	3	42.4536	9.56653
1665	1578	-15.8087	50.2907	334.76	0.41	0.37	1	21	2018	1021	N	VIIRS	n	1	290.38	2.74	D	0	Madagascar lowland forests	Jan	3	42.4536	9.56653
1666	1580	-13.8996	50.0036	332.04	0.42	0.37	1	21	2018	1021	N	VIIRS	n	1	296.48	1.79	D	0	Madagascar lowland forests	Jan	3	42.4536	9.56653
1667	1581	-13.8849	50.029	342.74	0.42	0.37	1	21	2018	1021	N	VIIRS	n	1	297.1	3.83	D	0	Madagascar lowland forests	Jan	3	42.4536	9.56653
1668	1582	-15.5704	50.4052	346.19	0.42	0.37	1	21	2018	1021	N	VIIRS	n	1	290.54	7.73	D	0	Madagascar lowland forests	Jan	3	42.4536	9.56653
1669	1583	-15.6088	50.3323	339.73	0.41	0.37	1	21	2018	1021	N	VIIRS	n	1	290.59	3.54	D	0	Madagascar lowland forests	Jan	3	42.4536	9.56653
1670	1584	-15.6053	50.3317	339.16	0.41	0.37	1	21	2018	1021	N	VIIRS	n	1	291.26	8.55	D	0	Madagascar lowland forests	Jan	3	42.4536	9.56653
1671	1585	-13.9065	50.0048	335.89	0.42	0.37	1	21	2018	1021	N	VIIRS	n	1	296.45	2.61	D	0	Madagascar lowland forests	Jan	3	42.4536	9.56653
1672	1598	-24.196	47.3295	344.42	0.54	0.51	1	22	2018	1000	N	VIIRS	n	1	297.5	11.02	D	0	Madagascar lowland forests	Jan	3	42.4536	9.56653
1673	1599	-24.2002	47.3354	341.1	0.54	0.51	1	22	2018	1000	N	VIIRS	n	1	297.66	8.53	D	0	Madagascar lowland forests	Jan	3	42.4536	9.56653
1674	1602	-24.2007	47.33	338.55	0.54	0.51	1	22	2018	1000	N	VIIRS	n	1	297.14	8.53	D	0	Madagascar lowland forests	Jan	3	42.4536	9.56653
1675	1610	-17.9752	49.3896	334.08	0.51	0.41	1	22	2018	1001	N	VIIRS	n	1	296.18	3.18	D	0	Madagascar lowland forests	Jan	3	42.4536	9.56653
1676	1611	-17.864	49.3269	332.61	0.52	0.41	1	22	2018	1001	N	VIIRS	n	1	295.45	3.11	D	0	Madagascar lowland forests	Jan	3	42.4536	9.56653
1677	1612	-17.9228	49.3846	335.61	0.51	0.41	1	22	2018	1001	N	VIIRS	n	1	295.6	9	D	0	Madagascar lowland forests	Jan	3	42.4536	9.56653
1678	1613	-17.5701	49.2637	332.35	0.52	0.41	1	22	2018	1002	N	VIIRS	n	1	296.5	10.18	D	0	Madagascar lowland forests	Jan	3	42.4536	9.56653
1679	1614	-17.425	49.0913	332.33	0.53	0.42	1	22	2018	1002	N	VIIRS	n	1	298.01	2.67	D	0	Madagascar lowland forests	Jan	3	42.4536	9.56653
1680	1619	-15.804	50.3054	344.42	0.44	0.38	1	22	2018	1002	N	VIIRS	n	1	295.7	13.54	D	0	Madagascar lowland forests	Jan	3	42.4536	9.56653
1681	1629	-15.8831	49.5401	337.7	0.62	0.54	1	23	2018	943	N	VIIRS	n	1	286.73	22.69	D	0	Madagascar lowland forests	Jan	3	42.4536	9.56653
1682	1631	-15.8825	49.5457	339.99	0.62	0.54	1	23	2018	943	N	VIIRS	n	1	293.14	22.69	D	0	Madagascar lowland forests	Jan	3	42.4536	9.56653
1683	1632	-15.6405	50.3029	340.93	0.55	0.51	1	23	2018	943	N	VIIRS	n	1	292.02	7.87	D	0	Madagascar lowland forests	Jan	3	42.4536	9.56653
1684	1634	-15.8622	50.191	329.74	0.56	0.52	1	23	2018	943	N	VIIRS	n	1	293.6	6.35	D	0	Madagascar lowland forests	Jan	3	42.4536	9.56653
1685	1635	-15.48	50.35	339.74	0.54	0.51	1	23	2018	943	N	VIIRS	n	1	292.76	7.03	D	0	Madagascar lowland forests	Jan	3	42.4536	9.56653
1686	1636	-15.4806	50.3449	332.33	0.54	0.51	1	23	2018	943	N	VIIRS	n	1	292.23	7.03	D	0	Madagascar lowland forests	Jan	3	42.4536	9.56653
1687	1637	-15.4557	50.3931	329.32	0.54	0.51	1	23	2018	943	N	VIIRS	n	1	292.44	2.61	D	0	Madagascar lowland forests	Jan	3	42.4536	9.56653
1688	1638	-15.4549	50.39	330.96	0.54	0.51	1	23	2018	943	N	VIIRS	n	1	292.41	2.53	D	0	Madagascar lowland forests	Jan	3	42.4536	9.56653
1689	1639	-15.4974	50.404	335.61	0.54	0.51	1	23	2018	943	N	VIIRS	n	1	292.59	3.28	D	0	Madagascar lowland forests	Jan	3	42.4536	9.56653
1690	1640	-16.1692	49.0661	331.01	0.34	0.56	1	23	2018	943	N	VIIRS	n	1	291.7	1.1	D	0	Madagascar lowland forests	Jan	3	42.4536	9.56653
1691	1641	-14.7192	50.1452	326.17	0.55	0.51	1	23	2018	943	N	VIIRS	n	1	290.29	3.01	D	0	Madagascar lowland forests	Jan	3	42.4536	9.56653
1692	1642	-14.7159	50.1421	341.32	0.55	0.51	1	23	2018	943	N	VIIRS	n	1	289.06	9.01	D	0	Madagascar lowland forests	Jan	3	42.4536	9.56653
1693	1643	-14.692	50.1315	334.33	0.55	0.51	1	23	2018	943	N	VIIRS	n	1	290.37	6.17	D	0	Madagascar lowland forests	Jan	3	42.4536	9.56653
1694	1644	-15.3278	50.398	326.34	0.54	0.51	1	23	2018	943	N	VIIRS	n	1	291.84	1.68	D	0	Madagascar lowland forests	Jan	3	42.4536	9.56653
1695	1645	-17.8592	49.2632	328.82	0.34	0.56	1	23	2018	943	N	VIIRS	n	1	292.13	3.43	D	0	Madagascar lowland forests	Jan	3	42.4536	9.56653
1696	1646	-14.7145	50.1446	337.7	0.55	0.51	1	23	2018	943	N	VIIRS	n	1	290.05	3.01	D	0	Madagascar lowland forests	Jan	3	42.4536	9.56653
1697	1654	-17.9937	49.1623	331.07	0.71	0.75	1	24	2018	924	N	VIIRS	n	1	285.83	5.78	D	0	Madagascar lowland forests	Jan	3	42.4536	9.56653
1698	1655	-17.8152	49.3779	327.73	0.68	0.74	1	24	2018	924	N	VIIRS	n	1	285.42	4.5	D	0	Madagascar lowland forests	Jan	3	42.4536	9.56653
1699	1656	-17.8102	49.3757	335.15	0.68	0.74	1	24	2018	924	N	VIIRS	n	1	285.29	6.01	D	0	Madagascar lowland forests	Jan	3	42.4536	9.56653
1700	1657	-18.2693	49.2851	367	0.7	0.75	1	24	2018	924	N	VIIRS	l	1	287	18.31	D	0	Madagascar lowland forests	Jan	3	42.4536	9.56653
1701	1658	-18.2663	49.2864	367	0.7	0.75	1	24	2018	924	N	VIIRS	l	1	287.25	33.34	D	0	Madagascar lowland forests	Jan	3	42.4536	9.56653
1702	1659	-18.2668	49.2791	341.91	0.7	0.75	1	24	2018	924	N	VIIRS	n	1	285.96	19.05	D	0	Madagascar lowland forests	Jan	3	42.4536	9.56653
1703	1660	-17.9961	49.1617	327.54	0.71	0.75	1	24	2018	924	N	VIIRS	n	1	285.9	3.73	D	0	Madagascar lowland forests	Jan	3	42.4536	9.56653
1704	1661	-18.2623	49.2844	330.65	0.7	0.75	1	24	2018	924	N	VIIRS	n	1	285.05	18.31	D	0	Madagascar lowland forests	Jan	3	42.4536	9.56653
1705	1664	-21.3063	48.3211	338.23	0.36	0.57	1	24	2018	1103	N	VIIRS	n	1	295.92	3.07	D	0	Madagascar lowland forests	Jan	3	42.4536	9.56653
1706	1672	-17.9346	49.26	367	0.48	0.64	1	24	2018	1104	N	VIIRS	l	1	288.82	10.34	D	0	Madagascar lowland forests	Jan	3	42.4536	9.56653
1707	1673	-17.9369	49.2601	367	0.48	0.64	1	24	2018	1104	N	VIIRS	l	1	289.24	11.89	D	0	Madagascar lowland forests	Jan	3	42.4536	9.56653
1708	1674	-17.9617	49.2606	332.03	0.48	0.64	1	24	2018	1104	N	VIIRS	n	1	288.27	6.78	D	0	Madagascar lowland forests	Jan	3	42.4536	9.56653
1709	1675	-17.9347	49.3178	339.79	0.48	0.65	1	24	2018	1104	N	VIIRS	n	1	288.55	3.63	D	0	Madagascar lowland forests	Jan	3	42.4536	9.56653
1710	1676	-17.9367	49.3173	337.92	0.48	0.65	1	24	2018	1104	N	VIIRS	n	1	289.15	3.05	D	0	Madagascar lowland forests	Jan	3	42.4536	9.56653
1711	1677	-17.9464	49.3589	335.26	0.48	0.65	1	24	2018	1104	N	VIIRS	n	1	288.76	2.9	D	0	Madagascar lowland forests	Jan	3	42.4536	9.56653
1712	1678	-18.4476	49.1304	367	0.46	0.63	1	24	2018	1104	N	VIIRS	h	1	291.95	21.66	D	0	Madagascar lowland forests	Jan	3	42.4536	9.56653
1713	1679	-18.3543	49.2025	367	0.46	0.64	1	24	2018	1104	N	VIIRS	h	1	291.79	6.85	D	0	Madagascar lowland forests	Jan	3	42.4536	9.56653
1714	1680	-18.3493	49.1968	339.48	0.46	0.64	1	24	2018	1104	N	VIIRS	n	1	290.65	6.85	D	0	Madagascar lowland forests	Jan	3	42.4536	9.56653
1715	1681	-18.3484	49.2012	356.26	0.46	0.64	1	24	2018	1104	N	VIIRS	n	1	290.6	6.85	D	0	Madagascar lowland forests	Jan	3	42.4536	9.56653
1716	1682	-18.2715	49.2876	336.84	0.47	0.64	1	24	2018	1104	N	VIIRS	n	1	289.86	5.14	D	0	Madagascar lowland forests	Jan	3	42.4536	9.56653
1717	1683	-19.5073	48.8738	338.75	0.42	0.61	1	24	2018	1104	N	VIIRS	n	1	293.34	3.92	D	0	Madagascar lowland forests	Jan	3	42.4536	9.56653
1718	1684	-17.8786	49.3744	353.49	0.49	0.65	1	24	2018	1104	N	VIIRS	n	1	288.71	6.71	D	0	Madagascar lowland forests	Jan	3	42.4536	9.56653
1719	1685	-17.9594	49.2606	330.91	0.48	0.64	1	24	2018	1104	N	VIIRS	n	1	288.76	7.27	D	0	Madagascar lowland forests	Jan	3	42.4536	9.56653
1720	1686	-17.9607	49.2653	355.61	0.48	0.64	1	24	2018	1104	N	VIIRS	n	1	289.5	6.78	D	0	Madagascar lowland forests	Jan	3	42.4536	9.56653
1721	1687	-18.3552	49.1981	335.6	0.46	0.64	1	24	2018	1104	N	VIIRS	n	1	290.2	6.85	D	0	Madagascar lowland forests	Jan	3	42.4536	9.56653
1722	1688	-17.9356	49.2556	347.06	0.48	0.64	1	24	2018	1104	N	VIIRS	n	1	288.42	10.34	D	0	Madagascar lowland forests	Jan	3	42.4536	9.56653
1723	1689	-18.2676	49.2872	342.7	0.47	0.64	1	24	2018	1104	N	VIIRS	n	1	290.6	6.27	D	0	Madagascar lowland forests	Jan	3	42.4536	9.56653
1724	1690	-19.1353	48.8461	352.89	0.43	0.62	1	24	2018	1104	N	VIIRS	n	1	295.03	39.41	D	0	Madagascar lowland forests	Jan	3	42.4536	9.56653
1725	1692	-17.9311	49.258	344.11	0.48	0.64	1	24	2018	1104	N	VIIRS	n	1	287.11	6.39	D	0	Madagascar lowland forests	Jan	3	42.4536	9.56653
1726	1693	-19.1885	48.7651	339.62	0.42	0.61	1	24	2018	1104	N	VIIRS	n	1	290.83	3.92	D	0	Madagascar lowland forests	Jan	3	42.4536	9.56653
1727	1694	-19.1486	48.6097	330.6	0.41	0.61	1	24	2018	1104	N	VIIRS	n	1	288.54	3.18	D	0	Madagascar lowland forests	Jan	3	42.4536	9.56653
1728	1695	-20.0671	48.6312	334.91	0.4	0.6	1	24	2018	1104	N	VIIRS	n	1	292.8	2.67	D	0	Madagascar lowland forests	Jan	3	42.4536	9.56653
1729	1696	-19.7365	48.734	367	0.41	0.6	1	24	2018	1104	N	VIIRS	h	1	294.92	15.22	D	0	Madagascar lowland forests	Jan	3	42.4536	9.56653
1730	1697	-18.7302	49.0492	331.61	0.45	0.63	1	24	2018	1104	N	VIIRS	n	1	291.07	4.36	D	0	Madagascar lowland forests	Jan	3	42.4536	9.56653
1731	1698	-19.3654	48.8388	330.04	0.42	0.61	1	24	2018	1104	N	VIIRS	n	1	290.44	1.3	D	0	Madagascar lowland forests	Jan	3	42.4536	9.56653
1732	1699	-19.802	48.7446	367	0.41	0.6	1	24	2018	1104	N	VIIRS	h	1	293.96	5.64	D	0	Madagascar lowland forests	Jan	3	42.4536	9.56653
1733	1700	-19.7965	48.7429	331.03	0.41	0.6	1	24	2018	1104	N	VIIRS	n	1	292.65	5.64	D	0	Madagascar lowland forests	Jan	3	42.4536	9.56653
1734	1701	-19.7988	48.7431	367	0.41	0.6	1	24	2018	1104	N	VIIRS	h	1	294.33	11.34	D	0	Madagascar lowland forests	Jan	3	42.4536	9.56653
1735	1704	-19.2079	48.7574	353.62	0.42	0.61	1	24	2018	1104	N	VIIRS	n	1	291.66	5.09	D	0	Madagascar lowland forests	Jan	3	42.4536	9.56653
1736	1705	-18.1826	49.3245	339.3	0.48	0.64	1	24	2018	1104	N	VIIRS	n	1	288.74	10.17	D	0	Madagascar lowland forests	Jan	3	42.4536	9.56653
1737	1706	-18.1816	49.3291	367	0.48	0.64	1	24	2018	1104	N	VIIRS	l	1	289.46	16.91	D	0	Madagascar lowland forests	Jan	3	42.4536	9.56653
1738	1707	-19.1145	48.6595	332.14	0.42	0.61	1	24	2018	1104	N	VIIRS	n	1	290.26	3.59	D	0	Madagascar lowland forests	Jan	3	42.4536	9.56653
1739	1717	-18.3383	49.2031	299.77	0.54	0.42	1	24	2018	2214	N	VIIRS	n	1	267.2	0.58	N	0	Madagascar lowland forests	Jan	3	42.4536	9.56653
1740	1718	-18.6213	48.9953	323.67	0.53	0.42	1	24	2018	2215	N	VIIRS	n	1	278.9	1.95	N	0	Madagascar lowland forests	Jan	3	42.4536	9.56653
1741	1719	-18.6252	48.9948	301.79	0.53	0.42	1	24	2018	2215	N	VIIRS	n	1	276.86	1.95	N	0	Madagascar lowland forests	Jan	3	42.4536	9.56653
1742	1724	-21.4877	47.6714	330.78	0.51	0.41	1	25	2018	1044	N	VIIRS	n	1	298.8	4.69	D	0	Madagascar lowland forests	Jan	3	42.4536	9.56653
1743	1733	-21.4928	48.0522	331.04	0.53	0.42	1	25	2018	1044	N	VIIRS	n	1	300.17	2.9	D	0	Madagascar lowland forests	Jan	3	42.4536	9.56653
1744	1734	-21.663	47.7744	334.49	0.51	0.41	1	25	2018	1044	N	VIIRS	n	1	298.85	6.32	D	0	Madagascar lowland forests	Jan	3	42.4536	9.56653
1745	1735	-21.6516	47.772	333.68	0.51	0.41	1	25	2018	1044	N	VIIRS	n	1	299.25	3.18	D	0	Madagascar lowland forests	Jan	3	42.4536	9.56653
1746	1736	-21.6377	47.7179	339.99	0.51	0.41	1	25	2018	1044	N	VIIRS	n	1	297.2	6.42	D	0	Madagascar lowland forests	Jan	3	42.4536	9.56653
1747	1737	-21.7159	47.7576	332.59	0.51	0.41	1	25	2018	1044	N	VIIRS	n	1	298.78	4.36	D	0	Madagascar lowland forests	Jan	3	42.4536	9.56653
1748	1739	-21.6084	48.0789	332.8	0.53	0.42	1	25	2018	1044	N	VIIRS	n	1	299.34	2.09	D	0	Madagascar lowland forests	Jan	3	42.4536	9.56653
1749	1740	-21.4761	48.2114	334.87	0.54	0.42	1	25	2018	1044	N	VIIRS	n	1	300.6	3.27	D	0	Madagascar lowland forests	Jan	3	42.4536	9.56653
1750	1743	-22.2152	47.5058	330.79	0.49	0.4	1	25	2018	1044	N	VIIRS	n	1	298.14	3.68	D	0	Madagascar lowland forests	Jan	3	42.4536	9.56653
1751	1744	-21.1698	48.3636	338.61	0.56	0.43	1	25	2018	1044	N	VIIRS	n	1	304.13	7.7	D	3	Madagascar lowland forests	Jan	3	42.4536	9.56653
1752	1763	-20.2371	48.5735	341.59	0.4	0.44	1	25	2018	1045	N	VIIRS	n	1	293.97	5.43	D	0	Madagascar lowland forests	Jan	3	42.4536	9.56653
1753	1764	-21.1267	48.2741	331.22	0.55	0.43	1	25	2018	1045	N	VIIRS	n	1	298.21	3.74	D	0	Madagascar lowland forests	Jan	3	42.4536	9.56653
1754	1765	-20.8314	48.3798	334.42	0.57	0.43	1	25	2018	1045	N	VIIRS	n	1	294.57	3.71	D	0	Madagascar lowland forests	Jan	3	42.4536	9.56653
1755	1783	-20.1495	48.5463	335.9	0.39	0.36	1	26	2018	1026	N	VIIRS	n	1	290.18	10.65	D	0	Madagascar lowland forests	Jan	3	42.4536	9.56653
1756	1784	-20.062	48.5002	340.23	0.39	0.36	1	26	2018	1026	N	VIIRS	n	1	298.79	8.76	D	0	Madagascar lowland forests	Jan	3	42.4536	9.56653
1757	1785	-20.0587	48.4996	337.7	0.39	0.36	1	26	2018	1026	N	VIIRS	n	1	294.84	4.74	D	0	Madagascar lowland forests	Jan	3	42.4536	9.56653
1758	1786	-20.3907	48.4975	334.23	0.39	0.36	1	26	2018	1026	N	VIIRS	n	1	297.08	2.53	D	0	Madagascar lowland forests	Jan	3	42.4536	9.56653
1759	1787	-20.383	48.4809	347.04	0.39	0.36	1	26	2018	1026	N	VIIRS	n	1	300.17	12.27	D	0	Madagascar lowland forests	Jan	3	42.4536	9.56653
1760	1788	-20.3889	48.5086	332.82	0.39	0.36	1	26	2018	1026	N	VIIRS	n	1	297.56	6.26	D	0	Madagascar lowland forests	Jan	3	42.4536	9.56653
1761	1789	-21.6558	48.1352	336.54	0.38	0.36	1	26	2018	1026	N	VIIRS	n	1	293.89	2.42	D	0	Madagascar lowland forests	Jan	3	42.4536	9.56653
1762	1790	-21.4253	48.0267	336.8	0.38	0.36	1	26	2018	1026	N	VIIRS	n	1	289.54	6.13	D	0	Madagascar lowland forests	Jan	3	42.4536	9.56653
1763	1791	-20.6876	48.3209	330.01	0.38	0.36	1	26	2018	1026	N	VIIRS	n	1	295.35	4.61	D	0	Madagascar lowland forests	Jan	3	42.4536	9.56653
1764	1792	-21.1338	48.342	333.04	0.38	0.36	1	26	2018	1026	N	VIIRS	n	1	299.98	1.67	D	0	Madagascar lowland forests	Jan	3	42.4536	9.56653
1765	1793	-21.3144	48.3163	337.56	0.38	0.36	1	26	2018	1026	N	VIIRS	n	1	303.25	1.92	D	3	Madagascar lowland forests	Jan	3	42.4536	9.56653
1766	1794	-21.3111	48.3157	334.66	0.38	0.36	1	26	2018	1026	N	VIIRS	n	1	303.92	2.42	D	3	Madagascar lowland forests	Jan	3	42.4536	9.56653
1767	1795	-21.2733	48.3168	344.15	0.38	0.36	1	26	2018	1026	N	VIIRS	n	1	301.17	3.18	D	0	Madagascar lowland forests	Jan	3	42.4536	9.56653
1768	1796	-20.4174	48.5021	333.18	0.39	0.36	1	26	2018	1026	N	VIIRS	n	1	299.6	5.17	D	0	Madagascar lowland forests	Jan	3	42.4536	9.56653
1769	1797	-20.3183	48.4197	332.35	0.39	0.36	1	26	2018	1026	N	VIIRS	n	1	298.88	2.82	D	0	Madagascar lowland forests	Jan	3	42.4536	9.56653
1770	1798	-20.3122	48.4149	331.49	0.39	0.36	1	26	2018	1026	N	VIIRS	n	1	298.13	2.5	D	0	Madagascar lowland forests	Jan	3	42.4536	9.56653
1771	1799	-20.3403	48.5346	343.45	0.39	0.36	1	26	2018	1026	N	VIIRS	n	1	298.71	5.06	D	0	Madagascar lowland forests	Jan	3	42.4536	9.56653
1772	1800	-20.2505	48.5033	332.69	0.39	0.36	1	26	2018	1026	N	VIIRS	n	1	297.18	2.74	D	0	Madagascar lowland forests	Jan	3	42.4536	9.56653
1773	1801	-21.3511	47.758	340.4	0.38	0.36	1	26	2018	1026	N	VIIRS	n	1	300.78	24.29	D	0	Madagascar lowland forests	Jan	3	42.4536	9.56653
1774	1802	-20.9993	48.3224	333.94	0.38	0.36	1	26	2018	1026	N	VIIRS	n	1	301.71	1.13	D	0	Madagascar lowland forests	Jan	3	42.4536	9.56653
1775	1803	-21.2583	47.8832	345.55	0.38	0.36	1	26	2018	1026	N	VIIRS	n	1	297.24	10.64	D	0	Madagascar lowland forests	Jan	3	42.4536	9.56653
1776	1804	-21.2095	47.8443	333.41	0.38	0.36	1	26	2018	1026	N	VIIRS	n	1	294.96	3.41	D	0	Madagascar lowland forests	Jan	3	42.4536	9.56653
1777	1805	-18.0786	48.4467	343.26	0.39	0.36	1	26	2018	1026	N	VIIRS	n	1	294.37	7.05	D	0	Madagascar lowland forests	Jan	3	42.4536	9.56653
1778	1806	-20.6231	47.2348	331.24	0.39	0.36	1	26	2018	1026	N	VIIRS	l	1	298.03	2.13	D	0	Madagascar lowland forests	Jan	3	42.4536	9.56653
1779	1808	-20.2612	47.6401	338.16	0.38	0.36	1	26	2018	1026	N	VIIRS	n	1	299.03	3.06	D	0	Madagascar lowland forests	Jan	3	42.4536	9.56653
1780	1810	-17.76	49.405	316.54	0.55	0.43	1	26	2018	2137	N	VIIRS	n	1	289.28	1.88	N	0	Madagascar lowland forests	Jan	3	42.4536	9.56653
1781	1823	-20.1515	48.5644	334.34	0.5	0.41	1	27	2018	1007	N	VIIRS	n	1	297.35	4.15	D	0	Madagascar lowland forests	Jan	3	42.4536	9.56653
1782	1824	-20.4279	48.4123	333.23	0.51	0.41	1	27	2018	1007	N	VIIRS	n	1	298.03	5.72	D	0	Madagascar lowland forests	Jan	3	42.4536	9.56653
1783	1825	-20.2686	48.4632	336.02	0.5	0.41	1	27	2018	1007	N	VIIRS	l	1	295.95	7.93	D	0	Madagascar lowland forests	Jan	3	42.4536	9.56653
1784	1826	-20.2676	48.4659	331.95	0.5	0.41	1	27	2018	1007	N	VIIRS	l	1	296.21	5.63	D	0	Madagascar lowland forests	Jan	3	42.4536	9.56653
1785	1827	-20.7918	48.2677	333.34	0.52	0.42	1	27	2018	1007	N	VIIRS	n	1	295.7	6.65	D	0	Madagascar lowland forests	Jan	3	42.4536	9.56653
1786	1839	-19.3547	48.8338	302.27	0.36	0.58	1	27	2018	2118	N	VIIRS	n	1	287.46	0.41	N	0	Madagascar lowland forests	Jan	3	42.4536	9.56653
1787	1852	-23.9296	47.4493	332.45	0.42	0.61	1	28	2018	947	N	VIIRS	n	1	289.86	2.18	D	0	Madagascar lowland forests	Jan	3	42.4536	9.56653
1788	1853	-21.0524	48.3022	332.85	0.34	0.56	1	28	2018	948	N	VIIRS	n	1	293.17	2.18	D	0	Madagascar lowland forests	Jan	3	42.4536	9.56653
1789	1854	-21.1521	47.7103	367	0.37	0.58	1	28	2018	948	N	VIIRS	h	1	292.99	7.43	D	0	Madagascar lowland forests	Jan	3	42.4536	9.56653
1790	1855	-21.1467	47.7098	330.2	0.37	0.58	1	28	2018	948	N	VIIRS	n	1	291.94	2.86	D	0	Madagascar lowland forests	Jan	3	42.4536	9.56653
1791	1856	-21.0478	48.3006	344.44	0.34	0.56	1	28	2018	948	N	VIIRS	n	1	293.55	2.43	D	0	Madagascar lowland forests	Jan	3	42.4536	9.56653
1792	1857	-20.1384	48.55	333.9	0.32	0.55	1	28	2018	948	N	VIIRS	n	1	291.95	3.65	D	0	Madagascar lowland forests	Jan	3	42.4536	9.56653
1793	1858	-20.1753	48.514	347.98	0.32	0.55	1	28	2018	948	N	VIIRS	n	1	292.48	2.97	D	0	Madagascar lowland forests	Jan	3	42.4536	9.56653
1794	1859	-20.1731	48.5152	344.14	0.32	0.55	1	28	2018	948	N	VIIRS	n	1	292.39	7.2	D	0	Madagascar lowland forests	Jan	3	42.4536	9.56653
1795	1860	-20.1734	48.5122	354.53	0.32	0.55	1	28	2018	948	N	VIIRS	n	1	292.26	6.01	D	0	Madagascar lowland forests	Jan	3	42.4536	9.56653
1796	1861	-19.5328	48.8779	328.34	0.6	0.53	1	28	2018	948	N	VIIRS	n	1	294.15	3.52	D	0	Madagascar lowland forests	Jan	3	42.4536	9.56653
1797	1862	-19.4747	48.7621	339.47	0.61	0.53	1	28	2018	948	N	VIIRS	n	1	293.12	8.93	D	0	Madagascar lowland forests	Jan	3	42.4536	9.56653
1798	1863	-19.4697	48.7616	339.53	0.61	0.53	1	28	2018	948	N	VIIRS	n	1	292.14	8.93	D	0	Madagascar lowland forests	Jan	3	42.4536	9.56653
1799	1864	-21.5304	48.1693	333.31	0.35	0.57	1	28	2018	948	N	VIIRS	n	1	293.45	2.3	D	0	Madagascar lowland forests	Jan	3	42.4536	9.56653
1800	1865	-21.5307	48.1659	330.92	0.35	0.57	1	28	2018	948	N	VIIRS	n	1	293.28	2.3	D	0	Madagascar lowland forests	Jan	3	42.4536	9.56653
1801	1866	-19.142	48.7517	341	0.61	0.53	1	28	2018	948	N	VIIRS	n	1	294.33	18.79	D	0	Madagascar lowland forests	Jan	3	42.4536	9.56653
1802	1867	-21.4623	48.0633	329.13	0.36	0.57	1	28	2018	948	N	VIIRS	n	1	292.94	2.62	D	0	Madagascar lowland forests	Jan	3	42.4536	9.56653
1803	1868	-21.457	48.0628	336.55	0.36	0.57	1	28	2018	948	N	VIIRS	n	1	292.73	2.62	D	0	Madagascar lowland forests	Jan	3	42.4536	9.56653
1804	1869	-21.0448	48.3807	339.9	0.34	0.56	1	28	2018	948	N	VIIRS	n	1	294.99	2.96	D	0	Madagascar lowland forests	Jan	3	42.4536	9.56653
1805	1870	-21.0452	48.3774	329.56	0.34	0.56	1	28	2018	948	N	VIIRS	n	1	294.22	2.96	D	0	Madagascar lowland forests	Jan	3	42.4536	9.56653
1806	1871	-21.0317	48.406	367	0.34	0.56	1	28	2018	948	N	VIIRS	h	1	293.85	5.99	D	3	Madagascar lowland forests	Jan	3	42.4536	9.56653
1807	1872	-21.0317	48.4073	341.76	0.34	0.56	1	28	2018	948	N	VIIRS	n	1	293.9	3.05	D	3	Madagascar lowland forests	Jan	3	42.4536	9.56653
1808	1873	-21.0321	48.4039	331.8	0.34	0.56	1	28	2018	948	N	VIIRS	n	1	294.38	3.05	D	3	Madagascar lowland forests	Jan	3	42.4536	9.56653
1809	1874	-21.045	48.3786	343.69	0.34	0.56	1	28	2018	948	N	VIIRS	n	1	294.35	5.71	D	0	Madagascar lowland forests	Jan	3	42.4536	9.56653
1810	1875	-20.8161	48.2903	335.85	0.34	0.56	1	28	2018	948	N	VIIRS	n	1	290.6	1.95	D	0	Madagascar lowland forests	Jan	3	42.4536	9.56653
1811	1876	-22.0189	47.6397	344.72	0.39	0.59	1	28	2018	948	N	VIIRS	n	1	292.8	3.12	D	0	Madagascar lowland forests	Jan	3	42.4536	9.56653
1812	1877	-22.0192	47.6359	329.38	0.39	0.59	1	28	2018	948	N	VIIRS	n	1	291.36	3.12	D	0	Madagascar lowland forests	Jan	3	42.4536	9.56653
1813	1878	-21.3074	48.2341	333.11	0.35	0.56	1	28	2018	948	N	VIIRS	n	1	294.47	3.07	D	0	Madagascar lowland forests	Jan	3	42.4536	9.56653
1814	1879	-20.538	48.3238	367	0.34	0.56	1	28	2018	948	N	VIIRS	h	1	290.39	4.17	D	0	Madagascar lowland forests	Jan	3	42.4536	9.56653
1815	1880	-20.5128	48.3659	329.21	0.33	0.56	1	28	2018	948	N	VIIRS	n	1	292.17	3.08	D	0	Madagascar lowland forests	Jan	3	42.4536	9.56653
1816	1881	-20.5131	48.3626	330.14	0.33	0.56	1	28	2018	948	N	VIIRS	n	1	291.71	3.08	D	0	Madagascar lowland forests	Jan	3	42.4536	9.56653
1817	1882	-20.5116	48.3647	344.06	0.33	0.56	1	28	2018	948	N	VIIRS	n	1	292.79	3.05	D	0	Madagascar lowland forests	Jan	3	42.4536	9.56653
1818	1883	-20.512	48.3615	331.47	0.33	0.56	1	28	2018	948	N	VIIRS	n	1	291.77	3.05	D	0	Madagascar lowland forests	Jan	3	42.4536	9.56653
1819	1884	-20.4895	48.3762	328.91	0.33	0.55	1	28	2018	948	N	VIIRS	n	1	291.23	0.78	D	0	Madagascar lowland forests	Jan	3	42.4536	9.56653
1820	1885	-20.5287	48.3025	338.24	0.34	0.56	1	28	2018	948	N	VIIRS	n	1	291.26	2.62	D	0	Madagascar lowland forests	Jan	3	42.4536	9.56653
1821	1886	-21.3127	48.2347	343.3	0.35	0.56	1	28	2018	948	N	VIIRS	n	1	294.9	3.69	D	0	Madagascar lowland forests	Jan	3	42.4536	9.56653
1822	1887	-21.3131	48.2313	342.94	0.35	0.57	1	28	2018	948	N	VIIRS	n	1	293.71	3.69	D	0	Madagascar lowland forests	Jan	3	42.4536	9.56653
1823	1888	-20.1078	48.5964	330.06	0.32	0.54	1	28	2018	948	N	VIIRS	n	1	291.84	2.2	D	0	Madagascar lowland forests	Jan	3	42.4536	9.56653
1824	1889	-21.9837	47.5341	331.74	0.39	0.59	1	28	2018	948	N	VIIRS	n	1	291.79	2.49	D	0	Madagascar lowland forests	Jan	3	42.4536	9.56653
1825	1890	-22.3907	47.2182	350.03	0.41	0.61	1	28	2018	948	N	VIIRS	n	1	290.24	5.69	D	0	Madagascar lowland forests	Jan	3	42.4536	9.56653
1826	1898	-18.7403	48.3002	351.06	0.32	0.55	1	28	2018	949	N	VIIRS	n	1	292	4.2	D	0	Madagascar lowland forests	Jan	3	42.4536	9.56653
1827	1905	-18.8574	49.0727	331.15	0.57	0.52	1	28	2018	949	N	VIIRS	n	1	293.79	5.71	D	0	Madagascar lowland forests	Jan	3	42.4536	9.56653
1828	1908	-14.597	50.0962	327.19	0.43	0.46	1	28	2018	950	N	VIIRS	n	1	294.6	4.38	D	0	Madagascar lowland forests	Jan	3	42.4536	9.56653
1829	1912	-14.757	50.1211	330.32	0.43	0.46	1	28	2018	950	N	VIIRS	n	1	292.93	2.24	D	0	Madagascar lowland forests	Jan	3	42.4536	9.56653
1830	1917	-17.725	49.2763	339.62	0.55	0.68	1	29	2018	930	N	VIIRS	n	1	290.45	6.03	D	0	Madagascar lowland forests	Jan	3	42.4536	9.56653
1831	1918	-18.386	49.2015	341.08	0.56	0.69	1	29	2018	930	N	VIIRS	n	1	290.71	6.83	D	0	Madagascar lowland forests	Jan	3	42.4536	9.56653
1832	1919	-18.3855	49.2044	343.3	0.56	0.69	1	29	2018	930	N	VIIRS	n	1	290.64	5.88	D	0	Madagascar lowland forests	Jan	3	42.4536	9.56653
1833	1920	-17.6959	49.3114	328.91	0.55	0.68	1	29	2018	930	N	VIIRS	n	1	290.61	2.76	D	0	Madagascar lowland forests	Jan	3	42.4536	9.56653
1834	1921	-17.9812	49.409	327.27	0.54	0.68	1	29	2018	930	N	VIIRS	n	1	291.04	5.97	D	0	Madagascar lowland forests	Jan	3	42.4536	9.56653
1835	1922	-17.7262	49.2744	335.58	0.55	0.68	1	29	2018	930	N	VIIRS	n	1	290.02	4.96	D	0	Madagascar lowland forests	Jan	3	42.4536	9.56653
1836	1923	-19.1636	48.7619	327.61	0.61	0.71	1	29	2018	930	N	VIIRS	n	1	288.17	4.07	D	0	Madagascar lowland forests	Jan	3	42.4536	9.56653
1837	1924	-21.5317	48.1961	328.09	0.43	0.62	1	29	2018	1109	N	VIIRS	n	1	289.16	3.23	D	0	Madagascar lowland forests	Jan	3	42.4536	9.56653
1838	1925	-21.7153	48.1585	329.91	0.43	0.62	1	29	2018	1109	N	VIIRS	n	1	289.57	1.95	D	0	Madagascar lowland forests	Jan	3	42.4536	9.56653
1839	1927	-23.0263	47.403	338.99	0.36	0.57	1	29	2018	1109	N	VIIRS	n	1	293.02	2.5	D	0	Madagascar lowland forests	Jan	3	42.4536	9.56653
1840	1930	-18.3427	48.9783	329.55	0.56	0.69	1	29	2018	1110	N	VIIRS	n	1	289.64	3	D	0	Madagascar lowland forests	Jan	3	42.4536	9.56653
1841	1931	-18.3416	48.9777	329.11	0.56	0.69	1	29	2018	1110	N	VIIRS	n	1	289.04	2.62	D	0	Madagascar lowland forests	Jan	3	42.4536	9.56653
1842	1932	-17.7964	49.3343	334.53	0.61	0.71	1	29	2018	1110	N	VIIRS	n	1	288.45	13.13	D	0	Madagascar lowland forests	Jan	3	42.4536	9.56653
1843	1933	-17.7978	49.3282	354.16	0.61	0.71	1	29	2018	1110	N	VIIRS	n	1	288.86	11.62	D	0	Madagascar lowland forests	Jan	3	42.4536	9.56653
1844	1934	-17.6529	49.4021	346.25	0.62	0.71	1	29	2018	1110	N	VIIRS	n	1	288.99	10.75	D	0	Madagascar lowland forests	Jan	3	42.4536	9.56653
1845	1935	-18.5115	49.1545	339.34	0.57	0.69	1	29	2018	1110	N	VIIRS	n	1	289.89	7.89	D	0	Madagascar lowland forests	Jan	3	42.4536	9.56653
1846	1936	-17.7944	49.3337	341.64	0.61	0.71	1	29	2018	1110	N	VIIRS	n	1	288.57	9.52	D	0	Madagascar lowland forests	Jan	3	42.4536	9.56653
1847	1937	-17.7958	49.3276	349.09	0.61	0.71	1	29	2018	1110	N	VIIRS	n	1	288.78	9.52	D	0	Madagascar lowland forests	Jan	3	42.4536	9.56653
1848	1938	-18.3857	49.2039	332.25	0.58	0.7	1	29	2018	1110	N	VIIRS	n	1	288.47	4.73	D	0	Madagascar lowland forests	Jan	3	42.4536	9.56653
1849	1939	-18.5117	49.1513	340.38	0.57	0.69	1	29	2018	1110	N	VIIRS	n	1	289.61	9.84	D	0	Madagascar lowland forests	Jan	3	42.4536	9.56653
1850	1940	-17.7953	49.2175	333.51	0.6	0.7	1	29	2018	1110	N	VIIRS	n	1	287.71	5.35	D	0	Madagascar lowland forests	Jan	3	42.4536	9.56653
1851	1941	-18.5266	49.265	344.85	0.58	0.7	1	29	2018	1110	N	VIIRS	n	1	289.71	7.02	D	0	Madagascar lowland forests	Jan	3	42.4536	9.56653
1852	1948	-16.2335	49.1461	300.1	0.42	0.45	1	29	2018	2220	N	VIIRS	n	1	273.78	0.79	N	0	Madagascar lowland forests	Jan	3	42.4536	9.56653
1853	1949	-17.9751	49.4068	304.14	0.46	0.47	1	29	2018	2221	N	VIIRS	n	1	283.71	0.78	N	0	Madagascar lowland forests	Jan	3	42.4536	9.56653
1854	1956	-18.5322	49.2611	352.49	0.58	0.52	1	30	2018	1051	N	VIIRS	n	1	296.09	18.6	D	3	Madagascar lowland forests	Jan	3	42.4536	9.56653
1855	1957	-18.5262	49.2656	336.84	0.58	0.52	1	30	2018	1051	N	VIIRS	n	1	291.49	7.63	D	0	Madagascar lowland forests	Jan	3	42.4536	9.56653
1856	1970	-16.2252	49.135	332.67	0.63	0.54	1	30	2018	1052	N	VIIRS	n	1	293.76	6.14	D	0	Madagascar lowland forests	Jan	3	42.4536	9.56653
1857	1974	-23.1386	47.33	331.93	0.38	0.36	1	31	2018	1031	N	VIIRS	n	1	301.28	1.41	D	0	Madagascar lowland forests	Jan	3	42.4536	9.56653
1858	1975	-24.3371	47.2695	343.94	0.38	0.36	1	31	2018	1031	N	VIIRS	n	1	301.85	9.57	D	0	Madagascar lowland forests	Jan	3	42.4536	9.56653
1859	1978	-23.4653	47.2489	333.66	0.38	0.36	1	31	2018	1031	N	VIIRS	n	1	300.34	1.7	D	0	Madagascar lowland forests	Jan	3	42.4536	9.56653
1860	1979	-22.7572	47.7192	330.98	0.39	0.36	1	31	2018	1031	N	VIIRS	l	1	302.94	1.81	D	0	Madagascar lowland forests	Jan	3	42.4536	9.56653
1861	1980	-23.4396	47.6372	330.33	0.39	0.36	1	31	2018	1031	N	VIIRS	l	1	301.81	1.67	D	0	Madagascar lowland forests	Jan	3	42.4536	9.56653
1862	1982	-20.0783	48.5563	335.9	0.42	0.38	1	31	2018	1032	N	VIIRS	n	1	286.03	4.24	D	0	Madagascar lowland forests	Jan	3	42.4536	9.56653
1863	1983	-21.6424	48.0983	342.46	0.4	0.37	1	31	2018	1032	N	VIIRS	n	1	299.64	4.12	D	0	Madagascar lowland forests	Jan	3	42.4536	9.56653
1864	1984	-21.5696	48.1607	331.48	0.4	0.37	1	31	2018	1032	N	VIIRS	n	1	299.06	1.78	D	0	Madagascar lowland forests	Jan	3	42.4536	9.56653
1865	1985	-21.5662	48.1601	338.76	0.4	0.37	1	31	2018	1032	N	VIIRS	n	1	299.23	3.09	D	0	Madagascar lowland forests	Jan	3	42.4536	9.56653
1866	1986	-21.8796	47.9908	331.46	0.4	0.37	1	31	2018	1032	N	VIIRS	n	1	300.19	1.94	D	0	Madagascar lowland forests	Jan	3	42.4536	9.56653
1867	1987	-20.9951	48.2121	337.49	0.4	0.37	1	31	2018	1032	N	VIIRS	n	1	298.7	15.61	D	0	Madagascar lowland forests	Jan	3	42.4536	9.56653
1868	1988	-19.292	48.8938	338.96	0.44	0.38	1	31	2018	1032	N	VIIRS	n	1	296.46	4.01	D	0	Madagascar lowland forests	Jan	3	42.4536	9.56653
1869	1989	-20.836	48.3771	332.48	0.41	0.37	1	31	2018	1032	N	VIIRS	n	1	297.79	4.05	D	0	Madagascar lowland forests	Jan	3	42.4536	9.56653
1870	1990	-21.2659	48.1369	332	0.4	0.37	1	31	2018	1032	N	VIIRS	n	1	300.19	2.3	D	0	Madagascar lowland forests	Jan	3	42.4536	9.56653
1871	1991	-20.886	48.0674	333.32	0.4	0.37	1	31	2018	1032	N	VIIRS	n	1	298.14	1.74	D	0	Madagascar lowland forests	Jan	3	42.4536	9.56653
1872	1997	-17.7057	49.319	333.24	0.48	0.4	1	31	2018	1033	N	VIIRS	n	1	297.7	6.84	D	0	Madagascar lowland forests	Jan	3	42.4536	9.56653
1873	1998	-17.7986	49.3638	335.45	0.48	0.4	1	31	2018	1033	N	VIIRS	n	1	295.63	3.95	D	0	Madagascar lowland forests	Jan	3	42.4536	9.56653
1874	1999	-17.7049	49.3237	334.4	0.48	0.4	1	31	2018	1033	N	VIIRS	n	1	297.95	6.84	D	0	Madagascar lowland forests	Jan	3	42.4536	9.56653
1875	2000	-17.9043	49.3585	349.14	0.48	0.4	1	31	2018	1033	N	VIIRS	n	1	298.84	14.02	D	0	Madagascar lowland forests	Jan	3	42.4536	9.56653
1876	2002	-15.572	50.3642	334.61	0.39	0.44	1	31	2018	1033	N	VIIRS	n	1	296.79	2.46	D	0	Madagascar lowland forests	Jan	3	42.4536	9.56653
1877	2005	-17.9065	49.3602	312.21	0.46	0.39	1	31	2018	2143	N	VIIRS	n	1	290.74	1.32	N	0	Madagascar lowland forests	Jan	3	42.4536	9.56653
1878	2006	-17.8642	49.4417	322.03	0.45	0.39	1	31	2018	2143	N	VIIRS	n	1	291.67	2.34	N	0	Madagascar lowland forests	Jan	3	42.4536	9.56653
1879	2007	-18.5334	49.2639	323.07	0.45	0.39	1	31	2018	2143	N	VIIRS	n	1	283.38	1.91	N	3	Madagascar lowland forests	Jan	3	42.4536	9.56653
1880	2008	-17.8653	49.4435	324.34	0.45	0.39	1	31	2018	2143	N	VIIRS	n	1	291.9	2.9	N	0	Madagascar lowland forests	Jan	3	42.4536	9.56653
1881	2014	-19.5503	48.8702	348.26	0.41	0.37	2	1	2018	1013	N	VIIRS	l	1	305	13.37	D	0	Madagascar lowland forests	Feb	3	42.4536	9.56653
1882	2015	-19.5463	48.8736	347.03	0.41	0.37	2	1	2018	1013	N	VIIRS	l	1	303.04	22.53	D	0	Madagascar lowland forests	Feb	3	42.4536	9.56653
1883	2016	-19.5469	48.8696	339.68	0.41	0.37	2	1	2018	1013	N	VIIRS	l	1	300.64	13.37	D	0	Madagascar lowland forests	Feb	3	42.4536	9.56653
1884	2017	-21.682	48.1391	332.25	0.46	0.39	2	1	2018	1013	N	VIIRS	n	1	298.07	3.52	D	0	Madagascar lowland forests	Feb	3	42.4536	9.56653
1885	2019	-20.2823	48.5691	335.29	0.43	0.38	2	1	2018	1013	N	VIIRS	n	1	297.38	4.75	D	0	Madagascar lowland forests	Feb	3	42.4536	9.56653
1886	2020	-20.2788	48.5686	336.34	0.43	0.38	2	1	2018	1013	N	VIIRS	n	1	296.2	4.75	D	0	Madagascar lowland forests	Feb	3	42.4536	9.56653
1887	2024	-22.9374	47.5443	341.07	0.5	0.41	2	1	2018	1013	N	VIIRS	n	1	297.29	7.75	D	0	Madagascar lowland forests	Feb	3	42.4536	9.56653
1888	2025	-21.0027	48.3111	335.14	0.44	0.38	2	1	2018	1013	N	VIIRS	l	1	300.09	4.99	D	0	Madagascar lowland forests	Feb	3	42.4536	9.56653
1889	2031	-16.2165	49.0928	339.79	0.39	0.36	2	1	2018	1014	N	VIIRS	n	1	297.9	4.65	D	0	Madagascar lowland forests	Feb	3	42.4536	9.56653
1890	2032	-19.2063	48.9888	336.01	0.41	0.37	2	1	2018	1014	N	VIIRS	n	1	300.24	7.71	D	0	Madagascar lowland forests	Feb	3	42.4536	9.56653
1891	2035	-19.0201	48.9761	330.95	0.41	0.37	2	1	2018	1014	N	VIIRS	l	1	301.76	4.19	D	0	Madagascar lowland forests	Feb	3	42.4536	9.56653
1892	2036	-18.9633	49.058	334.45	0.4	0.37	2	1	2018	1014	N	VIIRS	n	1	300.12	2.36	D	0	Madagascar lowland forests	Feb	3	42.4536	9.56653
1893	2037	-19.1277	49.0003	345.55	0.41	0.37	2	1	2018	1014	N	VIIRS	n	1	301.06	11.91	D	0	Madagascar lowland forests	Feb	3	42.4536	9.56653
1894	2038	-18.5329	49.2669	337.42	0.4	0.37	2	1	2018	1014	N	VIIRS	l	1	305.22	5.96	D	3	Madagascar lowland forests	Feb	3	42.4536	9.56653
1895	2039	-18.5334	49.2632	339.41	0.4	0.37	2	1	2018	1014	N	VIIRS	l	1	306.11	5.75	D	0	Madagascar lowland forests	Feb	3	42.4536	9.56653
1896	2040	-19.0207	48.9722	340.68	0.41	0.37	2	1	2018	1014	N	VIIRS	n	1	299.52	4.32	D	0	Madagascar lowland forests	Feb	3	42.4536	9.56653
1897	2049	-20.66	48.4486	304.37	0.58	0.52	2	1	2018	2125	N	VIIRS	n	1	289.54	0.84	N	0	Madagascar lowland forests	Feb	3	42.4536	9.56653
1898	2050	-20.659	48.4519	306.34	0.58	0.52	2	1	2018	2125	N	VIIRS	n	1	289.64	1.19	N	0	Madagascar lowland forests	Feb	3	42.4536	9.56653
1899	2052	-23.9131	47.4437	349.09	0.33	0.55	2	2	2018	953	N	VIIRS	n	1	292.63	4.43	D	0	Madagascar lowland forests	Feb	3	42.4536	9.56653
1900	2053	-23.908	47.4432	343.33	0.33	0.55	2	2	2018	953	N	VIIRS	n	1	292	4.43	D	0	Madagascar lowland forests	Feb	3	42.4536	9.56653
1901	2054	-24.3955	47.3125	336.87	0.34	0.56	2	2	2018	953	N	VIIRS	n	1	291.67	1.18	D	3	Madagascar lowland forests	Feb	3	42.4536	9.56653
1902	2055	-20.9999	48.316	334.02	0.54	0.51	2	2	2018	954	N	VIIRS	n	1	299.49	6.58	D	0	Madagascar lowland forests	Feb	3	42.4536	9.56653
1903	2056	-21.5865	48.072	341.23	0.57	0.52	2	2	2018	954	N	VIIRS	n	1	299.54	10.91	D	0	Madagascar lowland forests	Feb	3	42.4536	9.56653
1904	2057	-20.9304	48.3397	339.67	0.54	0.51	2	2	2018	954	N	VIIRS	n	1	299.04	5.4	D	0	Madagascar lowland forests	Feb	3	42.4536	9.56653
1905	2058	-18.3392	48.9175	332.46	0.46	0.47	2	2	2018	955	N	VIIRS	n	1	299.08	2.67	D	0	Madagascar lowland forests	Feb	3	42.4536	9.56653
1906	2059	-18.902	48.3565	333.85	0.51	0.49	2	2	2018	955	N	VIIRS	n	1	300.9	4.96	D	0	Madagascar lowland forests	Feb	3	42.4536	9.56653
1907	2060	-19.2492	48.7672	333.42	0.48	0.48	2	2	2018	955	N	VIIRS	n	1	300.54	4.07	D	0	Madagascar lowland forests	Feb	3	42.4536	9.56653
1908	2061	-19.2491	48.5215	340.6	0.5	0.49	2	2	2018	955	N	VIIRS	n	1	300.54	6.75	D	0	Madagascar lowland forests	Feb	3	42.4536	9.56653
1909	2064	-18.8749	48.9361	336.72	0.46	0.47	2	2	2018	955	N	VIIRS	n	1	301.25	3.86	D	0	Madagascar lowland forests	Feb	3	42.4536	9.56653
1910	2065	-18.9711	48.9144	332.14	0.47	0.47	2	2	2018	955	N	VIIRS	n	1	300.49	2.2	D	0	Madagascar lowland forests	Feb	3	42.4536	9.56653
1911	2066	-19.0574	48.7785	333.03	0.48	0.48	2	2	2018	955	N	VIIRS	n	1	301.22	2.67	D	0	Madagascar lowland forests	Feb	3	42.4536	9.56653
1912	2067	-17.751	49.4198	338.52	0.42	0.45	2	2	2018	955	N	VIIRS	n	1	300.47	3.74	D	0	Madagascar lowland forests	Feb	3	42.4536	9.56653
1913	2071	-18.5382	49.2672	332.37	0.44	0.46	2	2	2018	955	N	VIIRS	l	1	302.8	10.41	D	3	Madagascar lowland forests	Feb	3	42.4536	9.56653
1914	2072	-18.5387	49.263	353.57	0.44	0.46	2	2	2018	955	N	VIIRS	n	1	308.1	10.41	D	3	Madagascar lowland forests	Feb	3	42.4536	9.56653
1915	2073	-18.5397	49.2546	347.03	0.44	0.46	2	2	2018	955	N	VIIRS	n	1	319.14	56.21	D	0	Madagascar lowland forests	Feb	3	42.4536	9.56653
1916	2074	-18.5427	49.2512	339.17	0.44	0.46	2	2	2018	955	N	VIIRS	n	1	301.79	9.04	D	3	Madagascar lowland forests	Feb	3	42.4536	9.56653
1917	2075	-18.5297	49.2661	332.56	0.44	0.46	2	2	2018	955	N	VIIRS	l	1	306.96	4.97	D	0	Madagascar lowland forests	Feb	3	42.4536	9.56653
1918	2076	-18.544	49.1699	343.1	0.44	0.46	2	2	2018	955	N	VIIRS	n	1	302.27	4.75	D	0	Madagascar lowland forests	Feb	3	42.4536	9.56653
1919	2078	-18.5422	49.2554	355.99	0.44	0.46	2	2	2018	955	N	VIIRS	n	1	309.31	31.3	D	0	Madagascar lowland forests	Feb	3	42.4536	9.56653
1920	2079	-18.5416	49.2596	367	0.44	0.46	2	2	2018	955	N	VIIRS	h	1	305.81	31.3	D	0	Madagascar lowland forests	Feb	3	42.4536	9.56653
1921	2080	-18.5392	49.2588	367	0.44	0.46	2	2	2018	955	N	VIIRS	h	1	314.46	56.21	D	0	Madagascar lowland forests	Feb	3	42.4536	9.56653
1922	2081	-18.5402	49.2503	331.19	0.44	0.46	2	2	2018	955	N	VIIRS	n	1	301.02	9.52	D	3	Madagascar lowland forests	Feb	3	42.4536	9.56653
1923	2082	-18.5384	49.2506	339.71	0.44	0.46	2	2	2018	955	N	VIIRS	n	1	300.47	9.04	D	3	Madagascar lowland forests	Feb	3	42.4536	9.56653
1924	2083	-18.5379	49.2548	350.98	0.44	0.46	2	2	2018	955	N	VIIRS	n	1	312.39	31.3	D	0	Madagascar lowland forests	Feb	3	42.4536	9.56653
1925	2084	-18.0866	49.2349	341.22	0.43	0.46	2	2	2018	955	N	VIIRS	n	1	300.49	7.63	D	0	Madagascar lowland forests	Feb	3	42.4536	9.56653
1926	2085	-18.5373	49.259	367	0.44	0.46	2	2	2018	955	N	VIIRS	h	1	308.03	31.3	D	0	Madagascar lowland forests	Feb	3	42.4536	9.56653
1927	2086	-18.3692	49.2225	337.06	0.44	0.46	2	2	2018	955	N	VIIRS	n	1	302.83	2.44	D	0	Madagascar lowland forests	Feb	3	42.4536	9.56653
1928	2087	-18.5453	49.1695	345.04	0.44	0.46	2	2	2018	955	N	VIIRS	n	1	303.44	5.24	D	0	Madagascar lowland forests	Feb	3	42.4536	9.56653
1929	2088	-18.5411	49.2638	341.37	0.44	0.46	2	2	2018	955	N	VIIRS	n	1	304.37	9.67	D	3	Madagascar lowland forests	Feb	3	42.4536	9.56653
1930	2089	-18.5354	49.254	344.73	0.44	0.46	2	2	2018	955	N	VIIRS	n	1	300.52	5.56	D	3	Madagascar lowland forests	Feb	3	42.4536	9.56653
1931	2090	-18.5186	49.2693	331.41	0.44	0.46	2	2	2018	955	N	VIIRS	n	1	301.12	5.13	D	3	Madagascar lowland forests	Feb	3	42.4536	9.56653
1932	2091	-18.532	49.2669	337.47	0.44	0.46	2	2	2018	955	N	VIIRS	n	1	305.16	9.06	D	0	Madagascar lowland forests	Feb	3	42.4536	9.56653
1933	2092	-18.5349	49.2582	335.2	0.44	0.46	2	2	2018	955	N	VIIRS	n	1	301.18	5.56	D	3	Madagascar lowland forests	Feb	3	42.4536	9.56653
1934	2093	-18.5368	49.2632	346.14	0.44	0.46	2	2	2018	955	N	VIIRS	n	1	305.51	9.67	D	3	Madagascar lowland forests	Feb	3	42.4536	9.56653
1935	2094	-18.6861	49.0687	337.08	0.45	0.47	2	2	2018	955	N	VIIRS	n	1	301.96	3.24	D	0	Madagascar lowland forests	Feb	3	42.4536	9.56653
1936	2095	-18.5344	49.2624	331.02	0.44	0.46	2	2	2018	955	N	VIIRS	n	1	305.67	4.97	D	0	Madagascar lowland forests	Feb	3	42.4536	9.56653
1937	2098	-15.2534	49.2664	333.23	0.4	0.44	2	2	2018	956	N	VIIRS	n	1	300.14	3.66	D	0	Madagascar lowland forests	Feb	3	42.4536	9.56653
1938	2099	-15.8679	50.1634	332.56	0.54	0.42	2	2	2018	956	N	VIIRS	n	1	299.69	3.07	D	0	Madagascar lowland forests	Feb	3	42.4536	9.56653
1939	2103	-14.8676	49.8826	330.82	0.54	0.42	2	2	2018	956	N	VIIRS	n	1	297.02	2.36	D	0	Madagascar lowland forests	Feb	3	42.4536	9.56653
1940	2104	-15.621	50.3224	333.53	0.53	0.42	2	2	2018	956	N	VIIRS	n	1	299.26	5.48	D	0	Madagascar lowland forests	Feb	3	42.4536	9.56653
1941	2105	-15.6205	50.3194	334.11	0.52	0.42	2	2	2018	956	N	VIIRS	n	1	299.14	5.6	D	0	Madagascar lowland forests	Feb	3	42.4536	9.56653
1942	2106	-15.7715	50.2956	333.9	0.53	0.42	2	2	2018	956	N	VIIRS	n	1	299.96	6.73	D	0	Madagascar lowland forests	Feb	3	42.4536	9.56653
1943	2109	-18.6421	48.9278	300.52	0.59	0.7	2	2	2018	2106	N	VIIRS	n	1	290.23	0.87	N	0	Madagascar lowland forests	Feb	3	42.4536	9.56653
1944	2110	-18.6855	49.0023	306.28	0.58	0.7	2	2	2018	2106	N	VIIRS	n	1	289.15	1.28	N	0	Madagascar lowland forests	Feb	3	42.4536	9.56653
1945	2112	-20.5328	48.5302	328.67	0.52	0.67	2	3	2018	935	N	VIIRS	n	1	287.41	2.43	D	0	Madagascar lowland forests	Feb	3	42.4536	9.56653
1946	2113	-20.8945	48.4445	331.19	0.53	0.67	2	3	2018	935	N	VIIRS	n	1	290.03	2.85	D	0	Madagascar lowland forests	Feb	3	42.4536	9.56653
1947	2114	-22.8703	47.5038	338.69	0.64	0.72	2	3	2018	935	N	VIIRS	n	1	289.46	6.01	D	0	Madagascar lowland forests	Feb	3	42.4536	9.56653
1948	2115	-18.5499	49.2491	367	0.45	0.63	2	3	2018	936	N	VIIRS	h	1	296.65	7.71	D	3	Madagascar lowland forests	Feb	3	42.4536	9.56653
1949	2116	-18.5472	49.2361	341.45	0.45	0.63	2	3	2018	936	N	VIIRS	n	1	293.73	7.94	D	3	Madagascar lowland forests	Feb	3	42.4536	9.56653
1950	2117	-18.5463	49.2448	350.81	0.45	0.63	2	3	2018	936	N	VIIRS	n	1	295.41	15.66	D	3	Madagascar lowland forests	Feb	3	42.4536	9.56653
1951	2118	-18.5454	49.2535	348.93	0.44	0.63	2	3	2018	936	N	VIIRS	n	1	296.79	13.93	D	3	Madagascar lowland forests	Feb	3	42.4536	9.56653
1952	2119	-18.5467	49.2404	367	0.45	0.63	2	3	2018	936	N	VIIRS	h	1	295.67	7.94	D	3	Madagascar lowland forests	Feb	3	42.4536	9.56653
1953	2120	-18.5459	49.2491	367	0.45	0.63	2	3	2018	936	N	VIIRS	h	1	297.09	15.66	D	3	Madagascar lowland forests	Feb	3	42.4536	9.56653
1954	2121	-18.5444	49.2441	331.33	0.45	0.63	2	3	2018	936	N	VIIRS	n	1	294.29	7.71	D	3	Madagascar lowland forests	Feb	3	42.4536	9.56653
1955	2122	-18.544	49.2485	340.87	0.45	0.63	2	3	2018	936	N	VIIRS	n	1	295.43	7.71	D	3	Madagascar lowland forests	Feb	3	42.4536	9.56653
1956	2123	-18.5436	49.2529	330.26	0.45	0.63	2	3	2018	936	N	VIIRS	n	1	296.14	8.86	D	3	Madagascar lowland forests	Feb	3	42.4536	9.56653
1957	2124	-18.5511	49.2361	330.89	0.45	0.63	2	3	2018	936	N	VIIRS	n	1	294.26	6.96	D	0	Madagascar lowland forests	Feb	3	42.4536	9.56653
1958	2125	-18.5507	49.2404	355.92	0.45	0.63	2	3	2018	936	N	VIIRS	n	1	295.15	6.96	D	0	Madagascar lowland forests	Feb	3	42.4536	9.56653
1959	2126	-18.5503	49.2448	337.28	0.45	0.63	2	3	2018	936	N	VIIRS	n	1	295.16	7.71	D	3	Madagascar lowland forests	Feb	3	42.4536	9.56653
1960	2127	-18.5495	49.2535	344.88	0.45	0.63	2	3	2018	936	N	VIIRS	n	1	296	8.86	D	3	Madagascar lowland forests	Feb	3	42.4536	9.56653
1961	2132	-19.6952	48.8097	333.42	0.49	0.65	2	3	2018	936	N	VIIRS	n	1	293.88	2.22	D	0	Madagascar lowland forests	Feb	3	42.4536	9.56653
1962	2133	-18.4644	48.7143	346.57	0.48	0.65	2	3	2018	936	N	VIIRS	n	1	296.9	7.33	D	0	Madagascar lowland forests	Feb	3	42.4536	9.56653
1963	2135	-18.1398	48.9812	341.1	0.46	0.63	2	3	2018	936	N	VIIRS	n	1	295.91	4.23	D	0	Madagascar lowland forests	Feb	3	42.4536	9.56653
1964	2136	-18.1367	48.98	332.93	0.46	0.64	2	3	2018	936	N	VIIRS	n	1	295.48	4.28	D	0	Madagascar lowland forests	Feb	3	42.4536	9.56653
1965	2137	-18.1498	49.3382	339.05	0.44	0.62	2	3	2018	936	N	VIIRS	n	1	294.18	5.06	D	0	Madagascar lowland forests	Feb	3	42.4536	9.56653
1966	2141	-15.3747	50.4469	367	0.34	0.56	2	3	2018	937	N	VIIRS	h	1	293.27	7.93	D	0	Madagascar lowland forests	Feb	3	42.4536	9.56653
1967	2142	-14.6675	50.0859	325.61	0.35	0.57	2	3	2018	937	N	VIIRS	n	1	292.34	1.82	D	0	Madagascar lowland forests	Feb	3	42.4536	9.56653
1968	2143	-15.2628	49.2497	330.99	0.41	0.6	2	3	2018	937	N	VIIRS	n	1	291.16	3.16	D	0	Madagascar lowland forests	Feb	3	42.4536	9.56653
1969	2144	-15.2604	49.2492	332.46	0.41	0.61	2	3	2018	937	N	VIIRS	n	1	290.47	3.53	D	0	Madagascar lowland forests	Feb	3	42.4536	9.56653
1970	2147	-19.7353	48.7284	329.75	0.63	0.72	2	3	2018	1116	N	VIIRS	n	1	291.79	10.05	D	0	Madagascar lowland forests	Feb	3	42.4536	9.56653
1971	2148	-19.7369	48.7219	344.7	0.63	0.72	2	3	2018	1116	N	VIIRS	n	1	291.39	8.44	D	0	Madagascar lowland forests	Feb	3	42.4536	9.56653
1972	2149	-19.741	48.7251	329.95	0.63	0.72	2	3	2018	1116	N	VIIRS	n	1	291.69	3.42	D	0	Madagascar lowland forests	Feb	3	42.4536	9.56653
1973	2150	-19.7344	48.7235	350.57	0.63	0.72	2	3	2018	1116	N	VIIRS	n	1	291.3	7.88	D	0	Madagascar lowland forests	Feb	3	42.4536	9.56653
1974	2151	-20.7312	48.3331	332.48	0.57	0.69	2	3	2018	1116	N	VIIRS	n	1	291.77	4.09	D	0	Madagascar lowland forests	Feb	3	42.4536	9.56653
1975	2152	-19.0602	48.9873	343.42	0.68	0.74	2	3	2018	1116	N	VIIRS	n	1	292.57	8.24	D	0	Madagascar lowland forests	Feb	3	42.4536	9.56653
1976	2153	-19.0618	48.9842	333.46	0.68	0.74	2	3	2018	1116	N	VIIRS	n	1	292.05	4.65	D	0	Madagascar lowland forests	Feb	3	42.4536	9.56653
1977	2154	-18.9481	48.8855	333.28	0.67	0.74	2	3	2018	1116	N	VIIRS	n	1	290.87	5.39	D	0	Madagascar lowland forests	Feb	3	42.4536	9.56653
1978	2155	-18.9469	48.8901	334.08	0.67	0.74	2	3	2018	1116	N	VIIRS	n	1	291.33	7.74	D	0	Madagascar lowland forests	Feb	3	42.4536	9.56653
1979	2156	-20.0505	48.2663	345.61	0.59	0.7	2	3	2018	1116	N	VIIRS	n	1	292.23	5.45	D	0	Madagascar lowland forests	Feb	3	42.4536	9.56653
1980	2157	-18.1508	49.3389	338.94	0.75	0.77	2	3	2018	1116	N	VIIRS	n	1	291.98	7.3	D	0	Madagascar lowland forests	Feb	3	42.4536	9.56653
1981	2158	-18.1525	49.3315	332.43	0.74	0.76	2	3	2018	1116	N	VIIRS	n	1	291.89	7.3	D	0	Madagascar lowland forests	Feb	3	42.4536	9.56653
1982	2161	-20.536	48.5297	329.61	0.59	0.7	2	3	2018	1116	N	VIIRS	n	1	292.28	3.67	D	0	Madagascar lowland forests	Feb	3	42.4536	9.56653
1983	2162	-18.5508	49.2501	341.63	0.72	0.76	2	3	2018	1116	N	VIIRS	n	1	292.73	10.62	D	3	Madagascar lowland forests	Feb	3	42.4536	9.56653
1984	2163	-18.5497	49.2388	350.49	0.72	0.76	2	3	2018	1116	N	VIIRS	n	1	292.27	16.06	D	0	Madagascar lowland forests	Feb	3	42.4536	9.56653
1985	2164	-18.5464	49.2528	335.39	0.72	0.76	2	3	2018	1116	N	VIIRS	n	1	292.84	16.05	D	3	Madagascar lowland forests	Feb	3	42.4536	9.56653
1986	2165	-18.548	49.2458	367	0.72	0.76	2	3	2018	1116	N	VIIRS	h	1	292.97	16.05	D	3	Madagascar lowland forests	Feb	3	42.4536	9.56653
1987	2166	-18.5455	49.2414	329.78	0.72	0.76	2	3	2018	1116	N	VIIRS	n	1	291.68	10.62	D	3	Madagascar lowland forests	Feb	3	42.4536	9.56653
1988	2167	-18.5525	49.2431	348.59	0.72	0.76	2	3	2018	1116	N	VIIRS	n	1	292.45	10.62	D	3	Madagascar lowland forests	Feb	3	42.4536	9.56653
1989	2168	-20.7302	47.2772	330.04	0.5	0.65	2	3	2018	1116	N	VIIRS	n	1	292.07	3.53	D	0	Madagascar lowland forests	Feb	3	42.4536	9.56653
1990	2169	-20.73	47.2773	330.67	0.5	0.66	2	3	2018	1116	N	VIIRS	n	1	292.09	5.03	D	0	Madagascar lowland forests	Feb	3	42.4536	9.56653
1991	2178	-18.8865	49.1273	341.75	0.35	0.57	2	4	2018	1057	N	VIIRS	n	1	291.36	5.88	D	0	Madagascar lowland forests	Feb	3	42.4536	9.56653
1992	2181	-18.7997	49.1558	356.11	0.36	0.57	2	4	2018	1057	N	VIIRS	n	1	291.97	14	D	3	Madagascar lowland forests	Feb	3	42.4536	9.56653
1993	2182	-18.7937	49.158	367	0.36	0.57	2	4	2018	1057	N	VIIRS	h	1	292.23	7.72	D	3	Madagascar lowland forests	Feb	3	42.4536	9.56653
1994	2183	-18.7944	49.1547	355.81	0.36	0.57	2	4	2018	1057	N	VIIRS	n	1	291.23	7.72	D	3	Madagascar lowland forests	Feb	3	42.4536	9.56653
1995	2184	-18.799	49.1592	367	0.36	0.57	2	4	2018	1057	N	VIIRS	h	1	293.19	14	D	3	Madagascar lowland forests	Feb	3	42.4536	9.56653
1996	2185	-18.8756	48.9496	338.54	0.35	0.56	2	4	2018	1057	N	VIIRS	n	1	289.26	2.95	D	0	Madagascar lowland forests	Feb	3	42.4536	9.56653
1997	2186	-15.0596	49.3674	332.78	0.44	0.62	2	4	2018	1058	N	VIIRS	n	1	293.58	5.27	D	0	Madagascar lowland forests	Feb	3	42.4536	9.56653
1998	2187	-18.1215	49.2884	367	0.38	0.58	2	4	2018	1058	N	VIIRS	h	1	293.29	13.45	D	0	Madagascar lowland forests	Feb	3	42.4536	9.56653
[truncated: 357,695+ more rows]
