# Supplementary material for: The burning island: Spatiotemporal patterns of fire occurrence in Madagascar
Source: PLoS One. 2022 Mar 31;17(3):e0263313. doi: 10.1371/journal.pone.0263313 (PMC8970516; doi:10.1371/journal.pone.0263313)
Supplement: S7 Data — (ZIP) [file pone.0263313.s008.zip › Data_2013_VIIRS_Mada/Data_2013_VIIRS_Mada.xlsx]

## Sheet: 2013_viirs_Eco
FID	FID_1	latitude	longitude	bright_ti4	scan	track	month	day	year	acq_time	satellite	instrument	confidence	version	bright_ti5	frp	daynight	type	ECO_NAME	month	OBJECTID	Shape_Leng	Shape_Area
0	37	-15.4798	48.2638	339.79	0.45	0.39	1	1	2013	1031	N	VIIRS	n	1	293.86	14.15	D	0	Madagascar dry deciduous forests	Jan	1	79.095	13.1493
1	38	-16.837	45.4447	333.74	0.38	0.36	1	1	2013	1031	N	VIIRS	n	1	295.91	1.3	D	0	Madagascar dry deciduous forests	Jan	1	79.095	13.1493
2	39	-15.7753	48.287	347.76	0.45	0.39	1	1	2013	1031	N	VIIRS	n	1	299.3	5.18	D	0	Madagascar dry deciduous forests	Jan	1	79.095	13.1493
3	41	-15.776	48.2828	337.78	0.45	0.39	1	1	2013	1031	N	VIIRS	n	1	298.21	5.18	D	0	Madagascar dry deciduous forests	Jan	1	79.095	13.1493
4	42	-15.8088	48.2411	336.16	0.45	0.39	1	1	2013	1031	N	VIIRS	n	1	301.99	2.19	D	0	Madagascar dry deciduous forests	Jan	1	79.095	13.1493
5	44	-15.6633	48.3077	334.94	0.45	0.39	1	1	2013	1031	N	VIIRS	n	1	293.83	3.06	D	0	Madagascar dry deciduous forests	Jan	1	79.095	13.1493
6	45	-15.6622	48.3079	334.27	0.45	0.39	1	1	2013	1031	N	VIIRS	n	1	293.79	3.86	D	0	Madagascar dry deciduous forests	Jan	1	79.095	13.1493
7	46	-16.2728	46.257	341.01	0.39	0.36	1	1	2013	1031	N	VIIRS	n	1	308.52	2.62	D	0	Madagascar dry deciduous forests	Jan	1	79.095	13.1493
8	47	-15.967	46.7815	343.21	0.4	0.37	1	1	2013	1031	N	VIIRS	n	1	306.59	4.13	D	0	Madagascar dry deciduous forests	Jan	1	79.095	13.1493
9	48	-17.3112	46.116	334.57	0.39	0.36	1	1	2013	1031	N	VIIRS	n	1	295.67	2.48	D	0	Madagascar dry deciduous forests	Jan	1	79.095	13.1493
10	49	-12.5062	49.4231	329.47	0.57	0.43	1	1	2013	1032	N	VIIRS	n	1	293.1	2.78	D	0	Madagascar dry deciduous forests	Jan	1	79.095	13.1493
11	50	-14.9782	47.588	330.34	0.43	0.38	1	1	2013	1032	N	VIIRS	n	1	281.57	1.08	D	0	Madagascar dry deciduous forests	Jan	1	79.095	13.1493
12	51	-15.0547	47.3808	336.92	0.42	0.38	1	1	2013	1032	N	VIIRS	n	1	291.96	3.06	D	0	Madagascar dry deciduous forests	Jan	1	79.095	13.1493
13	52	-15.0561	47.3809	331.88	0.42	0.38	1	1	2013	1032	N	VIIRS	n	1	291.97	2.76	D	0	Madagascar dry deciduous forests	Jan	1	79.095	13.1493
14	240	-19.2755	45.3099	335.16	0.4	0.45	1	2	2013	1012	N	VIIRS	l	1	305.73	2.05	D	0	Madagascar dry deciduous forests	Jan	1	79.095	13.1493
15	241	-16.7136	46.5951	334.87	0.48	0.4	1	2	2013	1012	N	VIIRS	l	1	303.04	5.36	D	0	Madagascar dry deciduous forests	Jan	1	79.095	13.1493
16	245	-15.9438	47.9621	346	0.42	0.37	1	2	2013	1012	N	VIIRS	n	1	305.94	20.77	D	0	Madagascar dry deciduous forests	Jan	1	79.095	13.1493
17	247	-18.3568	44.8507	334.76	0.42	0.45	1	2	2013	1012	N	VIIRS	n	1	298.95	3.02	D	0	Madagascar dry deciduous forests	Jan	1	79.095	13.1493
18	249	-17.3634	46.8939	338.21	0.47	0.4	1	2	2013	1012	N	VIIRS	n	1	310.4	3.51	D	0	Madagascar dry deciduous forests	Jan	1	79.095	13.1493
19	250	-17.4518	46.5838	337.66	0.49	0.4	1	2	2013	1012	N	VIIRS	n	1	303.33	2.62	D	0	Madagascar dry deciduous forests	Jan	1	79.095	13.1493
20	255	-18.0454	44.5668	333.6	0.43	0.46	1	2	2013	1012	N	VIIRS	n	1	294.63	4.29	D	0	Madagascar dry deciduous forests	Jan	1	79.095	13.1493
21	270	-15.887	47.1334	336.14	0.45	0.39	1	2	2013	1013	N	VIIRS	n	1	300.44	5.44	D	0	Madagascar dry deciduous forests	Jan	1	79.095	13.1493
22	271	-15.8876	47.1292	335.53	0.45	0.39	1	2	2013	1013	N	VIIRS	n	1	300.01	2.68	D	0	Madagascar dry deciduous forests	Jan	1	79.095	13.1493
23	273	-12.3897	49.1156	337.46	0.38	0.36	1	2	2013	1013	N	VIIRS	n	1	282.57	4.58	D	0	Madagascar dry deciduous forests	Jan	1	79.095	13.1493
24	274	-12.2512	49.2277	339.62	0.38	0.36	1	2	2013	1013	N	VIIRS	n	1	289.04	1.98	D	3	Madagascar dry deciduous forests	Jan	1	79.095	13.1493
25	275	-15.1828	48.158	340.72	0.41	0.37	1	2	2013	1013	N	VIIRS	l	1	298.97	6.1	D	0	Madagascar dry deciduous forests	Jan	1	79.095	13.1493
26	276	-15.1867	48.1548	338.15	0.41	0.37	1	2	2013	1013	N	VIIRS	l	1	301.91	6.86	D	0	Madagascar dry deciduous forests	Jan	1	79.095	13.1493
27	277	-15.1862	48.1586	338.17	0.41	0.37	1	2	2013	1013	N	VIIRS	l	1	301.75	6.1	D	0	Madagascar dry deciduous forests	Jan	1	79.095	13.1493
28	278	-15.903	47.3057	333.44	0.44	0.38	1	2	2013	1013	N	VIIRS	l	1	301.52	3.43	D	0	Madagascar dry deciduous forests	Jan	1	79.095	13.1493
29	279	-15.8994	47.3051	341.89	0.44	0.38	1	2	2013	1013	N	VIIRS	l	1	307	3.43	D	0	Madagascar dry deciduous forests	Jan	1	79.095	13.1493
30	280	-15.4823	47.4893	335.41	0.43	0.38	1	2	2013	1013	N	VIIRS	l	1	306.14	4.81	D	0	Madagascar dry deciduous forests	Jan	1	79.095	13.1493
31	594	-17.5885	46.4372	348.21	0.33	0.55	1	3	2013	953	N	VIIRS	n	1	301.87	4.15	D	0	Madagascar dry deciduous forests	Jan	1	79.095	13.1493
32	598	-19.1341	45.3421	332.25	0.4	0.6	1	3	2013	953	N	VIIRS	l	1	302.73	2.06	D	0	Madagascar dry deciduous forests	Jan	1	79.095	13.1493
33	608	-19.6966	45.3324	348.37	0.41	0.61	1	3	2013	953	N	VIIRS	n	1	297.86	9.17	D	0	Madagascar dry deciduous forests	Jan	1	79.095	13.1493
34	610	-17.1498	47.1485	337.66	0.58	0.52	1	3	2013	953	N	VIIRS	n	1	299.79	4.03	D	0	Madagascar dry deciduous forests	Jan	1	79.095	13.1493
35	611	-19.6962	45.3363	343.54	0.41	0.61	1	3	2013	953	N	VIIRS	n	1	296.86	9.63	D	0	Madagascar dry deciduous forests	Jan	1	79.095	13.1493
36	654	-16.4293	48.085	337.62	0.49	0.49	1	3	2013	953	N	VIIRS	n	1	301.05	2.57	D	0	Madagascar dry deciduous forests	Jan	1	79.095	13.1493
37	655	-16.4288	48.0895	330.8	0.49	0.49	1	3	2013	953	N	VIIRS	l	1	302.12	2.57	D	0	Madagascar dry deciduous forests	Jan	1	79.095	13.1493
38	666	-15.7968	46.1931	335.65	0.32	0.55	1	3	2013	954	N	VIIRS	n	1	294.11	3.04	D	0	Madagascar dry deciduous forests	Jan	1	79.095	13.1493
39	667	-16.3624	46.0668	355.98	0.33	0.56	1	3	2013	954	N	VIIRS	n	1	286.28	7.1	D	0	Madagascar dry deciduous forests	Jan	1	79.095	13.1493
40	668	-16.3628	46.0636	352.1	0.33	0.56	1	3	2013	954	N	VIIRS	n	1	290.64	7.1	D	0	Madagascar dry deciduous forests	Jan	1	79.095	13.1493
41	685	-15.8948	48.2007	338.03	0.48	0.48	1	3	2013	954	N	VIIRS	n	1	288.16	5.24	D	0	Madagascar dry deciduous forests	Jan	1	79.095	13.1493
42	729	-17.603	44.0802	306.01	0.52	0.5	1	3	2013	2244	N	VIIRS	n	1	291.67	1.24	N	0	Madagascar dry deciduous forests	Jan	1	79.095	13.1493
43	984	-13.5787	49.8286	340.97	0.36	0.57	1	4	2013	935	N	VIIRS	n	1	292.47	3.29	D	0	Madagascar dry deciduous forests	Jan	1	79.095	13.1493
44	1210	-17.7108	44.1515	344.57	0.36	0.57	1	4	2013	1115	N	VIIRS	n	1	291.67	8.51	D	0	Madagascar dry deciduous forests	Jan	1	79.095	13.1493
45	1422	-20.6795	45.8633	330.87	0.41	0.45	1	5	2013	1055	N	VIIRS	n	1	298.79	1.38	D	0	Madagascar dry deciduous forests	Jan	1	79.095	13.1493
46	1509	-18.1334	44.0342	344.45	0.53	0.42	1	5	2013	1056	N	VIIRS	n	1	286.62	12.87	D	3	Madagascar dry deciduous forests	Jan	1	79.095	13.1493
47	1533	-17.4588	46.283	337.69	0.42	0.38	1	6	2013	1037	N	VIIRS	n	1	295.71	5.34	D	0	Madagascar dry deciduous forests	Jan	1	79.095	13.1493
48	1538	-19.5313	45.0388	335.95	0.39	0.36	1	6	2013	1037	N	VIIRS	n	1	294.19	3.04	D	0	Madagascar dry deciduous forests	Jan	1	79.095	13.1493
49	1544	-18.4398	44.8496	341.49	0.39	0.36	1	6	2013	1037	N	VIIRS	n	1	297.53	5.73	D	0	Madagascar dry deciduous forests	Jan	1	79.095	13.1493
50	1549	-18.3138	44.7867	335.66	0.39	0.36	1	6	2013	1037	N	VIIRS	n	1	298.3	2.61	D	0	Madagascar dry deciduous forests	Jan	1	79.095	13.1493
51	1582	-15.7413	48.5116	335.12	0.56	0.43	1	6	2013	1038	N	VIIRS	n	1	294.16	2.85	D	0	Madagascar dry deciduous forests	Jan	1	79.095	13.1493
52	1603	-18.4001	44.6869	331.47	0.52	0.42	1	7	2013	1018	N	VIIRS	n	1	292.85	6.17	D	0	Madagascar dry deciduous forests	Jan	1	79.095	13.1493
53	1604	-18.3995	44.6919	331.64	0.52	0.42	1	7	2013	1018	N	VIIRS	n	1	294.84	10.63	D	0	Madagascar dry deciduous forests	Jan	1	79.095	13.1493
54	1932	-14.611	48.0215	335.43	0.38	0.36	1	7	2013	1019	N	VIIRS	n	1	300.34	2.83	D	0	Madagascar dry deciduous forests	Jan	1	79.095	13.1493
55	1944	-13.6972	49.7339	335.07	0.41	0.37	1	7	2013	1019	N	VIIRS	n	1	301.36	4.05	D	0	Madagascar dry deciduous forests	Jan	1	79.095	13.1493
56	1945	-13.4409	49.6103	334.09	0.41	0.37	1	7	2013	1019	N	VIIRS	n	1	303.56	1.26	D	0	Madagascar dry deciduous forests	Jan	1	79.095	13.1493
57	1946	-13.6938	49.7335	342.19	0.41	0.37	1	7	2013	1019	N	VIIRS	n	1	302.67	4.05	D	0	Madagascar dry deciduous forests	Jan	1	79.095	13.1493
58	1952	-13.2376	49.904	340.48	0.42	0.37	1	7	2013	1019	N	VIIRS	n	1	304.72	3.69	D	0	Madagascar dry deciduous forests	Jan	1	79.095	13.1493
59	1958	-13.4697	49.4729	347.93	0.4	0.37	1	7	2013	1019	N	VIIRS	n	1	304.84	14.97	D	0	Madagascar dry deciduous forests	Jan	1	79.095	13.1493
60	1961	-13.2687	49.4856	335.49	0.4	0.37	1	7	2013	1019	N	VIIRS	n	1	300.88	3.92	D	0	Madagascar dry deciduous forests	Jan	1	79.095	13.1493
61	1962	-13.2722	49.486	337.28	0.4	0.37	1	7	2013	1019	N	VIIRS	n	1	300.21	3.08	D	0	Madagascar dry deciduous forests	Jan	1	79.095	13.1493
62	1964	-13.3675	49.8709	336.73	0.41	0.37	1	7	2013	1019	N	VIIRS	l	1	308.66	7.19	D	0	Madagascar dry deciduous forests	Jan	1	79.095	13.1493
63	1967	-16.0301	47.0784	334.59	0.4	0.37	1	7	2013	1019	N	VIIRS	l	1	297.93	6.57	D	0	Madagascar dry deciduous forests	Jan	1	79.095	13.1493
64	1990	-15.97	48.006	342.4	0.39	0.44	1	8	2013	1000	N	VIIRS	n	1	291.86	4.79	D	0	Madagascar dry deciduous forests	Jan	1	79.095	13.1493
65	1991	-15.9755	47.9101	340.34	0.4	0.44	1	8	2013	1000	N	VIIRS	n	1	292.96	6.49	D	0	Madagascar dry deciduous forests	Jan	1	79.095	13.1493
66	1993	-15.9737	47.9101	341.38	0.4	0.44	1	8	2013	1000	N	VIIRS	n	1	293.97	6.95	D	0	Madagascar dry deciduous forests	Jan	1	79.095	13.1493
67	1995	-16.1704	45.6913	332.32	0.55	0.51	1	8	2013	1000	N	VIIRS	n	1	292.79	4.75	D	0	Madagascar dry deciduous forests	Jan	1	79.095	13.1493
68	2000	-12.4337	49.2931	343.47	0.46	0.39	1	8	2013	1001	N	VIIRS	n	1	300.42	12.14	D	0	Madagascar dry deciduous forests	Jan	1	79.095	13.1493
69	2017	-15.089	48.2386	331.49	0.38	0.58	1	9	2013	941	N	VIIRS	n	1	294.45	1.77	D	0	Madagascar dry deciduous forests	Jan	1	79.095	13.1493
70	2022	-15.6181	47.5355	345.62	0.43	0.62	1	9	2013	941	N	VIIRS	n	1	293.51	3.76	D	0	Madagascar dry deciduous forests	Jan	1	79.095	13.1493
71	2023	-14.8112	48.0797	341.95	0.38	0.59	1	9	2013	941	N	VIIRS	n	1	295.3	3.5	D	0	Madagascar dry deciduous forests	Jan	1	79.095	13.1493
72	2024	-14.8302	48.3158	334.58	0.37	0.58	1	9	2013	941	N	VIIRS	n	1	294.69	1.81	D	0	Madagascar dry deciduous forests	Jan	1	79.095	13.1493
73	2025	-14.8158	48.0394	333.76	0.38	0.59	1	9	2013	941	N	VIIRS	n	1	294.99	3.87	D	0	Madagascar dry deciduous forests	Jan	1	79.095	13.1493
74	2030	-15.7545	48.0628	330.68	0.39	0.6	1	9	2013	941	N	VIIRS	n	1	295.93	3.35	D	0	Madagascar dry deciduous forests	Jan	1	79.095	13.1493
75	2056	-12.8133	49.5947	342.26	0.57	0.52	1	9	2013	942	N	VIIRS	n	1	299.17	5.51	D	0	Madagascar dry deciduous forests	Jan	1	79.095	13.1493
76	2068	-15.5975	48.6384	303.87	0.6	0.53	1	9	2013	2230	N	VIIRS	n	1	288.65	0.61	N	0	Madagascar dry deciduous forests	Jan	1	79.095	13.1493
77	2137	-19.7762	45.1752	339.29	0.48	0.48	1	10	2013	1102	N	VIIRS	n	1	295.57	3.68	D	0	Madagascar dry deciduous forests	Jan	1	79.095	13.1493
78	2139	-15.6495	48.0828	333.63	0.44	0.62	1	10	2013	1103	N	VIIRS	n	1	295.4	2.93	D	0	Madagascar dry deciduous forests	Jan	1	79.095	13.1493
79	2148	-12.5169	49.4218	308.88	0.47	0.4	1	10	2013	2211	N	VIIRS	n	1	290.9	1.15	N	0	Madagascar dry deciduous forests	Jan	1	79.095	13.1493
80	2287	-17.6729	45.6801	342.46	0.45	0.39	1	11	2013	1043	N	VIIRS	n	1	302.56	5.72	D	0	Madagascar dry deciduous forests	Jan	1	79.095	13.1493
81	2288	-16.003	46.054	342.21	0.49	0.41	1	11	2013	1044	N	VIIRS	n	1	302.74	3.93	D	0	Madagascar dry deciduous forests	Jan	1	79.095	13.1493
82	2289	-16.0067	46.0546	338.07	0.49	0.41	1	11	2013	1044	N	VIIRS	n	1	303.36	3.93	D	0	Madagascar dry deciduous forests	Jan	1	79.095	13.1493
83	2290	-16.1776	47.5398	330.3	0.39	0.44	1	11	2013	1044	N	VIIRS	l	1	300.76	1.35	D	0	Madagascar dry deciduous forests	Jan	1	79.095	13.1493
84	2291	-16.0495	47.5108	338.28	0.39	0.44	1	11	2013	1044	N	VIIRS	n	1	302.09	2.73	D	0	Madagascar dry deciduous forests	Jan	1	79.095	13.1493
85	2292	-16.3851	46.1504	335.4	0.49	0.4	1	11	2013	1044	N	VIIRS	n	1	300.63	3.47	D	0	Madagascar dry deciduous forests	Jan	1	79.095	13.1493
86	2293	-16.3843	46.1551	336.49	0.49	0.41	1	11	2013	1044	N	VIIRS	n	1	300.53	3.47	D	0	Madagascar dry deciduous forests	Jan	1	79.095	13.1493
87	2294	-15.1651	48.1335	336.48	0.44	0.46	1	11	2013	1044	N	VIIRS	n	1	287.65	4.82	D	0	Madagascar dry deciduous forests	Jan	1	79.095	13.1493
88	2297	-12.4256	48.8268	337.05	0.55	0.51	1	11	2013	1045	N	VIIRS	n	1	299.1	8.42	D	0	Madagascar dry deciduous forests	Jan	1	79.095	13.1493
89	2298	-12.8842	49.7015	337.97	0.62	0.54	1	11	2013	1045	N	VIIRS	n	1	301.25	2.85	D	0	Madagascar dry deciduous forests	Jan	1	79.095	13.1493
90	2299	-14.5782	48.4373	304.38	0.41	0.37	1	11	2013	2152	N	VIIRS	n	1	289.4	0.9	N	0	Madagascar dry deciduous forests	Jan	1	79.095	13.1493
91	2300	-14.5719	48.442	319.56	0.41	0.37	1	11	2013	2152	N	VIIRS	n	1	290.97	1.34	N	0	Madagascar dry deciduous forests	Jan	1	79.095	13.1493
92	2301	-14.5753	48.4414	316.66	0.41	0.37	1	11	2013	2152	N	VIIRS	n	1	290.31	1.34	N	0	Madagascar dry deciduous forests	Jan	1	79.095	13.1493
93	2302	-14.5714	48.4385	306.2	0.41	0.37	1	11	2013	2152	N	VIIRS	n	1	289.64	1.34	N	0	Madagascar dry deciduous forests	Jan	1	79.095	13.1493
94	2303	-14.5043	48.4135	318.1	0.41	0.37	1	11	2013	2152	N	VIIRS	n	1	290.08	2.22	N	0	Madagascar dry deciduous forests	Jan	1	79.095	13.1493
95	2304	-14.5078	48.413	311.87	0.41	0.37	1	11	2013	2152	N	VIIRS	n	1	290.11	1.38	N	0	Madagascar dry deciduous forests	Jan	1	79.095	13.1493
96	2306	-15.4894	48.1583	310.46	0.41	0.37	1	11	2013	2153	N	VIIRS	n	1	291.31	1.09	N	0	Madagascar dry deciduous forests	Jan	1	79.095	13.1493
97	2356	-19.5938	45.4354	342.17	0.42	0.38	1	12	2013	1024	N	VIIRS	l	1	283.89	69.9	D	0	Madagascar dry deciduous forests	Jan	1	79.095	13.1493
98	2357	-19.5973	45.436	367	0.42	0.38	1	12	2013	1024	N	VIIRS	l	1	283.16	69.9	D	0	Madagascar dry deciduous forests	Jan	1	79.095	13.1493
99	2367	-14.4532	48.0067	336.45	0.4	0.37	1	12	2013	1025	N	VIIRS	n	1	301.58	6.31	D	0	Madagascar dry deciduous forests	Jan	1	79.095	13.1493
100	2368	-16.9361	46.5796	345.36	0.39	0.36	1	12	2013	1025	N	VIIRS	n	1	300.85	2.98	D	0	Madagascar dry deciduous forests	Jan	1	79.095	13.1493
101	2370	-15.8332	47.956	338.3	0.39	0.36	1	12	2013	1025	N	VIIRS	n	1	301.89	5.96	D	0	Madagascar dry deciduous forests	Jan	1	79.095	13.1493
102	2373	-15.9055	47.9424	346.45	0.39	0.36	1	12	2013	1025	N	VIIRS	n	1	303.29	6.75	D	0	Madagascar dry deciduous forests	Jan	1	79.095	13.1493
103	2376	-15.8996	47.8701	343.07	0.39	0.36	1	12	2013	1025	N	VIIRS	n	1	302.19	3.39	D	0	Madagascar dry deciduous forests	Jan	1	79.095	13.1493
104	2378	-17.3595	45.0352	339.94	0.42	0.38	1	12	2013	1025	N	VIIRS	n	1	303.61	2.57	D	0	Madagascar dry deciduous forests	Jan	1	79.095	13.1493
105	2380	-15.8365	47.9566	337.06	0.39	0.36	1	12	2013	1025	N	VIIRS	n	1	302.01	8.46	D	0	Madagascar dry deciduous forests	Jan	1	79.095	13.1493
106	2381	-15.9088	47.9429	346.82	0.39	0.36	1	12	2013	1025	N	VIIRS	n	1	303.88	6.75	D	0	Madagascar dry deciduous forests	Jan	1	79.095	13.1493
107	2383	-15.9269	47.8934	343.56	0.39	0.36	1	12	2013	1025	N	VIIRS	n	1	305.57	4.62	D	0	Madagascar dry deciduous forests	Jan	1	79.095	13.1493
108	2384	-14.8965	48.1426	339.07	0.4	0.37	1	12	2013	1025	N	VIIRS	n	1	301.5	3.35	D	0	Madagascar dry deciduous forests	Jan	1	79.095	13.1493
109	2387	-15.9263	47.897	336.58	0.39	0.36	1	12	2013	1025	N	VIIRS	n	1	303.28	3.32	D	0	Madagascar dry deciduous forests	Jan	1	79.095	13.1493
110	2388	-15.2243	48.0345	337.72	0.4	0.37	1	12	2013	1025	N	VIIRS	n	1	300.91	4.22	D	0	Madagascar dry deciduous forests	Jan	1	79.095	13.1493
111	2390	-14.5689	48.4436	332.26	0.41	0.37	1	12	2013	1025	N	VIIRS	n	1	298.84	3.66	D	0	Madagascar dry deciduous forests	Jan	1	79.095	13.1493
112	2391	-15.1646	48.1454	339.11	0.4	0.37	1	12	2013	1025	N	VIIRS	n	1	294.24	2.69	D	0	Madagascar dry deciduous forests	Jan	1	79.095	13.1493
113	2394	-15.3904	48.1953	338.54	0.4	0.37	1	12	2013	1025	N	VIIRS	n	1	300.4	4.01	D	0	Madagascar dry deciduous forests	Jan	1	79.095	13.1493
114	2395	-15.1908	48.1994	339.65	0.4	0.37	1	12	2013	1025	N	VIIRS	n	1	297.94	2.99	D	0	Madagascar dry deciduous forests	Jan	1	79.095	13.1493
115	2397	-15.4009	48.2625	343.69	0.4	0.37	1	12	2013	1025	N	VIIRS	n	1	295.65	3.6	D	0	Madagascar dry deciduous forests	Jan	1	79.095	13.1493
116	2399	-15.4007	48.262	340.88	0.4	0.37	1	12	2013	1025	N	VIIRS	n	1	297.01	8.89	D	0	Madagascar dry deciduous forests	Jan	1	79.095	13.1493
117	2404	-15.5749	48.6788	336.52	0.41	0.37	1	12	2013	1025	N	VIIRS	n	1	302.52	6.67	D	0	Madagascar dry deciduous forests	Jan	1	79.095	13.1493
118	2405	-15.5755	48.675	339.11	0.41	0.37	1	12	2013	1025	N	VIIRS	n	1	304.69	8.33	D	0	Madagascar dry deciduous forests	Jan	1	79.095	13.1493
119	2406	-14.6812	48.3322	346.58	0.41	0.37	1	12	2013	1025	N	VIIRS	n	1	302.54	18.54	D	0	Madagascar dry deciduous forests	Jan	1	79.095	13.1493
120	2416	-16.2844	47.6621	336.9	0.39	0.36	1	12	2013	1025	N	VIIRS	n	1	304.96	2.02	D	0	Madagascar dry deciduous forests	Jan	1	79.095	13.1493
121	2417	-15.2312	47.6554	334.86	0.39	0.36	1	12	2013	1025	N	VIIRS	n	1	302.63	4.66	D	0	Madagascar dry deciduous forests	Jan	1	79.095	13.1493
122	2418	-15.2319	47.6294	334.45	0.39	0.36	1	12	2013	1025	N	VIIRS	n	1	301.48	2.78	D	0	Madagascar dry deciduous forests	Jan	1	79.095	13.1493
123	2419	-15.8641	47.5739	306.55	0.52	0.5	1	12	2013	2134	N	VIIRS	n	1	290.76	0.84	N	0	Madagascar dry deciduous forests	Jan	1	79.095	13.1493
124	2460	-19.2872	45.2773	335.51	0.51	0.5	1	13	2013	1005	N	VIIRS	n	1	301.52	2.63	D	0	Madagascar dry deciduous forests	Jan	1	79.095	13.1493
125	2462	-19.2882	45.2748	337.7	0.51	0.49	1	13	2013	1005	N	VIIRS	n	1	301.37	3.37	D	0	Madagascar dry deciduous forests	Jan	1	79.095	13.1493
126	2464	-19.1005	44.9787	332.04	0.53	0.5	1	13	2013	1005	N	VIIRS	n	1	296.63	6.71	D	0	Madagascar dry deciduous forests	Jan	1	79.095	13.1493
127	2473	-19.5803	45.4696	332.91	0.5	0.49	1	13	2013	1005	N	VIIRS	n	1	300.04	2.43	D	0	Madagascar dry deciduous forests	Jan	1	79.095	13.1493
128	2475	-19.6368	45.2127	348.99	0.52	0.5	1	13	2013	1005	N	VIIRS	n	1	298.06	5.78	D	0	Madagascar dry deciduous forests	Jan	1	79.095	13.1493
129	2477	-19.6362	45.2174	336.13	0.52	0.5	1	13	2013	1005	N	VIIRS	n	1	297.28	5.78	D	0	Madagascar dry deciduous forests	Jan	1	79.095	13.1493
130	2479	-19.6321	45.2122	336.92	0.52	0.5	1	13	2013	1005	N	VIIRS	n	1	296.48	3.17	D	0	Madagascar dry deciduous forests	Jan	1	79.095	13.1493
131	2480	-20.1853	45.6083	333.09	0.5	0.49	1	13	2013	1005	N	VIIRS	n	1	299.16	3.81	D	0	Madagascar dry deciduous forests	Jan	1	79.095	13.1493
132	2493	-17.5044	45.8746	338.12	0.45	0.47	1	13	2013	1006	N	VIIRS	n	1	301.79	4.87	D	0	Madagascar dry deciduous forests	Jan	1	79.095	13.1493
133	2494	-17.5074	45.8716	342.48	0.45	0.47	1	13	2013	1006	N	VIIRS	n	1	302.34	3.18	D	0	Madagascar dry deciduous forests	Jan	1	79.095	13.1493
134	2495	-14.9725	48.1721	336.13	0.46	0.39	1	13	2013	1006	N	VIIRS	n	1	302.41	5	D	0	Madagascar dry deciduous forests	Jan	1	79.095	13.1493
135	2498	-17.5947	45.5638	332.52	0.47	0.48	1	13	2013	1006	N	VIIRS	n	1	301.89	1.66	D	0	Madagascar dry deciduous forests	Jan	1	79.095	13.1493
136	2499	-17.1494	45.604	336.53	0.46	0.47	1	13	2013	1006	N	VIIRS	n	1	302.04	5.32	D	0	Madagascar dry deciduous forests	Jan	1	79.095	13.1493
137	2500	-17.4977	45.7007	334.55	0.46	0.47	1	13	2013	1006	N	VIIRS	n	1	303.84	3.1	D	0	Madagascar dry deciduous forests	Jan	1	79.095	13.1493
138	2502	-15.3081	48.4293	347.26	0.46	0.39	1	13	2013	1006	N	VIIRS	n	1	301.22	23.97	D	0	Madagascar dry deciduous forests	Jan	1	79.095	13.1493
139	2503	-15.307	48.4377	334.32	0.45	0.39	1	13	2013	1006	N	VIIRS	l	1	300.31	11.06	D	0	Madagascar dry deciduous forests	Jan	1	79.095	13.1493
140	2505	-15.3117	48.43	348.68	0.46	0.39	1	13	2013	1006	N	VIIRS	n	1	302.36	8.89	D	0	Madagascar dry deciduous forests	Jan	1	79.095	13.1493
141	2506	-15.0253	48.3515	337.27	0.46	0.39	1	13	2013	1006	N	VIIRS	n	1	298.33	5.96	D	0	Madagascar dry deciduous forests	Jan	1	79.095	13.1493
142	2509	-17.1445	46.9335	337.72	0.57	0.43	1	13	2013	1006	N	VIIRS	l	1	308.06	11.77	D	0	Madagascar dry deciduous forests	Jan	1	79.095	13.1493
143	2510	-15.8276	48.0292	333.16	0.48	0.4	1	13	2013	1006	N	VIIRS	l	1	299.78	3.53	D	0	Madagascar dry deciduous forests	Jan	1	79.095	13.1493
144	2512	-16.5123	46.8157	333.89	0.57	0.43	1	13	2013	1006	N	VIIRS	n	1	304.76	3.12	D	0	Madagascar dry deciduous forests	Jan	1	79.095	13.1493
145	2513	-17.6671	46.3718	344.03	0.42	0.45	1	13	2013	1006	N	VIIRS	n	1	305.85	7.27	D	0	Madagascar dry deciduous forests	Jan	1	79.095	13.1493
146	2514	-16.2931	44.5133	330.43	0.52	0.5	1	13	2013	1006	N	VIIRS	n	1	295.92	3.39	D	0	Madagascar dry deciduous forests	Jan	1	79.095	13.1493
147	2516	-16.2951	44.5167	334.96	0.53	0.5	1	13	2013	1006	N	VIIRS	n	1	296.3	3.07	D	0	Madagascar dry deciduous forests	Jan	1	79.095	13.1493
148	2517	-17.4453	46.3271	332.68	0.42	0.45	1	13	2013	1006	N	VIIRS	l	1	304.53	1.8	D	0	Madagascar dry deciduous forests	Jan	1	79.095	13.1493
149	2520	-15.5642	47.2523	337.79	0.52	0.42	1	13	2013	1006	N	VIIRS	n	1	301.97	5.57	D	0	Madagascar dry deciduous forests	Jan	1	79.095	13.1493
150	2521	-17.5427	46.2709	348.86	0.42	0.45	1	13	2013	1006	N	VIIRS	n	1	304.17	6.85	D	0	Madagascar dry deciduous forests	Jan	1	79.095	13.1493
151	2522	-17.3536	46.3454	331.17	0.42	0.45	1	13	2013	1006	N	VIIRS	l	1	304.58	3.03	D	0	Madagascar dry deciduous forests	Jan	1	79.095	13.1493
152	2523	-17.4146	46.3342	332.63	0.42	0.45	1	13	2013	1006	N	VIIRS	l	1	305.13	2.39	D	0	Madagascar dry deciduous forests	Jan	1	79.095	13.1493
153	2524	-13.2138	49.4131	344.92	0.4	0.37	1	13	2013	1007	N	VIIRS	l	1	302.05	7.66	D	0	Madagascar dry deciduous forests	Jan	1	79.095	13.1493
154	2525	-12.5915	49.4548	345.96	0.4	0.37	1	13	2013	1007	N	VIIRS	l	1	301.92	6.16	D	0	Madagascar dry deciduous forests	Jan	1	79.095	13.1493
155	2526	-13.1709	49.3722	334.51	0.4	0.37	1	13	2013	1007	N	VIIRS	l	1	300.7	8.42	D	0	Madagascar dry deciduous forests	Jan	1	79.095	13.1493
156	2527	-13.2104	49.4126	348.2	0.4	0.37	1	13	2013	1007	N	VIIRS	l	1	301.52	7.66	D	0	Madagascar dry deciduous forests	Jan	1	79.095	13.1493
157	2528	-13.168	49.368	336.42	0.4	0.37	1	13	2013	1007	N	VIIRS	l	1	301.81	3.74	D	0	Madagascar dry deciduous forests	Jan	1	79.095	13.1493
158	2529	-12.592	49.4511	345.51	0.4	0.37	1	13	2013	1007	N	VIIRS	l	1	301.54	6.16	D	0	Madagascar dry deciduous forests	Jan	1	79.095	13.1493
159	2530	-12.5892	49.4469	334.08	0.4	0.37	1	13	2013	1007	N	VIIRS	l	1	297.7	2.78	D	0	Madagascar dry deciduous forests	Jan	1	79.095	13.1493
160	2531	-15.5468	48.6493	304.46	0.45	0.63	1	13	2013	2115	N	VIIRS	n	1	288.42	0.84	N	0	Madagascar dry deciduous forests	Jan	1	79.095	13.1493
161	2532	-15.5527	48.6482	324.33	0.45	0.63	1	13	2013	2115	N	VIIRS	n	1	288.88	1.26	N	0	Madagascar dry deciduous forests	Jan	1	79.095	13.1493
162	2533	-15.5548	48.6583	307.91	0.45	0.63	1	13	2013	2115	N	VIIRS	n	1	288.2	0.85	N	0	Madagascar dry deciduous forests	Jan	1	79.095	13.1493
163	2534	-15.5584	48.6468	302.13	0.45	0.63	1	13	2013	2115	N	VIIRS	n	1	288.28	1.26	N	0	Madagascar dry deciduous forests	Jan	1	79.095	13.1493
164	2535	-15.5596	48.6524	304.6	0.45	0.63	1	13	2013	2115	N	VIIRS	n	1	288.26	1.26	N	0	Madagascar dry deciduous forests	Jan	1	79.095	13.1493
165	2536	-19.8245	45.5258	295.42	0.58	0.7	1	13	2013	2116	N	VIIRS	n	1	282.73	4.95	N	3	Madagascar dry deciduous forests	Jan	1	79.095	13.1493
166	2537	-19.8259	45.5316	296.02	0.58	0.7	1	13	2013	2116	N	VIIRS	n	1	284.97	6.41	N	0	Madagascar dry deciduous forests	Jan	1	79.095	13.1493
167	2540	-15.5498	48.6462	310.44	0.78	0.78	1	13	2013	2256	N	VIIRS	n	1	286.73	3.1	N	0	Madagascar dry deciduous forests	Jan	1	79.095	13.1493
168	2541	-15.5504	48.652	298.23	0.78	0.78	1	13	2013	2256	N	VIIRS	n	1	285.07	0.73	N	0	Madagascar dry deciduous forests	Jan	1	79.095	13.1493
169	2542	-15.5502	48.6484	310.46	0.78	0.78	1	13	2013	2256	N	VIIRS	n	1	286.49	1.59	N	0	Madagascar dry deciduous forests	Jan	1	79.095	13.1493
170	2543	-20.1892	45.6075	312.87	0.56	0.68	1	13	2013	2257	N	VIIRS	n	1	287.53	7.38	N	0	Madagascar dry deciduous forests	Jan	1	79.095	13.1493
171	2544	-20.1878	45.6053	315.29	0.55	0.68	1	13	2013	2257	N	VIIRS	n	1	287.43	7.4	N	0	Madagascar dry deciduous forests	Jan	1	79.095	13.1493
172	2653	-15.6517	46.6828	330.73	0.38	0.59	1	14	2013	947	N	VIIRS	n	1	293.96	3.02	D	0	Madagascar dry deciduous forests	Jan	1	79.095	13.1493
173	2654	-17.6307	46.2497	351.18	0.43	0.62	1	14	2013	947	N	VIIRS	n	1	295.62	8.24	D	0	Madagascar dry deciduous forests	Jan	1	79.095	13.1493
174	2655	-16.8524	45.1186	331	0.5	0.66	1	14	2013	947	N	VIIRS	n	1	293.61	5.09	D	0	Madagascar dry deciduous forests	Jan	1	79.095	13.1493
175	2656	-16.8515	45.1173	330.19	0.5	0.66	1	14	2013	947	N	VIIRS	n	1	293.24	2.02	D	0	Madagascar dry deciduous forests	Jan	1	79.095	13.1493
176	2658	-15.6019	47.5712	337.02	0.33	0.56	1	14	2013	947	N	VIIRS	n	1	294.73	3.52	D	0	Madagascar dry deciduous forests	Jan	1	79.095	13.1493
177	2659	-16.1837	45.682	330.64	0.45	0.63	1	14	2013	947	N	VIIRS	n	1	293.21	2.58	D	0	Madagascar dry deciduous forests	Jan	1	79.095	13.1493
178	2660	-16.1859	45.6826	332.92	0.45	0.63	1	14	2013	947	N	VIIRS	n	1	293.55	1.79	D	0	Madagascar dry deciduous forests	Jan	1	79.095	13.1493
179	2661	-15.5625	48.655	335.85	0.56	0.52	1	14	2013	947	N	VIIRS	n	1	296.44	7.16	D	0	Madagascar dry deciduous forests	Jan	1	79.095	13.1493
180	2662	-15.5565	48.6645	335.7	0.56	0.52	1	14	2013	947	N	VIIRS	n	1	297.18	7.98	D	0	Madagascar dry deciduous forests	Jan	1	79.095	13.1493
181	2670	-17.0614	46.1535	331.2	0.43	0.62	1	14	2013	947	N	VIIRS	n	1	294.5	2.69	D	0	Madagascar dry deciduous forests	Jan	1	79.095	13.1493
182	2671	-17.0612	46.1497	334.77	0.43	0.62	1	14	2013	947	N	VIIRS	n	1	293.29	4.04	D	0	Madagascar dry deciduous forests	Jan	1	79.095	13.1493
183	2672	-15.632	48.1882	330.52	0.61	0.53	1	14	2013	947	N	VIIRS	n	1	294	4.92	D	0	Madagascar dry deciduous forests	Jan	1	79.095	13.1493
184	2673	-16.1565	47.7305	336.03	0.33	0.55	1	14	2013	947	N	VIIRS	n	1	295.47	2.42	D	0	Madagascar dry deciduous forests	Jan	1	79.095	13.1493
185	2674	-15.7186	48.0562	334.19	0.62	0.54	1	14	2013	947	N	VIIRS	n	1	294.33	6.94	D	0	Madagascar dry deciduous forests	Jan	1	79.095	13.1493
186	2675	-17.3344	44.9128	340.35	0.52	0.67	1	14	2013	947	N	VIIRS	n	1	293.32	6.74	D	0	Madagascar dry deciduous forests	Jan	1	79.095	13.1493
187	2676	-15.9615	47.8223	332.31	0.32	0.55	1	14	2013	947	N	VIIRS	n	1	292.68	2.26	D	0	Madagascar dry deciduous forests	Jan	1	79.095	13.1493
188	2678	-16.1227	47.5662	330.86	0.34	0.56	1	14	2013	947	N	VIIRS	n	1	293.44	2.69	D	0	Madagascar dry deciduous forests	Jan	1	79.095	13.1493
189	2679	-14.8511	47.4601	330.68	0.33	0.55	1	14	2013	948	N	VIIRS	n	1	293.64	2.7	D	0	Madagascar dry deciduous forests	Jan	1	79.095	13.1493
190	2680	-14.8515	47.457	331.09	0.33	0.55	1	14	2013	948	N	VIIRS	n	1	293.11	2.7	D	0	Madagascar dry deciduous forests	Jan	1	79.095	13.1493
191	2684	-13.6132	49.7197	331.06	0.45	0.47	1	14	2013	948	N	VIIRS	n	1	291.6	6.17	D	0	Madagascar dry deciduous forests	Jan	1	79.095	13.1493
192	2685	-13.4873	49.7668	328.93	0.45	0.47	1	14	2013	948	N	VIIRS	n	1	296.37	2.69	D	0	Madagascar dry deciduous forests	Jan	1	79.095	13.1493
193	2706	-20.1947	45.6142	340.11	0.62	0.71	1	14	2013	1126	N	VIIRS	n	1	293.08	7.19	D	0	Madagascar dry deciduous forests	Jan	1	79.095	13.1493
194	2707	-20.1913	45.616	338.12	0.62	0.71	1	14	2013	1126	N	VIIRS	n	1	293	5.83	D	0	Madagascar dry deciduous forests	Jan	1	79.095	13.1493
195	2714	-13.6728	49.1134	339.52	0.39	0.59	1	14	2013	2236	N	VIIRS	n	1	289.41	2.43	N	3	Madagascar dry deciduous forests	Jan	1	79.095	13.1493
196	2715	-13.6725	49.1102	311.97	0.39	0.59	1	14	2013	2236	N	VIIRS	n	1	288.99	2.43	N	3	Madagascar dry deciduous forests	Jan	1	79.095	13.1493
197	2716	-13.6775	49.0595	304.1	0.38	0.59	1	14	2013	2236	N	VIIRS	n	1	288.43	0.98	N	0	Madagascar dry deciduous forests	Jan	1	79.095	13.1493
198	2718	-16.1984	48.0505	318.62	0.35	0.57	1	14	2013	2237	N	VIIRS	n	1	289.73	0.95	N	0	Madagascar dry deciduous forests	Jan	1	79.095	13.1493
199	2746	-14.5278	47.8739	329.8	0.64	0.72	1	15	2013	929	N	VIIRS	n	1	289.77	4.2	D	0	Madagascar dry deciduous forests	Jan	1	79.095	13.1493
200	2809	-19.8877	45.4421	331.54	0.62	0.54	1	15	2013	1108	N	VIIRS	n	1	295.86	6.97	D	0	Madagascar dry deciduous forests	Jan	1	79.095	13.1493
201	2878	-15.4706	48.6058	333.26	0.6	0.7	1	15	2013	1109	N	VIIRS	n	1	289.02	11.59	D	0	Madagascar dry deciduous forests	Jan	1	79.095	13.1493
202	2879	-15.4651	48.6063	336.84	0.6	0.71	1	15	2013	1109	N	VIIRS	n	1	289.77	9.43	D	0	Madagascar dry deciduous forests	Jan	1	79.095	13.1493
203	2881	-15.9798	45.8117	347.53	0.39	0.59	1	15	2013	1109	N	VIIRS	n	1	292.58	2.14	D	0	Madagascar dry deciduous forests	Jan	1	79.095	13.1493
204	2882	-15.8432	48.1281	340.23	0.55	0.68	1	15	2013	1109	N	VIIRS	n	1	287.21	4.43	D	0	Madagascar dry deciduous forests	Jan	1	79.095	13.1493
205	2883	-16.6632	46.4064	331.45	0.41	0.61	1	15	2013	1109	N	VIIRS	n	1	292.58	2.55	D	0	Madagascar dry deciduous forests	Jan	1	79.095	13.1493
206	2884	-16.7702	46.6082	343.3	0.42	0.61	1	15	2013	1109	N	VIIRS	n	1	293.47	5.29	D	0	Madagascar dry deciduous forests	Jan	1	79.095	13.1493
207	2885	-15.8801	48.0168	300.56	0.52	0.42	1	15	2013	2218	N	VIIRS	n	1	276.73	0.5	N	0	Madagascar dry deciduous forests	Jan	1	79.095	13.1493
208	2887	-15.2157	48.4804	305.47	0.55	0.42	1	15	2013	2218	N	VIIRS	n	1	279.96	0.97	N	0	Madagascar dry deciduous forests	Jan	1	79.095	13.1493
209	2889	-15.2892	47.5593	297.88	0.49	0.4	1	15	2013	2218	N	VIIRS	n	1	273.44	0.88	N	0	Madagascar dry deciduous forests	Jan	1	79.095	13.1493
210	2990	-20.7691	45.4939	335.74	0.48	0.4	1	16	2013	1049	N	VIIRS	n	1	304.56	3.37	D	0	Madagascar dry deciduous forests	Jan	1	79.095	13.1493
211	2991	-20.7712	45.5039	346.45	0.48	0.4	1	16	2013	1049	N	VIIRS	n	1	305.33	20.58	D	0	Madagascar dry deciduous forests	Jan	1	79.095	13.1493
212	2994	-20.7683	45.4986	336.03	0.48	0.4	1	16	2013	1049	N	VIIRS	n	1	303.7	5.23	D	0	Madagascar dry deciduous forests	Jan	1	79.095	13.1493
213	3138	-16.1978	46.2282	343.06	0.41	0.45	1	16	2013	1050	N	VIIRS	n	1	299.81	6.22	D	0	Madagascar dry deciduous forests	Jan	1	79.095	13.1493
214	3140	-16.2019	46.229	341.8	0.41	0.45	1	16	2013	1050	N	VIIRS	n	1	300.11	6.22	D	0	Madagascar dry deciduous forests	Jan	1	79.095	13.1493
215	3142	-15.0623	48.1246	330.44	0.56	0.52	1	16	2013	1050	N	VIIRS	n	1	298.69	3.7	D	0	Madagascar dry deciduous forests	Jan	1	79.095	13.1493
216	3154	-15.154	48.081	344.98	0.56	0.51	1	16	2013	1050	N	VIIRS	n	1	298.22	9.79	D	0	Madagascar dry deciduous forests	Jan	1	79.095	13.1493
217	3155	-16.9554	46.0008	347.63	0.39	0.44	1	16	2013	1050	N	VIIRS	n	1	298.26	9.4	D	0	Madagascar dry deciduous forests	Jan	1	79.095	13.1493
218	3156	-15.8833	47.5665	332.66	0.5	0.49	1	16	2013	1050	N	VIIRS	n	1	297.76	8.65	D	0	Madagascar dry deciduous forests	Jan	1	79.095	13.1493
219	3157	-15.8789	47.5628	333.01	0.5	0.49	1	16	2013	1050	N	VIIRS	n	1	298.91	3.48	D	0	Madagascar dry deciduous forests	Jan	1	79.095	13.1493
220	3158	-15.8834	47.5636	353.06	0.5	0.49	1	16	2013	1050	N	VIIRS	n	1	298.59	9.99	D	0	Madagascar dry deciduous forests	Jan	1	79.095	13.1493
221	3159	-15.0296	47.3989	331.55	0.51	0.49	1	16	2013	1050	N	VIIRS	n	1	294.65	2.26	D	0	Madagascar dry deciduous forests	Jan	1	79.095	13.1493
222	3160	-15.8842	47.5618	343.06	0.5	0.49	1	16	2013	1050	N	VIIRS	n	1	298.47	8.53	D	0	Madagascar dry deciduous forests	Jan	1	79.095	13.1493
223	3161	-15.5966	47.2294	335.61	0.48	0.48	1	16	2013	1050	N	VIIRS	n	1	296.69	3.05	D	0	Madagascar dry deciduous forests	Jan	1	79.095	13.1493
224	3162	-16.3463	45.8405	334.42	0.39	0.44	1	16	2013	1050	N	VIIRS	n	1	300.9	6	D	0	Madagascar dry deciduous forests	Jan	1	79.095	13.1493
225	3164	-15.0308	48.0323	338.28	0.55	0.51	1	16	2013	1050	N	VIIRS	n	1	301.9	2.55	D	0	Madagascar dry deciduous forests	Jan	1	79.095	13.1493
226	3169	-15.0653	47.7391	338.55	0.53	0.5	1	16	2013	1050	N	VIIRS	n	1	299.59	5.49	D	0	Madagascar dry deciduous forests	Jan	1	79.095	13.1493
227	3171	-17.3844	47.2999	339.77	0.45	0.47	1	16	2013	1050	N	VIIRS	n	1	300.27	3.48	D	0	Madagascar dry deciduous forests	Jan	1	79.095	13.1493
228	3172	-17.3809	47.2948	332.44	0.45	0.47	1	16	2013	1050	N	VIIRS	n	1	300.06	3.86	D	0	Madagascar dry deciduous forests	Jan	1	79.095	13.1493
229	3174	-15.9569	47.1789	333.39	0.47	0.48	1	16	2013	1050	N	VIIRS	n	1	301.84	5.37	D	0	Madagascar dry deciduous forests	Jan	1	79.095	13.1493
230	3175	-15.0298	48.0376	338.59	0.55	0.51	1	16	2013	1050	N	VIIRS	n	1	301.73	5.03	D	0	Madagascar dry deciduous forests	Jan	1	79.095	13.1493
231	3176	-15.0299	48.0345	348.73	0.56	0.51	1	16	2013	1050	N	VIIRS	n	1	301.33	6.13	D	0	Madagascar dry deciduous forests	Jan	1	79.095	13.1493
232	3177	-12.7482	49.4849	334.09	0.38	0.59	1	16	2013	1051	N	VIIRS	n	1	289.52	4.97	D	0	Madagascar dry deciduous forests	Jan	1	79.095	13.1493
233	3178	-12.7435	49.4804	352.75	0.38	0.59	1	16	2013	1051	N	VIIRS	n	1	289.22	5.66	D	0	Madagascar dry deciduous forests	Jan	1	79.095	13.1493
234	3179	-12.6166	49.3782	332.81	0.38	0.58	1	16	2013	1051	N	VIIRS	n	1	285.85	3.16	D	0	Madagascar dry deciduous forests	Jan	1	79.095	13.1493
235	3180	-12.6149	49.3785	338.25	0.38	0.58	1	16	2013	1051	N	VIIRS	n	1	286.87	4.1	D	0	Madagascar dry deciduous forests	Jan	1	79.095	13.1493
236	3181	-12.5286	49.4481	341.3	0.38	0.59	1	16	2013	1051	N	VIIRS	n	1	289.32	4.7	D	0	Madagascar dry deciduous forests	Jan	1	79.095	13.1493
237	3182	-12.5319	49.46	338.9	0.38	0.59	1	16	2013	1051	N	VIIRS	n	1	288.8	8.74	D	0	Madagascar dry deciduous forests	Jan	1	79.095	13.1493
238	3183	-12.5334	49.4523	338.72	0.38	0.59	1	16	2013	1051	N	VIIRS	n	1	288.75	4.7	D	0	Madagascar dry deciduous forests	Jan	1	79.095	13.1493
239	3184	-15.5873	48.6534	297.68	0.38	0.36	1	16	2013	2159	N	VIIRS	n	1	272.62	0.44	N	0	Madagascar dry deciduous forests	Jan	1	79.095	13.1493
240	3393	-15.9478	46.8053	337.51	0.4	0.37	1	17	2013	1031	N	VIIRS	n	1	294.06	2.87	D	0	Madagascar dry deciduous forests	Jan	1	79.095	13.1493
241	3410	-15.8908	47.8484	333.22	0.43	0.38	1	17	2013	1031	N	VIIRS	n	1	302.25	2.55	D	0	Madagascar dry deciduous forests	Jan	1	79.095	13.1493
242	3418	-16.1555	47.2921	336.02	0.41	0.37	1	17	2013	1031	N	VIIRS	l	1	306.38	2.84	D	0	Madagascar dry deciduous forests	Jan	1	79.095	13.1493
243	3422	-15.3065	47.6908	335.71	0.43	0.38	1	17	2013	1031	N	VIIRS	n	1	293.66	2.54	D	0	Madagascar dry deciduous forests	Jan	1	79.095	13.1493
244	3423	-15.31	47.6914	336.59	0.43	0.38	1	17	2013	1031	N	VIIRS	n	1	292.14	2.54	D	0	Madagascar dry deciduous forests	Jan	1	79.095	13.1493
245	3430	-16.2069	46.6663	345.19	0.4	0.37	1	17	2013	1031	N	VIIRS	n	1	303.77	4.62	D	0	Madagascar dry deciduous forests	Jan	1	79.095	13.1493
246	3431	-16.0698	46.3669	330.9	0.39	0.36	1	17	2013	1031	N	VIIRS	n	1	296.34	2.89	D	0	Madagascar dry deciduous forests	Jan	1	79.095	13.1493
247	3432	-18.9445	45.1988	333.04	0.39	0.36	1	17	2013	1031	N	VIIRS	n	1	298.59	3.01	D	0	Madagascar dry deciduous forests	Jan	1	79.095	13.1493
248	3433	-17.0502	46.6095	334.7	0.39	0.36	1	17	2013	1031	N	VIIRS	n	1	295	1.89	D	0	Madagascar dry deciduous forests	Jan	1	79.095	13.1493
249	3465	-12.9963	49.3142	333.26	0.38	0.36	1	18	2013	1013	N	VIIRS	n	1	296.59	2.27	D	0	Madagascar dry deciduous forests	Jan	1	79.095	13.1493
250	3491	-15.9303	47.9767	331.34	0.5	0.49	1	19	2013	954	N	VIIRS	n	1	294.94	2.11	D	0	Madagascar dry deciduous forests	Jan	1	79.095	13.1493
251	3492	-15.9304	47.9798	334.2	0.5	0.49	1	19	2013	954	N	VIIRS	n	1	294.57	5.96	D	0	Madagascar dry deciduous forests	Jan	1	79.095	13.1493
252	3493	-15.8944	48.1182	337.53	0.49	0.48	1	19	2013	954	N	VIIRS	n	1	294.74	4.5	D	0	Madagascar dry deciduous forests	Jan	1	79.095	13.1493
253	3618	-15.9883	47.9668	331.41	0.34	0.56	1	21	2013	1056	N	VIIRS	n	1	295.85	1.62	D	0	Madagascar dry deciduous forests	Jan	1	79.095	13.1493
254	3626	-15.9458	48.0984	333.2	0.34	0.56	1	21	2013	1056	N	VIIRS	n	1	296.42	1.34	D	0	Madagascar dry deciduous forests	Jan	1	79.095	13.1493
255	3627	-15.6612	48.463	332.82	0.37	0.58	1	21	2013	1056	N	VIIRS	n	1	292.16	3.45	D	0	Madagascar dry deciduous forests	Jan	1	79.095	13.1493
256	3628	-15.8686	48.1887	335.49	0.35	0.57	1	21	2013	1056	N	VIIRS	n	1	295.76	3.71	D	0	Madagascar dry deciduous forests	Jan	1	79.095	13.1493
257	3632	-15.6807	47.991	331.26	0.34	0.56	1	21	2013	1056	N	VIIRS	n	1	295.78	1.01	D	0	Madagascar dry deciduous forests	Jan	1	79.095	13.1493
258	3645	-14.8141	47.7519	335.46	0.34	0.56	1	21	2013	1057	N	VIIRS	n	1	297.46	2.14	D	0	Madagascar dry deciduous forests	Jan	1	79.095	13.1493
259	3646	-15.0393	48.0384	367	0.35	0.57	1	21	2013	1057	N	VIIRS	h	1	296.25	6.09	D	0	Madagascar dry deciduous forests	Jan	1	79.095	13.1493
260	3647	-15.0439	48.0429	341.91	0.35	0.57	1	21	2013	1057	N	VIIRS	n	1	291.95	3.17	D	0	Madagascar dry deciduous forests	Jan	1	79.095	13.1493
261	3648	-15.0446	48.0395	341.22	0.35	0.57	1	21	2013	1057	N	VIIRS	n	1	294.22	2.88	D	0	Madagascar dry deciduous forests	Jan	1	79.095	13.1493
262	3659	-15.4199	47.7755	330.04	0.33	0.56	1	21	2013	1057	N	VIIRS	n	1	296.95	2.33	D	0	Madagascar dry deciduous forests	Jan	1	79.095	13.1493
263	3775	-16.633	46.1873	335.52	0.42	0.38	1	22	2013	1038	N	VIIRS	n	1	300.1	5.07	D	0	Madagascar dry deciduous forests	Jan	1	79.095	13.1493
264	3786	-15.454	46.8451	333.98	0.46	0.39	1	22	2013	1038	N	VIIRS	n	1	298.75	5.16	D	0	Madagascar dry deciduous forests	Jan	1	79.095	13.1493
265	3787	-15.2954	46.8097	335.63	0.46	0.39	1	22	2013	1038	N	VIIRS	n	1	301.91	2.93	D	0	Madagascar dry deciduous forests	Jan	1	79.095	13.1493
266	3788	-16.6029	45.604	334.64	0.41	0.37	1	22	2013	1038	N	VIIRS	n	1	297.13	1.99	D	0	Madagascar dry deciduous forests	Jan	1	79.095	13.1493
267	3789	-15.4829	47.5375	335.27	0.5	0.41	1	22	2013	1038	N	VIIRS	n	1	300.78	10.12	D	0	Madagascar dry deciduous forests	Jan	1	79.095	13.1493
268	3804	-14.4828	48.4058	334.47	0.57	0.43	1	22	2013	1038	N	VIIRS	n	1	298.02	4.55	D	0	Madagascar dry deciduous forests	Jan	1	79.095	13.1493
269	3812	-15.3035	47.7003	337.28	0.51	0.41	1	22	2013	1038	N	VIIRS	n	1	297.13	3.55	D	0	Madagascar dry deciduous forests	Jan	1	79.095	13.1493
270	3829	-14.6172	48.3958	337.05	0.57	0.43	1	22	2013	1038	N	VIIRS	n	1	298.65	5.79	D	0	Madagascar dry deciduous forests	Jan	1	79.095	13.1493
271	3833	-12.9236	49.4531	335.6	0.47	0.48	1	22	2013	1038	N	VIIRS	n	1	295.01	2.74	D	0	Madagascar dry deciduous forests	Jan	1	79.095	13.1493
272	3856	-16.0357	46.9173	336.38	0.46	0.39	1	22	2013	1038	N	VIIRS	n	1	299.4	3.23	D	0	Madagascar dry deciduous forests	Jan	1	79.095	13.1493
273	3869	-15.1751	48.3952	334.86	0.56	0.43	1	22	2013	1038	N	VIIRS	n	1	298.16	4.29	D	0	Madagascar dry deciduous forests	Jan	1	79.095	13.1493
274	3870	-15.1776	48.3934	330.49	0.56	0.43	1	22	2013	1038	N	VIIRS	n	1	297.96	3.01	D	0	Madagascar dry deciduous forests	Jan	1	79.095	13.1493
275	3882	-13.5264	48.9252	332.99	0.42	0.45	1	22	2013	1038	N	VIIRS	n	1	294.92	2.27	D	0	Madagascar dry deciduous forests	Jan	1	79.095	13.1493
276	3885	-15.8328	48.2532	335.08	0.54	0.42	1	22	2013	1038	N	VIIRS	n	1	298.77	3.11	D	0	Madagascar dry deciduous forests	Jan	1	79.095	13.1493
277	3891	-15.4423	47.729	337.07	0.51	0.41	1	22	2013	1038	N	VIIRS	n	1	300.7	9.94	D	0	Madagascar dry deciduous forests	Jan	1	79.095	13.1493
278	3897	-15.9201	47.8498	330.89	0.51	0.41	1	22	2013	1038	N	VIIRS	n	1	298.59	3.96	D	0	Madagascar dry deciduous forests	Jan	1	79.095	13.1493
279	3899	-15.9178	47.8466	333.63	0.51	0.41	1	22	2013	1038	N	VIIRS	n	1	298.89	1.32	D	0	Madagascar dry deciduous forests	Jan	1	79.095	13.1493
280	3908	-15.9238	47.8505	342.03	0.51	0.41	1	22	2013	1038	N	VIIRS	n	1	299.58	3.96	D	0	Madagascar dry deciduous forests	Jan	1	79.095	13.1493
281	3919	-15.8088	48.6354	307.98	0.45	0.39	1	22	2013	2147	N	VIIRS	n	1	289.53	0.92	N	0	Madagascar dry deciduous forests	Jan	1	79.095	13.1493
282	4047	-15.1171	47.3568	344.75	0.39	0.36	1	23	2013	1019	N	VIIRS	l	1	301.92	4.39	D	0	Madagascar dry deciduous forests	Jan	1	79.095	13.1493
283	4048	-15.703	47.4272	335.91	0.39	0.36	1	23	2013	1019	N	VIIRS	l	1	304.98	5.55	D	0	Madagascar dry deciduous forests	Jan	1	79.095	13.1493
284	4049	-15.4798	47.5228	336.05	0.39	0.36	1	23	2013	1019	N	VIIRS	l	1	301.95	3.27	D	0	Madagascar dry deciduous forests	Jan	1	79.095	13.1493
285	4050	-15.4575	47.5343	335.58	0.39	0.36	1	23	2013	1019	N	VIIRS	l	1	304.96	7.11	D	0	Madagascar dry deciduous forests	Jan	1	79.095	13.1493
286	4062	-14.4381	48.4567	345.86	0.38	0.36	1	23	2013	1019	N	VIIRS	n	1	295.24	5.27	D	0	Madagascar dry deciduous forests	Jan	1	79.095	13.1493
287	4089	-16.0063	47.5884	346.76	0.39	0.36	1	23	2013	1019	N	VIIRS	n	1	296.58	2.95	D	3	Madagascar dry deciduous forests	Jan	1	79.095	13.1493
288	4093	-15.8808	48.0826	305.6	0.6	0.53	1	23	2013	2128	N	VIIRS	n	1	287.35	1.05	N	0	Madagascar dry deciduous forests	Jan	1	79.095	13.1493
289	4126	-15.4394	48.0941	337.4	0.38	0.43	1	24	2013	1000	N	VIIRS	n	1	293.97	8.62	D	0	Madagascar dry deciduous forests	Jan	1	79.095	13.1493
290	4138	-14.2681	47.8079	335.54	0.38	0.44	1	24	2013	1000	N	VIIRS	n	1	299.23	1.52	D	0	Madagascar dry deciduous forests	Jan	1	79.095	13.1493
291	4145	-15.2555	46.9298	345.46	0.45	0.47	1	24	2013	1000	N	VIIRS	n	1	288.73	6.95	D	0	Madagascar dry deciduous forests	Jan	1	79.095	13.1493
292	4146	-15.2542	46.9312	349.16	0.45	0.47	1	24	2013	1000	N	VIIRS	n	1	288.32	8.94	D	0	Madagascar dry deciduous forests	Jan	1	79.095	13.1493
293	4147	-15.1398	47.5775	331.78	0.41	0.45	1	24	2013	1000	N	VIIRS	n	1	295.81	3.39	D	0	Madagascar dry deciduous forests	Jan	1	79.095	13.1493
294	4148	-15.2549	46.9339	331.22	0.45	0.47	1	24	2013	1000	N	VIIRS	n	1	285.85	3.8	D	0	Madagascar dry deciduous forests	Jan	1	79.095	13.1493
295	4182	-12.8679	49.7225	346.28	0.44	0.39	1	24	2013	1001	N	VIIRS	l	1	303.7	12.35	D	0	Madagascar dry deciduous forests	Jan	1	79.095	13.1493
296	4183	-12.8644	49.7219	339.94	0.44	0.39	1	24	2013	1001	N	VIIRS	l	1	303.52	8.3	D	0	Madagascar dry deciduous forests	Jan	1	79.095	13.1493
297	4184	-12.4535	49.3616	335.41	0.45	0.39	1	24	2013	1001	N	VIIRS	n	1	300.18	4.74	D	0	Madagascar dry deciduous forests	Jan	1	79.095	13.1493
298	4185	-12.4548	49.3609	330.37	0.46	0.39	1	24	2013	1001	N	VIIRS	l	1	300.86	4.62	D	0	Madagascar dry deciduous forests	Jan	1	79.095	13.1493
299	4228	-12.9142	49.7268	335.61	0.56	0.51	1	25	2013	942	N	VIIRS	n	1	298.35	5.05	D	0	Madagascar dry deciduous forests	Jan	1	79.095	13.1493
300	4232	-15.7772	48.6564	330.36	0.48	0.64	1	26	2013	1103	N	VIIRS	n	1	276.12	3.3	D	0	Madagascar dry deciduous forests	Jan	1	79.095	13.1493
301	4238	-16.5889	46.6792	330.5	0.52	0.42	1	27	2013	1044	N	VIIRS	n	1	295.48	3.58	D	3	Madagascar dry deciduous forests	Jan	1	79.095	13.1493
302	4245	-14.9733	48.1476	341.53	0.45	0.47	1	27	2013	1044	N	VIIRS	n	1	282.1	4.38	D	0	Madagascar dry deciduous forests	Jan	1	79.095	13.1493
303	4246	-15.0725	48.1966	330.12	0.45	0.47	1	27	2013	1044	N	VIIRS	n	1	290.35	1.79	D	0	Madagascar dry deciduous forests	Jan	1	79.095	13.1493
304	4258	-17.2453	46.862	337.3	0.38	0.36	1	28	2013	1025	N	VIIRS	n	1	294.12	2.44	D	0	Madagascar dry deciduous forests	Jan	1	79.095	13.1493
305	4282	-20.0222	46.1436	332.28	0.53	0.42	2	1	2013	1049	N	VIIRS	n	1	297.18	3.38	D	0	Madagascar dry deciduous forests	Feb	1	79.095	13.1493
306	4342	-15.045	48.0406	329.19	0.49	0.65	2	5	2013	935	N	VIIRS	n	1	277.07	2.63	D	0	Madagascar dry deciduous forests	Feb	1	79.095	13.1493
307	4372	-15.3334	47.9997	338.19	0.35	0.57	2	6	2013	1057	N	VIIRS	n	1	291.91	4.44	D	0	Madagascar dry deciduous forests	Feb	1	79.095	13.1493
308	4375	-14.7267	47.458	331.49	0.33	0.55	2	6	2013	1057	N	VIIRS	n	1	288.7	2.09	D	0	Madagascar dry deciduous forests	Feb	1	79.095	13.1493
309	4377	-19.6138	45.1273	331	0.39	0.36	2	7	2013	1037	N	VIIRS	n	1	292.73	2.62	D	0	Madagascar dry deciduous forests	Feb	1	79.095	13.1493
310	4378	-19.6117	45.1267	332.53	0.39	0.36	2	7	2013	1037	N	VIIRS	n	1	295.72	3.8	D	0	Madagascar dry deciduous forests	Feb	1	79.095	13.1493
311	4381	-17.5486	46.2473	336.88	0.42	0.38	2	7	2013	1038	N	VIIRS	n	1	298.53	5.28	D	0	Madagascar dry deciduous forests	Feb	1	79.095	13.1493
312	4385	-17.0478	44.744	337.94	0.39	0.36	2	7	2013	1038	N	VIIRS	n	1	294.55	3.07	D	0	Madagascar dry deciduous forests	Feb	1	79.095	13.1493
313	4387	-15.6489	48.504	335.36	0.56	0.43	2	7	2013	1038	N	VIIRS	n	1	295.65	6.98	D	0	Madagascar dry deciduous forests	Feb	1	79.095	13.1493
314	4398	-15.6191	48.3126	330.36	0.38	0.36	2	8	2013	1019	N	VIIRS	n	1	294.84	3.14	D	0	Madagascar dry deciduous forests	Feb	1	79.095	13.1493
315	4402	-13.0158	49.7458	336.81	0.41	0.37	2	8	2013	1020	N	VIIRS	n	1	303.62	5.62	D	0	Madagascar dry deciduous forests	Feb	1	79.095	13.1493
316	4412	-19.385	45.2925	351.64	0.32	0.55	2	9	2013	959	N	VIIRS	n	1	290.11	4.94	D	0	Madagascar dry deciduous forests	Feb	1	79.095	13.1493
317	4414	-16.3017	45.5492	347.61	0.56	0.52	2	9	2013	1000	N	VIIRS	n	1	294.65	8.62	D	0	Madagascar dry deciduous forests	Feb	1	79.095	13.1493
318	4420	-14.5381	47.8103	337.64	0.38	0.43	2	9	2013	1001	N	VIIRS	n	1	290.25	2.64	D	0	Madagascar dry deciduous forests	Feb	1	79.095	13.1493
319	4423	-15.6839	48.5952	341.57	0.36	0.57	2	10	2013	942	N	VIIRS	n	1	286.34	4.31	D	0	Madagascar dry deciduous forests	Feb	1	79.095	13.1493
320	4426	-13.5311	49.6877	335.88	0.57	0.52	2	10	2013	942	N	VIIRS	n	1	294.7	5.6	D	0	Madagascar dry deciduous forests	Feb	1	79.095	13.1493
321	4435	-18.2147	44.6656	345.09	0.48	0.48	2	11	2013	1103	N	VIIRS	n	1	296.79	5.14	D	0	Madagascar dry deciduous forests	Feb	1	79.095	13.1493
322	4437	-18.2126	44.6646	337.73	0.48	0.48	2	11	2013	1103	N	VIIRS	n	1	296.42	4.34	D	0	Madagascar dry deciduous forests	Feb	1	79.095	13.1493
323	4441	-15.0337	48.0276	330.12	0.45	0.47	2	12	2013	1045	N	VIIRS	n	1	294.52	2.51	D	0	Madagascar dry deciduous forests	Feb	1	79.095	13.1493
324	4445	-15.0881	47.9606	332.27	0.4	0.37	2	13	2013	1026	N	VIIRS	n	1	294.72	1.84	D	0	Madagascar dry deciduous forests	Feb	1	79.095	13.1493
325	4447	-15.4623	48.2877	339.25	0.4	0.37	2	13	2013	1026	N	VIIRS	n	1	295.9	5.74	D	0	Madagascar dry deciduous forests	Feb	1	79.095	13.1493
326	4448	-15.7966	46.3837	333.47	0.39	0.36	2	13	2013	1026	N	VIIRS	n	1	292.76	3.14	D	0	Madagascar dry deciduous forests	Feb	1	79.095	13.1493
327	4449	-14.4349	48.0291	338.9	0.4	0.37	2	13	2013	1026	N	VIIRS	n	1	289.85	2.84	D	0	Madagascar dry deciduous forests	Feb	1	79.095	13.1493
328	4460	-16.7909	46.0096	329.75	0.42	0.45	2	14	2013	1007	N	VIIRS	n	1	282.94	4.83	D	0	Madagascar dry deciduous forests	Feb	1	79.095	13.1493
329	4465	-20.0336	45.3668	342.94	0.49	0.4	2	17	2013	1050	N	VIIRS	n	1	292.88	7.48	D	0	Madagascar dry deciduous forests	Feb	1	79.095	13.1493
330	4467	-15.0671	48.0343	346.93	0.45	0.39	2	18	2013	1032	N	VIIRS	n	1	295.48	7.98	D	0	Madagascar dry deciduous forests	Feb	1	79.095	13.1493
331	4491	-14.2866	48.1562	367	0.38	0.59	2	22	2013	1057	N	VIIRS	h	1	293.82	18.89	D	0	Madagascar dry deciduous forests	Feb	1	79.095	13.1493
332	4492	-14.2854	48.1575	367	0.38	0.59	2	22	2013	1057	N	VIIRS	h	1	291.6	11.12	D	0	Madagascar dry deciduous forests	Feb	1	79.095	13.1493
333	4493	-14.2861	48.1541	354.27	0.38	0.59	2	22	2013	1057	N	VIIRS	n	1	290.18	15.21	D	0	Madagascar dry deciduous forests	Feb	1	79.095	13.1493
334	4494	-14.2909	48.1583	335.53	0.38	0.59	2	22	2013	1057	N	VIIRS	n	1	292.38	11.12	D	0	Madagascar dry deciduous forests	Feb	1	79.095	13.1493
335	4610	-15.8723	48.3468	333.6	0.38	0.36	2	24	2013	1019	N	VIIRS	n	1	298.92	2.93	D	0	Madagascar dry deciduous forests	Feb	1	79.095	13.1493
336	4652	-14.7561	47.7742	341.39	0.38	0.36	2	24	2013	1020	N	VIIRS	n	1	304.68	11.6	D	0	Madagascar dry deciduous forests	Feb	1	79.095	13.1493
337	4653	-14.7527	47.7737	350.05	0.38	0.36	2	24	2013	1020	N	VIIRS	n	1	302.44	11.6	D	0	Madagascar dry deciduous forests	Feb	1	79.095	13.1493
338	4660	-15.5131	48.3127	331.82	0.38	0.36	2	24	2013	1020	N	VIIRS	n	1	302.13	1.43	D	0	Madagascar dry deciduous forests	Feb	1	79.095	13.1493
339	4661	-15.5106	47.6351	342.37	0.39	0.36	2	24	2013	1020	N	VIIRS	n	1	303.78	4.21	D	0	Madagascar dry deciduous forests	Feb	1	79.095	13.1493
340	4664	-15.1985	47.8425	333.54	0.38	0.36	2	24	2013	1020	N	VIIRS	l	1	305	2.74	D	0	Madagascar dry deciduous forests	Feb	1	79.095	13.1493
341	4674	-13.6393	49.6369	335.12	0.41	0.37	2	24	2013	1020	N	VIIRS	n	1	300.23	4.77	D	0	Madagascar dry deciduous forests	Feb	1	79.095	13.1493
342	4681	-15.8539	47.3926	336.24	0.39	0.36	2	24	2013	1020	N	VIIRS	n	1	303	3.82	D	0	Madagascar dry deciduous forests	Feb	1	79.095	13.1493
343	4690	-17.6976	44.3889	333.86	0.35	0.56	2	25	2013	1000	N	VIIRS	n	1	296.23	1.52	D	0	Madagascar dry deciduous forests	Feb	1	79.095	13.1493
344	4696	-17.9941	44.5356	333.37	0.34	0.56	2	25	2013	1000	N	VIIRS	n	1	295.1	3.85	D	0	Madagascar dry deciduous forests	Feb	1	79.095	13.1493
345	4701	-14.8298	48.4576	332.19	0.53	0.42	2	25	2013	1001	N	VIIRS	n	1	300.08	6.29	D	0	Madagascar dry deciduous forests	Feb	1	79.095	13.1493
346	4711	-15.5241	48.6364	299.78	0.56	0.69	2	25	2013	2110	N	VIIRS	n	1	287.59	0.96	N	0	Madagascar dry deciduous forests	Feb	1	79.095	13.1493
347	4712	-14.816	47.4684	345.3	0.41	0.61	2	26	2013	942	N	VIIRS	n	1	293.54	6.55	D	0	Madagascar dry deciduous forests	Feb	1	79.095	13.1493
348	4720	-20.3616	45.5507	343.77	0.5	0.49	2	27	2013	1102	N	VIIRS	n	1	298.09	5.68	D	0	Madagascar dry deciduous forests	Feb	1	79.095	13.1493
349	4721	-20.3661	45.5517	334.44	0.5	0.49	2	27	2013	1102	N	VIIRS	n	1	296.8	5.68	D	0	Madagascar dry deciduous forests	Feb	1	79.095	13.1493
350	4722	-16.3435	46.6371	333.72	0.35	0.57	2	27	2013	1103	N	VIIRS	n	1	296.54	4	D	0	Madagascar dry deciduous forests	Feb	1	79.095	13.1493
351	4723	-16.7882	46.66	331.47	0.34	0.56	2	27	2013	1103	N	VIIRS	n	1	296.99	1.63	D	0	Madagascar dry deciduous forests	Feb	1	79.095	13.1493
352	4725	-14.4947	48.1025	332.17	0.47	0.64	2	27	2013	1104	N	VIIRS	n	1	289.24	3.23	D	0	Madagascar dry deciduous forests	Feb	1	79.095	13.1493
353	4765	-17.8523	45.9647	336.48	0.47	0.4	2	28	2013	1044	N	VIIRS	n	1	296.85	3.46	D	0	Madagascar dry deciduous forests	Feb	1	79.095	13.1493
354	4768	-15.3439	48.2408	344.5	0.46	0.47	2	28	2013	1045	N	VIIRS	n	1	292.84	9.62	D	0	Madagascar dry deciduous forests	Feb	1	79.095	13.1493
355	4769	-15.2054	47.9593	343.42	0.44	0.46	2	28	2013	1045	N	VIIRS	n	1	298.92	4.75	D	0	Madagascar dry deciduous forests	Feb	1	79.095	13.1493
356	4770	-15.3376	47.8778	338.17	0.44	0.46	2	28	2013	1045	N	VIIRS	n	1	298.46	10.14	D	0	Madagascar dry deciduous forests	Feb	1	79.095	13.1493
357	4771	-15.3368	47.8819	340.42	0.44	0.46	2	28	2013	1045	N	VIIRS	n	1	297.5	10.87	D	0	Madagascar dry deciduous forests	Feb	1	79.095	13.1493
358	4772	-16.1385	45.0243	337.22	0.45	0.39	2	28	2013	1045	N	VIIRS	n	1	299.45	4.62	D	3	Madagascar dry deciduous forests	Feb	1	79.095	13.1493
359	4773	-15.9848	47.6084	341.39	0.41	0.45	2	28	2013	1045	N	VIIRS	n	1	297.2	6.75	D	0	Madagascar dry deciduous forests	Feb	1	79.095	13.1493
360	4774	-14.9	48.2832	303.07	0.41	0.37	2	28	2013	2153	N	VIIRS	n	1	287.76	0.4	N	0	Madagascar dry deciduous forests	Feb	1	79.095	13.1493
361	4775	-14.9867	47.3907	302.55	0.44	0.38	2	28	2013	2153	N	VIIRS	n	1	288.84	0.14	N	0	Madagascar dry deciduous forests	Feb	1	79.095	13.1493
362	4828	-15.2249	48.0433	341.12	0.4	0.37	3	1	2013	1026	N	VIIRS	n	1	300.33	3.37	D	0	Madagascar dry deciduous forests	Mar	1	79.095	13.1493
363	4829	-14.5792	48.3691	334.32	0.41	0.37	3	1	2013	1026	N	VIIRS	n	1	298.9	2.78	D	0	Madagascar dry deciduous forests	Mar	1	79.095	13.1493
364	4830	-15.3219	48.178	333.69	0.4	0.37	3	1	2013	1026	N	VIIRS	n	1	301.6	4.34	D	0	Madagascar dry deciduous forests	Mar	1	79.095	13.1493
365	4831	-15.2039	48.0395	348.76	0.4	0.37	3	1	2013	1026	N	VIIRS	n	1	299.29	9.49	D	0	Madagascar dry deciduous forests	Mar	1	79.095	13.1493
366	4833	-15.9336	47.9314	335.47	0.39	0.36	3	1	2013	1026	N	VIIRS	n	1	303.97	1.87	D	0	Madagascar dry deciduous forests	Mar	1	79.095	13.1493
367	4834	-15.9113	47.1154	332.41	0.38	0.36	3	1	2013	1026	N	VIIRS	l	1	305.94	2.2	D	0	Madagascar dry deciduous forests	Mar	1	79.095	13.1493
368	4835	-16.6636	47.5011	339.24	0.39	0.36	3	1	2013	1026	N	VIIRS	n	1	304.57	2.77	D	0	Madagascar dry deciduous forests	Mar	1	79.095	13.1493
369	4836	-15.4016	46.9599	330.17	0.38	0.36	3	1	2013	1026	N	VIIRS	l	1	301.99	1.89	D	0	Madagascar dry deciduous forests	Mar	1	79.095	13.1493
370	4837	-15.1456	47.5687	340.02	0.39	0.36	3	1	2013	1026	N	VIIRS	n	1	305.78	2.33	D	0	Madagascar dry deciduous forests	Mar	1	79.095	13.1493
371	4838	-15.5758	46.7272	333.04	0.38	0.36	3	1	2013	1026	N	VIIRS	l	1	303.4	1.23	D	0	Madagascar dry deciduous forests	Mar	1	79.095	13.1493
372	4839	-15.9345	47.3189	340.3	0.39	0.36	3	1	2013	1026	N	VIIRS	n	1	307.8	3.54	D	0	Madagascar dry deciduous forests	Mar	1	79.095	13.1493
373	4840	-15.154	47.3392	332.15	0.39	0.36	3	1	2013	1026	N	VIIRS	l	1	305.52	2.33	D	0	Madagascar dry deciduous forests	Mar	1	79.095	13.1493
374	4841	-15.8622	47.3885	335.13	0.39	0.36	3	1	2013	1026	N	VIIRS	l	1	307.38	2.74	D	0	Madagascar dry deciduous forests	Mar	1	79.095	13.1493
375	4842	-15.1495	47.346	340.68	0.39	0.36	3	1	2013	1026	N	VIIRS	n	1	307.6	2.48	D	0	Madagascar dry deciduous forests	Mar	1	79.095	13.1493
376	4843	-15.5298	48.0107	340.45	0.4	0.37	3	1	2013	1026	N	VIIRS	n	1	302.56	3.41	D	0	Madagascar dry deciduous forests	Mar	1	79.095	13.1493
377	4844	-15.5265	48.0101	336.27	0.4	0.37	3	1	2013	1026	N	VIIRS	n	1	302.95	3.41	D	0	Madagascar dry deciduous forests	Mar	1	79.095	13.1493
378	4849	-16.3655	48.1564	330.99	0.4	0.37	3	1	2013	1026	N	VIIRS	n	1	302.68	0.99	D	0	Madagascar dry deciduous forests	Mar	1	79.095	13.1493
379	4850	-16.368	48.1188	332.08	0.4	0.37	3	1	2013	1026	N	VIIRS	l	1	303.89	2.02	D	0	Madagascar dry deciduous forests	Mar	1	79.095	13.1493
380	4852	-14.9583	48.2474	340.15	0.41	0.37	3	1	2013	1026	N	VIIRS	n	1	301.03	6.45	D	0	Madagascar dry deciduous forests	Mar	1	79.095	13.1493
381	4853	-14.9582	48.2472	340.05	0.41	0.37	3	1	2013	1026	N	VIIRS	n	1	301.06	6.79	D	0	Madagascar dry deciduous forests	Mar	1	79.095	13.1493
382	4854	-15.3621	48.1004	335.15	0.4	0.37	3	1	2013	1026	N	VIIRS	n	1	302.56	1.24	D	0	Madagascar dry deciduous forests	Mar	1	79.095	13.1493
383	4855	-14.6827	48.3097	330.49	0.41	0.37	3	1	2013	1026	N	VIIRS	n	1	300.36	1.92	D	0	Madagascar dry deciduous forests	Mar	1	79.095	13.1493
384	4898	-14.606	48.4445	336.65	0.44	0.38	3	2	2013	1007	N	VIIRS	l	1	302.44	5.02	D	0	Madagascar dry deciduous forests	Mar	1	79.095	13.1493
385	4899	-14.6065	48.4408	330.93	0.44	0.38	3	2	2013	1007	N	VIIRS	l	1	302	5.02	D	0	Madagascar dry deciduous forests	Mar	1	79.095	13.1493
386	4900	-14.6132	48.4452	332.5	0.44	0.38	3	2	2013	1007	N	VIIRS	l	1	299.98	4.36	D	0	Madagascar dry deciduous forests	Mar	1	79.095	13.1493
387	4902	-16.0776	45.2774	332.17	0.46	0.47	3	2	2013	1007	N	VIIRS	n	1	299.18	5.71	D	3	Madagascar dry deciduous forests	Mar	1	79.095	13.1493
388	4904	-15.8086	47.6222	332.28	0.49	0.41	3	2	2013	1007	N	VIIRS	n	1	299.44	2.99	D	0	Madagascar dry deciduous forests	Mar	1	79.095	13.1493
389	4908	-17.5735	45.4172	336.15	0.47	0.47	3	2	2013	1007	N	VIIRS	n	1	296.42	1.87	D	0	Madagascar dry deciduous forests	Mar	1	79.095	13.1493
390	4912	-19.7737	44.7389	297.46	0.5	0.65	3	2	2013	2258	N	VIIRS	n	1	286.8	4.5	N	3	Madagascar dry deciduous forests	Mar	1	79.095	13.1493
391	4943	-17.4222	46.6897	330.07	0.39	0.59	3	3	2013	948	N	VIIRS	l	1	301.91	2.02	D	0	Madagascar dry deciduous forests	Mar	1	79.095	13.1493
392	4945	-17.3712	46.9591	367	0.38	0.58	3	3	2013	948	N	VIIRS	h	1	301.71	7.78	D	0	Madagascar dry deciduous forests	Mar	1	79.095	13.1493
393	4946	-17.5343	46.7255	332	0.39	0.59	3	3	2013	948	N	VIIRS	n	1	302.83	1.27	D	0	Madagascar dry deciduous forests	Mar	1	79.095	13.1493
394	4947	-15.9951	47.0023	333.31	0.36	0.57	3	3	2013	948	N	VIIRS	n	1	297.51	2.49	D	0	Madagascar dry deciduous forests	Mar	1	79.095	13.1493
395	4950	-17.167	46.9921	330.53	0.37	0.58	3	3	2013	948	N	VIIRS	n	1	300.12	1.87	D	0	Madagascar dry deciduous forests	Mar	1	79.095	13.1493
396	4951	-17.1298	46.9804	331.93	0.37	0.58	3	3	2013	948	N	VIIRS	n	1	299.73	1.33	D	0	Madagascar dry deciduous forests	Mar	1	79.095	13.1493
397	4983	-21.5094	45.277	341.83	0.58	0.52	3	4	2013	1108	N	VIIRS	n	1	298.72	7.23	D	0	Madagascar dry deciduous forests	Mar	1	79.095	13.1493
398	3718	-19.6213	47	330.15	0.42	0.38	1	22	2013	1037	N	VIIRS	n	1	293.86	2.65	D	0	Madagascar ericoid thickets	Jan	2	3.48836	0.108619
399	4789	-22.0929	46.8789	342.99	0.4	0.37	3	1	2013	1024	N	VIIRS	n	1	303.9	4.2	D	0	Madagascar ericoid thickets	Mar	2	3.48836	0.108619
400	0	-24.689	47.0414	349.15	0.39	0.36	1	1	2013	1029	N	VIIRS	n	1	303.42	11.15	D	0	Madagascar lowland forests	Jan	3	42.4536	9.56653
401	1	-24.662	46.9464	334.83	0.39	0.36	1	1	2013	1029	N	VIIRS	n	1	303.53	3.16	D	0	Madagascar lowland forests	Jan	3	42.4536	9.56653
402	3	-23.1641	47.3919	332.19	0.38	0.36	1	1	2013	1029	N	VIIRS	n	1	298.59	2.79	D	0	Madagascar lowland forests	Jan	3	42.4536	9.56653
403	7	-24.7825	46.9991	336.55	0.39	0.36	1	1	2013	1029	N	VIIRS	n	1	302	3.37	D	0	Madagascar lowland forests	Jan	3	42.4536	9.56653
404	8	-23.1337	47.2779	335.95	0.38	0.36	1	1	2013	1029	N	VIIRS	n	1	299.89	9.46	D	0	Madagascar lowland forests	Jan	3	42.4536	9.56653
405	9	-23.6988	47.5974	331.06	0.38	0.36	1	1	2013	1029	N	VIIRS	n	1	300.96	1.96	D	3	Madagascar lowland forests	Jan	3	42.4536	9.56653
406	16	-21.706	47.5929	343.24	0.39	0.36	1	1	2013	1030	N	VIIRS	n	1	301.73	3.86	D	0	Madagascar lowland forests	Jan	3	42.4536	9.56653
407	21	-22.1675	47.3865	335.58	0.39	0.36	1	1	2013	1030	N	VIIRS	n	1	301.4	2.29	D	0	Madagascar lowland forests	Jan	3	42.4536	9.56653
408	22	-22.4826	47.0261	337.44	0.38	0.36	1	1	2013	1030	N	VIIRS	n	1	304.01	4.67	D	0	Madagascar lowland forests	Jan	3	42.4536	9.56653
409	23	-22.3136	47.2538	344.38	0.39	0.36	1	1	2013	1030	N	VIIRS	n	1	303.06	10.65	D	0	Madagascar lowland forests	Jan	3	42.4536	9.56653
410	24	-22.1238	47.5567	334.36	0.39	0.36	1	1	2013	1030	N	VIIRS	n	1	301.53	2.71	D	0	Madagascar lowland forests	Jan	3	42.4536	9.56653
411	28	-22.1204	47.5561	335.97	0.39	0.36	1	1	2013	1030	N	VIIRS	n	1	300.98	3.07	D	0	Madagascar lowland forests	Jan	3	42.4536	9.56653
412	31	-22.4932	47.468	336.23	0.39	0.36	1	1	2013	1030	N	VIIRS	n	1	299.95	7.12	D	0	Madagascar lowland forests	Jan	3	42.4536	9.56653
413	32	-22.1224	47.2355	330.17	0.39	0.36	1	1	2013	1030	N	VIIRS	n	1	297.2	2.34	D	0	Madagascar lowland forests	Jan	3	42.4536	9.56653
414	33	-22.3596	47.3434	346.76	0.39	0.36	1	1	2013	1030	N	VIIRS	n	1	300.76	6.98	D	0	Madagascar lowland forests	Jan	3	42.4536	9.56653
415	36	-19.9382	48.2085	332.67	0.41	0.37	1	1	2013	1030	N	VIIRS	n	1	294.33	5.35	D	0	Madagascar lowland forests	Jan	3	42.4536	9.56653
416	40	-15.0338	50.1694	336.14	0.38	0.43	1	1	2013	1031	N	VIIRS	n	1	293.16	2.75	D	0	Madagascar lowland forests	Jan	3	42.4536	9.56653
417	55	-21.9255	47.7466	317.18	0.49	0.4	1	1	2013	2142	N	VIIRS	n	1	292.67	1.91	N	0	Madagascar lowland forests	Jan	3	42.4536	9.56653
418	57	-23.9446	47.4605	334.38	0.52	0.42	1	2	2013	1010	N	VIIRS	n	1	305.68	2.09	D	0	Madagascar lowland forests	Jan	3	42.4536	9.56653
419	58	-24.3033	47.181	339.38	0.55	0.42	1	2	2013	1010	N	VIIRS	n	1	301.4	4.41	D	0	Madagascar lowland forests	Jan	3	42.4536	9.56653
420	59	-24.1664	47.1409	333.6	0.55	0.42	1	2	2013	1010	N	VIIRS	n	1	301.47	3.39	D	0	Madagascar lowland forests	Jan	3	42.4536	9.56653
421	60	-24.3046	47.1791	342.32	0.55	0.42	1	2	2013	1010	N	VIIRS	n	1	301.32	6.39	D	0	Madagascar lowland forests	Jan	3	42.4536	9.56653
422	61	-23.9401	47.4652	330.78	0.52	0.42	1	2	2013	1010	N	VIIRS	n	1	305.31	3.23	D	0	Madagascar lowland forests	Jan	3	42.4536	9.56653
423	62	-23.9407	47.46	335.44	0.52	0.42	1	2	2013	1010	N	VIIRS	n	1	305.51	3.07	D	0	Madagascar lowland forests	Jan	3	42.4536	9.56653
424	64	-23.4866	47.2211	347.7	0.53	0.42	1	2	2013	1010	N	VIIRS	n	1	305.74	6.21	D	0	Madagascar lowland forests	Jan	3	42.4536	9.56653
425	65	-23.4827	47.2206	335.97	0.53	0.42	1	2	2013	1010	N	VIIRS	n	1	303.6	6.21	D	0	Madagascar lowland forests	Jan	3	42.4536	9.56653
426	66	-23.2489	47.2526	330.89	0.53	0.42	1	2	2013	1010	N	VIIRS	n	1	304.54	2.35	D	0	Madagascar lowland forests	Jan	3	42.4536	9.56653
427	67	-23.4546	47.3546	341.96	0.52	0.42	1	2	2013	1010	N	VIIRS	n	1	313.17	60.99	D	0	Madagascar lowland forests	Jan	3	42.4536	9.56653
428	68	-23.6147	47.4631	335.23	0.52	0.41	1	2	2013	1010	N	VIIRS	n	1	305.74	6.09	D	0	Madagascar lowland forests	Jan	3	42.4536	9.56653
429	69	-23.8374	47.49	335.99	0.52	0.41	1	2	2013	1010	N	VIIRS	l	1	304.21	4.38	D	0	Madagascar lowland forests	Jan	3	42.4536	9.56653
430	70	-23.8385	47.4927	342.96	0.52	0.41	1	2	2013	1010	N	VIIRS	n	1	305.92	7.57	D	0	Madagascar lowland forests	Jan	3	42.4536	9.56653
431	71	-23.2662	47.2403	336.22	0.53	0.42	1	2	2013	1010	N	VIIRS	n	1	301.09	6.11	D	0	Madagascar lowland forests	Jan	3	42.4536	9.56653
432	72	-23.3213	47.2418	337.1	0.53	0.42	1	2	2013	1010	N	VIIRS	n	1	304.51	4.61	D	0	Madagascar lowland forests	Jan	3	42.4536	9.56653
433	73	-23.3959	47.1497	344.09	0.54	0.42	1	2	2013	1010	N	VIIRS	n	1	304.05	19.68	D	0	Madagascar lowland forests	Jan	3	42.4536	9.56653
434	74	-23.1188	47.2463	339.1	0.53	0.42	1	2	2013	1010	N	VIIRS	n	1	304.92	8.34	D	0	Madagascar lowland forests	Jan	3	42.4536	9.56653
435	75	-23.2623	47.2399	344.95	0.53	0.42	1	2	2013	1010	N	VIIRS	n	1	300.21	17.39	D	0	Madagascar lowland forests	Jan	3	42.4536	9.56653
436	76	-23.2369	47.2868	339.94	0.52	0.42	1	2	2013	1010	N	VIIRS	n	1	305.97	10.66	D	0	Madagascar lowland forests	Jan	3	42.4536	9.56653
437	78	-23.1289	47.6087	339.58	0.5	0.41	1	2	2013	1010	N	VIIRS	n	1	305.56	10	D	0	Madagascar lowland forests	Jan	3	42.4536	9.56653
438	79	-23.5735	47.352	334.71	0.52	0.42	1	2	2013	1010	N	VIIRS	n	1	303.99	4.26	D	0	Madagascar lowland forests	Jan	3	42.4536	9.56653
439	80	-23.1596	47.2992	346.01	0.52	0.42	1	2	2013	1010	N	VIIRS	n	1	306.15	17.09	D	0	Madagascar lowland forests	Jan	3	42.4536	9.56653
440	81	-23.2362	47.2843	346.62	0.52	0.42	1	2	2013	1010	N	VIIRS	n	1	304.53	8.85	D	0	Madagascar lowland forests	Jan	3	42.4536	9.56653
441	85	-24.058	47.2153	334.34	0.54	0.42	1	2	2013	1010	N	VIIRS	n	1	302.72	3.82	D	0	Madagascar lowland forests	Jan	3	42.4536	9.56653
442	86	-24.8202	46.9339	331.77	0.57	0.43	1	2	2013	1010	N	VIIRS	n	1	299.79	7.22	D	0	Madagascar lowland forests	Jan	3	42.4536	9.56653
443	88	-24.714	47.0645	342.26	0.56	0.43	1	2	2013	1010	N	VIIRS	n	1	299.76	6.48	D	0	Madagascar lowland forests	Jan	3	42.4536	9.56653
444	89	-24.8371	46.9646	331.33	0.57	0.43	1	2	2013	1010	N	VIIRS	n	1	298.92	10.39	D	0	Madagascar lowland forests	Jan	3	42.4536	9.56653
445	90	-22.5265	47.2839	335.54	0.51	0.41	1	2	2013	1011	N	VIIRS	l	1	307.47	5.36	D	0	Madagascar lowland forests	Jan	3	42.4536	9.56653
446	92	-21.9876	47.4012	334.07	0.5	0.41	1	2	2013	1011	N	VIIRS	n	1	304.53	3.7	D	0	Madagascar lowland forests	Jan	3	42.4536	9.56653
447	93	-22.2353	47.5278	333.08	0.5	0.41	1	2	2013	1011	N	VIIRS	n	1	304.01	1.97	D	0	Madagascar lowland forests	Jan	3	42.4536	9.56653
448	94	-22.2356	47.5297	335.4	0.5	0.41	1	2	2013	1011	N	VIIRS	n	1	304.25	3.92	D	0	Madagascar lowland forests	Jan	3	42.4536	9.56653
449	95	-21.4264	47.9036	334.26	0.47	0.4	1	2	2013	1011	N	VIIRS	l	1	306.91	4.85	D	0	Madagascar lowland forests	Jan	3	42.4536	9.56653
450	96	-21.423	47.7599	334.55	0.47	0.4	1	2	2013	1011	N	VIIRS	n	1	305.16	3.45	D	0	Madagascar lowland forests	Jan	3	42.4536	9.56653
451	98	-22.2035	47.5106	333.12	0.5	0.41	1	2	2013	1011	N	VIIRS	n	1	306.84	2.64	D	0	Madagascar lowland forests	Jan	3	42.4536	9.56653
452	99	-22.1139	47.431	337.34	0.5	0.41	1	2	2013	1011	N	VIIRS	l	1	303.87	4.39	D	0	Madagascar lowland forests	Jan	3	42.4536	9.56653
453	100	-22.024	47.6251	346.78	0.49	0.4	1	2	2013	1011	N	VIIRS	n	1	305.6	22.05	D	0	Madagascar lowland forests	Jan	3	42.4536	9.56653
454	101	-22.1703	47.5302	333.35	0.5	0.41	1	2	2013	1011	N	VIIRS	l	1	304.72	15.79	D	0	Madagascar lowland forests	Jan	3	42.4536	9.56653
455	103	-21.4282	47.8901	338.69	0.47	0.4	1	2	2013	1011	N	VIIRS	n	1	309.74	14.7	D	0	Madagascar lowland forests	Jan	3	42.4536	9.56653
456	104	-21.4343	47.8664	330.58	0.47	0.4	1	2	2013	1011	N	VIIRS	n	1	302.07	3.83	D	0	Madagascar lowland forests	Jan	3	42.4536	9.56653
457	105	-22.5227	47.2833	335.98	0.51	0.41	1	2	2013	1011	N	VIIRS	l	1	308.04	33.57	D	0	Madagascar lowland forests	Jan	3	42.4536	9.56653
458	106	-22.0638	47.6114	335.19	0.49	0.4	1	2	2013	1011	N	VIIRS	n	1	305.02	3.08	D	0	Madagascar lowland forests	Jan	3	42.4536	9.56653
459	107	-22.1516	47.3095	331.23	0.51	0.41	1	2	2013	1011	N	VIIRS	n	1	302.61	2.47	D	0	Madagascar lowland forests	Jan	3	42.4536	9.56653
460	108	-22.0279	47.3278	335.7	0.51	0.41	1	2	2013	1011	N	VIIRS	n	1	302.06	3.7	D	0	Madagascar lowland forests	Jan	3	42.4536	9.56653
461	109	-22.0682	47.3347	341.75	0.51	0.41	1	2	2013	1011	N	VIIRS	n	1	303.32	6.6	D	0	Madagascar lowland forests	Jan	3	42.4536	9.56653
462	110	-22.1524	47.3127	330.78	0.51	0.41	1	2	2013	1011	N	VIIRS	n	1	303.51	3.25	D	0	Madagascar lowland forests	Jan	3	42.4536	9.56653
463	111	-22.152	47.5227	331.07	0.5	0.41	1	2	2013	1011	N	VIIRS	n	1	305.02	2.23	D	0	Madagascar lowland forests	Jan	3	42.4536	9.56653
464	112	-22.2743	47.2615	330.7	0.51	0.41	1	2	2013	1011	N	VIIRS	n	1	299.96	2.53	D	0	Madagascar lowland forests	Jan	3	42.4536	9.56653
465	113	-22.1806	47.3873	332.34	0.5	0.41	1	2	2013	1011	N	VIIRS	n	1	306.42	3.51	D	0	Madagascar lowland forests	Jan	3	42.4536	9.56653
466	114	-22.5262	47.5312	333.99	0.5	0.41	1	2	2013	1011	N	VIIRS	n	1	304.47	4.33	D	0	Madagascar lowland forests	Jan	3	42.4536	9.56653
467	115	-22.2362	47.3459	339.11	0.51	0.41	1	2	2013	1011	N	VIIRS	n	1	308.15	11.23	D	0	Madagascar lowland forests	Jan	3	42.4536	9.56653
468	118	-22.139	47.2957	338.45	0.51	0.41	1	2	2013	1011	N	VIIRS	n	1	303	5.41	D	0	Madagascar lowland forests	Jan	3	42.4536	9.56653
469	119	-21.4215	47.8847	345.53	0.47	0.4	1	2	2013	1011	N	VIIRS	n	1	305.24	6.73	D	0	Madagascar lowland forests	Jan	3	42.4536	9.56653
470	120	-21.4296	47.9026	334.98	0.47	0.4	1	2	2013	1011	N	VIIRS	n	1	306.13	3.7	D	0	Madagascar lowland forests	Jan	3	42.4536	9.56653
471	121	-21.4245	47.8897	335.37	0.47	0.4	1	2	2013	1011	N	VIIRS	n	1	304.04	4.52	D	0	Madagascar lowland forests	Jan	3	42.4536	9.56653
472	122	-22.236	47.7042	333.73	0.49	0.4	1	2	2013	1011	N	VIIRS	n	1	304.31	2.3	D	0	Madagascar lowland forests	Jan	3	42.4536	9.56653
473	123	-22.0601	47.6108	330.02	0.49	0.4	1	2	2013	1011	N	VIIRS	n	1	303.77	2.27	D	0	Madagascar lowland forests	Jan	3	42.4536	9.56653
474	124	-22.0277	47.6257	344.82	0.49	0.4	1	2	2013	1011	N	VIIRS	n	1	308.75	22.05	D	0	Madagascar lowland forests	Jan	3	42.4536	9.56653
475	125	-21.4109	47.8231	332.2	0.47	0.4	1	2	2013	1011	N	VIIRS	n	1	304.31	13.76	D	0	Madagascar lowland forests	Jan	3	42.4536	9.56653
476	126	-22.5256	47.5359	334.18	0.5	0.41	1	2	2013	1011	N	VIIRS	n	1	304.7	4.33	D	0	Madagascar lowland forests	Jan	3	42.4536	9.56653
477	127	-20.5265	47.5003	331.21	0.48	0.4	1	2	2013	1011	N	VIIRS	l	1	300.17	2.84	D	0	Madagascar lowland forests	Jan	3	42.4536	9.56653
478	128	-21.4337	47.8709	333.91	0.47	0.4	1	2	2013	1011	N	VIIRS	n	1	306.76	8.63	D	0	Madagascar lowland forests	Jan	3	42.4536	9.56653
479	129	-21.4349	47.868	344.42	0.47	0.4	1	2	2013	1011	N	VIIRS	n	1	305.42	10.03	D	0	Madagascar lowland forests	Jan	3	42.4536	9.56653
480	130	-22.2757	47.2643	334.8	0.51	0.41	1	2	2013	1011	N	VIIRS	n	1	301.66	3.39	D	0	Madagascar lowland forests	Jan	3	42.4536	9.56653
481	131	-22.5249	47.481	333.82	0.5	0.41	1	2	2013	1011	N	VIIRS	n	1	308.63	2.28	D	0	Madagascar lowland forests	Jan	3	42.4536	9.56653
482	132	-23.0337	47.6984	333.1	0.5	0.41	1	2	2013	1011	N	VIIRS	l	1	304.49	2.4	D	0	Madagascar lowland forests	Jan	3	42.4536	9.56653
483	133	-23.1186	47.2445	335.42	0.52	0.42	1	2	2013	1011	N	VIIRS	n	1	305.39	8.28	D	0	Madagascar lowland forests	Jan	3	42.4536	9.56653
484	134	-23.0605	47.2682	330.61	0.52	0.42	1	2	2013	1011	N	VIIRS	l	1	305.33	6.66	D	0	Madagascar lowland forests	Jan	3	42.4536	9.56653
485	145	-22.9127	47.4054	331.09	0.51	0.41	1	2	2013	1011	N	VIIRS	n	1	305.89	2.42	D	0	Madagascar lowland forests	Jan	3	42.4536	9.56653
486	149	-21.0053	47.9212	336.34	0.46	0.39	1	2	2013	1011	N	VIIRS	n	1	304.66	6.09	D	0	Madagascar lowland forests	Jan	3	42.4536	9.56653
487	150	-21.7028	47.6518	333.65	0.48	0.4	1	2	2013	1011	N	VIIRS	l	1	306.53	11.12	D	0	Madagascar lowland forests	Jan	3	42.4536	9.56653
488	151	-21.2209	47.806	335.94	0.47	0.4	1	2	2013	1011	N	VIIRS	n	1	310.1	8.2	D	0	Madagascar lowland forests	Jan	3	42.4536	9.56653
489	152	-21.4209	47.3052	343.83	0.5	0.41	1	2	2013	1011	N	VIIRS	n	1	304.53	7.46	D	0	Madagascar lowland forests	Jan	3	42.4536	9.56653
490	153	-21.2188	47.7651	332.04	0.47	0.4	1	2	2013	1011	N	VIIRS	n	1	302.12	0.85	D	0	Madagascar lowland forests	Jan	3	42.4536	9.56653
491	154	-21.4432	47.6064	346.62	0.48	0.4	1	2	2013	1011	N	VIIRS	n	1	306.44	11.5	D	0	Madagascar lowland forests	Jan	3	42.4536	9.56653
492	155	-21.4655	47.6382	338.88	0.48	0.4	1	2	2013	1011	N	VIIRS	n	1	306.37	8.85	D	0	Madagascar lowland forests	Jan	3	42.4536	9.56653
493	156	-21.4674	47.6367	346.81	0.48	0.4	1	2	2013	1011	N	VIIRS	n	1	306.68	7.39	D	0	Madagascar lowland forests	Jan	3	42.4536	9.56653
494	158	-21.2288	47.7747	338.97	0.47	0.4	1	2	2013	1011	N	VIIRS	n	1	312.06	29.31	D	0	Madagascar lowland forests	Jan	3	42.4536	9.56653
495	159	-20.9203	48.0579	347.4	0.46	0.39	1	2	2013	1011	N	VIIRS	n	1	307.76	16.46	D	0	Madagascar lowland forests	Jan	3	42.4536	9.56653
496	160	-21.7605	47.6167	334.47	0.49	0.4	1	2	2013	1011	N	VIIRS	l	1	303.91	2.72	D	0	Madagascar lowland forests	Jan	3	42.4536	9.56653
497	161	-21.8826	47.8646	334.61	0.47	0.4	1	2	2013	1011	N	VIIRS	n	1	305.18	3.96	D	0	Madagascar lowland forests	Jan	3	42.4536	9.56653
498	162	-21.2928	47.7928	334.11	0.47	0.4	1	2	2013	1011	N	VIIRS	n	1	304.94	3.25	D	0	Madagascar lowland forests	Jan	3	42.4536	9.56653
499	163	-21.2888	47.8515	338.78	0.47	0.4	1	2	2013	1011	N	VIIRS	n	1	306.35	24.95	D	0	Madagascar lowland forests	Jan	3	42.4536	9.56653
500	164	-21.22	47.3194	346.81	0.5	0.41	1	2	2013	1011	N	VIIRS	n	1	309.79	12.61	D	0	Madagascar lowland forests	Jan	3	42.4536	9.56653
501	165	-21.2925	47.852	340.04	0.47	0.4	1	2	2013	1011	N	VIIRS	n	1	313.13	24.95	D	0	Madagascar lowland forests	Jan	3	42.4536	9.56653
502	166	-21.0055	47.9198	336.21	0.46	0.39	1	2	2013	1011	N	VIIRS	n	1	306.09	4.11	D	0	Madagascar lowland forests	Jan	3	42.4536	9.56653
503	167	-20.9728	48.1136	336.08	0.45	0.39	1	2	2013	1011	N	VIIRS	n	1	302.93	1.74	D	0	Madagascar lowland forests	Jan	3	42.4536	9.56653
504	169	-20.95	48.1112	331.45	0.45	0.39	1	2	2013	1011	N	VIIRS	n	1	303.91	2.76	D	0	Madagascar lowland forests	Jan	3	42.4536	9.56653
505	170	-20.9717	48.1147	345.27	0.45	0.39	1	2	2013	1011	N	VIIRS	n	1	304.5	6.94	D	0	Madagascar lowland forests	Jan	3	42.4536	9.56653
506	172	-21.0882	48.0498	333.85	0.46	0.39	1	2	2013	1011	N	VIIRS	n	1	305.29	40.41	D	0	Madagascar lowland forests	Jan	3	42.4536	9.56653
507	173	-21.1263	47.9859	334.66	0.46	0.39	1	2	2013	1011	N	VIIRS	n	1	304.74	3.65	D	0	Madagascar lowland forests	Jan	3	42.4536	9.56653
508	174	-21.1533	48.0889	331.33	0.46	0.39	1	2	2013	1011	N	VIIRS	l	1	305.42	7.66	D	0	Madagascar lowland forests	Jan	3	42.4536	9.56653
509	175	-21.0885	48.0478	346.61	0.46	0.39	1	2	2013	1011	N	VIIRS	n	1	310.56	38.53	D	0	Madagascar lowland forests	Jan	3	42.4536	9.56653
510	176	-21.1407	47.9605	342.26	0.46	0.39	1	2	2013	1011	N	VIIRS	n	1	303.33	3.68	D	0	Madagascar lowland forests	Jan	3	42.4536	9.56653
511	177	-21.1444	47.9611	346.73	0.46	0.39	1	2	2013	1011	N	VIIRS	n	1	306.01	5.42	D	0	Madagascar lowland forests	Jan	3	42.4536	9.56653
512	179	-20.9921	48.1344	333.05	0.45	0.39	1	2	2013	1011	N	VIIRS	l	1	304.25	3.04	D	0	Madagascar lowland forests	Jan	3	42.4536	9.56653
513	180	-20.9891	48.1295	345.18	0.45	0.39	1	2	2013	1011	N	VIIRS	n	1	304.7	15.52	D	0	Madagascar lowland forests	Jan	3	42.4536	9.56653
514	181	-21.9426	47.7212	336.45	0.48	0.4	1	2	2013	1011	N	VIIRS	n	1	303.5	3.27	D	0	Madagascar lowland forests	Jan	3	42.4536	9.56653
515	182	-21.4925	47.9074	339.91	0.47	0.4	1	2	2013	1011	N	VIIRS	n	1	306.48	6.14	D	0	Madagascar lowland forests	Jan	3	42.4536	9.56653
516	183	-21.442	48.0656	338.33	0.46	0.39	1	2	2013	1011	N	VIIRS	n	1	307.78	4.88	D	0	Madagascar lowland forests	Jan	3	42.4536	9.56653
517	184	-22.4153	47.7677	330.62	0.49	0.4	1	2	2013	1011	N	VIIRS	n	1	304.65	2.3	D	0	Madagascar lowland forests	Jan	3	42.4536	9.56653
518	185	-21.3626	48.1857	332.29	0.45	0.39	1	2	2013	1011	N	VIIRS	l	1	303.84	1.38	D	0	Madagascar lowland forests	Jan	3	42.4536	9.56653
519	186	-20.585	48.2371	334.21	0.44	0.39	1	2	2013	1011	N	VIIRS	n	1	304.31	2.58	D	0	Madagascar lowland forests	Jan	3	42.4536	9.56653
520	187	-21.3084	48.1778	338.62	0.45	0.39	1	2	2013	1011	N	VIIRS	n	1	305.3	3.5	D	0	Madagascar lowland forests	Jan	3	42.4536	9.56653
521	188	-21.3048	48.1772	345.71	0.45	0.39	1	2	2013	1011	N	VIIRS	n	1	306.51	13.83	D	0	Madagascar lowland forests	Jan	3	42.4536	9.56653
522	189	-21.0783	48.1544	339.55	0.45	0.39	1	2	2013	1011	N	VIIRS	n	1	308.67	35.25	D	0	Madagascar lowland forests	Jan	3	42.4536	9.56653
523	190	-21.0738	48.1016	333.36	0.45	0.39	1	2	2013	1011	N	VIIRS	n	1	304.91	3.54	D	0	Madagascar lowland forests	Jan	3	42.4536	9.56653
524	191	-21.0744	48.0972	339.42	0.45	0.39	1	2	2013	1011	N	VIIRS	n	1	302.46	3.54	D	0	Madagascar lowland forests	Jan	3	42.4536	9.56653
525	192	-21.0178	47.9674	338.44	0.46	0.39	1	2	2013	1011	N	VIIRS	n	1	303.57	2.87	D	0	Madagascar lowland forests	Jan	3	42.4536	9.56653
526	193	-21.1101	48.1367	340.55	0.45	0.39	1	2	2013	1011	N	VIIRS	n	1	306.17	4.7	D	0	Madagascar lowland forests	Jan	3	42.4536	9.56653
527	194	-21.0992	48.135	336.3	0.45	0.39	1	2	2013	1011	N	VIIRS	l	1	307.11	9.44	D	0	Madagascar lowland forests	Jan	3	42.4536	9.56653
528	195	-21.0956	48.1344	334.16	0.45	0.39	1	2	2013	1011	N	VIIRS	l	1	303.66	6.95	D	0	Madagascar lowland forests	Jan	3	42.4536	9.56653
529	196	-21.0012	47.9236	330.09	0.46	0.39	1	2	2013	1011	N	VIIRS	l	1	303.97	2.21	D	0	Madagascar lowland forests	Jan	3	42.4536	9.56653
530	197	-21.0011	47.925	330.57	0.46	0.39	1	2	2013	1011	N	VIIRS	n	1	303.27	1.63	D	0	Madagascar lowland forests	Jan	3	42.4536	9.56653
531	198	-20.889	48.1555	334.68	0.45	0.39	1	2	2013	1011	N	VIIRS	l	1	304.89	3.72	D	0	Madagascar lowland forests	Jan	3	42.4536	9.56653
532	199	-20.7386	48.2458	336.01	0.45	0.39	1	2	2013	1011	N	VIIRS	n	1	304.47	3.01	D	0	Madagascar lowland forests	Jan	3	42.4536	9.56653
533	200	-19.9663	48.0945	335.13	0.44	0.39	1	2	2013	1011	N	VIIRS	n	1	305.65	3.89	D	0	Madagascar lowland forests	Jan	3	42.4536	9.56653
534	201	-20.923	48.3373	334.52	0.44	0.39	1	2	2013	1011	N	VIIRS	l	1	305.3	3.54	D	0	Madagascar lowland forests	Jan	3	42.4536	9.56653
535	202	-20.7947	48.2226	330.15	0.45	0.39	1	2	2013	1011	N	VIIRS	l	1	303.04	2.25	D	0	Madagascar lowland forests	Jan	3	42.4536	9.56653
536	203	-21.0706	48.2687	348.99	0.45	0.39	1	2	2013	1011	N	VIIRS	n	1	308.4	27.36	D	0	Madagascar lowland forests	Jan	3	42.4536	9.56653
537	204	-21.0695	47.9969	346.74	0.46	0.39	1	2	2013	1011	N	VIIRS	n	1	308.01	8.38	D	0	Madagascar lowland forests	Jan	3	42.4536	9.56653
538	205	-21.0658	47.9964	339.55	0.46	0.39	1	2	2013	1011	N	VIIRS	n	1	304.24	3.74	D	0	Madagascar lowland forests	Jan	3	42.4536	9.56653
539	206	-21.067	47.9876	338.66	0.46	0.39	1	2	2013	1011	N	VIIRS	l	1	308.64	27.37	D	0	Madagascar lowland forests	Jan	3	42.4536	9.56653
540	207	-21.0675	47.9561	339.85	0.46	0.39	1	2	2013	1011	N	VIIRS	n	1	309.55	9.88	D	0	Madagascar lowland forests	Jan	3	42.4536	9.56653
541	208	-20.8951	48.3549	334.56	0.44	0.39	1	2	2013	1011	N	VIIRS	l	1	305.93	30.94	D	0	Madagascar lowland forests	Jan	3	42.4536	9.56653
542	209	-19.8883	48.5842	344.64	0.43	0.38	1	2	2013	1011	N	VIIRS	l	1	301.13	28.13	D	0	Madagascar lowland forests	Jan	3	42.4536	9.56653
543	210	-19.889	48.6052	346.45	0.42	0.38	1	2	2013	1011	N	VIIRS	n	1	303.58	11.69	D	0	Madagascar lowland forests	Jan	3	42.4536	9.56653
544	212	-21.9213	47.6801	341.44	0.48	0.4	1	2	2013	1011	N	VIIRS	n	1	303.98	5.91	D	0	Madagascar lowland forests	Jan	3	42.4536	9.56653
545	213	-21.695	47.8589	331.09	0.47	0.4	1	2	2013	1011	N	VIIRS	n	1	304.79	2.23	D	0	Madagascar lowland forests	Jan	3	42.4536	9.56653
546	214	-21.6677	47.8079	335.8	0.48	0.4	1	2	2013	1011	N	VIIRS	n	1	304.01	3.42	D	0	Madagascar lowland forests	Jan	3	42.4536	9.56653
547	215	-21.664	47.8073	331.31	0.48	0.4	1	2	2013	1011	N	VIIRS	n	1	304.57	3.42	D	0	Madagascar lowland forests	Jan	3	42.4536	9.56653
548	216	-21.4904	47.809	345.11	0.47	0.4	1	2	2013	1011	N	VIIRS	n	1	308.69	15.22	D	0	Madagascar lowland forests	Jan	3	42.4536	9.56653
549	217	-21.56	47.7795	332.71	0.48	0.4	1	2	2013	1011	N	VIIRS	n	1	304.55	3.12	D	0	Madagascar lowland forests	Jan	3	42.4536	9.56653
550	218	-21.5617	47.782	342.37	0.47	0.4	1	2	2013	1011	N	VIIRS	n	1	305.06	5.85	D	0	Madagascar lowland forests	Jan	3	42.4536	9.56653
551	219	-21.6159	47.7551	338.94	0.48	0.4	1	2	2013	1011	N	VIIRS	n	1	306.03	8.23	D	0	Madagascar lowland forests	Jan	3	42.4536	9.56653
552	220	-21.6091	47.7494	338.61	0.48	0.4	1	2	2013	1011	N	VIIRS	n	1	303.83	2.98	D	0	Madagascar lowland forests	Jan	3	42.4536	9.56653
553	221	-21.5235	47.7578	339.95	0.48	0.4	1	2	2013	1011	N	VIIRS	n	1	306.97	5.56	D	0	Madagascar lowland forests	Jan	3	42.4536	9.56653
554	222	-19.9305	48.3305	340.63	0.43	0.38	1	2	2013	1011	N	VIIRS	n	1	306.4	5.21	D	0	Madagascar lowland forests	Jan	3	42.4536	9.56653
555	223	-19.8623	48.2522	332.56	0.44	0.38	1	2	2013	1011	N	VIIRS	n	1	302.8	3.23	D	0	Madagascar lowland forests	Jan	3	42.4536	9.56653
556	224	-18.2223	48.429	337.85	0.42	0.38	1	2	2013	1012	N	VIIRS	l	1	305.81	7.96	D	0	Madagascar lowland forests	Jan	3	42.4536	9.56653
557	226	-16.215	49.0561	337.23	0.39	0.36	1	2	2013	1012	N	VIIRS	n	1	299.61	2.79	D	0	Madagascar lowland forests	Jan	3	42.4536	9.56653
558	227	-16.2156	49.0524	333.74	0.39	0.36	1	2	2013	1012	N	VIIRS	n	1	297.89	2.79	D	0	Madagascar lowland forests	Jan	3	42.4536	9.56653
559	228	-16.2106	49.0629	354.2	0.39	0.36	1	2	2013	1012	N	VIIRS	n	1	302.77	5.59	D	0	Madagascar lowland forests	Jan	3	42.4536	9.56653
560	229	-16.2111	49.0593	338.98	0.39	0.36	1	2	2013	1012	N	VIIRS	l	1	298.93	5.59	D	0	Madagascar lowland forests	Jan	3	42.4536	9.56653
561	230	-16.2095	49.0629	354.68	0.39	0.36	1	2	2013	1012	N	VIIRS	n	1	300.73	9.95	D	0	Madagascar lowland forests	Jan	3	42.4536	9.56653
562	231	-16.2145	49.0598	335.38	0.39	0.36	1	2	2013	1012	N	VIIRS	l	1	299.95	5.59	D	0	Madagascar lowland forests	Jan	3	42.4536	9.56653
563	272	-14.6857	49.6089	330.08	0.38	0.36	1	2	2013	1013	N	VIIRS	n	1	293.56	1.32	D	0	Madagascar lowland forests	Jan	3	42.4536	9.56653
564	285	-21.2554	48.2461	305.34	0.59	0.53	1	2	2013	2123	N	VIIRS	n	1	291.07	1.16	N	0	Madagascar lowland forests	Jan	3	42.4536	9.56653
565	290	-21.6926	47.5982	307.2	0.63	0.54	1	2	2013	2123	N	VIIRS	n	1	291.3	2.95	N	0	Madagascar lowland forests	Jan	3	42.4536	9.56653
566	293	-24.3813	47.2016	342.04	0.35	0.57	1	3	2013	951	N	VIIRS	n	1	296.37	5.04	D	0	Madagascar lowland forests	Jan	3	42.4536	9.56653
567	295	-24.9447	46.9119	330.23	0.37	0.58	1	3	2013	951	N	VIIRS	n	1	295.8	2.45	D	0	Madagascar lowland forests	Jan	3	42.4536	9.56653
568	305	-23.4773	47.4995	330.18	0.33	0.55	1	3	2013	951	N	VIIRS	n	1	297.76	1.33	D	0	Madagascar lowland forests	Jan	3	42.4536	9.56653
569	308	-23.6623	47.5014	367	0.33	0.55	1	3	2013	951	N	VIIRS	h	1	297.94	5.26	D	0	Madagascar lowland forests	Jan	3	42.4536	9.56653
570	313	-20.6132	48.3347	347.49	0.54	0.51	1	3	2013	952	N	VIIRS	n	1	297.74	9	D	0	Madagascar lowland forests	Jan	3	42.4536	9.56653
571	314	-20.6168	48.2559	332.42	0.54	0.51	1	3	2013	952	N	VIIRS	n	1	296.82	5.83	D	0	Madagascar lowland forests	Jan	3	42.4536	9.56653
572	315	-20.6161	48.2535	339.51	0.54	0.51	1	3	2013	952	N	VIIRS	n	1	297.06	3.61	D	0	Madagascar lowland forests	Jan	3	42.4536	9.56653
573	318	-23.1033	47.3192	340.69	0.33	0.56	1	3	2013	952	N	VIIRS	n	1	295.53	3.71	D	0	Madagascar lowland forests	Jan	3	42.4536	9.56653
574	319	-21.1148	48.024	338.65	0.57	0.52	1	3	2013	952	N	VIIRS	n	1	297.24	7.01	D	0	Madagascar lowland forests	Jan	3	42.4536	9.56653
575	320	-22.4453	47.2936	342.79	0.33	0.55	1	3	2013	952	N	VIIRS	n	1	300.5	3.81	D	0	Madagascar lowland forests	Jan	3	42.4536	9.56653
576	321	-21.1058	48.108	342.62	0.56	0.52	1	3	2013	952	N	VIIRS	n	1	298.58	96.51	D	0	Madagascar lowland forests	Jan	3	42.4536	9.56653
577	323	-22.2329	47.3029	339.66	0.33	0.55	1	3	2013	952	N	VIIRS	n	1	300.74	3.19	D	0	Madagascar lowland forests	Jan	3	42.4536	9.56653
578	324	-22.1281	47.4467	337.54	0.32	0.55	1	3	2013	952	N	VIIRS	n	1	300.02	2.94	D	0	Madagascar lowland forests	Jan	3	42.4536	9.56653
579	325	-21.3444	47.8593	334.12	0.59	0.53	1	3	2013	952	N	VIIRS	n	1	296.34	6.85	D	0	Madagascar lowland forests	Jan	3	42.4536	9.56653
580	327	-22.2792	47.3083	344.34	0.33	0.55	1	3	2013	952	N	VIIRS	n	1	300.6	3.31	D	0	Madagascar lowland forests	Jan	3	42.4536	9.56653
581	329	-22.2203	47.4832	346.35	0.32	0.54	1	3	2013	952	N	VIIRS	n	1	301.07	5.81	D	0	Madagascar lowland forests	Jan	3	42.4536	9.56653
582	330	-22.291	47.3961	343.69	0.32	0.55	1	3	2013	952	N	VIIRS	n	1	298.6	4.01	D	0	Madagascar lowland forests	Jan	3	42.4536	9.56653
583	331	-22.2336	47.3483	330.61	0.33	0.55	1	3	2013	952	N	VIIRS	l	1	302.26	1.89	D	0	Madagascar lowland forests	Jan	3	42.4536	9.56653
584	332	-21.8043	47.758	342.25	0.61	0.53	1	3	2013	952	N	VIIRS	n	1	297.11	10.37	D	0	Madagascar lowland forests	Jan	3	42.4536	9.56653
585	333	-22.2155	47.4793	331.09	0.32	0.54	1	3	2013	952	N	VIIRS	n	1	299.29	5.96	D	0	Madagascar lowland forests	Jan	3	42.4536	9.56653
586	334	-22.0886	47.3758	336.09	0.32	0.55	1	3	2013	952	N	VIIRS	n	1	299.84	4.57	D	0	Madagascar lowland forests	Jan	3	42.4536	9.56653
587	335	-21.4436	47.7787	341.04	0.6	0.53	1	3	2013	952	N	VIIRS	n	1	298.14	7.54	D	0	Madagascar lowland forests	Jan	3	42.4536	9.56653
588	336	-22.2318	47.4714	338.99	0.32	0.55	1	3	2013	952	N	VIIRS	n	1	300.29	4.31	D	0	Madagascar lowland forests	Jan	3	42.4536	9.56653
589	337	-22.099	47.3753	334.19	0.32	0.55	1	3	2013	952	N	VIIRS	n	1	299.82	1.9	D	0	Madagascar lowland forests	Jan	3	42.4536	9.56653
590	340	-22.2907	47.3993	349.64	0.32	0.55	1	3	2013	952	N	VIIRS	n	1	298.54	4.01	D	0	Madagascar lowland forests	Jan	3	42.4536	9.56653
591	341	-22.1199	47.3204	346.45	0.33	0.55	1	3	2013	952	N	VIIRS	n	1	300.48	2.9	D	0	Madagascar lowland forests	Jan	3	42.4536	9.56653
592	342	-22.2152	47.4827	367	0.32	0.54	1	3	2013	952	N	VIIRS	h	1	300.15	5.81	D	0	Madagascar lowland forests	Jan	3	42.4536	9.56653
593	345	-22.1177	47.3947	334.95	0.32	0.55	1	3	2013	952	N	VIIRS	n	1	299.59	2.01	D	0	Madagascar lowland forests	Jan	3	42.4536	9.56653
594	346	-21.4487	47.8257	347.71	0.59	0.53	1	3	2013	952	N	VIIRS	n	1	300	13.77	D	0	Madagascar lowland forests	Jan	3	42.4536	9.56653
595	347	-22.3788	47.4452	334.44	0.32	0.55	1	3	2013	952	N	VIIRS	n	1	299.37	3.06	D	0	Madagascar lowland forests	Jan	3	42.4536	9.56653
596	348	-22.2927	47.3982	367	0.32	0.55	1	3	2013	952	N	VIIRS	h	1	300.39	8	D	0	Madagascar lowland forests	Jan	3	42.4536	9.56653
597	349	-22.5013	47.0965	336.7	0.34	0.56	1	3	2013	952	N	VIIRS	n	1	300.03	2.72	D	0	Madagascar lowland forests	Jan	3	42.4536	9.56653
598	351	-21.8703	47.7013	333.44	0.61	0.54	1	3	2013	952	N	VIIRS	n	1	298.64	4	D	0	Madagascar lowland forests	Jan	3	42.4536	9.56653
599	353	-22.1766	47.3475	333.32	0.32	0.55	1	3	2013	952	N	VIIRS	n	1	299.52	1.92	D	0	Madagascar lowland forests	Jan	3	42.4536	9.56653
600	354	-22.1741	47.3491	338.52	0.32	0.55	1	3	2013	952	N	VIIRS	n	1	299.67	3.04	D	0	Madagascar lowland forests	Jan	3	42.4536	9.56653
601	355	-21.4197	47.8648	330.84	0.59	0.53	1	3	2013	952	N	VIIRS	n	1	296	3.26	D	0	Madagascar lowland forests	Jan	3	42.4536	9.56653
602	356	-20.32	47.6557	330.94	0.59	0.53	1	3	2013	952	N	VIIRS	l	1	301.76	5.91	D	0	Madagascar lowland forests	Jan	3	42.4536	9.56653
603	360	-20.3913	48.1469	336.4	0.55	0.51	1	3	2013	952	N	VIIRS	n	1	298.37	13.46	D	0	Madagascar lowland forests	Jan	3	42.4536	9.56653
604	361	-20.1562	48.4542	342.18	0.52	0.5	1	3	2013	952	N	VIIRS	n	1	297.26	6.67	D	0	Madagascar lowland forests	Jan	3	42.4536	9.56653
605	362	-20.1582	48.452	339.75	0.52	0.5	1	3	2013	952	N	VIIRS	n	1	297.19	4.58	D	0	Madagascar lowland forests	Jan	3	42.4536	9.56653
606	363	-19.8402	48.4832	332.14	0.51	0.5	1	3	2013	952	N	VIIRS	n	1	297.71	3.28	D	0	Madagascar lowland forests	Jan	3	42.4536	9.56653
607	364	-21.6122	47.8118	340.52	0.6	0.53	1	3	2013	952	N	VIIRS	n	1	298.84	8.69	D	0	Madagascar lowland forests	Jan	3	42.4536	9.56653
608	365	-21.6111	47.8157	340.14	0.6	0.53	1	3	2013	952	N	VIIRS	n	1	298.3	14.38	D	0	Madagascar lowland forests	Jan	3	42.4536	9.56653
609	366	-19.8458	48.5017	335.64	0.51	0.5	1	3	2013	952	N	VIIRS	n	1	297.36	2.7	D	0	Madagascar lowland forests	Jan	3	42.4536	9.56653
610	367	-20.3917	48.1478	340.1	0.55	0.51	1	3	2013	952	N	VIIRS	n	1	298.51	9.39	D	0	Madagascar lowland forests	Jan	3	42.4536	9.56653
611	368	-20.3908	48.1516	340.48	0.55	0.51	1	3	2013	952	N	VIIRS	n	1	296.99	13.46	D	0	Madagascar lowland forests	Jan	3	42.4536	9.56653
612	369	-20.9925	48.1257	344.57	0.56	0.52	1	3	2013	952	N	VIIRS	n	1	294.87	7.64	D	0	Madagascar lowland forests	Jan	3	42.4536	9.56653
613	370	-20.9989	48.3765	341.11	0.54	0.51	1	3	2013	952	N	VIIRS	n	1	295.95	7.91	D	0	Madagascar lowland forests	Jan	3	42.4536	9.56653
614	371	-20.7289	48.2876	334.58	0.54	0.51	1	3	2013	952	N	VIIRS	n	1	294.46	3.2	D	0	Madagascar lowland forests	Jan	3	42.4536	9.56653
615	372	-20.7241	48.2873	332.63	0.54	0.51	1	3	2013	952	N	VIIRS	n	1	296.99	3.2	D	0	Madagascar lowland forests	Jan	3	42.4536	9.56653
616	373	-20.7168	48.2655	341.83	0.55	0.51	1	3	2013	952	N	VIIRS	n	1	297.84	13.11	D	0	Madagascar lowland forests	Jan	3	42.4536	9.56653
617	374	-20.7083	48.3012	356.52	0.54	0.51	1	3	2013	952	N	VIIRS	n	1	297.49	12.31	D	0	Madagascar lowland forests	Jan	3	42.4536	9.56653
618	375	-20.7169	48.2631	345.36	0.55	0.51	1	3	2013	952	N	VIIRS	n	1	297.58	13.49	D	0	Madagascar lowland forests	Jan	3	42.4536	9.56653
619	376	-20.7075	48.3039	339.8	0.54	0.51	1	3	2013	952	N	VIIRS	n	1	297.53	8.62	D	0	Madagascar lowland forests	Jan	3	42.4536	9.56653
620	377	-20.7081	48.2986	340.48	0.54	0.51	1	3	2013	952	N	VIIRS	n	1	297.39	8.62	D	0	Madagascar lowland forests	Jan	3	42.4536	9.56653
621	378	-21.4176	47.9335	336.89	0.58	0.52	1	3	2013	952	N	VIIRS	n	1	295.22	6.58	D	0	Madagascar lowland forests	Jan	3	42.4536	9.56653
622	379	-20.8166	48.2841	340.94	0.55	0.51	1	3	2013	952	N	VIIRS	n	1	300.5	15.15	D	0	Madagascar lowland forests	Jan	3	42.4536	9.56653
623	380	-20.8172	48.2787	334.47	0.55	0.51	1	3	2013	952	N	VIIRS	n	1	297.18	8.75	D	0	Madagascar lowland forests	Jan	3	42.4536	9.56653
624	381	-20.816	48.2817	356.3	0.55	0.51	1	3	2013	952	N	VIIRS	n	1	299.5	17.29	D	0	Madagascar lowland forests	Jan	3	42.4536	9.56653
625	382	-20.7516	48.3435	342.63	0.54	0.51	1	3	2013	952	N	VIIRS	n	1	292.86	7.8	D	0	Madagascar lowland forests	Jan	3	42.4536	9.56653
626	383	-20.614	48.0987	340.32	0.56	0.51	1	3	2013	952	N	VIIRS	n	1	297.11	5.49	D	0	Madagascar lowland forests	Jan	3	42.4536	9.56653
627	384	-20.6138	48.1026	340.19	0.56	0.51	1	3	2013	952	N	VIIRS	n	1	297.51	9.47	D	0	Madagascar lowland forests	Jan	3	42.4536	9.56653
628	385	-20.7433	48.332	334.44	0.54	0.51	1	3	2013	952	N	VIIRS	n	1	293.64	2.98	D	0	Madagascar lowland forests	Jan	3	42.4536	9.56653
629	386	-20.7467	48.3002	342.32	0.54	0.51	1	3	2013	952	N	VIIRS	n	1	294.41	5.29	D	0	Madagascar lowland forests	Jan	3	42.4536	9.56653
630	387	-20.5258	48.3333	341.69	0.54	0.51	1	3	2013	952	N	VIIRS	n	1	297.1	8.32	D	0	Madagascar lowland forests	Jan	3	42.4536	9.56653
631	388	-20.4421	48.3475	338.24	0.53	0.5	1	3	2013	952	N	VIIRS	n	1	297.31	4	D	0	Madagascar lowland forests	Jan	3	42.4536	9.56653
632	389	-20.5725	48.1257	348.99	0.55	0.51	1	3	2013	952	N	VIIRS	n	1	300.74	15.94	D	0	Madagascar lowland forests	Jan	3	42.4536	9.56653
633	390	-20.5677	48.1248	340.59	0.55	0.51	1	3	2013	952	N	VIIRS	n	1	295.92	15.94	D	0	Madagascar lowland forests	Jan	3	42.4536	9.56653
634	391	-20.4494	48.4101	335.61	0.53	0.5	1	3	2013	952	N	VIIRS	n	1	297.26	3.54	D	0	Madagascar lowland forests	Jan	3	42.4536	9.56653
635	392	-20.4523	48.3843	346.5	0.53	0.5	1	3	2013	952	N	VIIRS	n	1	298.22	15	D	0	Madagascar lowland forests	Jan	3	42.4536	9.56653
636	393	-20.4194	48.3812	341.36	0.53	0.5	1	3	2013	952	N	VIIRS	n	1	297.35	7.16	D	0	Madagascar lowland forests	Jan	3	42.4536	9.56653
637	394	-20.4891	48.2286	339.25	0.55	0.51	1	3	2013	952	N	VIIRS	n	1	297.69	8.66	D	0	Madagascar lowland forests	Jan	3	42.4536	9.56653
638	395	-20.4892	48.2259	339.09	0.54	0.51	1	3	2013	952	N	VIIRS	n	1	297.26	8.1	D	0	Madagascar lowland forests	Jan	3	42.4536	9.56653
639	396	-20.4819	48.2474	340.49	0.54	0.51	1	3	2013	952	N	VIIRS	n	1	295.35	5.56	D	0	Madagascar lowland forests	Jan	3	42.4536	9.56653
640	397	-20.456	48.2212	340.45	0.54	0.51	1	3	2013	952	N	VIIRS	n	1	296.98	9.15	D	0	Madagascar lowland forests	Jan	3	42.4536	9.56653
641	398	-20.4612	48.4321	330.28	0.53	0.5	1	3	2013	952	N	VIIRS	n	1	297.98	3	D	0	Madagascar lowland forests	Jan	3	42.4536	9.56653
642	399	-20.4646	48.4016	335.16	0.53	0.5	1	3	2013	952	N	VIIRS	n	1	296.55	3.89	D	0	Madagascar lowland forests	Jan	3	42.4536	9.56653
643	400	-21.0664	48.1579	340.71	0.56	0.51	1	3	2013	952	N	VIIRS	n	1	294.42	9.16	D	0	Madagascar lowland forests	Jan	3	42.4536	9.56653
644	401	-20.9811	48.0033	357.09	0.57	0.52	1	3	2013	952	N	VIIRS	n	1	300.11	20.46	D	0	Madagascar lowland forests	Jan	3	42.4536	9.56653
645	402	-21.1484	48.1531	340.76	0.56	0.52	1	3	2013	952	N	VIIRS	n	1	295.62	7.6	D	0	Madagascar lowland forests	Jan	3	42.4536	9.56653
646	403	-21.1489	48.1475	339.37	0.56	0.52	1	3	2013	952	N	VIIRS	n	1	295.22	7.6	D	0	Madagascar lowland forests	Jan	3	42.4536	9.56653
647	404	-21.1499	48.1508	348.72	0.56	0.52	1	3	2013	952	N	VIIRS	n	1	296.24	12.55	D	0	Madagascar lowland forests	Jan	3	42.4536	9.56653
648	405	-20.6738	48.3054	340.39	0.54	0.51	1	3	2013	952	N	VIIRS	n	1	296.02	5.96	D	0	Madagascar lowland forests	Jan	3	42.4536	9.56653
649	406	-20.6744	48.3003	331.6	0.54	0.51	1	3	2013	952	N	VIIRS	n	1	298.25	4.09	D	0	Madagascar lowland forests	Jan	3	42.4536	9.56653
650	407	-20.6944	48.3421	340.63	0.54	0.51	1	3	2013	952	N	VIIRS	n	1	295.17	7.78	D	0	Madagascar lowland forests	Jan	3	42.4536	9.56653
651	408	-20.6939	48.3395	345.87	0.54	0.51	1	3	2013	952	N	VIIRS	n	1	294.11	6.19	D	0	Madagascar lowland forests	Jan	3	42.4536	9.56653
652	409	-20.5396	48.3818	341.26	0.53	0.5	1	3	2013	952	N	VIIRS	n	1	300.16	23.21	D	0	Madagascar lowland forests	Jan	3	42.4536	9.56653
653	410	-20.5242	48.3485	334.11	0.54	0.51	1	3	2013	952	N	VIIRS	n	1	293.5	1.95	D	0	Madagascar lowland forests	Jan	3	42.4536	9.56653
654	411	-20.4954	48.3502	330.42	0.54	0.5	1	3	2013	952	N	VIIRS	n	1	296.14	2.31	D	0	Madagascar lowland forests	Jan	3	42.4536	9.56653
655	412	-20.4837	48.3706	340.1	0.53	0.5	1	3	2013	952	N	VIIRS	n	1	300.92	29.47	D	0	Madagascar lowland forests	Jan	3	42.4536	9.56653
656	413	-20.479	48.3701	342.09	0.53	0.5	1	3	2013	952	N	VIIRS	n	1	294.76	8.59	D	0	Madagascar lowland forests	Jan	3	42.4536	9.56653
657	414	-20.4821	48.3729	343.74	0.53	0.5	1	3	2013	952	N	VIIRS	n	1	301.86	30.34	D	0	Madagascar lowland forests	Jan	3	42.4536	9.56653
658	415	-20.7533	48.3278	342.28	0.54	0.51	1	3	2013	952	N	VIIRS	n	1	297.91	15.71	D	0	Madagascar lowland forests	Jan	3	42.4536	9.56653
659	416	-20.6076	48.2008	337.59	0.55	0.51	1	3	2013	952	N	VIIRS	n	1	297.23	4.82	D	0	Madagascar lowland forests	Jan	3	42.4536	9.56653
660	417	-20.4775	48.4733	344.19	0.53	0.5	1	3	2013	952	N	VIIRS	n	1	297.08	9.1	D	0	Madagascar lowland forests	Jan	3	42.4536	9.56653
661	418	-20.4758	48.4702	339.93	0.53	0.5	1	3	2013	952	N	VIIRS	n	1	295.95	4.52	D	0	Madagascar lowland forests	Jan	3	42.4536	9.56653
662	419	-20.4215	48.4485	343.43	0.53	0.5	1	3	2013	952	N	VIIRS	n	1	297.75	11.95	D	0	Madagascar lowland forests	Jan	3	42.4536	9.56653
663	420	-20.9166	48.2478	356.11	0.55	0.51	1	3	2013	952	N	VIIRS	n	1	297.8	22.18	D	0	Madagascar lowland forests	Jan	3	42.4536	9.56653
664	421	-20.917	48.2467	350.74	0.55	0.51	1	3	2013	952	N	VIIRS	n	1	298.43	18.57	D	0	Madagascar lowland forests	Jan	3	42.4536	9.56653
665	422	-20.608	48.203	332.8	0.55	0.51	1	3	2013	952	N	VIIRS	n	1	297.56	2.68	D	0	Madagascar lowland forests	Jan	3	42.4536	9.56653
666	423	-19.8021	48.5693	340.05	0.51	0.49	1	3	2013	952	N	VIIRS	n	1	297.46	12.74	D	0	Madagascar lowland forests	Jan	3	42.4536	9.56653
667	424	-20.31	48.2308	340.78	0.54	0.51	1	3	2013	952	N	VIIRS	n	1	295.9	6.12	D	0	Madagascar lowland forests	Jan	3	42.4536	9.56653
668	425	-20.3053	48.2303	339.81	0.54	0.51	1	3	2013	952	N	VIIRS	n	1	296.76	6.12	D	0	Madagascar lowland forests	Jan	3	42.4536	9.56653
669	426	-20.3632	48.4624	336.73	0.52	0.5	1	3	2013	952	N	VIIRS	n	1	296.07	7.04	D	0	Madagascar lowland forests	Jan	3	42.4536	9.56653
670	427	-20.3637	48.4576	333.88	0.53	0.5	1	3	2013	952	N	VIIRS	n	1	295.84	3.78	D	0	Madagascar lowland forests	Jan	3	42.4536	9.56653
671	428	-20.3653	48.4614	340.03	0.52	0.5	1	3	2013	952	N	VIIRS	n	1	297.33	10.2	D	0	Madagascar lowland forests	Jan	3	42.4536	9.56653
672	429	-20.3564	48.4148	340.67	0.53	0.5	1	3	2013	952	N	VIIRS	n	1	295.59	14.33	D	0	Madagascar lowland forests	Jan	3	42.4536	9.56653
673	430	-20.357	48.4095	340.05	0.53	0.5	1	3	2013	952	N	VIIRS	n	1	295.69	7.76	D	0	Madagascar lowland forests	Jan	3	42.4536	9.56653
674	431	-20.339	48.4431	335.35	0.53	0.5	1	3	2013	952	N	VIIRS	n	1	295.91	3.88	D	0	Madagascar lowland forests	Jan	3	42.4536	9.56653
675	432	-20.3413	48.423	334.8	0.53	0.5	1	3	2013	952	N	VIIRS	n	1	296.27	3.72	D	0	Madagascar lowland forests	Jan	3	42.4536	9.56653
676	433	-20.3866	48.4648	339.74	0.52	0.5	1	3	2013	952	N	VIIRS	n	1	297.07	7.08	D	0	Madagascar lowland forests	Jan	3	42.4536	9.56653
677	434	-20.3871	48.4598	331.49	0.53	0.5	1	3	2013	952	N	VIIRS	n	1	295.48	4.68	D	0	Madagascar lowland forests	Jan	3	42.4536	9.56653
678	435	-20.3799	48.4389	332.7	0.53	0.5	1	3	2013	952	N	VIIRS	n	1	296.04	3.2	D	0	Madagascar lowland forests	Jan	3	42.4536	9.56653
679	436	-19.8025	48.5257	336.47	0.51	0.49	1	3	2013	952	N	VIIRS	n	1	296.38	3.53	D	0	Madagascar lowland forests	Jan	3	42.4536	9.56653
680	437	-19.8043	48.4693	340.78	0.52	0.5	1	3	2013	952	N	VIIRS	n	1	298.96	4.84	D	0	Madagascar lowland forests	Jan	3	42.4536	9.56653
681	438	-20.4025	48.3169	331.49	0.54	0.51	1	3	2013	952	N	VIIRS	n	1	296.55	3.51	D	0	Madagascar lowland forests	Jan	3	42.4536	9.56653
682	439	-19.7428	48.5586	339.88	0.51	0.49	1	3	2013	952	N	VIIRS	n	1	296.88	6.87	D	0	Madagascar lowland forests	Jan	3	42.4536	9.56653
683	440	-20.8315	48.1875	333.94	0.55	0.51	1	3	2013	952	N	VIIRS	n	1	294.47	5.06	D	0	Madagascar lowland forests	Jan	3	42.4536	9.56653
684	441	-20.8311	48.1908	334.22	0.55	0.51	1	3	2013	952	N	VIIRS	n	1	294.32	3.74	D	0	Madagascar lowland forests	Jan	3	42.4536	9.56653
685	442	-20.767	48.1567	344.87	0.55	0.51	1	3	2013	952	N	VIIRS	n	1	297.93	8.98	D	0	Madagascar lowland forests	Jan	3	42.4536	9.56653
686	443	-20.3973	48.3216	341.03	0.54	0.51	1	3	2013	952	N	VIIRS	n	1	295.98	12.16	D	0	Madagascar lowland forests	Jan	3	42.4536	9.56653
687	444	-20.3888	48.3562	338.39	0.53	0.5	1	3	2013	952	N	VIIRS	n	1	297.34	4.41	D	0	Madagascar lowland forests	Jan	3	42.4536	9.56653
688	445	-20.3852	48.3453	336.03	0.53	0.5	1	3	2013	952	N	VIIRS	n	1	296.83	3.97	D	0	Madagascar lowland forests	Jan	3	42.4536	9.56653
689	446	-20.3951	48.3256	339.21	0.54	0.5	1	3	2013	952	N	VIIRS	n	1	295.57	6.55	D	0	Madagascar lowland forests	Jan	3	42.4536	9.56653
690	447	-20.387	48.3548	332.59	0.53	0.5	1	3	2013	952	N	VIIRS	n	1	296.82	6	D	0	Madagascar lowland forests	Jan	3	42.4536	9.56653
691	448	-20.3834	48.3442	336.3	0.53	0.5	1	3	2013	952	N	VIIRS	n	1	297.45	4.82	D	0	Madagascar lowland forests	Jan	3	42.4536	9.56653
692	449	-20.3629	48.3572	345.39	0.53	0.5	1	3	2013	952	N	VIIRS	n	1	297.69	6.86	D	0	Madagascar lowland forests	Jan	3	42.4536	9.56653
693	450	-20.2987	48.2917	336.13	0.54	0.51	1	3	2013	952	N	VIIRS	n	1	297.44	5.49	D	0	Madagascar lowland forests	Jan	3	42.4536	9.56653
694	451	-19.8878	48.6268	339.55	0.51	0.49	1	3	2013	952	N	VIIRS	n	1	296.27	56.32	D	0	Madagascar lowland forests	Jan	3	42.4536	9.56653
695	452	-19.8328	48.6201	343.13	0.51	0.49	1	3	2013	952	N	VIIRS	n	1	297.63	9.62	D	0	Madagascar lowland forests	Jan	3	42.4536	9.56653
696	453	-19.8276	48.6246	352.24	0.5	0.49	1	3	2013	952	N	VIIRS	n	1	297.86	31.23	D	0	Madagascar lowland forests	Jan	3	42.4536	9.56653
697	454	-19.828	48.6267	341.25	0.5	0.49	1	3	2013	952	N	VIIRS	n	1	298.11	22.15	D	0	Madagascar lowland forests	Jan	3	42.4536	9.56653
698	455	-19.8286	48.6217	336.12	0.5	0.49	1	3	2013	952	N	VIIRS	n	1	295.88	11.38	D	0	Madagascar lowland forests	Jan	3	42.4536	9.56653
699	456	-20.4273	48.3088	340.97	0.54	0.51	1	3	2013	952	N	VIIRS	n	1	296.93	6.97	D	0	Madagascar lowland forests	Jan	3	42.4536	9.56653
700	457	-20.525	48.2973	344.8	0.54	0.51	1	3	2013	952	N	VIIRS	n	1	295.8	7.25	D	0	Madagascar lowland forests	Jan	3	42.4536	9.56653
701	458	-20.4979	48.2757	336.51	0.54	0.51	1	3	2013	952	N	VIIRS	n	1	297.04	4.83	D	0	Madagascar lowland forests	Jan	3	42.4536	9.56653
702	459	-20.2704	48.3775	340.89	0.53	0.5	1	3	2013	952	N	VIIRS	n	1	297.48	3.73	D	0	Madagascar lowland forests	Jan	3	42.4536	9.56653
703	460	-20.2686	48.3796	336.99	0.53	0.5	1	3	2013	952	N	VIIRS	n	1	296.54	6.38	D	0	Madagascar lowland forests	Jan	3	42.4536	9.56653
704	461	-20.5801	48.3178	332.71	0.54	0.51	1	3	2013	952	N	VIIRS	n	1	296.98	3.43	D	0	Madagascar lowland forests	Jan	3	42.4536	9.56653
705	462	-20.553	48.3039	339.85	0.54	0.51	1	3	2013	952	N	VIIRS	n	1	296.43	4.44	D	0	Madagascar lowland forests	Jan	3	42.4536	9.56653
706	463	-21.3751	48.2938	341.52	0.55	0.51	1	3	2013	952	N	VIIRS	n	1	297.07	5.77	D	0	Madagascar lowland forests	Jan	3	42.4536	9.56653
707	464	-20.244	48.3448	346.67	0.53	0.5	1	3	2013	952	N	VIIRS	n	1	297.15	6.83	D	0	Madagascar lowland forests	Jan	3	42.4536	9.56653
708	465	-20.3349	48.3956	332.5	0.53	0.5	1	3	2013	952	N	VIIRS	n	1	296.63	6.33	D	0	Madagascar lowland forests	Jan	3	42.4536	9.56653
709	466	-20.3109	48.3975	340.72	0.53	0.5	1	3	2013	952	N	VIIRS	n	1	296.59	33.26	D	0	Madagascar lowland forests	Jan	3	42.4536	9.56653
710	467	-19.9053	48.5137	331.35	0.51	0.5	1	3	2013	952	N	VIIRS	n	1	299.03	3.57	D	0	Madagascar lowland forests	Jan	3	42.4536	9.56653
711	468	-20.0898	48.5998	340.01	0.51	0.49	1	3	2013	952	N	VIIRS	n	1	296.23	5.01	D	0	Madagascar lowland forests	Jan	3	42.4536	9.56653
712	469	-19.9476	48.4322	334.42	0.52	0.5	1	3	2013	952	N	VIIRS	n	1	297.15	4.03	D	0	Madagascar lowland forests	Jan	3	42.4536	9.56653
713	470	-20.2675	48.4488	343.74	0.52	0.5	1	3	2013	952	N	VIIRS	n	1	299.38	21.05	D	0	Madagascar lowland forests	Jan	3	42.4536	9.56653
714	471	-20.2698	48.4514	343.06	0.52	0.5	1	3	2013	952	N	VIIRS	n	1	298.98	29.88	D	0	Madagascar lowland forests	Jan	3	42.4536	9.56653
715	472	-20.251	48.4087	340.68	0.53	0.5	1	3	2013	952	N	VIIRS	n	1	297.78	5.55	D	0	Madagascar lowland forests	Jan	3	42.4536	9.56653
716	473	-20.2435	48.4339	340.3	0.52	0.5	1	3	2013	952	N	VIIRS	n	1	297.86	13.75	D	0	Madagascar lowland forests	Jan	3	42.4536	9.56653
717	474	-19.749	48.7094	347.66	0.5	0.49	1	3	2013	952	N	VIIRS	n	1	294.91	15.92	D	0	Madagascar lowland forests	Jan	3	42.4536	9.56653
718	475	-20.005	48.4522	342.21	0.52	0.5	1	3	2013	952	N	VIIRS	n	1	297.73	7.22	D	0	Madagascar lowland forests	Jan	3	42.4536	9.56653
719	476	-20.8831	48.2915	342.87	0.55	0.51	1	3	2013	952	N	VIIRS	n	1	298.92	23.21	D	0	Madagascar lowland forests	Jan	3	42.4536	9.56653
720	477	-20.8641	48.2891	349.76	0.55	0.51	1	3	2013	952	N	VIIRS	n	1	293.63	11.01	D	0	Madagascar lowland forests	Jan	3	42.4536	9.56653
721	478	-20.8402	48.3778	341.34	0.54	0.51	1	3	2013	952	N	VIIRS	n	1	294.95	6.72	D	0	Madagascar lowland forests	Jan	3	42.4536	9.56653
722	479	-20.9027	48.381	339.6	0.54	0.51	1	3	2013	952	N	VIIRS	n	1	294.56	4.45	D	0	Madagascar lowland forests	Jan	3	42.4536	9.56653
723	480	-20.898	48.3804	333.57	0.54	0.51	1	3	2013	952	N	VIIRS	n	1	293.63	4.45	D	0	Madagascar lowland forests	Jan	3	42.4536	9.56653
724	481	-20.9035	48.3274	340.37	0.54	0.51	1	3	2013	952	N	VIIRS	n	1	296.56	7.01	D	0	Madagascar lowland forests	Jan	3	42.4536	9.56653
725	482	-20.9021	48.3797	347.4	0.54	0.51	1	3	2013	952	N	VIIRS	n	1	294.56	9.09	D	0	Madagascar lowland forests	Jan	3	42.4536	9.56653
726	483	-20.9033	48.3262	342.21	0.54	0.51	1	3	2013	952	N	VIIRS	n	1	296.31	6.28	D	0	Madagascar lowland forests	Jan	3	42.4536	9.56653
727	484	-20.8873	48.3404	331.16	0.54	0.51	1	3	2013	952	N	VIIRS	n	1	295.34	6.52	D	0	Madagascar lowland forests	Jan	3	42.4536	9.56653
728	485	-20.8879	48.3351	339.96	0.54	0.51	1	3	2013	952	N	VIIRS	n	1	295.48	6.52	D	0	Madagascar lowland forests	Jan	3	42.4536	9.56653
729	486	-20.295	48.4995	340.48	0.52	0.5	1	3	2013	952	N	VIIRS	n	1	296.96	11.78	D	0	Madagascar lowland forests	Jan	3	42.4536	9.56653
730	487	-19.8439	48.5615	330.09	0.51	0.49	1	3	2013	952	N	VIIRS	n	1	297.22	2.52	D	0	Madagascar lowland forests	Jan	3	42.4536	9.56653
731	488	-20.2581	48.5355	337.99	0.52	0.5	1	3	2013	952	N	VIIRS	n	1	296.84	3.98	D	0	Madagascar lowland forests	Jan	3	42.4536	9.56653
732	489	-20.6863	48.0139	339.53	0.57	0.52	1	3	2013	952	N	VIIRS	n	1	298.28	7.84	D	0	Madagascar lowland forests	Jan	3	42.4536	9.56653
733	490	-20.6826	48.003	335	0.57	0.52	1	3	2013	952	N	VIIRS	n	1	298.12	5.65	D	0	Madagascar lowland forests	Jan	3	42.4536	9.56653
734	491	-20.2639	48.5433	341.96	0.52	0.5	1	3	2013	952	N	VIIRS	n	1	296.93	7.71	D	0	Madagascar lowland forests	Jan	3	42.4536	9.56653
735	492	-20.2604	48.5329	340	0.52	0.5	1	3	2013	952	N	VIIRS	n	1	296.75	3.96	D	0	Madagascar lowland forests	Jan	3	42.4536	9.56653
736	493	-20.2961	48.4895	342.41	0.52	0.5	1	3	2013	952	N	VIIRS	n	1	297.65	10.36	D	0	Madagascar lowland forests	Jan	3	42.4536	9.56653
737	494	-20.1574	48.53	341.95	0.52	0.5	1	3	2013	952	N	VIIRS	n	1	299.84	19.49	D	0	Madagascar lowland forests	Jan	3	42.4536	9.56653
738	495	-20.158	48.525	337.14	0.52	0.5	1	3	2013	952	N	VIIRS	n	1	296.63	19.49	D	0	Madagascar lowland forests	Jan	3	42.4536	9.56653
739	496	-19.89	48.6071	340.67	0.51	0.49	1	3	2013	952	N	VIIRS	n	1	297.5	4.57	D	0	Madagascar lowland forests	Jan	3	42.4536	9.56653
740	497	-19.8854	48.6068	334.37	0.51	0.49	1	3	2013	952	N	VIIRS	n	1	295.57	4.57	D	0	Madagascar lowland forests	Jan	3	42.4536	9.56653
741	498	-19.8751	48.6158	339.98	0.51	0.49	1	3	2013	952	N	VIIRS	n	1	297.15	35.51	D	0	Madagascar lowland forests	Jan	3	42.4536	9.56653
742	499	-19.8756	48.611	352.36	0.51	0.49	1	3	2013	952	N	VIIRS	n	1	304.3	35.51	D	0	Madagascar lowland forests	Jan	3	42.4536	9.56653
743	500	-20.1492	48.5192	342.99	0.52	0.5	1	3	2013	952	N	VIIRS	n	1	297.13	4.4	D	0	Madagascar lowland forests	Jan	3	42.4536	9.56653
744	501	-20.1589	48.5276	353.89	0.52	0.5	1	3	2013	952	N	VIIRS	n	1	300.93	38.48	D	0	Madagascar lowland forests	Jan	3	42.4536	9.56653
745	502	-20.1491	48.5316	330.86	0.52	0.5	1	3	2013	952	N	VIIRS	n	1	297.05	2.68	D	0	Madagascar lowland forests	Jan	3	42.4536	9.56653
746	503	-20.1502	48.5218	341.03	0.52	0.5	1	3	2013	952	N	VIIRS	n	1	297.81	7.24	D	0	Madagascar lowland forests	Jan	3	42.4536	9.56653
747	504	-20.1247	48.5396	342.79	0.51	0.5	1	3	2013	952	N	VIIRS	n	1	297.29	4.49	D	0	Madagascar lowland forests	Jan	3	42.4536	9.56653
748	505	-20.1269	48.5198	335.85	0.52	0.5	1	3	2013	952	N	VIIRS	n	1	297.61	3.51	D	0	Madagascar lowland forests	Jan	3	42.4536	9.56653
749	506	-20.1223	48.5193	341.64	0.52	0.5	1	3	2013	952	N	VIIRS	n	1	296.42	5.15	D	0	Madagascar lowland forests	Jan	3	42.4536	9.56653
750	507	-20.1159	48.4929	335.48	0.52	0.5	1	3	2013	952	N	VIIRS	n	1	296.55	6.79	D	0	Madagascar lowland forests	Jan	3	42.4536	9.56653
751	508	-20.0044	48.4158	337.69	0.52	0.5	1	3	2013	952	N	VIIRS	n	1	296.63	4.11	D	0	Madagascar lowland forests	Jan	3	42.4536	9.56653
752	509	-19.8605	48.5384	348.41	0.51	0.49	1	3	2013	952	N	VIIRS	n	1	299.12	16.49	D	0	Madagascar lowland forests	Jan	3	42.4536	9.56653
753	510	-21.8996	47.6624	332.15	0.62	0.54	1	3	2013	952	N	VIIRS	n	1	297.78	18.38	D	0	Madagascar lowland forests	Jan	3	42.4536	9.56653
754	511	-21.8317	47.631	338.35	0.62	0.54	1	3	2013	952	N	VIIRS	n	1	298.92	4.77	D	0	Madagascar lowland forests	Jan	3	42.4536	9.56653
755	512	-21.8329	47.6295	336.4	0.62	0.54	1	3	2013	952	N	VIIRS	n	1	299.07	5.12	D	0	Madagascar lowland forests	Jan	3	42.4536	9.56653
756	513	-21.8211	47.6455	334.77	0.62	0.54	1	3	2013	952	N	VIIRS	n	1	299.03	4.36	D	0	Madagascar lowland forests	Jan	3	42.4536	9.56653
757	514	-21.899	47.6682	340.57	0.62	0.54	1	3	2013	952	N	VIIRS	n	1	300.64	18.38	D	0	Madagascar lowland forests	Jan	3	42.4536	9.56653
758	515	-20.1989	48.4947	338.21	0.52	0.5	1	3	2013	952	N	VIIRS	n	1	296.77	5.25	D	0	Madagascar lowland forests	Jan	3	42.4536	9.56653
759	516	-20.1926	48.5088	336.06	0.52	0.5	1	3	2013	952	N	VIIRS	n	1	297.09	3.19	D	0	Madagascar lowland forests	Jan	3	42.4536	9.56653
760	517	-20.1741	48.5068	338.27	0.52	0.5	1	3	2013	952	N	VIIRS	n	1	296.67	3.12	D	0	Madagascar lowland forests	Jan	3	42.4536	9.56653
761	518	-20.1922	48.5546	333.85	0.51	0.5	1	3	2013	952	N	VIIRS	n	1	295.6	3.17	D	0	Madagascar lowland forests	Jan	3	42.4536	9.56653
762	519	-20.1051	48.5471	331.84	0.51	0.5	1	3	2013	952	N	VIIRS	n	1	296.05	2.59	D	0	Madagascar lowland forests	Jan	3	42.4536	9.56653
763	520	-20.0469	48.5653	343.02	0.51	0.5	1	3	2013	952	N	VIIRS	n	1	297.05	6.9	D	0	Madagascar lowland forests	Jan	3	42.4536	9.56653
764	521	-20.0296	48.5531	353.95	0.51	0.5	1	3	2013	952	N	VIIRS	n	1	299.9	19.1	D	0	Madagascar lowland forests	Jan	3	42.4536	9.56653
765	522	-20.0481	48.5673	335.48	0.51	0.49	1	3	2013	952	N	VIIRS	n	1	297.35	4.56	D	0	Madagascar lowland forests	Jan	3	42.4536	9.56653
766	523	-20.0308	48.5553	339.99	0.51	0.5	1	3	2013	952	N	VIIRS	n	1	298.36	6.52	D	0	Madagascar lowland forests	Jan	3	42.4536	9.56653
767	524	-20.0262	48.5547	340.71	0.51	0.5	1	3	2013	952	N	VIIRS	n	1	296.62	6.52	D	0	Madagascar lowland forests	Jan	3	42.4536	9.56653
768	525	-20.3984	48.3996	333.31	0.53	0.5	1	3	2013	952	N	VIIRS	n	1	296.62	3.31	D	0	Madagascar lowland forests	Jan	3	42.4536	9.56653
769	526	-20.3754	48.3922	340.22	0.53	0.5	1	3	2013	952	N	VIIRS	n	1	297.39	9.63	D	0	Madagascar lowland forests	Jan	3	42.4536	9.56653
770	527	-20.3678	48.3748	341.08	0.53	0.5	1	3	2013	952	N	VIIRS	n	1	298.39	9.54	D	0	Madagascar lowland forests	Jan	3	42.4536	9.56653
771	528	-20.378	48.3914	351.57	0.53	0.5	1	3	2013	952	N	VIIRS	n	1	298.02	11.4	D	0	Madagascar lowland forests	Jan	3	42.4536	9.56653
772	529	-20.3652	48.3788	333.99	0.53	0.5	1	3	2013	952	N	VIIRS	n	1	295.95	8.62	D	0	Madagascar lowland forests	Jan	3	42.4536	9.56653
773	530	-20.3659	48.3733	331.13	0.53	0.5	1	3	2013	952	N	VIIRS	n	1	296.76	8.62	D	0	Madagascar lowland forests	Jan	3	42.4536	9.56653
774	531	-20.0484	48.3607	343.34	0.53	0.5	1	3	2013	952	N	VIIRS	n	1	296.98	6.63	D	0	Madagascar lowland forests	Jan	3	42.4536	9.56653
775	532	-20.1806	48.447	341.48	0.52	0.5	1	3	2013	952	N	VIIRS	n	1	296.99	7.4	D	0	Madagascar lowland forests	Jan	3	42.4536	9.56653
776	533	-21.6993	47.8536	343.49	0.6	0.53	1	3	2013	952	N	VIIRS	n	1	299.68	6.84	D	0	Madagascar lowland forests	Jan	3	42.4536	9.56653
777	534	-21.698	47.852	336.02	0.6	0.53	1	3	2013	952	N	VIIRS	n	1	298.42	9.27	D	0	Madagascar lowland forests	Jan	3	42.4536	9.56653
778	535	-21.6727	47.8073	340.77	0.6	0.53	1	3	2013	952	N	VIIRS	n	1	298.43	6.22	D	0	Madagascar lowland forests	Jan	3	42.4536	9.56653
779	536	-21.5103	47.7747	347.67	0.6	0.53	1	3	2013	952	N	VIIRS	n	1	298.55	14.9	D	0	Madagascar lowland forests	Jan	3	42.4536	9.56653
780	537	-21.5053	47.7742	350.6	0.6	0.53	1	3	2013	952	N	VIIRS	n	1	297.29	16.65	D	0	Madagascar lowland forests	Jan	3	42.4536	9.56653
781	538	-21.5087	47.7784	331.04	0.6	0.53	1	3	2013	952	N	VIIRS	n	1	296.96	16.28	D	0	Madagascar lowland forests	Jan	3	42.4536	9.56653
782	539	-21.5093	47.7728	338.68	0.6	0.53	1	3	2013	952	N	VIIRS	n	1	300.07	18.15	D	0	Madagascar lowland forests	Jan	3	42.4536	9.56653
783	540	-20.4052	48.3803	332.75	0.53	0.5	1	3	2013	952	N	VIIRS	n	1	293.44	4.76	D	0	Madagascar lowland forests	Jan	3	42.4536	9.56653
784	541	-21.5599	47.8277	340.12	0.6	0.53	1	3	2013	952	N	VIIRS	n	1	298.4	7.9	D	0	Madagascar lowland forests	Jan	3	42.4536	9.56653
785	542	-21.5301	47.7767	335.69	0.6	0.53	1	3	2013	952	N	VIIRS	n	1	296.93	5.06	D	0	Madagascar lowland forests	Jan	3	42.4536	9.56653
786	543	-21.634	47.7438	340.58	0.6	0.53	1	3	2013	952	N	VIIRS	n	1	297.94	5.24	D	0	Madagascar lowland forests	Jan	3	42.4536	9.56653
787	544	-21.6308	47.7259	340.18	0.61	0.53	1	3	2013	952	N	VIIRS	n	1	297.27	8.12	D	0	Madagascar lowland forests	Jan	3	42.4536	9.56653
788	545	-20.3803	48.4793	342.87	0.52	0.5	1	3	2013	952	N	VIIRS	n	1	295.53	11.74	D	0	Madagascar lowland forests	Jan	3	42.4536	9.56653
789	546	-21.631	47.7239	349.64	0.61	0.53	1	3	2013	952	N	VIIRS	n	1	297.9	9.64	D	0	Madagascar lowland forests	Jan	3	42.4536	9.56653
790	547	-21.5764	47.7173	355.05	0.61	0.53	1	3	2013	952	N	VIIRS	n	1	299.25	18.71	D	0	Madagascar lowland forests	Jan	3	42.4536	9.56653
791	548	-21.5645	47.6857	341.33	0.61	0.53	1	3	2013	952	N	VIIRS	n	1	299.11	8.2	D	0	Madagascar lowland forests	Jan	3	42.4536	9.56653
792	549	-20.3663	48.4778	340.48	0.52	0.5	1	3	2013	952	N	VIIRS	n	1	297.39	7	D	0	Madagascar lowland forests	Jan	3	42.4536	9.56653
793	550	-20.3636	48.4763	341.11	0.52	0.5	1	3	2013	952	N	VIIRS	n	1	296.21	7.2	D	0	Madagascar lowland forests	Jan	3	42.4536	9.56653
794	551	-20.9251	47.7645	334.15	0.59	0.53	1	3	2013	952	N	VIIRS	n	1	298.86	5.32	D	0	Madagascar lowland forests	Jan	3	42.4536	9.56653
795	552	-21.3575	47.6377	334.65	0.61	0.53	1	3	2013	952	N	VIIRS	n	1	297.22	8.23	D	0	Madagascar lowland forests	Jan	3	42.4536	9.56653
796	553	-21.2409	47.6886	336.9	0.6	0.53	1	3	2013	952	N	VIIRS	n	1	298.46	6.02	D	0	Madagascar lowland forests	Jan	3	42.4536	9.56653
797	554	-21.919	47.5723	345.93	0.62	0.54	1	3	2013	952	N	VIIRS	n	1	299.22	10.48	D	0	Madagascar lowland forests	Jan	3	42.4536	9.56653
798	555	-21.2221	47.7728	341.7	0.59	0.53	1	3	2013	952	N	VIIRS	n	1	298.8	17.44	D	0	Madagascar lowland forests	Jan	3	42.4536	9.56653
799	556	-21.0415	47.317	330.03	0.63	0.54	1	3	2013	952	N	VIIRS	l	1	303.21	3.37	D	0	Madagascar lowland forests	Jan	3	42.4536	9.56653
800	557	-21.4452	47.6646	331.22	0.61	0.53	1	3	2013	952	N	VIIRS	n	1	294.47	5.06	D	0	Madagascar lowland forests	Jan	3	42.4536	9.56653
801	558	-21.167	47.7661	340.82	0.59	0.53	1	3	2013	952	N	VIIRS	n	1	297.08	7.45	D	0	Madagascar lowland forests	Jan	3	42.4536	9.56653
802	559	-21.1701	47.7843	334.86	0.59	0.53	1	3	2013	952	N	VIIRS	n	1	299.03	7.55	D	0	Madagascar lowland forests	Jan	3	42.4536	9.56653
803	560	-21.4388	47.629	339.83	0.61	0.54	1	3	2013	952	N	VIIRS	n	1	297.88	7.22	D	0	Madagascar lowland forests	Jan	3	42.4536	9.56653
804	561	-21.6285	47.5086	337.82	0.63	0.54	1	3	2013	952	N	VIIRS	n	1	298.97	52.07	D	0	Madagascar lowland forests	Jan	3	42.4536	9.56653
805	562	-21.6279	47.5149	344.13	0.62	0.54	1	3	2013	952	N	VIIRS	n	1	307.19	52.07	D	0	Madagascar lowland forests	Jan	3	42.4536	9.56653
806	563	-21.2052	47.8405	333.36	0.59	0.53	1	3	2013	952	N	VIIRS	n	1	297.08	2.81	D	0	Madagascar lowland forests	Jan	3	42.4536	9.56653
807	564	-21.3569	47.2895	341.52	0.32	0.55	1	3	2013	952	N	VIIRS	n	1	305.93	4.57	D	0	Madagascar lowland forests	Jan	3	42.4536	9.56653
808	565	-21.1616	47.8632	336.79	0.59	0.53	1	3	2013	952	N	VIIRS	n	1	297.43	3.15	D	0	Madagascar lowland forests	Jan	3	42.4536	9.56653
809	566	-21.163	47.8653	338.23	0.59	0.53	1	3	2013	952	N	VIIRS	n	1	297.36	6.92	D	0	Madagascar lowland forests	Jan	3	42.4536	9.56653
810	567	-21.3305	47.8017	343.12	0.59	0.53	1	3	2013	952	N	VIIRS	n	1	297.92	8.46	D	0	Madagascar lowland forests	Jan	3	42.4536	9.56653
811	568	-21.2924	47.8621	332.44	0.59	0.53	1	3	2013	952	N	VIIRS	n	1	293.24	3.01	D	0	Madagascar lowland forests	Jan	3	42.4536	9.56653
812	569	-21.9036	47.4203	333.72	0.32	0.55	1	3	2013	952	N	VIIRS	n	1	299.54	1.64	D	0	Madagascar lowland forests	Jan	3	42.4536	9.56653
813	570	-21.219	47.3227	337.62	0.32	0.54	1	3	2013	952	N	VIIRS	n	1	299.68	14.31	D	0	Madagascar lowland forests	Jan	3	42.4536	9.56653
814	571	-21.2193	47.3196	367	0.32	0.54	1	3	2013	952	N	VIIRS	h	1	302.51	8.32	D	0	Madagascar lowland forests	Jan	3	42.4536	9.56653
815	572	-21.7036	47.4578	355.58	0.63	0.54	1	3	2013	952	N	VIIRS	n	1	300.61	19.26	D	0	Madagascar lowland forests	Jan	3	42.4536	9.56653
816	573	-21.6261	47.5166	341.03	0.63	0.54	1	3	2013	952	N	VIIRS	n	1	300.11	60.43	D	0	Madagascar lowland forests	Jan	3	42.4536	9.56653
817	574	-21.3354	47.8028	345.68	0.59	0.53	1	3	2013	952	N	VIIRS	n	1	299.71	16.48	D	0	Madagascar lowland forests	Jan	3	42.4536	9.56653
818	575	-20.8245	47.8037	341.67	0.59	0.53	1	3	2013	952	N	VIIRS	n	1	299.94	5.64	D	0	Madagascar lowland forests	Jan	3	42.4536	9.56653
819	576	-20.9888	48.0693	341.3	0.57	0.52	1	3	2013	952	N	VIIRS	n	1	297.89	7.8	D	0	Madagascar lowland forests	Jan	3	42.4536	9.56653
820	577	-21.1227	47.4134	336.88	0.63	0.54	1	3	2013	952	N	VIIRS	n	1	298.41	6.11	D	0	Madagascar lowland forests	Jan	3	42.4536	9.56653
821	578	-21.253	47.3187	333.56	0.32	0.54	1	3	2013	952	N	VIIRS	n	1	300.48	1.59	D	0	Madagascar lowland forests	Jan	3	42.4536	9.56653
822	582	-21.9471	47.5357	340.76	0.63	0.54	1	3	2013	952	N	VIIRS	n	1	301.63	7.73	D	0	Madagascar lowland forests	Jan	3	42.4536	9.56653
823	584	-21.9482	47.5361	340.6	0.63	0.54	1	3	2013	952	N	VIIRS	n	1	302.11	10.85	D	0	Madagascar lowland forests	Jan	3	42.4536	9.56653
824	589	-18.1548	48.4718	335.95	0.49	0.49	1	3	2013	953	N	VIIRS	n	1	304.89	3.28	D	0	Madagascar lowland forests	Jan	3	42.4536	9.56653
825	612	-17.0829	49.3346	330.42	0.42	0.45	1	3	2013	953	N	VIIRS	n	1	297.54	3.1	D	0	Madagascar lowland forests	Jan	3	42.4536	9.56653
826	613	-19.0666	48.6861	338.72	0.49	0.49	1	3	2013	953	N	VIIRS	n	1	296.48	4.29	D	0	Madagascar lowland forests	Jan	3	42.4536	9.56653
827	615	-17.3472	49.2037	336.53	0.43	0.46	1	3	2013	953	N	VIIRS	n	1	299.38	2.77	D	0	Madagascar lowland forests	Jan	3	42.4536	9.56653
828	616	-18.1131	48.4682	338.76	0.49	0.49	1	3	2013	953	N	VIIRS	n	1	304.76	9.02	D	0	Madagascar lowland forests	Jan	3	42.4536	9.56653
829	624	-18.1137	48.4634	367	0.49	0.49	1	3	2013	953	N	VIIRS	h	1	307.56	9.02	D	0	Madagascar lowland forests	Jan	3	42.4536	9.56653
830	625	-18.9566	48.3106	341.93	0.52	0.5	1	3	2013	953	N	VIIRS	n	1	300.32	8.59	D	0	Madagascar lowland forests	Jan	3	42.4536	9.56653
831	626	-18.9519	48.3101	367	0.52	0.5	1	3	2013	953	N	VIIRS	h	1	299.63	8.59	D	0	Madagascar lowland forests	Jan	3	42.4536	9.56653
832	627	-18.9416	48.7666	337.05	0.48	0.48	1	3	2013	953	N	VIIRS	n	1	295.95	2.77	D	0	Madagascar lowland forests	Jan	3	42.4536	9.56653
833	628	-18.9442	48.7692	339.61	0.48	0.48	1	3	2013	953	N	VIIRS	n	1	296.76	5.14	D	0	Madagascar lowland forests	Jan	3	42.4536	9.56653
834	629	-18.8482	48.7911	332.86	0.48	0.48	1	3	2013	953	N	VIIRS	n	1	296.18	4.56	D	0	Madagascar lowland forests	Jan	3	42.4536	9.56653
835	631	-17.7019	48.6598	336.53	0.47	0.48	1	3	2013	953	N	VIIRS	n	1	299.89	4.11	D	0	Madagascar lowland forests	Jan	3	42.4536	9.56653
836	632	-19.6673	48.6106	341.66	0.5	0.49	1	3	2013	953	N	VIIRS	n	1	296.1	8.07	D	0	Madagascar lowland forests	Jan	3	42.4536	9.56653
837	635	-17.7014	48.6644	337.66	0.47	0.48	1	3	2013	953	N	VIIRS	n	1	299.47	4.11	D	0	Madagascar lowland forests	Jan	3	42.4536	9.56653
838	637	-18.5353	48.3089	341.64	0.51	0.49	1	3	2013	953	N	VIIRS	n	1	305.27	5.85	D	0	Madagascar lowland forests	Jan	3	42.4536	9.56653
839	643	-17.2747	49.0287	338.49	0.44	0.46	1	3	2013	953	N	VIIRS	n	1	300.14	4.81	D	0	Madagascar lowland forests	Jan	3	42.4536	9.56653
840	649	-18.7437	47.8898	340.89	0.55	0.51	1	3	2013	953	N	VIIRS	n	1	301.88	11.8	D	0	Madagascar lowland forests	Jan	3	42.4536	9.56653
841	650	-18.7429	47.8873	342.63	0.55	0.51	1	3	2013	953	N	VIIRS	n	1	304.54	12.42	D	0	Madagascar lowland forests	Jan	3	42.4536	9.56653
842	652	-18.864	48.9114	330.81	0.47	0.48	1	3	2013	953	N	VIIRS	n	1	296.49	2.22	D	0	Madagascar lowland forests	Jan	3	42.4536	9.56653
843	653	-17.2843	49.0215	331.67	0.44	0.46	1	3	2013	953	N	VIIRS	n	1	299.2	2.36	D	0	Madagascar lowland forests	Jan	3	42.4536	9.56653
844	656	-17.2095	49.1341	331.67	0.43	0.46	1	3	2013	953	N	VIIRS	n	1	298.56	2.9	D	0	Madagascar lowland forests	Jan	3	42.4536	9.56653
845	657	-17.2014	49.0418	339.24	0.44	0.46	1	3	2013	953	N	VIIRS	n	1	299.83	4.42	D	0	Madagascar lowland forests	Jan	3	42.4536	9.56653
846	658	-16.9781	49.28	334.99	0.42	0.45	1	3	2013	953	N	VIIRS	n	1	298.54	2.96	D	0	Madagascar lowland forests	Jan	3	42.4536	9.56653
847	659	-14.9298	50.0193	339.64	0.54	0.42	1	3	2013	954	N	VIIRS	n	1	293.47	7.52	D	0	Madagascar lowland forests	Jan	3	42.4536	9.56653
848	660	-14.981	50.2871	339.77	0.52	0.42	1	3	2013	954	N	VIIRS	n	1	300.86	32.95	D	0	Madagascar lowland forests	Jan	3	42.4536	9.56653
849	661	-14.9613	50.2288	333.88	0.53	0.42	1	3	2013	954	N	VIIRS	n	1	297.9	5.07	D	0	Madagascar lowland forests	Jan	3	42.4536	9.56653
850	662	-14.9471	50.1569	339.22	0.53	0.42	1	3	2013	954	N	VIIRS	n	1	298	5.61	D	0	Madagascar lowland forests	Jan	3	42.4536	9.56653
851	664	-14.6096	49.4542	342.5	0.39	0.44	1	3	2013	954	N	VIIRS	n	1	293.79	6.79	D	0	Madagascar lowland forests	Jan	3	42.4536	9.56653
852	665	-14.6055	49.454	342.36	0.39	0.44	1	3	2013	954	N	VIIRS	n	1	294.09	6.79	D	0	Madagascar lowland forests	Jan	3	42.4536	9.56653
853	672	-16.2145	49.0579	340.8	0.43	0.46	1	3	2013	954	N	VIIRS	n	1	298.91	6.48	D	0	Madagascar lowland forests	Jan	3	42.4536	9.56653
854	673	-16.0885	49.108	340.02	0.42	0.45	1	3	2013	954	N	VIIRS	n	1	294.48	4.24	D	0	Madagascar lowland forests	Jan	3	42.4536	9.56653
855	674	-14.8038	50.1255	332.39	0.53	0.42	1	3	2013	954	N	VIIRS	n	1	297.03	6.14	D	0	Madagascar lowland forests	Jan	3	42.4536	9.56653
856	675	-14.6686	50.0988	344.94	0.53	0.42	1	3	2013	954	N	VIIRS	n	1	297.14	15.26	D	0	Madagascar lowland forests	Jan	3	42.4536	9.56653
857	676	-14.9681	50.295	337.19	0.52	0.42	1	3	2013	954	N	VIIRS	n	1	298.49	4.69	D	0	Madagascar lowland forests	Jan	3	42.4536	9.56653
858	677	-15.0299	50.1647	333.2	0.53	0.42	1	3	2013	954	N	VIIRS	n	1	297.23	12.19	D	0	Madagascar lowland forests	Jan	3	42.4536	9.56653
859	678	-15.0105	50.2529	334.31	0.53	0.42	1	3	2013	954	N	VIIRS	n	1	297.39	4.58	D	0	Madagascar lowland forests	Jan	3	42.4536	9.56653
860	679	-14.7773	50.0867	336.61	0.53	0.42	1	3	2013	954	N	VIIRS	n	1	298.23	6.65	D	0	Madagascar lowland forests	Jan	3	42.4536	9.56653
861	681	-15.0802	50.2328	331.41	0.53	0.42	1	3	2013	954	N	VIIRS	n	1	295.55	3.36	D	0	Madagascar lowland forests	Jan	3	42.4536	9.56653
862	682	-15.0827	50.273	341.68	0.53	0.42	1	3	2013	954	N	VIIRS	n	1	298.32	21.2	D	0	Madagascar lowland forests	Jan	3	42.4536	9.56653
863	683	-15.0724	50.2318	336.14	0.53	0.42	1	3	2013	954	N	VIIRS	n	1	297.54	17.33	D	0	Madagascar lowland forests	Jan	3	42.4536	9.56653
864	684	-15.0833	50.2681	335.39	0.53	0.42	1	3	2013	954	N	VIIRS	n	1	298.42	20.02	D	0	Madagascar lowland forests	Jan	3	42.4536	9.56653
865	686	-15.1681	50.3179	334.78	0.52	0.42	1	3	2013	954	N	VIIRS	n	1	296.83	8.29	D	0	Madagascar lowland forests	Jan	3	42.4536	9.56653
866	687	-15.0235	50.1771	335.28	0.53	0.42	1	3	2013	954	N	VIIRS	n	1	295.34	3.93	D	0	Madagascar lowland forests	Jan	3	42.4536	9.56653
867	688	-15.0294	50.1629	341.89	0.53	0.42	1	3	2013	954	N	VIIRS	n	1	296.84	17.82	D	0	Madagascar lowland forests	Jan	3	42.4536	9.56653
868	689	-15.0925	50.2292	339.23	0.53	0.42	1	3	2013	954	N	VIIRS	n	1	296.56	19.09	D	0	Madagascar lowland forests	Jan	3	42.4536	9.56653
869	690	-15.084	50.2332	343.95	0.53	0.42	1	3	2013	954	N	VIIRS	n	1	299.7	25.1	D	0	Madagascar lowland forests	Jan	3	42.4536	9.56653
870	691	-14.3943	50.0406	334.35	0.53	0.42	1	3	2013	954	N	VIIRS	n	1	294.6	2.89	D	0	Madagascar lowland forests	Jan	3	42.4536	9.56653
871	692	-14.7435	50.1324	332.23	0.53	0.42	1	3	2013	954	N	VIIRS	n	1	296.64	3.49	D	0	Madagascar lowland forests	Jan	3	42.4536	9.56653
872	693	-15.0969	50.2551	331.81	0.53	0.42	1	3	2013	954	N	VIIRS	n	1	296.06	3.34	D	0	Madagascar lowland forests	Jan	3	42.4536	9.56653
873	694	-14.8597	50.1868	333.36	0.53	0.42	1	3	2013	954	N	VIIRS	n	1	297.92	2.69	D	0	Madagascar lowland forests	Jan	3	42.4536	9.56653
874	695	-14.8899	50.0793	332.97	0.54	0.42	1	3	2013	954	N	VIIRS	n	1	294.91	3.72	D	0	Madagascar lowland forests	Jan	3	42.4536	9.56653
875	696	-15.0018	50.2498	338.59	0.53	0.42	1	3	2013	954	N	VIIRS	n	1	298.54	8.14	D	0	Madagascar lowland forests	Jan	3	42.4536	9.56653
876	697	-14.7443	50.0669	346.19	0.53	0.42	1	3	2013	954	N	VIIRS	n	1	296.73	8.1	D	0	Madagascar lowland forests	Jan	3	42.4536	9.56653
877	698	-14.9992	50.2393	337.08	0.53	0.42	1	3	2013	954	N	VIIRS	n	1	297.17	4.74	D	0	Madagascar lowland forests	Jan	3	42.4536	9.56653
878	699	-14.3939	50.0378	341.8	0.53	0.42	1	3	2013	954	N	VIIRS	n	1	292.96	4.33	D	0	Madagascar lowland forests	Jan	3	42.4536	9.56653
879	700	-15.0795	50.2675	335.04	0.53	0.42	1	3	2013	954	N	VIIRS	n	1	296.12	20.02	D	0	Madagascar lowland forests	Jan	3	42.4536	9.56653
880	701	-15.093	50.2545	336.71	0.53	0.42	1	3	2013	954	N	VIIRS	n	1	295.82	4.83	D	0	Madagascar lowland forests	Jan	3	42.4536	9.56653
881	702	-14.9978	50.2792	332.76	0.52	0.42	1	3	2013	954	N	VIIRS	n	1	297.15	2.02	D	0	Madagascar lowland forests	Jan	3	42.4536	9.56653
882	703	-24.9479	46.9139	340.25	0.72	0.75	1	3	2013	1131	N	VIIRS	n	1	292.11	5.45	D	0	Madagascar lowland forests	Jan	3	42.4536	9.56653
883	719	-21.7893	47.7004	298.7	0.6	0.71	1	3	2013	2104	N	VIIRS	n	1	287.04	1.04	N	0	Madagascar lowland forests	Jan	3	42.4536	9.56653
884	720	-21.757	47.956	302.5	0.58	0.7	1	3	2013	2104	N	VIIRS	n	1	288.85	0.96	N	0	Madagascar lowland forests	Jan	3	42.4536	9.56653
885	721	-22.0361	47.6524	313.64	0.6	0.71	1	3	2013	2104	N	VIIRS	n	1	287.47	2.91	N	0	Madagascar lowland forests	Jan	3	42.4536	9.56653
886	722	-21.4211	47.8268	302.73	0.6	0.71	1	3	2013	2104	N	VIIRS	n	1	288	1.01	N	0	Madagascar lowland forests	Jan	3	42.4536	9.56653
887	723	-21.7267	47.6623	307.58	0.61	0.71	1	3	2013	2104	N	VIIRS	n	1	287.92	2.1	N	0	Madagascar lowland forests	Jan	3	42.4536	9.56653
888	724	-21.3658	48.2144	303.73	0.57	0.69	1	3	2013	2104	N	VIIRS	n	1	284.54	0.59	N	0	Madagascar lowland forests	Jan	3	42.4536	9.56653
889	725	-21.3649	48.2122	302.38	0.57	0.69	1	3	2013	2104	N	VIIRS	n	1	284.76	1.01	N	0	Madagascar lowland forests	Jan	3	42.4536	9.56653
890	726	-21.7455	47.8242	301.97	0.59	0.7	1	3	2013	2104	N	VIIRS	n	1	287.06	1.32	N	0	Madagascar lowland forests	Jan	3	42.4536	9.56653
891	727	-22.2558	47.6066	302.48	0.6	0.7	1	3	2013	2105	N	VIIRS	n	1	288.81	1.13	N	0	Madagascar lowland forests	Jan	3	42.4536	9.56653
892	730	-23.662	47.3659	302.7	0.49	0.65	1	3	2013	2245	N	VIIRS	n	1	289.18	0.63	N	0	Madagascar lowland forests	Jan	3	42.4536	9.56653
893	734	-23.4576	47.2768	301.18	0.48	0.65	1	3	2013	2245	N	VIIRS	n	1	288.87	0.5	N	0	Madagascar lowland forests	Jan	3	42.4536	9.56653
894	735	-20.8587	48.3393	304.24	0.53	0.67	1	3	2013	2245	N	VIIRS	n	1	289.25	0.68	N	0	Madagascar lowland forests	Jan	3	42.4536	9.56653
895	736	-24.078	47.4416	335.73	0.67	0.73	1	4	2013	932	N	VIIRS	n	1	291.82	6.85	D	3	Madagascar lowland forests	Jan	3	42.4536	9.56653
896	737	-24.0793	47.44	337.72	0.66	0.73	1	4	2013	932	N	VIIRS	n	1	291.64	7.36	D	0	Madagascar lowland forests	Jan	3	42.4536	9.56653
897	738	-22.1948	47.4811	334.22	0.64	0.72	1	4	2013	933	N	VIIRS	n	1	292.28	8.65	D	0	Madagascar lowland forests	Jan	3	42.4536	9.56653
898	739	-22.4369	47.2812	367	0.66	0.73	1	4	2013	933	N	VIIRS	h	1	290.27	16.16	D	0	Madagascar lowland forests	Jan	3	42.4536	9.56653
899	740	-21.4388	47.787	367	0.6	0.71	1	4	2013	933	N	VIIRS	h	1	291.75	14.2	D	0	Madagascar lowland forests	Jan	3	42.4536	9.56653
900	741	-22.1263	47.5659	337.98	0.63	0.72	1	4	2013	933	N	VIIRS	n	1	293.52	4.56	D	0	Madagascar lowland forests	Jan	3	42.4536	9.56653
901	742	-21.9834	47.3353	347.78	0.65	0.73	1	4	2013	933	N	VIIRS	n	1	291.9	14.23	D	0	Madagascar lowland forests	Jan	3	42.4536	9.56653
902	743	-21.4411	47.7857	367	0.6	0.71	1	4	2013	933	N	VIIRS	h	1	291.78	9.51	D	0	Madagascar lowland forests	Jan	3	42.4536	9.56653
903	744	-21.9833	47.3339	336.95	0.65	0.73	1	4	2013	933	N	VIIRS	n	1	291.45	6.6	D	0	Madagascar lowland forests	Jan	3	42.4536	9.56653
904	745	-22.4375	47.2797	367	0.66	0.73	1	4	2013	933	N	VIIRS	h	1	290.9	10.17	D	0	Madagascar lowland forests	Jan	3	42.4536	9.56653
905	746	-21.797	47.5185	367	0.63	0.72	1	4	2013	933	N	VIIRS	h	1	291.1	12.69	D	0	Madagascar lowland forests	Jan	3	42.4536	9.56653
906	747	-21.0081	48.0595	347.99	0.57	0.69	1	4	2013	933	N	VIIRS	n	1	295.01	5.92	D	0	Madagascar lowland forests	Jan	3	42.4536	9.56653
907	748	-21.8038	47.6107	331.11	0.62	0.71	1	4	2013	933	N	VIIRS	n	1	291.84	4.41	D	0	Madagascar lowland forests	Jan	3	42.4536	9.56653
908	749	-21.0079	48.0617	353.05	0.57	0.69	1	4	2013	933	N	VIIRS	n	1	295.27	9.03	D	0	Madagascar lowland forests	Jan	3	42.4536	9.56653
909	750	-21.7801	47.6271	336.05	0.62	0.71	1	4	2013	933	N	VIIRS	n	1	292.08	6.36	D	0	Madagascar lowland forests	Jan	3	42.4536	9.56653
910	751	-21.7956	47.5163	332.49	0.63	0.72	1	4	2013	933	N	VIIRS	n	1	291.81	15.7	D	0	Madagascar lowland forests	Jan	3	42.4536	9.56653
911	752	-21.5589	47.6205	334.12	0.62	0.71	1	4	2013	933	N	VIIRS	n	1	288.73	9.63	D	0	Madagascar lowland forests	Jan	3	42.4536	9.56653
912	753	-21.5615	47.617	338.22	0.62	0.71	1	4	2013	933	N	VIIRS	n	1	289.25	6.33	D	0	Madagascar lowland forests	Jan	3	42.4536	9.56653
913	754	-21.7951	47.5224	367	0.63	0.72	1	4	2013	933	N	VIIRS	h	1	290.32	25.54	D	0	Madagascar lowland forests	Jan	3	42.4536	9.56653
914	755	-21.7965	47.525	345.75	0.63	0.72	1	4	2013	933	N	VIIRS	n	1	286.09	12.69	D	0	Madagascar lowland forests	Jan	3	42.4536	9.56653
915	756	-21.946	48.0525	343.86	0.58	0.7	1	4	2013	933	N	VIIRS	n	1	294.3	8.04	D	0	Madagascar lowland forests	Jan	3	42.4536	9.56653
916	757	-21.9482	48.0503	344.37	0.58	0.7	1	4	2013	933	N	VIIRS	n	1	294.37	5.63	D	0	Madagascar lowland forests	Jan	3	42.4536	9.56653
917	758	-21.5896	48.1228	339.96	0.57	0.69	1	4	2013	933	N	VIIRS	n	1	293.86	5.69	D	0	Madagascar lowland forests	Jan	3	42.4536	9.56653
918	759	-21.5886	47.795	338.51	0.6	0.71	1	4	2013	933	N	VIIRS	n	1	291.21	9.67	D	0	Madagascar lowland forests	Jan	3	42.4536	9.56653
919	760	-20.7651	48.3302	350.6	0.55	0.68	1	4	2013	933	N	VIIRS	n	1	297.13	13.34	D	0	Madagascar lowland forests	Jan	3	42.4536	9.56653
920	761	-20.7532	48.3184	337.93	0.55	0.68	1	4	2013	933	N	VIIRS	n	1	295.78	4.22	D	0	Madagascar lowland forests	Jan	3	42.4536	9.56653
921	762	-20.7697	48.3283	367	0.55	0.68	1	4	2013	933	N	VIIRS	h	1	297.45	11.45	D	0	Madagascar lowland forests	Jan	3	42.4536	9.56653
922	763	-20.751	48.3218	334.09	0.55	0.68	1	4	2013	933	N	VIIRS	n	1	295.83	6.52	D	0	Madagascar lowland forests	Jan	3	42.4536	9.56653
923	764	-20.5791	48.1153	330.45	0.56	0.69	1	4	2013	933	N	VIIRS	n	1	292.7	3.71	D	0	Madagascar lowland forests	Jan	3	42.4536	9.56653
924	765	-20.4574	48.1747	367	0.55	0.68	1	4	2013	933	N	VIIRS	h	1	291.6	17.76	D	0	Madagascar lowland forests	Jan	3	42.4536	9.56653
925	766	-20.4567	48.1772	346.47	0.55	0.68	1	4	2013	933	N	VIIRS	n	1	290.9	14.29	D	0	Madagascar lowland forests	Jan	3	42.4536	9.56653
926	767	-20.4571	48.1724	340.51	0.55	0.68	1	4	2013	933	N	VIIRS	n	1	291.05	10.55	D	0	Madagascar lowland forests	Jan	3	42.4536	9.56653
927	768	-20.5391	48.3553	332.4	0.54	0.68	1	4	2013	933	N	VIIRS	n	1	294.2	2.68	D	0	Madagascar lowland forests	Jan	3	42.4536	9.56653
928	769	-20.5005	48.3563	356.55	0.54	0.68	1	4	2013	933	N	VIIRS	n	1	293.45	15.09	D	0	Madagascar lowland forests	Jan	3	42.4536	9.56653
929	770	-20.6022	48.2402	338.62	0.55	0.68	1	4	2013	933	N	VIIRS	n	1	293.99	7.13	D	0	Madagascar lowland forests	Jan	3	42.4536	9.56653
930	771	-20.4081	48.3691	336.72	0.54	0.68	1	4	2013	933	N	VIIRS	n	1	292.2	5.18	D	0	Madagascar lowland forests	Jan	3	42.4536	9.56653
931	772	-20.3739	48.3181	367	0.54	0.68	1	4	2013	933	N	VIIRS	h	1	292.89	24.29	D	0	Madagascar lowland forests	Jan	3	42.4536	9.56653
932	773	-20.351	48.3632	346.24	0.54	0.68	1	4	2013	933	N	VIIRS	n	1	292.95	5.33	D	0	Madagascar lowland forests	Jan	3	42.4536	9.56653
933	774	-20.3545	48.3662	338.26	0.54	0.68	1	4	2013	933	N	VIIRS	n	1	292.76	8.33	D	0	Madagascar lowland forests	Jan	3	42.4536	9.56653
934	775	-20.571	48.306	347.35	0.55	0.68	1	4	2013	933	N	VIIRS	n	1	294.11	8.19	D	0	Madagascar lowland forests	Jan	3	42.4536	9.56653
935	776	-20.5688	48.3084	336	0.54	0.68	1	4	2013	933	N	VIIRS	n	1	294.23	7.19	D	0	Madagascar lowland forests	Jan	3	42.4536	9.56653
936	777	-20.3001	48.4036	348.87	0.53	0.67	1	4	2013	933	N	VIIRS	n	1	294.1	7.19	D	0	Madagascar lowland forests	Jan	3	42.4536	9.56653
937	778	-20.3005	48.3984	335.32	0.53	0.67	1	4	2013	933	N	VIIRS	n	1	293.59	7.19	D	0	Madagascar lowland forests	Jan	3	42.4536	9.56653
938	779	-20.3273	48.34	342.99	0.54	0.68	1	4	2013	933	N	VIIRS	n	1	292.58	6.08	D	0	Madagascar lowland forests	Jan	3	42.4536	9.56653
939	780	-20.3309	48.3429	330.05	0.54	0.68	1	4	2013	933	N	VIIRS	n	1	292.6	4.76	D	0	Madagascar lowland forests	Jan	3	42.4536	9.56653
940	781	-20.3245	48.3427	333.55	0.54	0.68	1	4	2013	933	N	VIIRS	n	1	292.52	4.76	D	0	Madagascar lowland forests	Jan	3	42.4536	9.56653
941	782	-20.3142	48.3885	331.85	0.53	0.67	1	4	2013	933	N	VIIRS	n	1	293.7	3.86	D	0	Madagascar lowland forests	Jan	3	42.4536	9.56653
942	783	-20.1083	48.6165	367	0.51	0.66	1	4	2013	933	N	VIIRS	h	1	297.17	9.78	D	0	Madagascar lowland forests	Jan	3	42.4536	9.56653
943	784	-20.2587	48.4414	334.61	0.53	0.67	1	4	2013	933	N	VIIRS	n	1	293.56	4.77	D	0	Madagascar lowland forests	Jan	3	42.4536	9.56653
944	785	-20.2562	48.4432	352.4	0.53	0.67	1	4	2013	933	N	VIIRS	n	1	294.38	6.63	D	0	Madagascar lowland forests	Jan	3	42.4536	9.56653
945	786	-20.2579	48.4241	333.23	0.53	0.67	1	4	2013	933	N	VIIRS	n	1	293.99	3.17	D	0	Madagascar lowland forests	Jan	3	42.4536	9.56653
946	787	-20.1175	48.3497	338.86	0.54	0.68	1	4	2013	933	N	VIIRS	n	1	293.2	3.62	D	0	Madagascar lowland forests	Jan	3	42.4536	9.56653
947	788	-20.1371	48.3448	336.87	0.54	0.68	1	4	2013	933	N	VIIRS	n	1	292.91	8.74	D	0	Madagascar lowland forests	Jan	3	42.4536	9.56653
948	789	-20.6516	48.113	333.78	0.56	0.69	1	4	2013	933	N	VIIRS	n	1	290.12	4.34	D	0	Madagascar lowland forests	Jan	3	42.4536	9.56653
949	790	-20.1309	48.496	367	0.52	0.67	1	4	2013	933	N	VIIRS	h	1	296.33	31.05	D	0	Madagascar lowland forests	Jan	3	42.4536	9.56653
950	791	-20.1314	48.4909	342.67	0.52	0.67	1	4	2013	933	N	VIIRS	n	1	298.34	31.05	D	0	Madagascar lowland forests	Jan	3	42.4536	9.56653
951	792	-20.1246	48.4958	367	0.52	0.67	1	4	2013	933	N	VIIRS	h	1	295.22	35.16	D	0	Madagascar lowland forests	Jan	3	42.4536	9.56653
952	793	-20.1251	48.4907	347.61	0.52	0.67	1	4	2013	933	N	VIIRS	n	1	296.6	35.16	D	0	Madagascar lowland forests	Jan	3	42.4536	9.56653
953	795	-20.1509	48.5597	332.69	0.52	0.67	1	4	2013	933	N	VIIRS	n	1	295.79	2.63	D	0	Madagascar lowland forests	Jan	3	42.4536	9.56653
954	796	-20.1885	48.5621	337.85	0.52	0.67	1	4	2013	933	N	VIIRS	n	1	296.42	8.34	D	0	Madagascar lowland forests	Jan	3	42.4536	9.56653
955	797	-20.1082	48.5411	341.25	0.52	0.67	1	4	2013	933	N	VIIRS	n	1	295.04	6.04	D	0	Madagascar lowland forests	Jan	3	42.4536	9.56653
956	798	-20.3871	48.3899	331.99	0.54	0.68	1	4	2013	933	N	VIIRS	n	1	292.68	4.16	D	0	Madagascar lowland forests	Jan	3	42.4536	9.56653
957	799	-20.3876	48.3847	336.64	0.54	0.68	1	4	2013	933	N	VIIRS	n	1	292.58	4.16	D	0	Madagascar lowland forests	Jan	3	42.4536	9.56653
958	800	-20.3808	48.3891	356.6	0.54	0.68	1	4	2013	933	N	VIIRS	n	1	292.99	8.56	D	0	Madagascar lowland forests	Jan	3	42.4536	9.56653
959	801	-21.5011	47.8444	344.01	0.6	0.7	1	4	2013	933	N	VIIRS	n	1	291.83	10.36	D	0	Madagascar lowland forests	Jan	3	42.4536	9.56653
960	802	-21.6486	47.7635	337.47	0.6	0.71	1	4	2013	933	N	VIIRS	n	1	291.98	3.49	D	0	Madagascar lowland forests	Jan	3	42.4536	9.56653
961	803	-21.6512	47.7647	339.67	0.6	0.71	1	4	2013	933	N	VIIRS	n	1	292.27	4.98	D	0	Madagascar lowland forests	Jan	3	42.4536	9.56653
962	804	-18.2574	48.3688	331.69	0.51	0.66	1	4	2013	934	N	VIIRS	n	1	292.64	5.29	D	0	Madagascar lowland forests	Jan	3	42.4536	9.56653
963	805	-18.2584	48.3708	344.22	0.51	0.66	1	4	2013	934	N	VIIRS	n	1	290.88	6.75	D	0	Madagascar lowland forests	Jan	3	42.4536	9.56653
964	806	-20.0019	48.5564	330.15	0.52	0.67	1	4	2013	934	N	VIIRS	n	1	295.41	4.15	D	0	Madagascar lowland forests	Jan	3	42.4536	9.56653
965	807	-19.8433	48.6246	367	0.51	0.66	1	4	2013	934	N	VIIRS	h	1	295.37	13.63	D	0	Madagascar lowland forests	Jan	3	42.4536	9.56653
966	808	-19.8562	48.6207	329.87	0.51	0.66	1	4	2013	934	N	VIIRS	n	1	295.02	2.46	D	0	Madagascar lowland forests	Jan	3	42.4536	9.56653
967	809	-18.8949	48.6855	357.57	0.49	0.65	1	4	2013	934	N	VIIRS	n	1	292.16	13.26	D	0	Madagascar lowland forests	Jan	3	42.4536	9.56653
968	810	-18.8954	48.68	331.79	0.5	0.65	1	4	2013	934	N	VIIRS	n	1	290.57	8.14	D	0	Madagascar lowland forests	Jan	3	42.4536	9.56653
969	811	-19.9586	48.5085	344.3	0.52	0.67	1	4	2013	934	N	VIIRS	n	1	295.45	9.55	D	0	Madagascar lowland forests	Jan	3	42.4536	9.56653
970	812	-19.9648	48.4375	333.06	0.53	0.67	1	4	2013	934	N	VIIRS	n	1	295.18	2.79	D	0	Madagascar lowland forests	Jan	3	42.4536	9.56653
971	813	-19.7667	48.7329	367	0.5	0.66	1	4	2013	934	N	VIIRS	h	1	296.75	22.73	D	0	Madagascar lowland forests	Jan	3	42.4536	9.56653
972	814	-20.1407	48.3454	348.56	0.54	0.68	1	4	2013	934	N	VIIRS	n	1	293.31	7.5	D	0	Madagascar lowland forests	Jan	3	42.4536	9.56653
973	815	-20.1147	48.3502	338.29	0.54	0.68	1	4	2013	934	N	VIIRS	n	1	293.29	4.98	D	0	Madagascar lowland forests	Jan	3	42.4536	9.56653
974	816	-20.1011	48.359	333.31	0.53	0.67	1	4	2013	934	N	VIIRS	n	1	293.57	3.95	D	0	Madagascar lowland forests	Jan	3	42.4536	9.56653
975	817	-20.1105	48.5414	333.92	0.52	0.67	1	4	2013	934	N	VIIRS	n	1	294.97	2.52	D	0	Madagascar lowland forests	Jan	3	42.4536	9.56653
976	818	-20.1272	48.4958	367	0.52	0.67	1	4	2013	934	N	VIIRS	h	1	296.11	83.65	D	0	Madagascar lowland forests	Jan	3	42.4536	9.56653
977	819	-16.8795	49.4952	342.49	0.42	0.61	1	4	2013	934	N	VIIRS	n	1	289.44	6.16	D	0	Madagascar lowland forests	Jan	3	42.4536	9.56653
978	820	-16.748	49.4719	328.3	0.42	0.61	1	4	2013	934	N	VIIRS	n	1	292.13	3.43	D	0	Madagascar lowland forests	Jan	3	42.4536	9.56653
979	822	-20.11	48.6164	367	0.51	0.66	1	4	2013	934	N	VIIRS	h	1	296.93	12.63	D	0	Madagascar lowland forests	Jan	3	42.4536	9.56653
980	823	-20.0236	48.3705	329.22	0.53	0.67	1	4	2013	934	N	VIIRS	n	1	292.97	2.62	D	0	Madagascar lowland forests	Jan	3	42.4536	9.56653
981	824	-16.9586	48.658	328.57	0.47	0.64	1	4	2013	934	N	VIIRS	n	1	286.56	4.09	D	0	Madagascar lowland forests	Jan	3	42.4536	9.56653
982	825	-19.2874	48.639	338.17	0.5	0.66	1	4	2013	934	N	VIIRS	n	1	290.51	4.83	D	0	Madagascar lowland forests	Jan	3	42.4536	9.56653
983	826	-19.2881	48.6387	337.95	0.5	0.66	1	4	2013	934	N	VIIRS	n	1	290.37	4.26	D	0	Madagascar lowland forests	Jan	3	42.4536	9.56653
984	827	-19.3885	48.6909	338.93	0.5	0.66	1	4	2013	934	N	VIIRS	n	1	291.51	4.49	D	0	Madagascar lowland forests	Jan	3	42.4536	9.56653
985	828	-19.2165	48.6033	351.5	0.5	0.66	1	4	2013	934	N	VIIRS	n	1	290.55	6.58	D	0	Madagascar lowland forests	Jan	3	42.4536	9.56653
986	829	-17.5272	49.3033	331.41	0.44	0.62	1	4	2013	934	N	VIIRS	n	1	290.39	2.48	D	0	Madagascar lowland forests	Jan	3	42.4536	9.56653
987	831	-17.405	49.1844	335.36	0.44	0.62	1	4	2013	934	N	VIIRS	n	1	290.77	5.57	D	0	Madagascar lowland forests	Jan	3	42.4536	9.56653
988	832	-17.5642	49.285	337.09	0.44	0.62	1	4	2013	934	N	VIIRS	n	1	290.32	4	D	0	Madagascar lowland forests	Jan	3	42.4536	9.56653
989	833	-18.2219	49.2001	367	0.45	0.63	1	4	2013	934	N	VIIRS	h	1	294.85	15.7	D	0	Madagascar lowland forests	Jan	3	42.4536	9.56653
990	834	-16.7719	49.6464	335.47	0.4	0.6	1	4	2013	934	N	VIIRS	n	1	292.74	4.85	D	0	Madagascar lowland forests	Jan	3	42.4536	9.56653
991	835	-18.6359	48.8677	341.23	0.48	0.65	1	4	2013	934	N	VIIRS	n	1	293.49	4.25	D	0	Madagascar lowland forests	Jan	3	42.4536	9.56653
992	836	-17.6282	49.1185	339.65	0.45	0.63	1	4	2013	934	N	VIIRS	n	1	290.86	7.01	D	0	Madagascar lowland forests	Jan	3	42.4536	9.56653
993	837	-17.3497	49.1457	334.09	0.44	0.63	1	4	2013	934	N	VIIRS	n	1	289.93	4.81	D	0	Madagascar lowland forests	Jan	3	42.4536	9.56653
994	838	-17.3448	49.1438	328.11	0.44	0.63	1	4	2013	934	N	VIIRS	n	1	289.59	3.64	D	0	Madagascar lowland forests	Jan	3	42.4536	9.56653
995	839	-16.9895	49.5114	330.96	0.42	0.61	1	4	2013	934	N	VIIRS	n	1	291.76	2.79	D	0	Madagascar lowland forests	Jan	3	42.4536	9.56653
996	840	-18.2934	49.1412	333.16	0.45	0.63	1	4	2013	934	N	VIIRS	n	1	293.66	2.88	D	0	Madagascar lowland forests	Jan	3	42.4536	9.56653
997	841	-18.6317	48.8659	331.01	0.48	0.65	1	4	2013	934	N	VIIRS	n	1	293.39	3.47	D	0	Madagascar lowland forests	Jan	3	42.4536	9.56653
998	845	-19.0591	49.0485	332.24	0.47	0.64	1	4	2013	934	N	VIIRS	n	1	293.24	6.21	D	0	Madagascar lowland forests	Jan	3	42.4536	9.56653
999	846	-17.1508	49.1481	332.81	0.44	0.62	1	4	2013	934	N	VIIRS	n	1	291.34	5.88	D	0	Madagascar lowland forests	Jan	3	42.4536	9.56653
1000	848	-18.1405	48.3804	332.88	0.51	0.66	1	4	2013	934	N	VIIRS	n	1	287.31	5.19	D	0	Madagascar lowland forests	Jan	3	42.4536	9.56653
1001	849	-18.6041	49.0052	334.35	0.47	0.64	1	4	2013	934	N	VIIRS	n	1	294.61	2.75	D	0	Madagascar lowland forests	Jan	3	42.4536	9.56653
1002	850	-19.4165	48.6413	329.68	0.5	0.66	1	4	2013	934	N	VIIRS	n	1	291.29	2.77	D	0	Madagascar lowland forests	Jan	3	42.4536	9.56653
1003	851	-15.1685	49.765	343.09	0.38	0.59	1	4	2013	935	N	VIIRS	n	1	288.8	4.86	D	0	Madagascar lowland forests	Jan	3	42.4536	9.56653
1004	852	-15.1528	49.7636	330.23	0.38	0.59	1	4	2013	935	N	VIIRS	n	1	287.75	3.24	D	0	Madagascar lowland forests	Jan	3	42.4536	9.56653
1005	853	-15.1473	49.7632	340.09	0.38	0.59	1	4	2013	935	N	VIIRS	n	1	288.28	3.24	D	0	Madagascar lowland forests	Jan	3	42.4536	9.56653
1006	854	-15.1521	49.763	343.31	0.38	0.59	1	4	2013	935	N	VIIRS	n	1	288.49	4.17	D	0	Madagascar lowland forests	Jan	3	42.4536	9.56653
1007	855	-15.1692	49.7657	334.65	0.38	0.59	1	4	2013	935	N	VIIRS	n	1	288.77	3.21	D	0	Madagascar lowland forests	Jan	3	42.4536	9.56653
1008	856	-15.7486	50.1978	331.27	0.36	0.57	1	4	2013	935	N	VIIRS	n	1	289.66	2.98	D	0	Madagascar lowland forests	Jan	3	42.4536	9.56653
1009	857	-15.7041	50.303	367	0.36	0.57	1	4	2013	935	N	VIIRS	h	1	290.82	10.73	D	0	Madagascar lowland forests	Jan	3	42.4536	9.56653
1010	858	-15.312	50.3923	367	0.35	0.56	1	4	2013	935	N	VIIRS	h	1	290.35	6.99	D	0	Madagascar lowland forests	Jan	3	42.4536	9.56653
1011	859	-15.0269	50.0726	337.97	0.36	0.57	1	4	2013	935	N	VIIRS	n	1	284.78	3.25	D	0	Madagascar lowland forests	Jan	3	42.4536	9.56653
1012	860	-15.0292	50.0743	331.13	0.36	0.57	1	4	2013	935	N	VIIRS	n	1	284.47	1.77	D	0	Madagascar lowland forests	Jan	3	42.4536	9.56653
1013	861	-15.3144	50.3711	331.25	0.35	0.57	1	4	2013	935	N	VIIRS	n	1	290.04	1.79	D	0	Madagascar lowland forests	Jan	3	42.4536	9.56653
1014	862	-15.7516	50.1989	335.96	0.36	0.58	1	4	2013	935	N	VIIRS	n	1	289.94	2.88	D	0	Madagascar lowland forests	Jan	3	42.4536	9.56653
1015	863	-14.3596	50.1477	340.51	0.35	0.57	1	4	2013	935	N	VIIRS	n	1	289.92	2.62	D	0	Madagascar lowland forests	Jan	3	42.4536	9.56653
1016	864	-15.1994	50.255	334.06	0.35	0.57	1	4	2013	935	N	VIIRS	n	1	285.77	4.14	D	0	Madagascar lowland forests	Jan	3	42.4536	9.56653
1017	865	-15.5579	50.3765	344.69	0.35	0.57	1	4	2013	935	N	VIIRS	n	1	289.87	6.38	D	0	Madagascar lowland forests	Jan	3	42.4536	9.56653
1018	866	-15.7873	50.2685	333.48	0.36	0.57	1	4	2013	935	N	VIIRS	n	1	290.07	5.83	D	0	Madagascar lowland forests	Jan	3	42.4536	9.56653
1019	867	-15.3332	50.4411	345.73	0.34	0.56	1	4	2013	935	N	VIIRS	n	1	290.92	3.4	D	0	Madagascar lowland forests	Jan	3	42.4536	9.56653
1020	868	-14.8528	50.0954	327.67	0.36	0.57	1	4	2013	935	N	VIIRS	n	1	291.28	2.83	D	0	Madagascar lowland forests	Jan	3	42.4536	9.56653
1021	869	-14.2767	50.1241	330.5	0.35	0.57	1	4	2013	935	N	VIIRS	n	1	291.43	3.4	D	0	Madagascar lowland forests	Jan	3	42.4536	9.56653
1022	870	-15.6103	50.2942	342.1	0.35	0.57	1	4	2013	935	N	VIIRS	n	1	290.38	2.93	D	0	Madagascar lowland forests	Jan	3	42.4536	9.56653
1023	871	-15.171	50.2845	336.74	0.35	0.57	1	4	2013	935	N	VIIRS	n	1	287.33	3.64	D	0	Madagascar lowland forests	Jan	3	42.4536	9.56653
1024	872	-15.3563	50.331	330.61	0.35	0.57	1	4	2013	935	N	VIIRS	n	1	289.41	2.22	D	0	Madagascar lowland forests	Jan	3	42.4536	9.56653
1025	873	-15.176	50.288	337.47	0.35	0.57	1	4	2013	935	N	VIIRS	n	1	287.94	3.85	D	0	Madagascar lowland forests	Jan	3	42.4536	9.56653
1026	874	-15.653	50.375	346.64	0.35	0.57	1	4	2013	935	N	VIIRS	n	1	290.02	2.93	D	3	Madagascar lowland forests	Jan	3	42.4536	9.56653
1027	875	-15.1763	50.2851	339.28	0.35	0.57	1	4	2013	935	N	VIIRS	n	1	288.05	3.85	D	0	Madagascar lowland forests	Jan	3	42.4536	9.56653
1028	876	-15.7227	50.3162	334.29	0.36	0.57	1	4	2013	935	N	VIIRS	n	1	290.32	1.94	D	0	Madagascar lowland forests	Jan	3	42.4536	9.56653
1029	877	-15.8482	50.2098	348.02	0.36	0.58	1	4	2013	935	N	VIIRS	n	1	290.62	5.2	D	0	Madagascar lowland forests	Jan	3	42.4536	9.56653
1030	878	-13.678	50.03	330.7	0.35	0.57	1	4	2013	935	N	VIIRS	n	1	292.55	6.24	D	0	Madagascar lowland forests	Jan	3	42.4536	9.56653
1031	879	-14.3636	50.1479	330.99	0.35	0.57	1	4	2013	935	N	VIIRS	n	1	290.25	1.3	D	0	Madagascar lowland forests	Jan	3	42.4536	9.56653
1032	880	-14.0669	50.1088	332.01	0.35	0.57	1	4	2013	935	N	VIIRS	n	1	290.09	1.98	D	0	Madagascar lowland forests	Jan	3	42.4536	9.56653
1033	881	-15.9012	50.1942	341.01	0.36	0.58	1	4	2013	935	N	VIIRS	n	1	290.59	3.78	D	0	Madagascar lowland forests	Jan	3	42.4536	9.56653
1034	882	-15.1131	50.3705	331.46	0.35	0.56	1	4	2013	935	N	VIIRS	n	1	287.85	4.41	D	0	Madagascar lowland forests	Jan	3	42.4536	9.56653
1035	883	-15.0783	50.3054	351.24	0.35	0.57	1	4	2013	935	N	VIIRS	n	1	286.98	4.28	D	0	Madagascar lowland forests	Jan	3	42.4536	9.56653
1036	884	-15.7242	50.3154	328.44	0.35	0.57	1	4	2013	935	N	VIIRS	n	1	289.94	1.76	D	0	Madagascar lowland forests	Jan	3	42.4536	9.56653
1037	885	-15.9281	50.1973	327.56	0.36	0.58	1	4	2013	935	N	VIIRS	n	1	290.84	3.77	D	0	Madagascar lowland forests	Jan	3	42.4536	9.56653
1038	886	-15.6084	50.2634	367	0.36	0.57	1	4	2013	935	N	VIIRS	h	1	290.01	12.48	D	0	Madagascar lowland forests	Jan	3	42.4536	9.56653
1039	887	-13.9496	50.0581	335.63	0.35	0.57	1	4	2013	935	N	VIIRS	n	1	290.46	2.77	D	0	Madagascar lowland forests	Jan	3	42.4536	9.56653
1040	888	-15.1288	50.326	330.56	0.35	0.57	1	4	2013	935	N	VIIRS	n	1	288.45	3.45	D	0	Madagascar lowland forests	Jan	3	42.4536	9.56653
1041	889	-15.609	50.3522	336.95	0.35	0.57	1	4	2013	935	N	VIIRS	n	1	290.03	8.93	D	0	Madagascar lowland forests	Jan	3	42.4536	9.56653
1042	890	-15.7561	50.0045	336.38	0.37	0.58	1	4	2013	935	N	VIIRS	n	1	290.94	3.42	D	3	Madagascar lowland forests	Jan	3	42.4536	9.56653
1043	891	-15.091	50.3776	367	0.35	0.56	1	4	2013	935	N	VIIRS	l	1	287.71	5.26	D	0	Madagascar lowland forests	Jan	3	42.4536	9.56653
1044	892	-15.0914	50.3743	330.14	0.35	0.56	1	4	2013	935	N	VIIRS	n	1	286.45	5.26	D	0	Madagascar lowland forests	Jan	3	42.4536	9.56653
1045	893	-15.1135	50.3673	340.29	0.35	0.56	1	4	2013	935	N	VIIRS	n	1	287.88	3.58	D	0	Madagascar lowland forests	Jan	3	42.4536	9.56653
1046	894	-15.0179	50.1484	332.33	0.36	0.57	1	4	2013	935	N	VIIRS	n	1	283.35	2.7	D	0	Madagascar lowland forests	Jan	3	42.4536	9.56653
1047	895	-15.0041	50.2649	330.28	0.35	0.57	1	4	2013	935	N	VIIRS	n	1	288.32	4.99	D	0	Madagascar lowland forests	Jan	3	42.4536	9.56653
1048	896	-14.9992	50.2612	353.37	0.35	0.57	1	4	2013	935	N	VIIRS	n	1	288.93	4.99	D	0	Madagascar lowland forests	Jan	3	42.4536	9.56653
1049	897	-14.3304	50.077	341	0.35	0.57	1	4	2013	935	N	VIIRS	n	1	290.73	2.88	D	0	Madagascar lowland forests	Jan	3	42.4536	9.56653
1050	898	-14.3411	50.031	335.08	0.36	0.57	1	4	2013	935	N	VIIRS	n	1	291.39	3.28	D	0	Madagascar lowland forests	Jan	3	42.4536	9.56653
1051	899	-15.2026	50.2442	336.83	0.35	0.57	1	4	2013	935	N	VIIRS	n	1	285.5	4.24	D	0	Madagascar lowland forests	Jan	3	42.4536	9.56653
1052	900	-15.7545	50.0034	338.58	0.37	0.58	1	4	2013	935	N	VIIRS	n	1	290.86	3.24	D	0	Madagascar lowland forests	Jan	3	42.4536	9.56653
1053	901	-14.9682	50.2975	327.96	0.35	0.57	1	4	2013	935	N	VIIRS	n	1	288.75	2.91	D	0	Madagascar lowland forests	Jan	3	42.4536	9.56653
1054	902	-15.9097	50.1174	335.47	0.37	0.58	1	4	2013	935	N	VIIRS	n	1	289.68	3.14	D	0	Madagascar lowland forests	Jan	3	42.4536	9.56653
1055	903	-15.183	50.3658	334.36	0.35	0.56	1	4	2013	935	N	VIIRS	n	1	286.4	3.93	D	0	Madagascar lowland forests	Jan	3	42.4536	9.56653
1056	904	-14.5141	50.0904	367	0.35	0.57	1	4	2013	935	N	VIIRS	h	1	290.09	11.18	D	0	Madagascar lowland forests	Jan	3	42.4536	9.56653
1057	905	-15.8506	50.2093	346.44	0.36	0.58	1	4	2013	935	N	VIIRS	n	1	291.52	5	D	0	Madagascar lowland forests	Jan	3	42.4536	9.56653
1058	906	-15.173	50.3142	367	0.35	0.57	1	4	2013	935	N	VIIRS	l	1	288.6	5.11	D	0	Madagascar lowland forests	Jan	3	42.4536	9.56653
1059	907	-15.6086	50.3554	367	0.35	0.57	1	4	2013	935	N	VIIRS	h	1	291.8	8.93	D	0	Madagascar lowland forests	Jan	3	42.4536	9.56653
1060	908	-15.8893	50.2032	329.16	0.36	0.58	1	4	2013	935	N	VIIRS	n	1	289.15	1.17	D	0	Madagascar lowland forests	Jan	3	42.4536	9.56653
1061	909	-15.7881	50.2618	338.56	0.36	0.57	1	4	2013	935	N	VIIRS	n	1	291.23	4.17	D	0	Madagascar lowland forests	Jan	3	42.4536	9.56653
1062	910	-14.3507	50.133	350.55	0.35	0.57	1	4	2013	935	N	VIIRS	n	1	291.16	4.17	D	0	Madagascar lowland forests	Jan	3	42.4536	9.56653
1063	911	-15.1733	50.3109	339.53	0.35	0.57	1	4	2013	935	N	VIIRS	n	1	288.81	5.11	D	0	Madagascar lowland forests	Jan	3	42.4536	9.56653
1064	912	-15.3176	50.39	341.96	0.35	0.56	1	4	2013	935	N	VIIRS	n	1	290.23	6.99	D	0	Madagascar lowland forests	Jan	3	42.4536	9.56653
1065	913	-15.608	50.2668	330.93	0.36	0.57	1	4	2013	935	N	VIIRS	n	1	289.34	12.48	D	0	Madagascar lowland forests	Jan	3	42.4536	9.56653
1066	914	-15.0293	50.2658	337.92	0.35	0.57	1	4	2013	935	N	VIIRS	n	1	288.21	8.84	D	0	Madagascar lowland forests	Jan	3	42.4536	9.56653
1067	915	-14.3253	49.8859	331.41	0.36	0.58	1	4	2013	935	N	VIIRS	n	1	289.98	1.24	D	0	Madagascar lowland forests	Jan	3	42.4536	9.56653
1068	916	-15.1961	50.2534	338.27	0.35	0.57	1	4	2013	935	N	VIIRS	n	1	286.35	5.56	D	0	Madagascar lowland forests	Jan	3	42.4536	9.56653
1069	917	-15.8755	50.1804	327	0.36	0.58	1	4	2013	935	N	VIIRS	n	1	290.45	1.51	D	0	Madagascar lowland forests	Jan	3	42.4536	9.56653
1070	918	-14.3091	50.168	332.02	0.35	0.57	1	4	2013	935	N	VIIRS	n	1	291.19	2.63	D	0	Madagascar lowland forests	Jan	3	42.4536	9.56653
1071	919	-14.4918	50.0489	344.77	0.36	0.57	1	4	2013	935	N	VIIRS	n	1	289.16	3.39	D	0	Madagascar lowland forests	Jan	3	42.4536	9.56653
1072	920	-15.1957	50.2566	351.8	0.35	0.57	1	4	2013	935	N	VIIRS	n	1	287.48	5.56	D	0	Madagascar lowland forests	Jan	3	42.4536	9.56653
1073	921	-14.33	50.0802	330.92	0.35	0.57	1	4	2013	935	N	VIIRS	n	1	290.83	2.88	D	0	Madagascar lowland forests	Jan	3	42.4536	9.56653
1074	922	-14.7068	50.1179	367	0.36	0.57	1	4	2013	935	N	VIIRS	h	1	291.15	13.43	D	0	Madagascar lowland forests	Jan	3	42.4536	9.56653
1075	923	-15.0157	50.2443	367	0.35	0.57	1	4	2013	935	N	VIIRS	l	1	287.69	31.69	D	0	Madagascar lowland forests	Jan	3	42.4536	9.56653
1076	924	-15.0029	50.2628	351.35	0.35	0.57	1	4	2013	935	N	VIIRS	n	1	288.44	8.97	D	0	Madagascar lowland forests	Jan	3	42.4536	9.56653
1077	925	-15.6124	50.354	340.55	0.35	0.57	1	4	2013	935	N	VIIRS	n	1	289.82	3.39	D	0	Madagascar lowland forests	Jan	3	42.4536	9.56653
1078	926	-14.3155	50.1589	350.5	0.35	0.57	1	4	2013	935	N	VIIRS	n	1	291.33	5.09	D	0	Madagascar lowland forests	Jan	3	42.4536	9.56653
1079	927	-14.7072	50.1146	340.27	0.36	0.57	1	4	2013	935	N	VIIRS	n	1	290.5	7.47	D	0	Madagascar lowland forests	Jan	3	42.4536	9.56653
1080	928	-15.3173	50.3931	328.76	0.35	0.56	1	4	2013	935	N	VIIRS	n	1	290.36	6.99	D	0	Madagascar lowland forests	Jan	3	42.4536	9.56653
1081	929	-15.5749	50.3681	346.13	0.35	0.57	1	4	2013	935	N	VIIRS	n	1	290.72	5.59	D	0	Madagascar lowland forests	Jan	3	42.4536	9.56653
1082	930	-15.7877	50.2651	353.93	0.36	0.57	1	4	2013	935	N	VIIRS	n	1	290.81	5.83	D	0	Madagascar lowland forests	Jan	3	42.4536	9.56653
1083	931	-15.2004	50.2455	340.27	0.35	0.57	1	4	2013	935	N	VIIRS	n	1	285.52	2.6	D	0	Madagascar lowland forests	Jan	3	42.4536	9.56653
1084	932	-14.4934	50.048	341.06	0.36	0.57	1	4	2013	935	N	VIIRS	n	1	289.18	3.24	D	0	Madagascar lowland forests	Jan	3	42.4536	9.56653
1085	933	-15.2022	50.2472	334.82	0.35	0.57	1	4	2013	935	N	VIIRS	n	1	285.32	5.1	D	0	Madagascar lowland forests	Jan	3	42.4536	9.56653
1086	934	-15.8522	50.1751	332.91	0.36	0.58	1	4	2013	935	N	VIIRS	n	1	290.77	2.28	D	0	Madagascar lowland forests	Jan	3	42.4536	9.56653
1087	935	-15.57	50.3641	326.99	0.35	0.57	1	4	2013	935	N	VIIRS	n	1	290.04	2.69	D	0	Madagascar lowland forests	Jan	3	42.4536	9.56653
1088	936	-15.2198	50.2651	330.74	0.35	0.57	1	4	2013	935	N	VIIRS	n	1	286.91	3.72	D	0	Madagascar lowland forests	Jan	3	42.4536	9.56653
1089	937	-15.225	50.2666	349.62	0.35	0.57	1	4	2013	935	N	VIIRS	n	1	287.3	3.72	D	0	Madagascar lowland forests	Jan	3	42.4536	9.56653
1090	938	-15.016	50.241	341.9	0.35	0.57	1	4	2013	935	N	VIIRS	n	1	289.37	28.82	D	0	Madagascar lowland forests	Jan	3	42.4536	9.56653
1091	939	-15.8932	50.2176	367	0.36	0.58	1	4	2013	935	N	VIIRS	h	1	290.98	5.16	D	0	Madagascar lowland forests	Jan	3	42.4536	9.56653
1092	940	-15.869	50.1903	334.02	0.36	0.58	1	4	2013	935	N	VIIRS	n	1	290.61	1.5	D	0	Madagascar lowland forests	Jan	3	42.4536	9.56653
1093	941	-15.2876	50.3294	345.12	0.35	0.57	1	4	2013	935	N	VIIRS	n	1	290.44	5.23	D	0	Madagascar lowland forests	Jan	3	42.4536	9.56653
1094	942	-15.2058	50.2455	334.28	0.35	0.57	1	4	2013	935	N	VIIRS	n	1	283.12	2.6	D	0	Madagascar lowland forests	Jan	3	42.4536	9.56653
1095	943	-15.0155	50.1493	327.22	0.36	0.57	1	4	2013	935	N	VIIRS	n	1	283.11	1.85	D	0	Madagascar lowland forests	Jan	3	42.4536	9.56653
1096	944	-15.0297	50.2625	367	0.35	0.57	1	4	2013	935	N	VIIRS	l	1	288.26	8.19	D	0	Madagascar lowland forests	Jan	3	42.4536	9.56653
1097	945	-15.1356	50.3135	342.64	0.35	0.57	1	4	2013	935	N	VIIRS	n	1	288.5	4.43	D	0	Madagascar lowland forests	Jan	3	42.4536	9.56653
1098	946	-13.951	50.0587	345.63	0.35	0.57	1	4	2013	935	N	VIIRS	n	1	290.83	3.43	D	0	Madagascar lowland forests	Jan	3	42.4536	9.56653
1099	947	-15.3729	50.4193	332.95	0.35	0.56	1	4	2013	935	N	VIIRS	n	1	290.19	1.39	D	0	Madagascar lowland forests	Jan	3	42.4536	9.56653
1100	948	-14.8346	50.1134	333.96	0.36	0.57	1	4	2013	935	N	VIIRS	n	1	290.56	3.4	D	0	Madagascar lowland forests	Jan	3	42.4536	9.56653
1101	949	-15.1707	50.2877	331.5	0.35	0.57	1	4	2013	935	N	VIIRS	n	1	288.32	3.64	D	0	Madagascar lowland forests	Jan	3	42.4536	9.56653
1102	950	-14.8322	50.0865	332.83	0.36	0.57	1	4	2013	935	N	VIIRS	n	1	289.91	2.49	D	0	Madagascar lowland forests	Jan	3	42.4536	9.56653
1103	951	-15.5587	50.3698	338.71	0.35	0.57	1	4	2013	935	N	VIIRS	n	1	290.06	5.45	D	0	Madagascar lowland forests	Jan	3	42.4536	9.56653
1104	952	-15.0905	50.2468	367	0.35	0.57	1	4	2013	935	N	VIIRS	l	1	288.62	19.01	D	0	Madagascar lowland forests	Jan	3	42.4536	9.56653
1105	953	-15.3124	50.3892	355.15	0.35	0.56	1	4	2013	935	N	VIIRS	n	1	290.4	6.99	D	0	Madagascar lowland forests	Jan	3	42.4536	9.56653
1106	954	-14.7801	50.1373	337.39	0.35	0.57	1	4	2013	935	N	VIIRS	n	1	290.65	2.25	D	0	Madagascar lowland forests	Jan	3	42.4536	9.56653
1107	955	-15.612	50.3573	338.62	0.35	0.57	1	4	2013	935	N	VIIRS	n	1	290.01	3.39	D	0	Madagascar lowland forests	Jan	3	42.4536	9.56653
1108	956	-15.091	50.2432	354.41	0.35	0.57	1	4	2013	935	N	VIIRS	n	1	288.08	13.6	D	0	Madagascar lowland forests	Jan	3	42.4536	9.56653
1109	957	-13.6783	50.0267	367	0.35	0.57	1	4	2013	935	N	VIIRS	h	1	294.1	6.24	D	0	Madagascar lowland forests	Jan	3	42.4536	9.56653
1110	958	-15.8664	50.2146	331.99	0.36	0.58	1	4	2013	935	N	VIIRS	n	1	291.24	2.71	D	0	Madagascar lowland forests	Jan	3	42.4536	9.56653
1111	959	-14.1302	50.021	340.36	0.35	0.57	1	4	2013	935	N	VIIRS	n	1	290.64	2.93	D	0	Madagascar lowland forests	Jan	3	42.4536	9.56653
1112	960	-15.6012	50.2793	348.85	0.36	0.57	1	4	2013	935	N	VIIRS	n	1	289.82	4.81	D	0	Madagascar lowland forests	Jan	3	42.4536	9.56653
1113	961	-15.0032	50.2596	330.74	0.35	0.57	1	4	2013	935	N	VIIRS	n	1	287.76	4.52	D	0	Madagascar lowland forests	Jan	3	42.4536	9.56653
1114	965	-16.1239	49.6251	332.79	0.4	0.6	1	4	2013	935	N	VIIRS	n	1	289.91	3.14	D	0	Madagascar lowland forests	Jan	3	42.4536	9.56653
1115	974	-13.754	49.9136	367	0.36	0.57	1	4	2013	935	N	VIIRS	h	1	291.32	5.46	D	0	Madagascar lowland forests	Jan	3	42.4536	9.56653
1116	979	-14.1173	49.9928	331.6	0.36	0.57	1	4	2013	935	N	VIIRS	n	1	292.01	2.43	D	0	Madagascar lowland forests	Jan	3	42.4536	9.56653
1117	980	-16.1261	49.6251	337.39	0.4	0.6	1	4	2013	935	N	VIIRS	n	1	291.41	3.77	D	0	Madagascar lowland forests	Jan	3	42.4536	9.56653
1118	982	-14.1612	49.8949	339.36	0.36	0.57	1	4	2013	935	N	VIIRS	n	1	287.62	3.22	D	0	Madagascar lowland forests	Jan	3	42.4536	9.56653
1119	985	-13.7563	49.9127	345.58	0.36	0.57	1	4	2013	935	N	VIIRS	n	1	290.91	4.21	D	0	Madagascar lowland forests	Jan	3	42.4536	9.56653
1120	987	-13.8239	50.0066	330.51	0.35	0.57	1	4	2013	935	N	VIIRS	n	1	290.65	2.79	D	0	Madagascar lowland forests	Jan	3	42.4536	9.56653
1121	988	-13.8789	50.0337	347.53	0.35	0.57	1	4	2013	935	N	VIIRS	n	1	291.8	4.84	D	0	Madagascar lowland forests	Jan	3	42.4536	9.56653
1122	989	-15.2381	49.2859	331.3	0.41	0.61	1	4	2013	935	N	VIIRS	n	1	285.74	6.38	D	0	Madagascar lowland forests	Jan	3	42.4536	9.56653
1123	990	-13.8176	50.0149	346.1	0.35	0.57	1	4	2013	935	N	VIIRS	n	1	292.09	7.61	D	0	Madagascar lowland forests	Jan	3	42.4536	9.56653
1124	991	-13.8179	50.0119	336.95	0.35	0.57	1	4	2013	935	N	VIIRS	n	1	291.6	7.17	D	0	Madagascar lowland forests	Jan	3	42.4536	9.56653
1125	992	-13.7522	50.0238	333.23	0.35	0.57	1	4	2013	935	N	VIIRS	n	1	295.26	4.12	D	0	Madagascar lowland forests	Jan	3	42.4536	9.56653
1126	993	-13.8369	50.0326	332.74	0.35	0.57	1	4	2013	935	N	VIIRS	n	1	290.21	2.57	D	0	Madagascar lowland forests	Jan	3	42.4536	9.56653
1127	994	-13.7538	50.0225	331.44	0.35	0.57	1	4	2013	935	N	VIIRS	n	1	295.45	2.15	D	0	Madagascar lowland forests	Jan	3	42.4536	9.56653
1128	1005	-22.7523	47.2263	332.6	0.44	0.62	1	4	2013	1113	N	VIIRS	n	1	294.68	4.23	D	0	Madagascar lowland forests	Jan	3	42.4536	9.56653
1129	1010	-22.0845	47.6373	345.71	0.48	0.65	1	4	2013	1113	N	VIIRS	n	1	291.7	6.97	D	0	Madagascar lowland forests	Jan	3	42.4536	9.56653
1130	1011	-22.0511	47.5559	367	0.48	0.64	1	4	2013	1113	N	VIIRS	h	1	291.64	12.35	D	0	Madagascar lowland forests	Jan	3	42.4536	9.56653
1131	1012	-24.9474	46.9175	332.84	0.38	0.59	1	4	2013	1113	N	VIIRS	n	1	297.53	2.2	D	0	Madagascar lowland forests	Jan	3	42.4536	9.56653
1132	1013	-22.474	47.5089	332.94	0.46	0.64	1	4	2013	1113	N	VIIRS	n	1	293.79	3.74	D	0	Madagascar lowland forests	Jan	3	42.4536	9.56653
1133	1014	-22.0904	47.6392	336.8	0.48	0.65	1	4	2013	1113	N	VIIRS	n	1	292.22	6.97	D	0	Madagascar lowland forests	Jan	3	42.4536	9.56653
1134	1016	-22.2712	47.3938	331.58	0.46	0.64	1	4	2013	1113	N	VIIRS	n	1	293.81	1.87	D	0	Madagascar lowland forests	Jan	3	42.4536	9.56653
1135	1017	-22.4712	47.5067	336.01	0.46	0.64	1	4	2013	1113	N	VIIRS	n	1	293.96	3.9	D	0	Madagascar lowland forests	Jan	3	42.4536	9.56653
1136	1018	-22.0834	47.6419	339.11	0.48	0.65	1	4	2013	1113	N	VIIRS	n	1	292.08	6.97	D	0	Madagascar lowland forests	Jan	3	42.4536	9.56653
1137	1019	-22.2227	47.3737	333.99	0.46	0.64	1	4	2013	1113	N	VIIRS	n	1	292.93	3.93	D	0	Madagascar lowland forests	Jan	3	42.4536	9.56653
1138	1020	-22.3275	47.7469	330.28	0.48	0.65	1	4	2013	1113	N	VIIRS	n	1	295.15	2.37	D	0	Madagascar lowland forests	Jan	3	42.4536	9.56653
1139	1021	-22.1938	47.498	339.44	0.47	0.64	1	4	2013	1113	N	VIIRS	n	1	293.84	5.67	D	0	Madagascar lowland forests	Jan	3	42.4536	9.56653
1140	1023	-22.4921	47.4966	349.45	0.46	0.64	1	4	2013	1113	N	VIIRS	n	1	292.24	5.7	D	0	Madagascar lowland forests	Jan	3	42.4536	9.56653
1141	1024	-22.495	47.4987	333.86	0.46	0.64	1	4	2013	1113	N	VIIRS	n	1	292.64	6.76	D	0	Madagascar lowland forests	Jan	3	42.4536	9.56653
1142	1025	-21.9483	47.5118	367	0.48	0.64	1	4	2013	1113	N	VIIRS	h	1	293.68	29.95	D	0	Madagascar lowland forests	Jan	3	42.4536	9.56653
1143	1028	-23.2207	47.2411	367	0.43	0.62	1	4	2013	1113	N	VIIRS	h	1	294.93	12.55	D	0	Madagascar lowland forests	Jan	3	42.4536	9.56653
1144	1029	-24.3731	47.2743	350.66	0.41	0.61	1	4	2013	1113	N	VIIRS	n	1	295.96	5.63	D	0	Madagascar lowland forests	Jan	3	42.4536	9.56653
1145	1030	-24.3742	47.2807	330.27	0.41	0.61	1	4	2013	1113	N	VIIRS	n	1	296.31	6.87	D	0	Madagascar lowland forests	Jan	3	42.4536	9.56653
1146	1031	-24.3721	47.2784	346.04	0.41	0.61	1	4	2013	1113	N	VIIRS	n	1	296.6	7.61	D	0	Madagascar lowland forests	Jan	3	42.4536	9.56653
1147	1032	-24.3752	47.2766	367	0.41	0.61	1	4	2013	1113	N	VIIRS	h	1	296.81	7.25	D	0	Madagascar lowland forests	Jan	3	42.4536	9.56653
1148	1034	-22.2134	47.9063	340.1	0.5	0.65	1	4	2013	1113	N	VIIRS	n	1	294.41	9.33	D	0	Madagascar lowland forests	Jan	3	42.4536	9.56653
1149	1035	-22.2145	47.9013	349.34	0.5	0.65	1	4	2013	1113	N	VIIRS	n	1	293.93	6.96	D	0	Madagascar lowland forests	Jan	3	42.4536	9.56653
1150	1036	-22.2073	47.9047	338.81	0.5	0.65	1	4	2013	1113	N	VIIRS	n	1	294.53	6.34	D	0	Madagascar lowland forests	Jan	3	42.4536	9.56653
1151	1037	-23.9122	47.5161	344.03	0.43	0.62	1	4	2013	1113	N	VIIRS	n	1	293.92	4.28	D	0	Madagascar lowland forests	Jan	3	42.4536	9.56653
1152	1039	-23.9112	47.5204	331.98	0.43	0.62	1	4	2013	1113	N	VIIRS	n	1	294.12	3.88	D	0	Madagascar lowland forests	Jan	3	42.4536	9.56653
1153	1040	-21.9525	47.5136	367	0.48	0.64	1	4	2013	1114	N	VIIRS	h	1	293.52	15.57	D	0	Madagascar lowland forests	Jan	3	42.4536	9.56653
1154	1041	-21.9468	47.5111	336	0.48	0.64	1	4	2013	1114	N	VIIRS	n	1	291.43	15.57	D	0	Madagascar lowland forests	Jan	3	42.4536	9.56653
1155	1042	-21.3645	47.8503	367	0.51	0.66	1	4	2013	1114	N	VIIRS	h	1	292.54	23.94	D	0	Madagascar lowland forests	Jan	3	42.4536	9.56653
1156	1045	-21.1796	47.1864	336.3	0.47	0.64	1	4	2013	1114	N	VIIRS	n	1	293.85	4.98	D	0	Madagascar lowland forests	Jan	3	42.4536	9.56653
1157	1046	-21.3655	47.846	340.43	0.51	0.66	1	4	2013	1114	N	VIIRS	n	1	291.54	12.57	D	0	Madagascar lowland forests	Jan	3	42.4536	9.56653
1158	1047	-20.6036	48.3195	337.92	0.57	0.69	1	4	2013	1114	N	VIIRS	n	1	291.82	4.67	D	0	Madagascar lowland forests	Jan	3	42.4536	9.56653
1159	1048	-20.6183	48.2573	339.06	0.56	0.69	1	4	2013	1114	N	VIIRS	n	1	292.18	4.5	D	0	Madagascar lowland forests	Jan	3	42.4536	9.56653
1160	1049	-20.6057	48.2821	348.92	0.57	0.69	1	4	2013	1114	N	VIIRS	n	1	292.26	14.43	D	0	Madagascar lowland forests	Jan	3	42.4536	9.56653
1161	1050	-20.6071	48.2764	346.42	0.56	0.69	1	4	2013	1114	N	VIIRS	n	1	291.68	11.26	D	0	Madagascar lowland forests	Jan	3	42.4536	9.56653
1162	1051	-20.1394	48.453	345.36	0.59	0.7	1	4	2013	1114	N	VIIRS	n	1	288.92	9.11	D	0	Madagascar lowland forests	Jan	3	42.4536	9.56653
1163	1052	-20.133	48.4513	348.99	0.59	0.7	1	4	2013	1114	N	VIIRS	n	1	288.7	9.11	D	0	Madagascar lowland forests	Jan	3	42.4536	9.56653
1164	1053	-20.7161	48.3292	337.86	0.57	0.69	1	4	2013	1114	N	VIIRS	n	1	292.59	5.21	D	0	Madagascar lowland forests	Jan	3	42.4536	9.56653
1165	1054	-20.7174	48.3235	332.79	0.57	0.69	1	4	2013	1114	N	VIIRS	n	1	293.38	5.21	D	0	Madagascar lowland forests	Jan	3	42.4536	9.56653
1166	1055	-20.7244	48.2655	342.22	0.56	0.69	1	4	2013	1114	N	VIIRS	n	1	293.98	10.21	D	0	Madagascar lowland forests	Jan	3	42.4536	9.56653
1167	1056	-20.7442	48.3283	367	0.56	0.69	1	4	2013	1114	N	VIIRS	h	1	293.6	12.26	D	0	Madagascar lowland forests	Jan	3	42.4536	9.56653
1168	1057	-20.7975	48.297	337.64	0.56	0.69	1	4	2013	1114	N	VIIRS	n	1	291.8	4.72	D	0	Madagascar lowland forests	Jan	3	42.4536	9.56653
1169	1058	-20.744	48.3247	344	0.56	0.69	1	4	2013	1114	N	VIIRS	n	1	292.86	9.21	D	0	Madagascar lowland forests	Jan	3	42.4536	9.56653
1170	1059	-20.7427	48.3304	349.17	0.57	0.69	1	4	2013	1114	N	VIIRS	n	1	293.35	12.67	D	0	Madagascar lowland forests	Jan	3	42.4536	9.56653
1171	1060	-20.5372	48.2268	331.71	0.56	0.69	1	4	2013	1114	N	VIIRS	n	1	292.18	7.3	D	0	Madagascar lowland forests	Jan	3	42.4536	9.56653
1172	1061	-20.5259	48.2465	335.3	0.56	0.69	1	4	2013	1114	N	VIIRS	n	1	291.6	4.77	D	0	Madagascar lowland forests	Jan	3	42.4536	9.56653
1173	1062	-20.5317	48.193	333.8	0.56	0.69	1	4	2013	1114	N	VIIRS	n	1	289.08	7.56	D	0	Madagascar lowland forests	Jan	3	42.4536	9.56653
1174	1063	-20.5329	48.1878	330.15	0.56	0.69	1	4	2013	1114	N	VIIRS	n	1	286.71	4.75	D	0	Madagascar lowland forests	Jan	3	42.4536	9.56653
1175	1064	-20.7731	48.3481	330.31	0.57	0.69	1	4	2013	1114	N	VIIRS	n	1	292.53	4.04	D	0	Madagascar lowland forests	Jan	3	42.4536	9.56653
1176	1065	-20.7717	48.3504	334.61	0.57	0.69	1	4	2013	1114	N	VIIRS	n	1	292.45	3.44	D	0	Madagascar lowland forests	Jan	3	42.4536	9.56653
1177	1066	-20.7208	48.3664	367	0.57	0.69	1	4	2013	1114	N	VIIRS	h	1	292.89	14.65	D	0	Madagascar lowland forests	Jan	3	42.4536	9.56653
1178	1067	-20.797	48.2761	367	0.56	0.69	1	4	2013	1114	N	VIIRS	h	1	293.54	24.1	D	0	Madagascar lowland forests	Jan	3	42.4536	9.56653
1179	1068	-20.7951	48.2784	367	0.56	0.69	1	4	2013	1114	N	VIIRS	h	1	292.64	16	D	0	Madagascar lowland forests	Jan	3	42.4536	9.56653
1180	1069	-20.7584	48.2634	332.84	0.56	0.69	1	4	2013	1114	N	VIIRS	n	1	292.97	3.07	D	0	Madagascar lowland forests	Jan	3	42.4536	9.56653
1181	1070	-20.7956	48.2819	332	0.56	0.69	1	4	2013	1114	N	VIIRS	n	1	292.71	21.03	D	0	Madagascar lowland forests	Jan	3	42.4536	9.56653
1182	1071	-20.9211	48.2372	335.28	0.55	0.68	1	4	2013	1114	N	VIIRS	n	1	291.98	5.61	D	0	Madagascar lowland forests	Jan	3	42.4536	9.56653
1183	1072	-20.9203	48.235	367	0.55	0.68	1	4	2013	1114	N	VIIRS	h	1	293.29	22.92	D	0	Madagascar lowland forests	Jan	3	42.4536	9.56653
1184	1073	-20.9216	48.2295	330.6	0.55	0.68	1	4	2013	1114	N	VIIRS	n	1	292.32	10.19	D	0	Madagascar lowland forests	Jan	3	42.4536	9.56653
1185	1074	-20.9224	48.2317	336.78	0.55	0.68	1	4	2013	1114	N	VIIRS	n	1	292.23	5.61	D	0	Madagascar lowland forests	Jan	3	42.4536	9.56653
1186	1075	-20.5323	48.3355	335.7	0.57	0.69	1	4	2013	1114	N	VIIRS	n	1	290.77	4.68	D	0	Madagascar lowland forests	Jan	3	42.4536	9.56653
1187	1076	-20.8015	48.2798	352.67	0.56	0.69	1	4	2013	1114	N	VIIRS	n	1	293.06	16	D	0	Madagascar lowland forests	Jan	3	42.4536	9.56653
1188	1077	-20.5328	48.3319	347.07	0.57	0.69	1	4	2013	1114	N	VIIRS	n	1	291.52	6.28	D	0	Madagascar lowland forests	Jan	3	42.4536	9.56653
1189	1078	-20.4967	48.3419	356.01	0.57	0.69	1	4	2013	1114	N	VIIRS	n	1	291.48	15.42	D	0	Madagascar lowland forests	Jan	3	42.4536	9.56653
1190	1079	-20.498	48.3362	340.66	0.57	0.69	1	4	2013	1114	N	VIIRS	n	1	291.21	8.59	D	0	Madagascar lowland forests	Jan	3	42.4536	9.56653
1191	1080	-20.5453	48.3365	336.15	0.57	0.69	1	4	2013	1114	N	VIIRS	n	1	291.31	4.35	D	0	Madagascar lowland forests	Jan	3	42.4536	9.56653
1192	1081	-20.7643	48.2445	341.49	0.56	0.69	1	4	2013	1114	N	VIIRS	n	1	293.1	7.57	D	0	Madagascar lowland forests	Jan	3	42.4536	9.56653
1193	1082	-20.7687	48.2481	342.87	0.56	0.69	1	4	2013	1114	N	VIIRS	n	1	293.42	5.03	D	0	Madagascar lowland forests	Jan	3	42.4536	9.56653
1194	1083	-20.7623	48.2466	343.11	0.56	0.69	1	4	2013	1114	N	VIIRS	n	1	292.95	5.03	D	0	Madagascar lowland forests	Jan	3	42.4536	9.56653
1195	1084	-20.7629	48.2503	338.59	0.56	0.69	1	4	2013	1114	N	VIIRS	n	1	292.88	10.3	D	0	Madagascar lowland forests	Jan	3	42.4536	9.56653
1196	1085	-20.4224	48.313	331.38	0.57	0.69	1	4	2013	1114	N	VIIRS	n	1	289.65	2.88	D	0	Madagascar lowland forests	Jan	3	42.4536	9.56653
1197	1086	-20.446	48.4129	338.98	0.58	0.7	1	4	2013	1114	N	VIIRS	n	1	290.72	4.46	D	0	Madagascar lowland forests	Jan	3	42.4536	9.56653
1198	1087	-20.4471	48.4119	342.66	0.58	0.7	1	4	2013	1114	N	VIIRS	n	1	290.97	4.28	D	0	Madagascar lowland forests	Jan	3	42.4536	9.56653
1199	1088	-20.4613	48.1789	343.53	0.56	0.69	1	4	2013	1114	N	VIIRS	n	1	290.89	6.91	D	0	Madagascar lowland forests	Jan	3	42.4536	9.56653
1200	1089	-20.4612	48.1766	344.16	0.56	0.69	1	4	2013	1114	N	VIIRS	n	1	287.57	8.91	D	0	Madagascar lowland forests	Jan	3	42.4536	9.56653
1201	1090	-20.6695	48.2987	339.91	0.56	0.69	1	4	2013	1114	N	VIIRS	n	1	291.76	7.6	D	0	Madagascar lowland forests	Jan	3	42.4536	9.56653
1202	1091	-20.6688	48.2999	335.31	0.57	0.69	1	4	2013	1114	N	VIIRS	n	1	291.44	8.19	D	0	Madagascar lowland forests	Jan	3	42.4536	9.56653
1203	1092	-20.6625	48.2983	330.5	0.57	0.69	1	4	2013	1114	N	VIIRS	n	1	291.44	5.54	D	0	Madagascar lowland forests	Jan	3	42.4536	9.56653
1204	1093	-20.5563	48.3482	340.64	0.57	0.69	1	4	2013	1114	N	VIIRS	n	1	288.72	4.41	D	0	Madagascar lowland forests	Jan	3	42.4536	9.56653
1205	1094	-20.9148	48.2356	333.11	0.55	0.68	1	4	2013	1114	N	VIIRS	n	1	292.35	5.61	D	0	Madagascar lowland forests	Jan	3	42.4536	9.56653
1206	1095	-20.9161	48.2302	337.8	0.55	0.68	1	4	2013	1114	N	VIIRS	n	1	291.96	5.61	D	0	Madagascar lowland forests	Jan	3	42.4536	9.56653
1207	1096	-20.8862	48.1877	331.26	0.55	0.68	1	4	2013	1114	N	VIIRS	n	1	292.29	6.43	D	0	Madagascar lowland forests	Jan	3	42.4536	9.56653
1208	1097	-20.9115	48.2443	332.93	0.55	0.68	1	4	2013	1114	N	VIIRS	n	1	292.14	5.27	D	0	Madagascar lowland forests	Jan	3	42.4536	9.56653
1209	1098	-20.8915	48.187	335.23	0.55	0.68	1	4	2013	1114	N	VIIRS	n	1	292.13	6.35	D	0	Madagascar lowland forests	Jan	3	42.4536	9.56653
1210	1099	-20.0774	48.7145	351.95	0.62	0.71	1	4	2013	1114	N	VIIRS	n	1	289.4	11.57	D	0	Madagascar lowland forests	Jan	3	42.4536	9.56653
1211	1100	-20.6946	48.2212	330.93	0.56	0.69	1	4	2013	1114	N	VIIRS	n	1	293.34	4.19	D	0	Madagascar lowland forests	Jan	3	42.4536	9.56653
1212	1101	-20.6936	48.222	332.7	0.56	0.69	1	4	2013	1114	N	VIIRS	n	1	293.62	3.95	D	0	Madagascar lowland forests	Jan	3	42.4536	9.56653
1213	1102	-20.7264	48.2004	348.85	0.56	0.68	1	4	2013	1114	N	VIIRS	n	1	292.96	9.1	D	0	Madagascar lowland forests	Jan	3	42.4536	9.56653
1214	1103	-20.3239	48.2425	334.3	0.57	0.69	1	4	2013	1114	N	VIIRS	n	1	291.51	5.51	D	0	Madagascar lowland forests	Jan	3	42.4536	9.56653
1215	1104	-20.2884	48.1044	332.72	0.56	0.69	1	4	2013	1114	N	VIIRS	n	1	291.6	7.05	D	0	Madagascar lowland forests	Jan	3	42.4536	9.56653
1216	1105	-20.2909	48.0937	335.46	0.56	0.69	1	4	2013	1114	N	VIIRS	n	1	292.01	4.1	D	0	Madagascar lowland forests	Jan	3	42.4536	9.56653
1217	1106	-20.3836	48.2176	336.36	0.57	0.69	1	4	2013	1114	N	VIIRS	n	1	290.22	6.59	D	0	Madagascar lowland forests	Jan	3	42.4536	9.56653
1218	1107	-20.372	48.4133	367	0.58	0.7	1	4	2013	1114	N	VIIRS	h	1	291.86	17.69	D	0	Madagascar lowland forests	Jan	3	42.4536	9.56653
1219	1108	-20.3593	48.4673	336.25	0.59	0.7	1	4	2013	1114	N	VIIRS	n	1	290.8	13.88	D	0	Madagascar lowland forests	Jan	3	42.4536	9.56653
1220	1109	-20.3607	48.4613	347.14	0.59	0.7	1	4	2013	1114	N	VIIRS	n	1	291.1	7.92	D	0	Madagascar lowland forests	Jan	3	42.4536	9.56653
1221	1110	-20.3446	48.4141	344.58	0.58	0.7	1	4	2013	1114	N	VIIRS	n	1	291.45	6.93	D	0	Madagascar lowland forests	Jan	3	42.4536	9.56653
1222	1111	-20.3935	48.4088	337.86	0.58	0.7	1	4	2013	1114	N	VIIRS	n	1	291.6	5.95	D	0	Madagascar lowland forests	Jan	3	42.4536	9.56653
1223	1112	-20.2702	48.4719	348.21	0.59	0.7	1	4	2013	1114	N	VIIRS	n	1	291.01	8.51	D	0	Madagascar lowland forests	Jan	3	42.4536	9.56653
1224	1113	-21.001	47.3547	367	0.49	0.65	1	4	2013	1114	N	VIIRS	h	1	298.2	14.66	D	0	Madagascar lowland forests	Jan	3	42.4536	9.56653
1225	1114	-21.0021	47.3498	367	0.49	0.65	1	4	2013	1114	N	VIIRS	l	1	287.33	14.66	D	0	Madagascar lowland forests	Jan	3	42.4536	9.56653
1226	1115	-20.8306	48.0509	334.11	0.54	0.68	1	4	2013	1114	N	VIIRS	n	1	290.64	9.47	D	0	Madagascar lowland forests	Jan	3	42.4536	9.56653
1227	1116	-20.8335	48.0545	367	0.54	0.68	1	4	2013	1114	N	VIIRS	h	1	291.46	11.29	D	0	Madagascar lowland forests	Jan	3	42.4536	9.56653
1228	1117	-20.8292	48.057	367	0.54	0.68	1	4	2013	1114	N	VIIRS	h	1	292.09	18.55	D	0	Madagascar lowland forests	Jan	3	42.4536	9.56653
1229	1118	-20.7801	48.1706	331.21	0.55	0.68	1	4	2013	1114	N	VIIRS	n	1	292.44	1.99	D	0	Madagascar lowland forests	Jan	3	42.4536	9.56653
1230	1119	-20.402	48.3435	333.68	0.58	0.69	1	4	2013	1114	N	VIIRS	n	1	290.85	6.91	D	0	Madagascar lowland forests	Jan	3	42.4536	9.56653
1231	1120	-20.3941	48.3483	333.19	0.58	0.69	1	4	2013	1114	N	VIIRS	n	1	291.2	5.81	D	0	Madagascar lowland forests	Jan	3	42.4536	9.56653
1232	1121	-20.3752	48.3423	347.35	0.58	0.69	1	4	2013	1114	N	VIIRS	n	1	290.61	7.87	D	0	Madagascar lowland forests	Jan	3	42.4536	9.56653
1233	1122	-20.2966	48.3014	332.8	0.58	0.69	1	4	2013	1114	N	VIIRS	n	1	290.9	2.99	D	0	Madagascar lowland forests	Jan	3	42.4536	9.56653
1234	1123	-20.416	48.2838	347.22	0.57	0.69	1	4	2013	1114	N	VIIRS	n	1	290.66	14.02	D	0	Madagascar lowland forests	Jan	3	42.4536	9.56653
1235	1124	-20.5875	48.3022	331.36	0.57	0.69	1	4	2013	1114	N	VIIRS	n	1	291.64	3.35	D	0	Madagascar lowland forests	Jan	3	42.4536	9.56653
1236	1125	-20.5591	48.3083	332.81	0.57	0.69	1	4	2013	1114	N	VIIRS	n	1	290.98	4.1	D	0	Madagascar lowland forests	Jan	3	42.4536	9.56653
1237	1126	-20.5419	48.2932	332.34	0.57	0.69	1	4	2013	1114	N	VIIRS	n	1	291.81	3.85	D	0	Madagascar lowland forests	Jan	3	42.4536	9.56653
1238	1127	-20.5099	48.286	338.95	0.57	0.69	1	4	2013	1114	N	VIIRS	n	1	290.78	4.59	D	0	Madagascar lowland forests	Jan	3	42.4536	9.56653
1239	1128	-20.2677	48.3378	350.61	0.58	0.7	1	4	2013	1114	N	VIIRS	n	1	290.77	12.09	D	0	Madagascar lowland forests	Jan	3	42.4536	9.56653
1240	1129	-20.2706	48.3256	334.02	0.58	0.7	1	4	2013	1114	N	VIIRS	n	1	290.43	9.49	D	0	Madagascar lowland forests	Jan	3	42.4536	9.56653
1241	1130	-20.2558	48.3594	335.66	0.58	0.7	1	4	2013	1114	N	VIIRS	n	1	290.53	4.37	D	0	Madagascar lowland forests	Jan	3	42.4536	9.56653
1242	1131	-19.6052	48.5425	367	0.62	0.71	1	4	2013	1114	N	VIIRS	h	1	291.43	21.6	D	0	Madagascar lowland forests	Jan	3	42.4536	9.56653
1243	1132	-19.6037	48.5487	338.16	0.62	0.71	1	4	2013	1114	N	VIIRS	n	1	290.3	20.81	D	0	Madagascar lowland forests	Jan	3	42.4536	9.56653
1244	1133	-20.2688	48.4487	334.27	0.59	0.7	1	4	2013	1114	N	VIIRS	n	1	290.2	6.98	D	0	Madagascar lowland forests	Jan	3	42.4536	9.56653
1245	1134	-20.2701	48.443	330.88	0.59	0.7	1	4	2013	1114	N	VIIRS	n	1	290.08	4.63	D	0	Madagascar lowland forests	Jan	3	42.4536	9.56653
1246	1135	-20.2554	48.4186	347.63	0.59	0.7	1	4	2013	1114	N	VIIRS	n	1	290.2	8.26	D	0	Madagascar lowland forests	Jan	3	42.4536	9.56653
1247	1136	-20.8775	48.3074	367	0.56	0.69	1	4	2013	1114	N	VIIRS	h	1	292.67	10.33	D	0	Madagascar lowland forests	Jan	3	42.4536	9.56653
1248	1137	-20.8772	48.3053	355.85	0.56	0.69	1	4	2013	1114	N	VIIRS	n	1	292.31	14.11	D	0	Madagascar lowland forests	Jan	3	42.4536	9.56653
1249	1138	-20.9146	48.2644	367	0.56	0.68	1	4	2013	1114	N	VIIRS	h	1	292.18	16.69	D	0	Madagascar lowland forests	Jan	3	42.4536	9.56653
1250	1139	-20.914	48.2623	356.72	0.56	0.68	1	4	2013	1114	N	VIIRS	n	1	291.65	9.53	D	0	Madagascar lowland forests	Jan	3	42.4536	9.56653
1251	1140	-19.8551	48.5648	331.22	0.61	0.71	1	4	2013	1114	N	VIIRS	n	1	290.38	3.25	D	0	Madagascar lowland forests	Jan	3	42.4536	9.56653
1252	1141	-19.8573	48.566	331.87	0.61	0.71	1	4	2013	1114	N	VIIRS	n	1	290.14	3.98	D	0	Madagascar lowland forests	Jan	3	42.4536	9.56653
1253	1142	-20.7388	48.1475	336.87	0.55	0.68	1	4	2013	1114	N	VIIRS	n	1	292.91	6.6	D	0	Madagascar lowland forests	Jan	3	42.4536	9.56653
1254	1143	-20.5562	48.1457	346.98	0.56	0.69	1	4	2013	1114	N	VIIRS	n	1	289.48	7.64	D	0	Madagascar lowland forests	Jan	3	42.4536	9.56653
1255	1144	-20.2883	48.4823	333.42	0.59	0.7	1	4	2013	1114	N	VIIRS	n	1	290.81	3.02	D	0	Madagascar lowland forests	Jan	3	42.4536	9.56653
1256	1145	-20.2683	48.5091	331.02	0.59	0.7	1	4	2013	1114	N	VIIRS	n	1	290.77	2.89	D	0	Madagascar lowland forests	Jan	3	42.4536	9.56653
1257	1146	-19.8453	48.6055	367	0.61	0.71	1	4	2013	1114	N	VIIRS	h	1	290.55	23.79	D	0	Madagascar lowland forests	Jan	3	42.4536	9.56653
1258	1147	-19.8478	48.6067	342.72	0.61	0.71	1	4	2013	1114	N	VIIRS	n	1	290.27	11.89	D	0	Madagascar lowland forests	Jan	3	42.4536	9.56653
1259	1148	-19.8413	48.6048	351.11	0.61	0.71	1	4	2013	1114	N	VIIRS	n	1	289.91	11.89	D	0	Madagascar lowland forests	Jan	3	42.4536	9.56653
1260	1149	-19.827	48.6067	341.43	0.61	0.71	1	4	2013	1114	N	VIIRS	n	1	290.05	11.99	D	0	Madagascar lowland forests	Jan	3	42.4536	9.56653
1261	1150	-19.8139	48.6032	336.74	0.61	0.71	1	4	2013	1114	N	VIIRS	n	1	289.41	8.89	D	0	Madagascar lowland forests	Jan	3	42.4536	9.56653
1262	1151	-20.1576	48.5509	338.79	0.6	0.71	1	4	2013	1114	N	VIIRS	n	1	289.49	4.24	D	0	Madagascar lowland forests	Jan	3	42.4536	9.56653
1263	1152	-20.136	48.5259	367	0.6	0.7	1	4	2013	1114	N	VIIRS	h	1	290.04	24	D	0	Madagascar lowland forests	Jan	3	42.4536	9.56653
1264	1153	-20.1072	48.5309	367	0.6	0.71	1	4	2013	1114	N	VIIRS	h	1	290.3	15.59	D	0	Madagascar lowland forests	Jan	3	42.4536	9.56653
1265	1154	-19.9919	48.3868	351.74	0.59	0.7	1	4	2013	1114	N	VIIRS	n	1	289.64	7.89	D	0	Madagascar lowland forests	Jan	3	42.4536	9.56653
1266	1155	-19.9931	48.3884	346.75	0.59	0.7	1	4	2013	1114	N	VIIRS	n	1	289.19	10.31	D	0	Madagascar lowland forests	Jan	3	42.4536	9.56653
1267	1156	-20.24	48.3972	367	0.58	0.7	1	4	2013	1114	N	VIIRS	h	1	290.15	9.41	D	0	Madagascar lowland forests	Jan	3	42.4536	9.56653
1268	1157	-20.2344	48.3976	331.03	0.59	0.7	1	4	2013	1114	N	VIIRS	n	1	290	3.6	D	0	Madagascar lowland forests	Jan	3	42.4536	9.56653
1269	1158	-19.889	48.5387	340.03	0.61	0.71	1	4	2013	1114	N	VIIRS	n	1	290.75	7.25	D	0	Madagascar lowland forests	Jan	3	42.4536	9.56653
1270	1159	-19.8913	48.5288	346.48	0.61	0.71	1	4	2013	1114	N	VIIRS	n	1	290.44	11.68	D	0	Madagascar lowland forests	Jan	3	42.4536	9.56653
1271	1160	-19.8953	48.5413	336.81	0.61	0.71	1	4	2013	1114	N	VIIRS	n	1	290.93	6.07	D	0	Madagascar lowland forests	Jan	3	42.4536	9.56653
1272	1161	-20.2385	48.4903	367	0.59	0.7	1	4	2013	1114	N	VIIRS	h	1	291.59	34.07	D	0	Madagascar lowland forests	Jan	3	42.4536	9.56653
1273	1162	-20.1692	48.5214	352.61	0.6	0.7	1	4	2013	1114	N	VIIRS	n	1	289.63	11.17	D	0	Madagascar lowland forests	Jan	3	42.4536	9.56653
1274	1163	-20.1644	48.522	330.44	0.6	0.7	1	4	2013	1114	N	VIIRS	n	1	289.18	12.3	D	0	Madagascar lowland forests	Jan	3	42.4536	9.56653
1275	1164	-20.1658	48.5159	346.37	0.6	0.7	1	4	2013	1114	N	VIIRS	n	1	289.6	12.22	D	0	Madagascar lowland forests	Jan	3	42.4536	9.56653
1276	1165	-19.6525	48.5362	342.72	0.61	0.71	1	4	2013	1114	N	VIIRS	n	1	289.73	7.91	D	0	Madagascar lowland forests	Jan	3	42.4536	9.56653
1277	1166	-20.1581	48.5676	341.94	0.6	0.71	1	4	2013	1114	N	VIIRS	n	1	289.59	6.58	D	0	Madagascar lowland forests	Jan	3	42.4536	9.56653
1278	1167	-20.1516	48.5659	335.82	0.6	0.71	1	4	2013	1114	N	VIIRS	n	1	290.06	5.01	D	0	Madagascar lowland forests	Jan	3	42.4536	9.56653
1279	1168	-20.16	48.57	330.88	0.6	0.71	1	4	2013	1114	N	VIIRS	n	1	289.39	5.39	D	0	Madagascar lowland forests	Jan	3	42.4536	9.56653
1280	1169	-20.1535	48.5684	331.5	0.6	0.71	1	4	2013	1114	N	VIIRS	n	1	289.8	4.09	D	0	Madagascar lowland forests	Jan	3	42.4536	9.56653
1281	1170	-20.1189	48.5979	367	0.6	0.71	1	4	2013	1114	N	VIIRS	h	1	290.59	15.17	D	0	Madagascar lowland forests	Jan	3	42.4536	9.56653
1282	1171	-20.126	48.5681	349.58	0.6	0.71	1	4	2013	1114	N	VIIRS	n	1	289.7	8.15	D	0	Madagascar lowland forests	Jan	3	42.4536	9.56653
1283	1172	-20.1275	48.5617	334.54	0.6	0.71	1	4	2013	1114	N	VIIRS	n	1	289.32	8.15	D	0	Madagascar lowland forests	Jan	3	42.4536	9.56653
1284	1173	-20.1782	48.5986	367	0.6	0.71	1	4	2013	1114	N	VIIRS	h	1	290.83	23.39	D	0	Madagascar lowland forests	Jan	3	42.4536	9.56653
1285	1174	-20.1796	48.593	352.95	0.6	0.71	1	4	2013	1114	N	VIIRS	n	1	290.18	15.8	D	0	Madagascar lowland forests	Jan	3	42.4536	9.56653
1286	1175	-20.1752	48.5937	367	0.6	0.71	1	4	2013	1114	N	VIIRS	h	1	291.09	22.82	D	0	Madagascar lowland forests	Jan	3	42.4536	9.56653
1287	1176	-20.1623	48.5502	330.35	0.6	0.7	1	4	2013	1114	N	VIIRS	n	1	289.37	3.27	D	0	Madagascar lowland forests	Jan	3	42.4536	9.56653
1288	1177	-20.3563	48.3932	367	0.58	0.7	1	4	2013	1114	N	VIIRS	h	1	291.7	16.05	D	0	Madagascar lowland forests	Jan	3	42.4536	9.56653
1289	1178	-19.5064	48.7442	332.56	0.64	0.72	1	4	2013	1114	N	VIIRS	n	1	289.15	4.61	D	0	Madagascar lowland forests	Jan	3	42.4536	9.56653
1290	1179	-20.1761	48.4427	331.65	0.59	0.7	1	4	2013	1114	N	VIIRS	n	1	289.79	2.8	D	0	Madagascar lowland forests	Jan	3	42.4536	9.56653
1291	1180	-20.175	48.4406	331.8	0.59	0.7	1	4	2013	1114	N	VIIRS	n	1	289.77	3.12	D	0	Madagascar lowland forests	Jan	3	42.4536	9.56653
1292	1181	-19.8623	48.5056	352.99	0.6	0.71	1	4	2013	1114	N	VIIRS	n	1	292.33	9.45	D	0	Madagascar lowland forests	Jan	3	42.4536	9.56653
1293	1182	-19.8576	48.5052	351.48	0.61	0.71	1	4	2013	1114	N	VIIRS	n	1	291.3	9.31	D	0	Madagascar lowland forests	Jan	3	42.4536	9.56653
1294	1183	-19.7757	48.3563	345.4	0.59	0.7	1	4	2013	1114	N	VIIRS	n	1	291.81	6.8	D	0	Madagascar lowland forests	Jan	3	42.4536	9.56653
1295	1184	-19.7771	48.3583	353	0.6	0.7	1	4	2013	1114	N	VIIRS	n	1	291.98	9.37	D	0	Madagascar lowland forests	Jan	3	42.4536	9.56653
1296	1186	-21.0129	47.7385	367	0.51	0.66	1	4	2013	1114	N	VIIRS	h	1	290.65	15.53	D	0	Madagascar lowland forests	Jan	3	42.4536	9.56653
1297	1187	-21.8699	47.5995	344.1	0.48	0.65	1	4	2013	1114	N	VIIRS	n	1	292.98	6.97	D	0	Madagascar lowland forests	Jan	3	42.4536	9.56653
1298	1188	-21.8092	47.5085	331.55	0.48	0.65	1	4	2013	1114	N	VIIRS	n	1	293.82	3.39	D	0	Madagascar lowland forests	Jan	3	42.4536	9.56653
1299	1189	-21.1701	47.8365	349.45	0.52	0.67	1	4	2013	1114	N	VIIRS	n	1	290.85	16.45	D	0	Madagascar lowland forests	Jan	3	42.4536	9.56653
1300	1190	-21.1712	47.8317	356.41	0.52	0.67	1	4	2013	1114	N	VIIRS	n	1	290.36	12.29	D	0	Madagascar lowland forests	Jan	3	42.4536	9.56653
1301	1191	-21.1147	47.8234	335.52	0.52	0.67	1	4	2013	1114	N	VIIRS	n	1	291.6	4.43	D	3	Madagascar lowland forests	Jan	3	42.4536	9.56653
1302	1192	-21.8072	47.5088	335.37	0.48	0.65	1	4	2013	1114	N	VIIRS	n	1	293.8	3.99	D	0	Madagascar lowland forests	Jan	3	42.4536	9.56653
1303	1193	-21.0153	47.736	356.44	0.51	0.66	1	4	2013	1114	N	VIIRS	n	1	290.49	7.67	D	0	Madagascar lowland forests	Jan	3	42.4536	9.56653
1304	1194	-21.8605	47.424	341.67	0.47	0.64	1	4	2013	1114	N	VIIRS	n	1	293.84	4.4	D	0	Madagascar lowland forests	Jan	3	42.4536	9.56653
1305	1195	-21.8546	47.4222	339.36	0.47	0.64	1	4	2013	1114	N	VIIRS	n	1	294.69	4.4	D	0	Madagascar lowland forests	Jan	3	42.4536	9.56653
1306	1196	-21.7811	47.5949	349.34	0.49	0.65	1	4	2013	1114	N	VIIRS	n	1	292.78	5.84	D	0	Madagascar lowland forests	Jan	3	42.4536	9.56653
1307	1197	-21.2447	47.8144	334.88	0.51	0.66	1	4	2013	1114	N	VIIRS	n	1	289.55	3.8	D	3	Madagascar lowland forests	Jan	3	42.4536	9.56653
1308	1198	-21.8466	47.564	337.54	0.48	0.65	1	4	2013	1114	N	VIIRS	n	1	293.61	5.68	D	0	Madagascar lowland forests	Jan	3	42.4536	9.56653
1309	1199	-21.8477	47.5594	333.13	0.48	0.65	1	4	2013	1114	N	VIIRS	n	1	293.56	4.12	D	0	Madagascar lowland forests	Jan	3	42.4536	9.56653
1310	1200	-21.7823	47.5895	331.27	0.49	0.65	1	4	2013	1114	N	VIIRS	n	1	292.22	5.84	D	0	Madagascar lowland forests	Jan	3	42.4536	9.56653
1311	1201	-21.8579	47.424	349.16	0.47	0.64	1	4	2013	1114	N	VIIRS	n	1	295.32	8.43	D	0	Madagascar lowland forests	Jan	3	42.4536	9.56653
1312	1203	-17.2741	49.0425	336.26	0.74	0.76	1	4	2013	1115	N	VIIRS	n	1	289.36	8.26	D	0	Madagascar lowland forests	Jan	3	42.4536	9.56653
1313	1204	-17.272	49.0389	339.56	0.74	0.76	1	4	2013	1115	N	VIIRS	n	1	288.54	8.02	D	0	Madagascar lowland forests	Jan	3	42.4536	9.56653
1314	1205	-17.1857	49.1537	337.43	0.75	0.77	1	4	2013	1115	N	VIIRS	n	1	287.1	10.81	D	0	Madagascar lowland forests	Jan	3	42.4536	9.56653
1315	1213	-19.8599	48.6702	308.24	0.54	0.51	1	4	2013	2225	N	VIIRS	n	1	275.66	2.12	N	0	Madagascar lowland forests	Jan	3	42.4536	9.56653
1316	1216	-23.7771	47.5837	305	0.51	0.5	1	4	2013	2226	N	VIIRS	n	1	290.27	0.9	N	3	Madagascar lowland forests	Jan	3	42.4536	9.56653
1317	1217	-21.0428	48.1506	303	0.52	0.5	1	4	2013	2226	N	VIIRS	n	1	287.82	1.88	N	0	Madagascar lowland forests	Jan	3	42.4536	9.56653
1318	1218	-21.0456	48.1491	311.03	0.52	0.5	1	4	2013	2226	N	VIIRS	n	1	288.48	1.84	N	0	Madagascar lowland forests	Jan	3	42.4536	9.56653
1319	1219	-20.8594	48.1358	326.55	0.51	0.5	1	4	2013	2226	N	VIIRS	n	1	287.49	3.88	N	0	Madagascar lowland forests	Jan	3	42.4536	9.56653
1320	1220	-20.7564	48.2054	337.08	0.52	0.5	1	4	2013	2226	N	VIIRS	n	1	287.83	4	N	0	Madagascar lowland forests	Jan	3	42.4536	9.56653
1321	1221	-20.761	48.2047	305.25	0.52	0.5	1	4	2013	2226	N	VIIRS	n	1	286.69	1.04	N	0	Madagascar lowland forests	Jan	3	42.4536	9.56653
1322	1222	-20.8372	48.337	318.35	0.53	0.5	1	4	2013	2226	N	VIIRS	n	1	287.71	1.84	N	0	Madagascar lowland forests	Jan	3	42.4536	9.56653
1323	1223	-22.4761	47.814	308.94	0.51	0.49	1	4	2013	2226	N	VIIRS	n	1	290	1.73	N	0	Madagascar lowland forests	Jan	3	42.4536	9.56653
1324	1225	-15.4291	50.404	343.21	0.71	0.75	1	5	2013	916	N	VIIRS	n	1	284.36	17.49	D	0	Madagascar lowland forests	Jan	3	42.4536	9.56653
1325	1226	-15.42	50.4244	355.17	0.71	0.75	1	5	2013	916	N	VIIRS	n	1	284.05	14.87	D	0	Madagascar lowland forests	Jan	3	42.4536	9.56653
1326	1227	-15.5344	50.3873	344.19	0.71	0.75	1	5	2013	916	N	VIIRS	n	1	281.86	10.28	D	0	Madagascar lowland forests	Jan	3	42.4536	9.56653
1327	1228	-15.1785	50.3655	334.89	0.71	0.75	1	5	2013	916	N	VIIRS	n	1	280.92	6.29	D	0	Madagascar lowland forests	Jan	3	42.4536	9.56653
1328	1229	-15.7005	50.3024	347.66	0.73	0.76	1	5	2013	916	N	VIIRS	n	1	273.04	9.33	D	0	Madagascar lowland forests	Jan	3	42.4536	9.56653
1329	1230	-15.562	50.3698	326.4	0.72	0.75	1	5	2013	916	N	VIIRS	n	1	282.25	6.56	D	0	Madagascar lowland forests	Jan	3	42.4536	9.56653
1330	1231	-15.4326	50.4061	367	0.71	0.75	1	5	2013	916	N	VIIRS	l	1	284.68	19.21	D	0	Madagascar lowland forests	Jan	3	42.4536	9.56653
1331	1232	-15.5073	50.4208	353.72	0.71	0.75	1	5	2013	916	N	VIIRS	n	1	283.02	9.24	D	0	Madagascar lowland forests	Jan	3	42.4536	9.56653
1332	1233	-15.4295	50.4403	336.69	0.71	0.75	1	5	2013	916	N	VIIRS	n	1	283.81	6.69	D	3	Madagascar lowland forests	Jan	3	42.4536	9.56653
1333	1234	-14.1253	50.0082	357.17	0.73	0.76	1	5	2013	916	N	VIIRS	n	1	283.33	40.47	D	0	Madagascar lowland forests	Jan	3	42.4536	9.56653
1334	1235	-15.4629	50.3877	344.61	0.71	0.75	1	5	2013	916	N	VIIRS	n	1	284.41	9.69	D	0	Madagascar lowland forests	Jan	3	42.4536	9.56653
1335	1236	-15.3179	50.3993	331.51	0.71	0.75	1	5	2013	916	N	VIIRS	n	1	283.66	5.31	D	0	Madagascar lowland forests	Jan	3	42.4536	9.56653
1336	1237	-13.9758	50.0257	328.13	0.73	0.76	1	5	2013	916	N	VIIRS	n	1	282.61	6.21	D	0	Madagascar lowland forests	Jan	3	42.4536	9.56653
1337	1238	-14.3726	50.0509	332.84	0.73	0.76	1	5	2013	916	N	VIIRS	n	1	278.68	7.86	D	0	Madagascar lowland forests	Jan	3	42.4536	9.56653
1338	1239	-15.269	50.3887	353.49	0.71	0.75	1	5	2013	916	N	VIIRS	n	1	283.21	19.96	D	0	Madagascar lowland forests	Jan	3	42.4536	9.56653
1339	1240	-15.3825	50.4086	367	0.71	0.75	1	5	2013	916	N	VIIRS	l	1	285.1	33.61	D	0	Madagascar lowland forests	Jan	3	42.4536	9.56653
1340	1241	-15.377	50.4272	335.01	0.71	0.75	1	5	2013	916	N	VIIRS	n	1	283.69	7.32	D	0	Madagascar lowland forests	Jan	3	42.4536	9.56653
1341	1242	-15.5317	50.3879	345.19	0.72	0.75	1	5	2013	916	N	VIIRS	n	1	281.54	8.43	D	0	Madagascar lowland forests	Jan	3	42.4536	9.56653
1342	1243	-15.3346	50.4235	329.12	0.71	0.75	1	5	2013	916	N	VIIRS	n	1	283.87	8.48	D	0	Madagascar lowland forests	Jan	3	42.4536	9.56653
1343	1244	-15.6635	50.313	340.47	0.73	0.76	1	5	2013	916	N	VIIRS	n	1	275.01	10.31	D	0	Madagascar lowland forests	Jan	3	42.4536	9.56653
1344	1245	-15.5209	50.3794	332.09	0.72	0.75	1	5	2013	916	N	VIIRS	n	1	282.74	6.13	D	0	Madagascar lowland forests	Jan	3	42.4536	9.56653
1345	1246	-15.495	50.4256	330.73	0.71	0.75	1	5	2013	916	N	VIIRS	n	1	282.76	16.14	D	0	Madagascar lowland forests	Jan	3	42.4536	9.56653
1346	1247	-15.3474	50.438	330.94	0.71	0.75	1	5	2013	916	N	VIIRS	n	1	283.02	7.33	D	0	Madagascar lowland forests	Jan	3	42.4536	9.56653
1347	1248	-15.5098	50.42	351.52	0.71	0.75	1	5	2013	916	N	VIIRS	n	1	282.99	12.48	D	0	Madagascar lowland forests	Jan	3	42.4536	9.56653
1348	1249	-15.3545	50.4385	326.74	0.71	0.75	1	5	2013	916	N	VIIRS	n	1	283.04	7.33	D	0	Madagascar lowland forests	Jan	3	42.4536	9.56653
1349	1250	-15.9436	50.1599	329.42	0.75	0.77	1	5	2013	916	N	VIIRS	n	1	268.2	7.14	D	0	Madagascar lowland forests	Jan	3	42.4536	9.56653
1350	1251	-13.9729	50.0242	350.83	0.73	0.76	1	5	2013	916	N	VIIRS	n	1	282.63	17.12	D	0	Madagascar lowland forests	Jan	3	42.4536	9.56653
1351	1252	-15.3524	50.3854	330.37	0.71	0.75	1	5	2013	916	N	VIIRS	n	1	283.42	11.38	D	0	Madagascar lowland forests	Jan	3	42.4536	9.56653
1352	1253	-14.6355	50.1092	331.68	0.73	0.76	1	5	2013	916	N	VIIRS	n	1	277.29	4.4	D	0	Madagascar lowland forests	Jan	3	42.4536	9.56653
1353	1254	-15.376	50.4013	331.59	0.71	0.75	1	5	2013	916	N	VIIRS	n	1	283.39	10.79	D	0	Madagascar lowland forests	Jan	3	42.4536	9.56653
1354	1255	-15.4191	50.398	331.96	0.71	0.75	1	5	2013	916	N	VIIRS	n	1	284.62	4.11	D	0	Madagascar lowland forests	Jan	3	42.4536	9.56653
1355	1256	-15.258	50.3548	329.99	0.71	0.75	1	5	2013	916	N	VIIRS	n	1	281.73	5.91	D	0	Madagascar lowland forests	Jan	3	42.4536	9.56653
1356	1257	-15.4113	50.4051	326.91	0.71	0.75	1	5	2013	916	N	VIIRS	n	1	284.07	4.11	D	0	Madagascar lowland forests	Jan	3	42.4536	9.56653
1357	1258	-15.9114	50.1428	331.47	0.75	0.77	1	5	2013	916	N	VIIRS	n	1	268.92	7.91	D	0	Madagascar lowland forests	Jan	3	42.4536	9.56653
1358	1259	-15.157	50.3269	335.36	0.71	0.75	1	5	2013	916	N	VIIRS	n	1	280.76	4	D	0	Madagascar lowland forests	Jan	3	42.4536	9.56653
1359	1260	-15.5736	50.3987	327.77	0.71	0.75	1	5	2013	916	N	VIIRS	n	1	280.81	4.36	D	0	Madagascar lowland forests	Jan	3	42.4536	9.56653
1360	1261	-14.6931	50.1817	325.86	0.72	0.76	1	5	2013	916	N	VIIRS	n	1	276.92	4.35	D	0	Madagascar lowland forests	Jan	3	42.4536	9.56653
1361	1262	-15.3831	50.402	343.62	0.71	0.75	1	5	2013	916	N	VIIRS	n	1	283.93	19.51	D	0	Madagascar lowland forests	Jan	3	42.4536	9.56653
1362	1263	-15.9161	50.1426	329.87	0.75	0.77	1	5	2013	916	N	VIIRS	n	1	270.14	8.44	D	0	Madagascar lowland forests	Jan	3	42.4536	9.56653
1363	1264	-15.3081	50.4258	354.03	0.71	0.75	1	5	2013	916	N	VIIRS	n	1	283.13	14.57	D	0	Madagascar lowland forests	Jan	3	42.4536	9.56653
1364	1265	-15.3796	50.4	337.28	0.71	0.75	1	5	2013	916	N	VIIRS	n	1	283.84	27.07	D	0	Madagascar lowland forests	Jan	3	42.4536	9.56653
1365	1266	-15.3754	50.4081	338.87	0.71	0.75	1	5	2013	916	N	VIIRS	n	1	283.91	11.97	D	0	Madagascar lowland forests	Jan	3	42.4536	9.56653
1366	1267	-15.4956	50.4189	367	0.71	0.75	1	5	2013	916	N	VIIRS	l	1	283.35	16.14	D	0	Madagascar lowland forests	Jan	3	42.4536	9.56653
1367	1268	-15.3807	50.429	354.91	0.71	0.75	1	5	2013	916	N	VIIRS	n	1	284.26	12	D	0	Madagascar lowland forests	Jan	3	42.4536	9.56653
1368	1269	-15.3429	50.4108	336.92	0.71	0.75	1	5	2013	916	N	VIIRS	n	1	284.05	8.23	D	0	Madagascar lowland forests	Jan	3	42.4536	9.56653
1369	1270	-15.5079	50.414	329.45	0.71	0.75	1	5	2013	916	N	VIIRS	n	1	282.49	9.24	D	0	Madagascar lowland forests	Jan	3	42.4536	9.56653
1370	1271	-15.2554	50.3817	325.65	0.71	0.75	1	5	2013	916	N	VIIRS	n	1	282.47	5.85	D	0	Madagascar lowland forests	Jan	3	42.4536	9.56653
1371	1272	-15.3058	50.4269	354.63	0.71	0.75	1	5	2013	916	N	VIIRS	n	1	283.1	13.46	D	0	Madagascar lowland forests	Jan	3	42.4536	9.56653
1372	1273	-14.1472	50.0049	330.02	0.73	0.76	1	5	2013	916	N	VIIRS	n	1	283.23	4.43	D	0	Madagascar lowland forests	Jan	3	42.4536	9.56653
1373	1274	-15.939	50.1602	325.76	0.75	0.77	1	5	2013	916	N	VIIRS	n	1	268.66	5.13	D	0	Madagascar lowland forests	Jan	3	42.4536	9.56653
1374	1275	-15.432	50.4132	345.43	0.71	0.75	1	5	2013	916	N	VIIRS	n	1	284.18	21.6	D	0	Madagascar lowland forests	Jan	3	42.4536	9.56653
1375	1276	-15.5252	50.3805	329.5	0.72	0.75	1	5	2013	916	N	VIIRS	n	1	282.36	3.37	D	0	Madagascar lowland forests	Jan	3	42.4536	9.56653
1376	1277	-15.4227	50.3964	335.18	0.71	0.75	1	5	2013	916	N	VIIRS	n	1	284.15	8.52	D	0	Madagascar lowland forests	Jan	3	42.4536	9.56653
1377	1278	-15.4083	50.4385	333.95	0.71	0.75	1	5	2013	916	N	VIIRS	n	1	283.21	6.89	D	0	Madagascar lowland forests	Jan	3	42.4536	9.56653
1378	1279	-15.1273	50.2926	333.45	0.72	0.75	1	5	2013	916	N	VIIRS	n	1	281.07	4.67	D	0	Madagascar lowland forests	Jan	3	42.4536	9.56653
1379	1280	-15.384	50.4276	337.36	0.71	0.75	1	5	2013	916	N	VIIRS	n	1	284.09	7.32	D	0	Madagascar lowland forests	Jan	3	42.4536	9.56653
1380	1281	-15.7729	50.2596	329.99	0.73	0.76	1	5	2013	916	N	VIIRS	n	1	270.08	4.2	D	0	Madagascar lowland forests	Jan	3	42.4536	9.56653
1381	1282	-15.4116	50.437	330.42	0.71	0.75	1	5	2013	916	N	VIIRS	n	1	283.72	9.43	D	0	Madagascar lowland forests	Jan	3	42.4536	9.56653
1382	1283	-15.4931	50.4194	348.26	0.71	0.75	1	5	2013	916	N	VIIRS	n	1	283.08	13.95	D	0	Madagascar lowland forests	Jan	3	42.4536	9.56653
1383	1284	-15.7041	50.3037	344.64	0.73	0.76	1	5	2013	916	N	VIIRS	n	1	272.26	11.14	D	0	Madagascar lowland forests	Jan	3	42.4536	9.56653
1384	1285	-15.182	50.3644	332.93	0.71	0.75	1	5	2013	916	N	VIIRS	n	1	280.72	7.39	D	0	Madagascar lowland forests	Jan	3	42.4536	9.56653
1385	1286	-15.2665	50.3893	353.25	0.71	0.75	1	5	2013	916	N	VIIRS	n	1	282.99	16.41	D	0	Madagascar lowland forests	Jan	3	42.4536	9.56653
1386	1287	-15.7788	50.2743	344.39	0.73	0.76	1	5	2013	916	N	VIIRS	n	1	267.28	11.29	D	0	Madagascar lowland forests	Jan	3	42.4536	9.56653
1387	1288	-14.5703	49.7075	334.73	0.77	0.78	1	5	2013	916	N	VIIRS	n	1	282.91	9.65	D	0	Madagascar lowland forests	Jan	3	42.4536	9.56653
1388	1289	-14.1259	50.0023	367	0.73	0.76	1	5	2013	916	N	VIIRS	l	1	283.59	32.34	D	0	Madagascar lowland forests	Jan	3	42.4536	9.56653
1389	1290	-15.4166	50.4258	350.43	0.71	0.75	1	5	2013	916	N	VIIRS	n	1	284	14.19	D	0	Madagascar lowland forests	Jan	3	42.4536	9.56653
1390	1291	-15.3789	50.4067	367	0.71	0.75	1	5	2013	916	N	VIIRS	l	1	285.52	27.07	D	0	Madagascar lowland forests	Jan	3	42.4536	9.56653
1391	1292	-15.5181	50.38	325.13	0.72	0.75	1	5	2013	916	N	VIIRS	n	1	282.48	3.37	D	0	Madagascar lowland forests	Jan	3	42.4536	9.56653
1392	1293	-15.5002	50.4202	353.09	0.71	0.75	1	5	2013	916	N	VIIRS	n	1	282.43	9.24	D	0	Madagascar lowland forests	Jan	3	42.4536	9.56653
1393	1294	-15.3154	50.4003	331.63	0.71	0.75	1	5	2013	916	N	VIIRS	n	1	283.7	6.94	D	0	Madagascar lowland forests	Jan	3	42.4536	9.56653
1394	1295	-15.221	50.4024	328.45	0.71	0.75	1	5	2013	916	N	VIIRS	n	1	281.58	4.83	D	0	Madagascar lowland forests	Jan	3	42.4536	9.56653
1395	1296	-15.5765	50.404	330.75	0.71	0.75	1	5	2013	916	N	VIIRS	n	1	279.96	7.96	D	0	Madagascar lowland forests	Jan	3	42.4536	9.56653
1396	1297	-23.1092	47.7088	342.75	0.48	0.48	1	5	2013	1054	N	VIIRS	n	1	288.93	4.31	D	0	Madagascar lowland forests	Jan	3	42.4536	9.56653
1397	1302	-23.7433	47.4134	342.58	0.44	0.46	1	5	2013	1054	N	VIIRS	n	1	295.45	5.32	D	0	Madagascar lowland forests	Jan	3	42.4536	9.56653
1398	1303	-23.1222	47.3921	344.94	0.46	0.47	1	5	2013	1054	N	VIIRS	n	1	291.12	6.17	D	0	Madagascar lowland forests	Jan	3	42.4536	9.56653
1399	1304	-23.1226	47.3917	342.67	0.45	0.47	1	5	2013	1054	N	VIIRS	n	1	292.04	5.11	D	0	Madagascar lowland forests	Jan	3	42.4536	9.56653
1400	1305	-23.8208	47.4573	347.14	0.45	0.47	1	5	2013	1054	N	VIIRS	n	1	295.79	4.72	D	0	Madagascar lowland forests	Jan	3	42.4536	9.56653
1401	1306	-23.1369	47.247	334.81	0.45	0.47	1	5	2013	1054	N	VIIRS	n	1	295.1	3.27	D	0	Madagascar lowland forests	Jan	3	42.4536	9.56653
1402	1307	-23.8199	47.4618	334.3	0.45	0.47	1	5	2013	1054	N	VIIRS	n	1	295.36	4.72	D	0	Madagascar lowland forests	Jan	3	42.4536	9.56653
1403	1308	-23.8473	47.4818	330.94	0.45	0.47	1	5	2013	1054	N	VIIRS	n	1	296.48	3.02	D	0	Madagascar lowland forests	Jan	3	42.4536	9.56653
1404	1309	-23.8165	47.4564	342.16	0.45	0.47	1	5	2013	1054	N	VIIRS	n	1	295.23	4.72	D	0	Madagascar lowland forests	Jan	3	42.4536	9.56653
1405	1310	-18.9203	48.8371	331.07	0.34	0.56	1	5	2013	1055	N	VIIRS	n	1	292.53	2.22	D	0	Madagascar lowland forests	Jan	3	42.4536	9.56653
1406	1311	-18.8129	48.8582	334.9	0.34	0.56	1	5	2013	1055	N	VIIRS	n	1	291.8	3.01	D	0	Madagascar lowland forests	Jan	3	42.4536	9.56653
1407	1312	-22.6592	47.3047	331.16	0.46	0.47	1	5	2013	1055	N	VIIRS	n	1	293.11	2.75	D	0	Madagascar lowland forests	Jan	3	42.4536	9.56653
1408	1313	-22.3157	47.5091	341.16	0.48	0.48	1	5	2013	1055	N	VIIRS	n	1	293.53	11.78	D	0	Madagascar lowland forests	Jan	3	42.4536	9.56653
1409	1314	-19.236	48.4897	343.87	0.63	0.54	1	5	2013	1055	N	VIIRS	n	1	290.51	13.38	D	0	Madagascar lowland forests	Jan	3	42.4536	9.56653
1410	1317	-21.3769	47.7896	347.64	0.52	0.5	1	5	2013	1055	N	VIIRS	n	1	291.7	8.85	D	0	Madagascar lowland forests	Jan	3	42.4536	9.56653
1411	1319	-19.3432	48.9101	336.23	0.33	0.56	1	5	2013	1055	N	VIIRS	n	1	293.24	2.51	D	0	Madagascar lowland forests	Jan	3	42.4536	9.56653
1412	1320	-19.2162	48.9288	336.14	0.34	0.56	1	5	2013	1055	N	VIIRS	n	1	292.7	2.68	D	0	Madagascar lowland forests	Jan	3	42.4536	9.56653
1413	1321	-19.1031	48.8412	367	0.33	0.56	1	5	2013	1055	N	VIIRS	h	1	293.24	7.78	D	0	Madagascar lowland forests	Jan	3	42.4536	9.56653
1414	1322	-19.1024	48.8446	337.25	0.33	0.56	1	5	2013	1055	N	VIIRS	n	1	292.16	8.16	D	0	Madagascar lowland forests	Jan	3	42.4536	9.56653
1415	1324	-19.2203	48.928	332.31	0.34	0.56	1	5	2013	1055	N	VIIRS	n	1	292.88	2.54	D	0	Madagascar lowland forests	Jan	3	42.4536	9.56653
1416	1325	-21.222	47.3325	343.86	0.49	0.49	1	5	2013	1055	N	VIIRS	n	1	296.07	7.24	D	0	Madagascar lowland forests	Jan	3	42.4536	9.56653
1417	1326	-21.24	47.3117	333.85	0.49	0.48	1	5	2013	1055	N	VIIRS	n	1	299.99	6.3	D	0	Madagascar lowland forests	Jan	3	42.4536	9.56653
1418	1327	-21.3759	47.2922	338.59	0.48	0.48	1	5	2013	1055	N	VIIRS	n	1	298.95	6.07	D	0	Madagascar lowland forests	Jan	3	42.4536	9.56653
1419	1328	-21.0924	47.7186	341.42	0.52	0.5	1	5	2013	1055	N	VIIRS	n	1	294.85	9.88	D	0	Madagascar lowland forests	Jan	3	42.4536	9.56653
1420	1329	-21.0879	47.7174	331.83	0.52	0.5	1	5	2013	1055	N	VIIRS	n	1	292.32	9.88	D	0	Madagascar lowland forests	Jan	3	42.4536	9.56653
1421	1330	-21.0902	47.7139	340.32	0.52	0.5	1	5	2013	1055	N	VIIRS	n	1	294	19.55	D	0	Madagascar lowland forests	Jan	3	42.4536	9.56653
1422	1331	-22.2058	47.5641	341.25	0.48	0.48	1	5	2013	1055	N	VIIRS	n	1	292.89	7.75	D	0	Madagascar lowland forests	Jan	3	42.4536	9.56653
1423	1332	-22.2013	47.5631	333.64	0.48	0.48	1	5	2013	1055	N	VIIRS	n	1	291.04	7.75	D	0	Madagascar lowland forests	Jan	3	42.4536	9.56653
1424	1333	-21.5654	47.6731	333.36	0.51	0.49	1	5	2013	1055	N	VIIRS	n	1	287.67	3.13	D	0	Madagascar lowland forests	Jan	3	42.4536	9.56653
1425	1334	-19.3446	48.9098	340.96	0.33	0.55	1	5	2013	1055	N	VIIRS	n	1	293.58	2.87	D	0	Madagascar lowland forests	Jan	3	42.4536	9.56653
1426	1337	-20.1235	48.447	333.73	0.6	0.53	1	5	2013	1055	N	VIIRS	n	1	289.3	4.69	D	0	Madagascar lowland forests	Jan	3	42.4536	9.56653
1427	1338	-20.7245	48.2865	341.11	0.57	0.52	1	5	2013	1055	N	VIIRS	n	1	295.11	11.75	D	0	Madagascar lowland forests	Jan	3	42.4536	9.56653
1428	1339	-21.4273	48.1829	330.33	0.55	0.51	1	5	2013	1055	N	VIIRS	n	1	294.69	2.6	D	0	Madagascar lowland forests	Jan	3	42.4536	9.56653
1429	1340	-21.4263	48.1846	332.8	0.55	0.51	1	5	2013	1055	N	VIIRS	n	1	295.01	4.09	D	0	Madagascar lowland forests	Jan	3	42.4536	9.56653
1430	1341	-21.4216	48.1836	335.87	0.55	0.51	1	5	2013	1055	N	VIIRS	n	1	294.17	7.47	D	0	Madagascar lowland forests	Jan	3	42.4536	9.56653
1431	1342	-21.4227	48.1783	340.54	0.55	0.51	1	5	2013	1055	N	VIIRS	n	1	294.47	6.96	D	0	Madagascar lowland forests	Jan	3	42.4536	9.56653
1432	1343	-21.3432	48.2551	334.58	0.55	0.51	1	5	2013	1055	N	VIIRS	n	1	295.27	3.79	D	0	Madagascar lowland forests	Jan	3	42.4536	9.56653
1433	1344	-20.8225	48.2881	330.45	0.57	0.52	1	5	2013	1055	N	VIIRS	n	1	293.1	3.4	D	0	Madagascar lowland forests	Jan	3	42.4536	9.56653
1434	1345	-20.7466	48.317	340.89	0.57	0.52	1	5	2013	1055	N	VIIRS	n	1	293.39	10.42	D	0	Madagascar lowland forests	Jan	3	42.4536	9.56653
1435	1346	-20.7475	48.3212	341.29	0.57	0.52	1	5	2013	1055	N	VIIRS	n	1	292.74	6.06	D	0	Madagascar lowland forests	Jan	3	42.4536	9.56653
1436	1347	-20.565	48.2239	334.32	0.57	0.52	1	5	2013	1055	N	VIIRS	n	1	291.94	6.51	D	0	Madagascar lowland forests	Jan	3	42.4536	9.56653
1437	1348	-20.7517	48.3648	337.5	0.58	0.52	1	5	2013	1055	N	VIIRS	n	1	291.04	6.1	D	0	Madagascar lowland forests	Jan	3	42.4536	9.56653
1438	1349	-20.538	48.3228	332.75	0.58	0.52	1	5	2013	1055	N	VIIRS	n	1	289.8	4.65	D	0	Madagascar lowland forests	Jan	3	42.4536	9.56653
1439	1350	-20.4607	48.3672	338.62	0.59	0.53	1	5	2013	1055	N	VIIRS	n	1	293.82	8.26	D	0	Madagascar lowland forests	Jan	3	42.4536	9.56653
1440	1351	-20.4379	48.3309	333.87	0.58	0.52	1	5	2013	1055	N	VIIRS	n	1	291.94	4.01	D	0	Madagascar lowland forests	Jan	3	42.4536	9.56653
1441	1352	-20.4309	48.3404	337.63	0.58	0.52	1	5	2013	1055	N	VIIRS	n	1	293.55	16.05	D	0	Madagascar lowland forests	Jan	3	42.4536	9.56653
1442	1353	-20.432	48.3348	339.16	0.58	0.52	1	5	2013	1055	N	VIIRS	n	1	293.88	16.05	D	0	Madagascar lowland forests	Jan	3	42.4536	9.56653
1443	1354	-20.4335	48.3389	345.21	0.58	0.52	1	5	2013	1055	N	VIIRS	n	1	294.69	26.84	D	0	Madagascar lowland forests	Jan	3	42.4536	9.56653
1444	1355	-20.4358	48.3277	335.3	0.58	0.52	1	5	2013	1055	N	VIIRS	n	1	292.64	11.82	D	0	Madagascar lowland forests	Jan	3	42.4536	9.56653
1445	1356	-20.4633	48.404	333.35	0.59	0.53	1	5	2013	1055	N	VIIRS	n	1	292.41	4.43	D	0	Madagascar lowland forests	Jan	3	42.4536	9.56653
1446	1357	-20.4524	48.4076	367	0.59	0.53	1	5	2013	1055	N	VIIRS	h	1	293.05	15.15	D	0	Madagascar lowland forests	Jan	3	42.4536	9.56653
1447	1358	-20.4548	48.2247	333.66	0.57	0.52	1	5	2013	1055	N	VIIRS	n	1	293.26	4.61	D	0	Madagascar lowland forests	Jan	3	42.4536	9.56653
1448	1359	-20.4567	48.2228	335.09	0.57	0.52	1	5	2013	1055	N	VIIRS	n	1	293.44	4.61	D	0	Madagascar lowland forests	Jan	3	42.4536	9.56653
1449	1360	-20.9833	48.0081	332.68	0.54	0.51	1	5	2013	1055	N	VIIRS	n	1	290.01	4.51	D	0	Madagascar lowland forests	Jan	3	42.4536	9.56653
1450	1361	-20.6913	48.3023	344.41	0.57	0.52	1	5	2013	1055	N	VIIRS	n	1	293.83	8.94	D	0	Madagascar lowland forests	Jan	3	42.4536	9.56653
1451	1362	-20.6613	48.3344	330.15	0.58	0.52	1	5	2013	1055	N	VIIRS	n	1	293.44	2.9	D	0	Madagascar lowland forests	Jan	3	42.4536	9.56653
1452	1363	-20.4886	48.4042	340.69	0.59	0.53	1	5	2013	1055	N	VIIRS	n	1	292.83	13.85	D	0	Madagascar lowland forests	Jan	3	42.4536	9.56653
1453	1364	-20.4897	48.3985	337.85	0.59	0.53	1	5	2013	1055	N	VIIRS	n	1	292.28	13.85	D	0	Madagascar lowland forests	Jan	3	42.4536	9.56653
1454	1365	-20.4479	48.4544	341.44	0.59	0.53	1	5	2013	1055	N	VIIRS	n	1	294.54	14.99	D	0	Madagascar lowland forests	Jan	3	42.4536	9.56653
1455	1366	-20.443	48.4532	341.78	0.59	0.53	1	5	2013	1055	N	VIIRS	n	1	293.78	14.99	D	0	Madagascar lowland forests	Jan	3	42.4536	9.56653
1456	1367	-20.5759	48.2365	339.1	0.57	0.52	1	5	2013	1055	N	VIIRS	n	1	291.61	5.35	D	0	Madagascar lowland forests	Jan	3	42.4536	9.56653
1457	1368	-20.24	48.2134	340.42	0.58	0.52	1	5	2013	1055	N	VIIRS	n	1	292.27	9.45	D	0	Madagascar lowland forests	Jan	3	42.4536	9.56653
1458	1369	-19.8302	48.5173	331.82	0.62	0.54	1	5	2013	1055	N	VIIRS	n	1	291.38	4.18	D	0	Madagascar lowland forests	Jan	3	42.4536	9.56653
1459	1370	-19.8251	48.5166	332.07	0.62	0.54	1	5	2013	1055	N	VIIRS	n	1	290.66	3.61	D	0	Madagascar lowland forests	Jan	3	42.4536	9.56653
1460	1371	-20.364	48.4073	337.48	0.59	0.53	1	5	2013	1055	N	VIIRS	n	1	293.85	6.5	D	0	Madagascar lowland forests	Jan	3	42.4536	9.56653
1461	1372	-20.3869	48.4197	348.42	0.59	0.53	1	5	2013	1055	N	VIIRS	n	1	294.69	10.67	D	0	Madagascar lowland forests	Jan	3	42.4536	9.56653
1462	1373	-19.7017	48.6867	337.35	0.63	0.54	1	5	2013	1055	N	VIIRS	n	1	293.26	6.43	D	0	Madagascar lowland forests	Jan	3	42.4536	9.56653
1463	1374	-20.7441	48.0678	331.15	0.55	0.51	1	5	2013	1055	N	VIIRS	n	1	291.41	3.62	D	0	Madagascar lowland forests	Jan	3	42.4536	9.56653
1464	1375	-20.7394	48.0666	332.3	0.55	0.51	1	5	2013	1055	N	VIIRS	n	1	290.73	3.62	D	0	Madagascar lowland forests	Jan	3	42.4536	9.56653
1465	1376	-20.7709	48.2003	348.3	0.56	0.52	1	5	2013	1055	N	VIIRS	n	1	294.79	17.3	D	0	Madagascar lowland forests	Jan	3	42.4536	9.56653
1466	1377	-20.7721	48.1988	335.62	0.56	0.52	1	5	2013	1055	N	VIIRS	n	1	293.69	8.62	D	0	Madagascar lowland forests	Jan	3	42.4536	9.56653
1467	1378	-20.7664	48.2024	333.46	0.56	0.52	1	5	2013	1055	N	VIIRS	n	1	294.29	10.63	D	0	Madagascar lowland forests	Jan	3	42.4536	9.56653
1468	1379	-20.7674	48.1974	340.39	0.56	0.52	1	5	2013	1055	N	VIIRS	n	1	293.79	10.63	D	0	Madagascar lowland forests	Jan	3	42.4536	9.56653
1469	1380	-20.8079	48.165	331.25	0.56	0.51	1	5	2013	1055	N	VIIRS	n	1	290.4	3.78	D	0	Madagascar lowland forests	Jan	3	42.4536	9.56653
1470	1381	-20.8042	48.1622	342.65	0.56	0.52	1	5	2013	1055	N	VIIRS	n	1	294.16	9.89	D	0	Madagascar lowland forests	Jan	3	42.4536	9.56653
1471	1382	-20.7722	48.1486	333.73	0.56	0.51	1	5	2013	1055	N	VIIRS	n	1	291.67	4.34	D	0	Madagascar lowland forests	Jan	3	42.4536	9.56653
1472	1383	-20.4556	47.9068	346.6	0.55	0.51	1	5	2013	1055	N	VIIRS	n	1	286.24	10.99	D	0	Madagascar lowland forests	Jan	3	42.4536	9.56653
1473	1384	-20.2955	48.3116	335.5	0.59	0.53	1	5	2013	1055	N	VIIRS	n	1	292.78	3.9	D	0	Madagascar lowland forests	Jan	3	42.4536	9.56653
1474	1385	-19.8587	48.6789	343.14	0.63	0.54	1	5	2013	1055	N	VIIRS	n	1	294.16	12.18	D	0	Madagascar lowland forests	Jan	3	42.4536	9.56653
1475	1386	-20.4538	48.2539	340.8	0.58	0.52	1	5	2013	1055	N	VIIRS	n	1	291.26	7.1	D	0	Madagascar lowland forests	Jan	3	42.4536	9.56653
1476	1387	-20.5252	48.2979	333.82	0.58	0.52	1	5	2013	1055	N	VIIRS	n	1	292.52	4.81	D	0	Madagascar lowland forests	Jan	3	42.4536	9.56653
1477	1388	-20.4819	48.2637	339.61	0.58	0.52	1	5	2013	1055	N	VIIRS	n	1	290.35	5.95	D	0	Madagascar lowland forests	Jan	3	42.4536	9.56653
1478	1389	-20.3308	48.3622	332.5	0.59	0.53	1	5	2013	1055	N	VIIRS	n	1	293.55	2.96	D	0	Madagascar lowland forests	Jan	3	42.4536	9.56653
1479	1390	-18.834	48.6807	342.91	0.33	0.55	1	5	2013	1055	N	VIIRS	n	1	291.85	3.89	D	0	Madagascar lowland forests	Jan	3	42.4536	9.56653
1480	1391	-20.0834	48.6418	347.64	0.62	0.54	1	5	2013	1055	N	VIIRS	n	1	293.54	8.5	D	0	Madagascar lowland forests	Jan	3	42.4536	9.56653
1481	1392	-20.3228	48.4348	340.45	0.59	0.53	1	5	2013	1055	N	VIIRS	n	1	291.8	8.99	D	0	Madagascar lowland forests	Jan	3	42.4536	9.56653
1482	1393	-20.2648	48.4379	335.43	0.6	0.53	1	5	2013	1055	N	VIIRS	n	1	294.18	5.36	D	0	Madagascar lowland forests	Jan	3	42.4536	9.56653
1483	1394	-20.2625	48.4241	341.01	0.6	0.53	1	5	2013	1055	N	VIIRS	n	1	295.02	60.28	D	0	Madagascar lowland forests	Jan	3	42.4536	9.56653
1484	1395	-19.9646	48.6174	355.63	0.62	0.54	1	5	2013	1055	N	VIIRS	n	1	292.87	13.88	D	0	Madagascar lowland forests	Jan	3	42.4536	9.56653
1485	1396	-19.6969	48.5364	334.6	0.62	0.54	1	5	2013	1055	N	VIIRS	n	1	291	6.26	D	0	Madagascar lowland forests	Jan	3	42.4536	9.56653
1486	1397	-20.7395	48.1389	346.19	0.56	0.51	1	5	2013	1055	N	VIIRS	n	1	293.91	36.1	D	0	Madagascar lowland forests	Jan	3	42.4536	9.56653
1487	1398	-20.7423	48.1742	339.19	0.56	0.52	1	5	2013	1055	N	VIIRS	n	1	292.36	3.68	D	0	Madagascar lowland forests	Jan	3	42.4536	9.56653
1488	1399	-20.1092	48.2701	342.1	0.59	0.53	1	5	2013	1055	N	VIIRS	n	1	293.82	22.3	D	0	Madagascar lowland forests	Jan	3	42.4536	9.56653
1489	1400	-20.1066	48.2723	338.57	0.59	0.53	1	5	2013	1055	N	VIIRS	n	1	292.19	8.33	D	0	Madagascar lowland forests	Jan	3	42.4536	9.56653
1490	1401	-20.1115	48.273	341.16	0.59	0.53	1	5	2013	1055	N	VIIRS	n	1	294.23	8.33	D	0	Madagascar lowland forests	Jan	3	42.4536	9.56653
1491	1402	-20.1545	48.5214	342.4	0.61	0.53	1	5	2013	1055	N	VIIRS	n	1	289.52	9.5	D	0	Madagascar lowland forests	Jan	3	42.4536	9.56653
1492	1403	-20.1399	48.5174	349.63	0.61	0.53	1	5	2013	1055	N	VIIRS	n	1	288.94	23.39	D	0	Madagascar lowland forests	Jan	3	42.4536	9.56653
1493	1404	-20.0743	48.4078	331.97	0.6	0.53	1	5	2013	1055	N	VIIRS	n	1	285.41	3.4	D	0	Madagascar lowland forests	Jan	3	42.4536	9.56653
1494	1405	-19.8513	48.5392	341.16	0.62	0.54	1	5	2013	1055	N	VIIRS	n	1	291.96	9.15	D	0	Madagascar lowland forests	Jan	3	42.4536	9.56653
1495	1406	-19.8465	48.5377	333.74	0.62	0.54	1	5	2013	1055	N	VIIRS	n	1	291.59	6.98	D	0	Madagascar lowland forests	Jan	3	42.4536	9.56653
1496	1407	-19.846	48.541	340.13	0.62	0.54	1	5	2013	1055	N	VIIRS	n	1	291.84	10.68	D	0	Madagascar lowland forests	Jan	3	42.4536	9.56653
1497	1408	-20.2224	48.4709	330.29	0.6	0.53	1	5	2013	1055	N	VIIRS	n	1	293.06	3.06	D	0	Madagascar lowland forests	Jan	3	42.4536	9.56653
1498	1409	-20.2164	48.4752	347.52	0.6	0.53	1	5	2013	1055	N	VIIRS	n	1	293.42	13.61	D	0	Madagascar lowland forests	Jan	3	42.4536	9.56653
1499	1410	-20.1773	48.4906	340.55	0.6	0.53	1	5	2013	1055	N	VIIRS	n	1	291.73	11.76	D	0	Madagascar lowland forests	Jan	3	42.4536	9.56653
1500	1411	-20.1812	48.4906	340.11	0.6	0.53	1	5	2013	1055	N	VIIRS	n	1	291.52	4.98	D	0	Madagascar lowland forests	Jan	3	42.4536	9.56653
1501	1412	-20.0761	48.503	348.79	0.61	0.53	1	5	2013	1055	N	VIIRS	n	1	285.76	13.17	D	0	Madagascar lowland forests	Jan	3	42.4536	9.56653
1502	1413	-20.0762	48.5	340.26	0.61	0.53	1	5	2013	1055	N	VIIRS	n	1	285.77	15.77	D	0	Madagascar lowland forests	Jan	3	42.4536	9.56653
1503	1414	-20.4031	48.4011	336.16	0.59	0.53	1	5	2013	1055	N	VIIRS	n	1	294.55	4.36	D	0	Madagascar lowland forests	Jan	3	42.4536	9.56653
1504	1415	-20.4067	48.3834	356.33	0.59	0.53	1	5	2013	1055	N	VIIRS	n	1	294.33	15.84	D	0	Madagascar lowland forests	Jan	3	42.4536	9.56653
1505	1416	-20.4049	48.3807	341.43	0.59	0.53	1	5	2013	1055	N	VIIRS	n	1	295.26	21.13	D	0	Madagascar lowland forests	Jan	3	42.4536	9.56653
1506	1417	-20.2115	48.4493	344.82	0.6	0.53	1	5	2013	1055	N	VIIRS	n	1	294.42	12.66	D	0	Madagascar lowland forests	Jan	3	42.4536	9.56653
1507	1418	-19.1819	48.5834	333.45	0.32	0.55	1	5	2013	1055	N	VIIRS	n	1	292.08	1.91	D	0	Madagascar lowland forests	Jan	3	42.4536	9.56653
1508	1419	-19.2458	48.5693	331.64	0.32	0.54	1	5	2013	1055	N	VIIRS	n	1	289.73	2.52	D	0	Madagascar lowland forests	Jan	3	42.4536	9.56653
1509	1420	-20.6201	48.29	345.24	0.58	0.52	1	5	2013	1055	N	VIIRS	n	1	292.83	11.74	D	0	Madagascar lowland forests	Jan	3	42.4536	9.56653
1510	1421	-20.641	48.3269	339.48	0.58	0.52	1	5	2013	1055	N	VIIRS	n	1	293.33	5.39	D	0	Madagascar lowland forests	Jan	3	42.4536	9.56653
1511	1423	-16.8647	49.9263	330.24	0.43	0.62	1	5	2013	1056	N	VIIRS	n	1	279.43	8.2	D	0	Madagascar lowland forests	Jan	3	42.4536	9.56653
1512	1424	-16.7568	49.6694	328.2	0.42	0.61	1	5	2013	1056	N	VIIRS	n	1	278.43	1.52	D	0	Madagascar lowland forests	Jan	3	42.4536	9.56653
1513	1425	-16.85	49.94	330.73	0.43	0.62	1	5	2013	1056	N	VIIRS	n	1	279.5	2.89	D	0	Madagascar lowland forests	Jan	3	42.4536	9.56653
1514	1426	-16.9085	49.8926	328.83	0.43	0.62	1	5	2013	1056	N	VIIRS	n	1	278.19	4.26	D	0	Madagascar lowland forests	Jan	3	42.4536	9.56653
1515	1427	-16.8598	49.9253	330.78	0.43	0.62	1	5	2013	1056	N	VIIRS	n	1	279.05	4.65	D	0	Madagascar lowland forests	Jan	3	42.4536	9.56653
1516	1428	-16.8506	49.9403	329.6	0.43	0.62	1	5	2013	1056	N	VIIRS	n	1	278.9	2.76	D	0	Madagascar lowland forests	Jan	3	42.4536	9.56653
1517	1430	-15.9522	50.1694	333.89	0.47	0.64	1	5	2013	1056	N	VIIRS	n	1	277.43	3.19	D	0	Madagascar lowland forests	Jan	3	42.4536	9.56653
1518	1431	-15.4016	50.4144	326.49	0.49	0.65	1	5	2013	1056	N	VIIRS	n	1	276.93	2.58	D	0	Madagascar lowland forests	Jan	3	42.4536	9.56653
1519	1432	-15.5226	50.4135	341.63	0.49	0.65	1	5	2013	1056	N	VIIRS	n	1	280.14	5.26	D	0	Madagascar lowland forests	Jan	3	42.4536	9.56653
1520	1433	-15.5671	50.3846	354.69	0.49	0.65	1	5	2013	1056	N	VIIRS	n	1	282.54	8.59	D	0	Madagascar lowland forests	Jan	3	42.4536	9.56653
1521	1434	-15.7014	50.3418	348.6	0.48	0.65	1	5	2013	1056	N	VIIRS	n	1	287.44	6.19	D	0	Madagascar lowland forests	Jan	3	42.4536	9.56653
1522	1435	-15.4207	50.4439	332.66	0.5	0.65	1	5	2013	1056	N	VIIRS	n	1	279.35	3.03	D	0	Madagascar lowland forests	Jan	3	42.4536	9.56653
1523	1436	-15.9123	50.1835	345.36	0.47	0.64	1	5	2013	1056	N	VIIRS	n	1	280.46	5.35	D	0	Madagascar lowland forests	Jan	3	42.4536	9.56653
1524	1437	-15.5636	50.3978	367	0.49	0.65	1	5	2013	1056	N	VIIRS	l	1	282.11	19.06	D	0	Madagascar lowland forests	Jan	3	42.4536	9.56653
1525	1438	-15.7691	50.236	367	0.47	0.64	1	5	2013	1056	N	VIIRS	l	1	282.47	9.69	D	0	Madagascar lowland forests	Jan	3	42.4536	9.56653
1526	1439	-15.9195	50.1941	334.59	0.47	0.64	1	5	2013	1056	N	VIIRS	n	1	280.54	4.74	D	0	Madagascar lowland forests	Jan	3	42.4536	9.56653
1527	1440	-15.5674	50.3794	338.13	0.49	0.65	1	5	2013	1056	N	VIIRS	n	1	282.05	13.56	D	0	Madagascar lowland forests	Jan	3	42.4536	9.56653
1528	1441	-15.7171	50.3055	333.19	0.48	0.65	1	5	2013	1056	N	VIIRS	n	1	286.53	5.6	D	0	Madagascar lowland forests	Jan	3	42.4536	9.56653
1529	1442	-15.5605	50.3827	331.79	0.49	0.65	1	5	2013	1056	N	VIIRS	n	1	281.96	4.91	D	0	Madagascar lowland forests	Jan	3	42.4536	9.56653
1530	1443	-15.9272	50.1412	325.43	0.46	0.64	1	5	2013	1056	N	VIIRS	n	1	279.34	2.96	D	0	Madagascar lowland forests	Jan	3	42.4536	9.56653
1531	1444	-15.4724	50.3829	333.42	0.49	0.65	1	5	2013	1056	N	VIIRS	n	1	278.01	10.26	D	0	Madagascar lowland forests	Jan	3	42.4536	9.56653
1532	1445	-15.4342	50.4138	332.4	0.49	0.65	1	5	2013	1056	N	VIIRS	n	1	277.14	3.75	D	0	Madagascar lowland forests	Jan	3	42.4536	9.56653
1533	1446	-15.7947	50.271	327.96	0.48	0.64	1	5	2013	1056	N	VIIRS	n	1	283.45	5.42	D	0	Madagascar lowland forests	Jan	3	42.4536	9.56653
1534	1447	-15.301	50.4425	327.42	0.5	0.66	1	5	2013	1056	N	VIIRS	n	1	278.83	3.32	D	0	Madagascar lowland forests	Jan	3	42.4536	9.56653
1535	1448	-15.6161	50.3609	352.25	0.49	0.65	1	5	2013	1056	N	VIIRS	n	1	283.03	9.05	D	0	Madagascar lowland forests	Jan	3	42.4536	9.56653
1536	1449	-15.331	50.4491	329.23	0.5	0.66	1	5	2013	1056	N	VIIRS	n	1	280.48	3.08	D	0	Madagascar lowland forests	Jan	3	42.4536	9.56653
1537	1450	-15.7565	50.2664	336.31	0.48	0.64	1	5	2013	1056	N	VIIRS	n	1	283	3.73	D	0	Madagascar lowland forests	Jan	3	42.4536	9.56653
1538	1451	-15.6131	50.375	330.09	0.49	0.65	1	5	2013	1056	N	VIIRS	n	1	281.73	3.22	D	0	Madagascar lowland forests	Jan	3	42.4536	9.56653
1539	1452	-15.944	50.2093	325.03	0.47	0.64	1	5	2013	1056	N	VIIRS	n	1	279.53	7.36	D	0	Madagascar lowland forests	Jan	3	42.4536	9.56653
1540	1453	-15.8264	50.2681	332.31	0.47	0.64	1	5	2013	1056	N	VIIRS	n	1	282.5	3.32	D	0	Madagascar lowland forests	Jan	3	42.4536	9.56653
1541	1454	-15.4706	50.3859	328.16	0.49	0.65	1	5	2013	1056	N	VIIRS	n	1	277.92	7.44	D	0	Madagascar lowland forests	Jan	3	42.4536	9.56653
1542	1455	-15.7241	50.3021	340.33	0.48	0.65	1	5	2013	1056	N	VIIRS	n	1	286.2	6.79	D	0	Madagascar lowland forests	Jan	3	42.4536	9.56653
1543	1456	-15.9124	50.124	328.38	0.46	0.64	1	5	2013	1056	N	VIIRS	n	1	280.15	6.11	D	0	Madagascar lowland forests	Jan	3	42.4536	9.56653
1544	1457	-15.3101	50.4594	326.04	0.5	0.66	1	5	2013	1056	N	VIIRS	n	1	279.85	3.51	D	0	Madagascar lowland forests	Jan	3	42.4536	9.56653
1545	1458	-15.3232	50.4273	331.17	0.5	0.66	1	5	2013	1056	N	VIIRS	n	1	278.59	3.82	D	0	Madagascar lowland forests	Jan	3	42.4536	9.56653
1546	1459	-15.332	50.4443	325.96	0.5	0.66	1	5	2013	1056	N	VIIRS	n	1	280.05	3.08	D	0	Madagascar lowland forests	Jan	3	42.4536	9.56653
1547	1460	-15.3403	50.436	325.56	0.5	0.66	1	5	2013	1056	N	VIIRS	n	1	276.23	6.09	D	0	Madagascar lowland forests	Jan	3	42.4536	9.56653
1548	1461	-15.8247	50.2674	332.79	0.48	0.64	1	5	2013	1056	N	VIIRS	n	1	282.39	2.98	D	0	Madagascar lowland forests	Jan	3	42.4536	9.56653
1549	1462	-15.313	50.4155	328.03	0.5	0.66	1	5	2013	1056	N	VIIRS	n	1	277.44	2.83	D	0	Madagascar lowland forests	Jan	3	42.4536	9.56653
1550	1463	-15.3313	50.449	327.14	0.5	0.66	1	5	2013	1056	N	VIIRS	n	1	280.28	3.02	D	0	Madagascar lowland forests	Jan	3	42.4536	9.56653
1551	1464	-15.5705	50.3948	344.8	0.49	0.65	1	5	2013	1056	N	VIIRS	n	1	281.58	19.06	D	0	Madagascar lowland forests	Jan	3	42.4536	9.56653
1552	1465	-15.7301	50.3326	339.65	0.48	0.65	1	5	2013	1056	N	VIIRS	n	1	287.57	4.56	D	3	Madagascar lowland forests	Jan	3	42.4536	9.56653
1553	1466	-15.4392	50.4201	333.06	0.49	0.65	1	5	2013	1056	N	VIIRS	n	1	279.04	3.75	D	0	Madagascar lowland forests	Jan	3	42.4536	9.56653
1554	1467	-15.3323	50.4442	328.76	0.5	0.66	1	5	2013	1056	N	VIIRS	n	1	279.84	3.02	D	0	Madagascar lowland forests	Jan	3	42.4536	9.56653
1555	1468	-15.8805	50.2472	334.34	0.47	0.64	1	5	2013	1056	N	VIIRS	n	1	281.68	3.59	D	0	Madagascar lowland forests	Jan	3	42.4536	9.56653
1556	1469	-15.9144	50.2029	331.79	0.47	0.64	1	5	2013	1056	N	VIIRS	n	1	280.25	6.43	D	0	Madagascar lowland forests	Jan	3	42.4536	9.56653
1557	1470	-15.6826	50.3425	330.38	0.48	0.65	1	5	2013	1056	N	VIIRS	n	1	286.48	3.47	D	0	Madagascar lowland forests	Jan	3	42.4536	9.56653
1558	1471	-15.3854	50.4313	331.1	0.5	0.65	1	5	2013	1056	N	VIIRS	n	1	280.76	5.38	D	0	Madagascar lowland forests	Jan	3	42.4536	9.56653
1559	1472	-15.565	50.3649	345.63	0.49	0.65	1	5	2013	1056	N	VIIRS	n	1	282.2	7.86	D	0	Madagascar lowland forests	Jan	3	42.4536	9.56653
1560	1473	-15.5711	50.3953	345.01	0.49	0.65	1	5	2013	1056	N	VIIRS	n	1	281.89	8.37	D	0	Madagascar lowland forests	Jan	3	42.4536	9.56653
1561	1474	-15.7632	50.2347	326.39	0.47	0.64	1	5	2013	1056	N	VIIRS	n	1	281.21	9.69	D	0	Madagascar lowland forests	Jan	3	42.4536	9.56653
1562	1475	-15.5581	50.3972	331.52	0.49	0.65	1	5	2013	1056	N	VIIRS	n	1	280.99	15.99	D	0	Madagascar lowland forests	Jan	3	42.4536	9.56653
1563	1476	-15.323	50.4275	331.84	0.5	0.66	1	5	2013	1056	N	VIIRS	n	1	279.05	2.73	D	0	Madagascar lowland forests	Jan	3	42.4536	9.56653
1564	1477	-15.7507	50.2648	331.02	0.48	0.64	1	5	2013	1056	N	VIIRS	n	1	283.11	3.02	D	0	Madagascar lowland forests	Jan	3	42.4536	9.56653
1565	1478	-15.6851	50.2512	331.88	0.48	0.64	1	5	2013	1056	N	VIIRS	n	1	285.04	2.56	D	0	Madagascar lowland forests	Jan	3	42.4536	9.56653
1566	1479	-15.7181	50.3008	343.39	0.48	0.65	1	5	2013	1056	N	VIIRS	n	1	286.04	5.6	D	0	Madagascar lowland forests	Jan	3	42.4536	9.56653
1567	1480	-15.595	50.3715	342.1	0.49	0.65	1	5	2013	1056	N	VIIRS	n	1	283.46	6.12	D	0	Madagascar lowland forests	Jan	3	42.4536	9.56653
1568	1481	-15.6844	50.3419	326.79	0.48	0.65	1	5	2013	1056	N	VIIRS	n	1	286.78	4.87	D	0	Madagascar lowland forests	Jan	3	42.4536	9.56653
1569	1482	-15.4996	50.3736	342.91	0.49	0.65	1	5	2013	1056	N	VIIRS	n	1	279.36	4.49	D	0	Madagascar lowland forests	Jan	3	42.4536	9.56653
1570	1483	-15.4337	50.412	339.9	0.49	0.65	1	5	2013	1056	N	VIIRS	n	1	277.82	5.16	D	0	Madagascar lowland forests	Jan	3	42.4536	9.56653
1571	1484	-15.5642	50.3983	367	0.49	0.65	1	5	2013	1056	N	VIIRS	l	1	282.69	15.99	D	0	Madagascar lowland forests	Jan	3	42.4536	9.56653
1572	1485	-15.4895	50.421	354.89	0.49	0.65	1	5	2013	1056	N	VIIRS	n	1	280.04	6.99	D	0	Madagascar lowland forests	Jan	3	42.4536	9.56653
1573	1486	-15.7033	50.3412	348.55	0.48	0.65	1	5	2013	1056	N	VIIRS	n	1	287.42	4.76	D	0	Madagascar lowland forests	Jan	3	42.4536	9.56653
1574	1487	-15.939	50.2034	330.72	0.47	0.64	1	5	2013	1056	N	VIIRS	n	1	280.18	3.56	D	0	Madagascar lowland forests	Jan	3	42.4536	9.56653
1575	1488	-17.1326	49.3359	332	0.39	0.59	1	5	2013	1056	N	VIIRS	n	1	293.18	2.72	D	0	Madagascar lowland forests	Jan	3	42.4536	9.56653
1576	1489	-15.8693	50.2117	329.01	0.47	0.64	1	5	2013	1056	N	VIIRS	n	1	281.14	4.38	D	0	Madagascar lowland forests	Jan	3	42.4536	9.56653
1577	1490	-17.8541	49.3734	336.19	0.38	0.59	1	5	2013	1056	N	VIIRS	n	1	291.34	3.6	D	0	Madagascar lowland forests	Jan	3	42.4536	9.56653
1578	1491	-15.9555	50.1697	330.38	0.47	0.64	1	5	2013	1056	N	VIIRS	n	1	276.63	3.28	D	0	Madagascar lowland forests	Jan	3	42.4536	9.56653
1579	1492	-15.9175	50.2032	329.33	0.47	0.64	1	5	2013	1056	N	VIIRS	n	1	279.91	3.86	D	0	Madagascar lowland forests	Jan	3	42.4536	9.56653
1580	1493	-15.3905	50.4374	326.26	0.5	0.65	1	5	2013	1056	N	VIIRS	n	1	281.07	8.2	D	0	Madagascar lowland forests	Jan	3	42.4536	9.56653
1581	1494	-15.5225	50.384	332.13	0.49	0.65	1	5	2013	1056	N	VIIRS	n	1	280.86	6.62	D	0	Madagascar lowland forests	Jan	3	42.4536	9.56653
1582	1495	-15.5643	50.3643	347.29	0.49	0.65	1	5	2013	1056	N	VIIRS	n	1	282.51	9.31	D	0	Madagascar lowland forests	Jan	3	42.4536	9.56653
1583	1496	-15.4643	50.3912	332.32	0.49	0.65	1	5	2013	1056	N	VIIRS	n	1	278.4	5.68	D	0	Madagascar lowland forests	Jan	3	42.4536	9.56653
1584	1497	-15.4387	50.4183	325.59	0.49	0.65	1	5	2013	1056	N	VIIRS	n	1	278.55	4.85	D	0	Madagascar lowland forests	Jan	3	42.4536	9.56653
1585	1498	-15.5665	50.384	367	0.49	0.65	1	5	2013	1056	N	VIIRS	l	1	282.64	18.02	D	0	Madagascar lowland forests	Jan	3	42.4536	9.56653
1586	1499	-15.5611	50.3832	332.75	0.49	0.65	1	5	2013	1056	N	VIIRS	n	1	281.91	8.59	D	0	Madagascar lowland forests	Jan	3	42.4536	9.56653
1587	1500	-15.4636	50.3895	335.4	0.49	0.65	1	5	2013	1056	N	VIIRS	n	1	278.77	4.11	D	0	Madagascar lowland forests	Jan	3	42.4536	9.56653
1588	1501	-15.8404	50.191	333.62	0.47	0.64	1	5	2013	1056	N	VIIRS	n	1	280.44	3.57	D	0	Madagascar lowland forests	Jan	3	42.4536	9.56653
1589	1502	-15.5681	50.3799	338.58	0.49	0.65	1	5	2013	1056	N	VIIRS	n	1	282.01	9.46	D	0	Madagascar lowland forests	Jan	3	42.4536	9.56653
1590	1503	-15.9234	50.2045	326.8	0.47	0.64	1	5	2013	1056	N	VIIRS	n	1	280.92	3.29	D	0	Madagascar lowland forests	Jan	3	42.4536	9.56653
1591	1504	-15.3464	50.4374	349.52	0.5	0.66	1	5	2013	1056	N	VIIRS	n	1	276.16	6.09	D	0	Madagascar lowland forests	Jan	3	42.4536	9.56653
1592	1505	-15.6828	50.2514	333	0.48	0.64	1	5	2013	1056	N	VIIRS	n	1	285.52	2.96	D	0	Madagascar lowland forests	Jan	3	42.4536	9.56653
1593	1506	-15.3121	49.9293	338.95	0.46	0.64	1	5	2013	1056	N	VIIRS	n	1	278.26	5.03	D	0	Madagascar lowland forests	Jan	3	42.4536	9.56653
1594	1507	-18.7283	49.0555	337.69	0.35	0.57	1	5	2013	1056	N	VIIRS	n	1	293.18	5.01	D	0	Madagascar lowland forests	Jan	3	42.4536	9.56653
1595	1508	-18.7276	49.0589	343.67	0.35	0.57	1	5	2013	1056	N	VIIRS	n	1	293.42	6.72	D	0	Madagascar lowland forests	Jan	3	42.4536	9.56653
1596	1511	-18.8116	48.8597	330.74	0.34	0.56	1	5	2013	1056	N	VIIRS	n	1	291.95	2.72	D	0	Madagascar lowland forests	Jan	3	42.4536	9.56653
1597	1512	-18.8321	48.6786	367	0.33	0.55	1	5	2013	1056	N	VIIRS	h	1	292.31	10.45	D	0	Madagascar lowland forests	Jan	3	42.4536	9.56653
1598	1513	-18.8315	48.6818	343.11	0.33	0.55	1	5	2013	1056	N	VIIRS	n	1	291.63	10.9	D	0	Madagascar lowland forests	Jan	3	42.4536	9.56653
1599	1514	-17.3111	49.1338	332.23	0.38	0.58	1	5	2013	1056	N	VIIRS	n	1	287.4	3.15	D	0	Madagascar lowland forests	Jan	3	42.4536	9.56653
1600	1515	-18.4775	48.3083	344.25	0.63	0.54	1	5	2013	1056	N	VIIRS	n	1	291.86	11.35	D	0	Madagascar lowland forests	Jan	3	42.4536	9.56653
1601	1516	-18.4788	48.3063	337.34	0.64	0.54	1	5	2013	1056	N	VIIRS	n	1	292.88	12.93	D	0	Madagascar lowland forests	Jan	3	42.4536	9.56653
1602	1518	-14.1351	50.1414	338.17	0.5	0.66	1	5	2013	1057	N	VIIRS	n	1	287.54	6.98	D	0	Madagascar lowland forests	Jan	3	42.4536	9.56653
1603	1519	-14.5879	50.1567	327.24	0.49	0.65	1	5	2013	1057	N	VIIRS	n	1	287.51	2.62	D	0	Madagascar lowland forests	Jan	3	42.4536	9.56653
1604	1520	-14.0138	50.0552	354.85	0.5	0.66	1	5	2013	1057	N	VIIRS	n	1	289.02	11.76	D	0	Madagascar lowland forests	Jan	3	42.4536	9.56653
1605	1521	-14.1313	50.0382	338.89	0.49	0.65	1	5	2013	1057	N	VIIRS	n	1	287.04	5.01	D	0	Madagascar lowland forests	Jan	3	42.4536	9.56653
1606	1522	-14.6907	50.1814	326.47	0.49	0.65	1	5	2013	1057	N	VIIRS	n	1	289.25	2.44	D	0	Madagascar lowland forests	Jan	3	42.4536	9.56653
1607	1523	-14.7148	50.126	330.17	0.49	0.65	1	5	2013	1057	N	VIIRS	n	1	285.49	4.8	D	0	Madagascar lowland forests	Jan	3	42.4536	9.56653
1608	1524	-14.3751	50.0534	342.79	0.49	0.65	1	5	2013	1057	N	VIIRS	n	1	286.23	5.55	D	0	Madagascar lowland forests	Jan	3	42.4536	9.56653
1609	1525	-14.6898	50.186	334.37	0.49	0.65	1	5	2013	1057	N	VIIRS	n	1	289.62	2.44	D	0	Madagascar lowland forests	Jan	3	42.4536	9.56653
1610	1526	-14.1318	50.0362	341.26	0.49	0.65	1	5	2013	1057	N	VIIRS	n	1	287.21	4.35	D	0	Madagascar lowland forests	Jan	3	42.4536	9.56653
1611	1527	-14.6918	50.185	303.89	0.46	0.39	1	5	2013	2205	N	VIIRS	n	1	282.8	0.93	N	0	Madagascar lowland forests	Jan	3	42.4536	9.56653
1612	1532	-19.8871	48.7176	336.87	0.5	0.41	1	6	2013	1036	N	VIIRS	n	1	290.11	5.01	D	0	Madagascar lowland forests	Jan	3	42.4536	9.56653
1613	1534	-16.8823	49.9079	333.03	0.43	0.46	1	6	2013	1037	N	VIIRS	n	1	289.97	8.25	D	0	Madagascar lowland forests	Jan	3	42.4536	9.56653
1614	1536	-19.0752	48.9834	337.13	0.53	0.42	1	6	2013	1037	N	VIIRS	n	1	293.32	5.49	D	0	Madagascar lowland forests	Jan	3	42.4536	9.56653
1615	1537	-19.074	48.985	335.04	0.53	0.42	1	6	2013	1037	N	VIIRS	n	1	293.62	4.42	D	0	Madagascar lowland forests	Jan	3	42.4536	9.56653
1616	1540	-17.6153	49.3895	337.89	0.39	0.44	1	6	2013	1037	N	VIIRS	n	1	292.46	3.47	D	0	Madagascar lowland forests	Jan	3	42.4536	9.56653
1617	1541	-17.622	49.3299	341	0.39	0.44	1	6	2013	1037	N	VIIRS	n	1	289.37	3.72	D	0	Madagascar lowland forests	Jan	3	42.4536	9.56653
1618	1542	-17.133	49.4291	346.19	0.4	0.44	1	6	2013	1037	N	VIIRS	n	1	292.84	6.88	D	0	Madagascar lowland forests	Jan	3	42.4536	9.56653
1619	1543	-15.7898	50.224	335.44	0.47	0.48	1	6	2013	1037	N	VIIRS	n	1	285.1	2.53	D	0	Madagascar lowland forests	Jan	3	42.4536	9.56653
1620	1545	-17.0923	49.4448	337.28	0.4	0.44	1	6	2013	1037	N	VIIRS	n	1	294.3	2.87	D	0	Madagascar lowland forests	Jan	3	42.4536	9.56653
1621	1546	-15.8934	50.1987	330.81	0.46	0.47	1	6	2013	1037	N	VIIRS	n	1	280.84	9.37	D	0	Madagascar lowland forests	Jan	3	42.4536	9.56653
1622	1547	-15.9356	50.2152	332.64	0.46	0.47	1	6	2013	1037	N	VIIRS	n	1	281.49	7.49	D	0	Madagascar lowland forests	Jan	3	42.4536	9.56653
1623	1548	-15.9329	50.2055	333.35	0.46	0.47	1	6	2013	1037	N	VIIRS	n	1	281.85	5.06	D	0	Madagascar lowland forests	Jan	3	42.4536	9.56653
1624	1550	-15.4415	50.4146	335.86	0.49	0.48	1	6	2013	1038	N	VIIRS	n	1	280.53	7.21	D	0	Madagascar lowland forests	Jan	3	42.4536	9.56653
1625	1551	-15.1426	50.2992	341.28	0.49	0.48	1	6	2013	1038	N	VIIRS	n	1	288.5	8.16	D	0	Madagascar lowland forests	Jan	3	42.4536	9.56653
1626	1552	-15.1406	50.2993	342.11	0.49	0.48	1	6	2013	1038	N	VIIRS	n	1	288.33	10.04	D	0	Madagascar lowland forests	Jan	3	42.4536	9.56653
1627	1553	-15.503	50.4072	354.3	0.49	0.48	1	6	2013	1038	N	VIIRS	n	1	292.05	28.38	D	0	Madagascar lowland forests	Jan	3	42.4536	9.56653
1628	1554	-15.0199	50.2403	341.39	0.48	0.48	1	6	2013	1038	N	VIIRS	n	1	289.16	17.31	D	0	Madagascar lowland forests	Jan	3	42.4536	9.56653
1629	1555	-15.2041	50.4161	333.5	0.49	0.49	1	6	2013	1038	N	VIIRS	n	1	276.79	5.22	D	0	Madagascar lowland forests	Jan	3	42.4536	9.56653
1630	1556	-14.047	50.0851	331.32	0.49	0.49	1	6	2013	1038	N	VIIRS	n	1	288.75	5.08	D	0	Madagascar lowland forests	Jan	3	42.4536	9.56653
1631	1557	-14.0607	50.0356	329.57	0.49	0.48	1	6	2013	1038	N	VIIRS	n	1	287.48	2.64	D	0	Madagascar lowland forests	Jan	3	42.4536	9.56653
1632	1558	-15.4621	50.4281	353.46	0.49	0.48	1	6	2013	1038	N	VIIRS	n	1	284.93	13.9	D	0	Madagascar lowland forests	Jan	3	42.4536	9.56653
1633	1559	-15.4638	50.4189	351.31	0.49	0.48	1	6	2013	1038	N	VIIRS	n	1	284.02	13.02	D	0	Madagascar lowland forests	Jan	3	42.4536	9.56653
1634	1560	-14.0133	50.0172	331.89	0.49	0.48	1	6	2013	1038	N	VIIRS	n	1	289.01	5.53	D	0	Madagascar lowland forests	Jan	3	42.4536	9.56653
1635	1561	-15.5969	50.3595	352.73	0.48	0.48	1	6	2013	1038	N	VIIRS	n	1	289.84	27.35	D	0	Madagascar lowland forests	Jan	3	42.4536	9.56653
1636	1562	-15.4407	50.4192	342.6	0.49	0.48	1	6	2013	1038	N	VIIRS	n	1	281.31	7.21	D	0	Madagascar lowland forests	Jan	3	42.4536	9.56653
1637	1563	-14.1675	50.0925	346.87	0.49	0.49	1	6	2013	1038	N	VIIRS	n	1	281.07	9.53	D	0	Madagascar lowland forests	Jan	3	42.4536	9.56653
1638	1564	-15.496	50.4203	330.99	0.49	0.48	1	6	2013	1038	N	VIIRS	n	1	285.14	4.34	D	0	Madagascar lowland forests	Jan	3	42.4536	9.56653
1639	1565	-15.418	50.4301	343.46	0.49	0.49	1	6	2013	1038	N	VIIRS	n	1	281.2	9.69	D	0	Madagascar lowland forests	Jan	3	42.4536	9.56653
1640	1566	-15.4392	50.4153	344.24	0.49	0.48	1	6	2013	1038	N	VIIRS	n	1	281.77	28	D	0	Madagascar lowland forests	Jan	3	42.4536	9.56653
1641	1567	-15.3113	50.4486	341.62	0.49	0.49	1	6	2013	1038	N	VIIRS	n	1	277.79	7.78	D	0	Madagascar lowland forests	Jan	3	42.4536	9.56653
1642	1568	-15.3407	50.4397	332.66	0.49	0.49	1	6	2013	1038	N	VIIRS	n	1	283.45	5.87	D	0	Madagascar lowland forests	Jan	3	42.4536	9.56653
1643	1569	-15.018	50.3016	340.91	0.49	0.48	1	6	2013	1038	N	VIIRS	n	1	291.03	6.1	D	0	Madagascar lowland forests	Jan	3	42.4536	9.56653
1644	1570	-15.51	50.3944	367	0.49	0.48	1	6	2013	1038	N	VIIRS	h	1	293.95	21.54	D	0	Madagascar lowland forests	Jan	3	42.4536	9.56653
1645	1571	-15.5422	50.42	347.35	0.49	0.48	1	6	2013	1038	N	VIIRS	n	1	292.23	8.49	D	0	Madagascar lowland forests	Jan	3	42.4536	9.56653
1646	1572	-14.9988	50.255	355.75	0.49	0.48	1	6	2013	1038	N	VIIRS	n	1	289.71	9.86	D	0	Madagascar lowland forests	Jan	3	42.4536	9.56653
1647	1573	-14.011	50.0178	336.5	0.49	0.48	1	6	2013	1038	N	VIIRS	n	1	288.99	4.43	D	0	Madagascar lowland forests	Jan	3	42.4536	9.56653
1648	1574	-15.5056	50.3935	348.62	0.49	0.48	1	6	2013	1038	N	VIIRS	n	1	290.5	17.9	D	0	Madagascar lowland forests	Jan	3	42.4536	9.56653
1649	1575	-15.3412	50.4439	340.85	0.49	0.49	1	6	2013	1038	N	VIIRS	n	1	285.42	5.76	D	0	Madagascar lowland forests	Jan	3	42.4536	9.56653
1650	1576	-14.0154	50.0554	340.53	0.49	0.49	1	6	2013	1038	N	VIIRS	n	1	292.51	5.73	D	0	Madagascar lowland forests	Jan	3	42.4536	9.56653
1651	1577	-15.1417	50.3038	331.98	0.49	0.48	1	6	2013	1038	N	VIIRS	n	1	288.06	10.24	D	0	Madagascar lowland forests	Jan	3	42.4536	9.56653
1652	1578	-15.43	50.3898	330.79	0.49	0.48	1	6	2013	1038	N	VIIRS	n	1	280.35	8.34	D	0	Madagascar lowland forests	Jan	3	42.4536	9.56653
1653	1579	-13.8938	49.9926	340.86	0.49	0.48	1	6	2013	1038	N	VIIRS	n	1	283.34	6.37	D	0	Madagascar lowland forests	Jan	3	42.4536	9.56653
1654	1580	-13.934	49.9844	341.53	0.49	0.48	1	6	2013	1038	N	VIIRS	n	1	290.06	6.31	D	0	Madagascar lowland forests	Jan	3	42.4536	9.56653
1655	1581	-13.8957	49.9913	340.71	0.49	0.48	1	6	2013	1038	N	VIIRS	n	1	286.22	4.47	D	0	Madagascar lowland forests	Jan	3	42.4536	9.56653
1656	1583	-14.9757	50.2554	351.43	0.49	0.48	1	6	2013	1038	N	VIIRS	n	1	292.2	45.57	D	0	Madagascar lowland forests	Jan	3	42.4536	9.56653
1657	1584	-14.957	50.2565	334.06	0.49	0.48	1	6	2013	1038	N	VIIRS	n	1	287.24	3.05	D	0	Madagascar lowland forests	Jan	3	42.4536	9.56653
1658	1585	-14.935	50.1893	341.11	0.48	0.48	1	6	2013	1038	N	VIIRS	n	1	286.44	6.92	D	0	Madagascar lowland forests	Jan	3	42.4536	9.56653
1659	1586	-14.9322	50.1791	341.09	0.48	0.48	1	6	2013	1038	N	VIIRS	n	1	285.57	9.6	D	0	Madagascar lowland forests	Jan	3	42.4536	9.56653
1660	1587	-14.9341	50.194	333.61	0.48	0.48	1	6	2013	1038	N	VIIRS	n	1	285.74	6.92	D	0	Madagascar lowland forests	Jan	3	42.4536	9.56653
1661	1588	-14.6915	50.1819	303.87	0.4	0.37	1	6	2013	2146	N	VIIRS	n	1	288.99	0.77	N	0	Madagascar lowland forests	Jan	3	42.4536	9.56653
1662	1598	-19.8602	48.7612	332.03	0.39	0.36	1	7	2013	1018	N	VIIRS	n	1	297.92	1.12	D	0	Madagascar lowland forests	Jan	3	42.4536	9.56653
1663	1599	-19.2261	48.8971	332.03	0.39	0.36	1	7	2013	1018	N	VIIRS	n	1	297.02	3.07	D	0	Madagascar lowland forests	Jan	3	42.4536	9.56653
1664	1600	-19.469	48.8925	339.98	0.39	0.36	1	7	2013	1018	N	VIIRS	n	1	296.22	4.6	D	0	Madagascar lowland forests	Jan	3	42.4536	9.56653
1665	1602	-18.5764	49.2152	341.87	0.38	0.36	1	7	2013	1018	N	VIIRS	n	1	295.04	6.71	D	0	Madagascar lowland forests	Jan	3	42.4536	9.56653
1666	1605	-17.4959	49.3227	330.91	0.39	0.36	1	7	2013	1018	N	VIIRS	n	1	298.48	3.15	D	0	Madagascar lowland forests	Jan	3	42.4536	9.56653
1667	1606	-17.7732	49.4496	334.53	0.39	0.36	1	7	2013	1018	N	VIIRS	n	1	297.95	1.67	D	0	Madagascar lowland forests	Jan	3	42.4536	9.56653
1668	1607	-17.2087	49.4347	329.96	0.39	0.36	1	7	2013	1018	N	VIIRS	n	1	291.07	2.08	D	3	Madagascar lowland forests	Jan	3	42.4536	9.56653
1669	1608	-17.626	49.3563	333.15	0.39	0.36	1	7	2013	1018	N	VIIRS	n	1	296.08	2.52	D	0	Madagascar lowland forests	Jan	3	42.4536	9.56653
1670	1609	-15.4312	50.443	333.74	0.42	0.37	1	7	2013	1019	N	VIIRS	n	1	295.44	8.23	D	0	Madagascar lowland forests	Jan	3	42.4536	9.56653
1671	1610	-15.7706	50.2606	342.84	0.41	0.37	1	7	2013	1019	N	VIIRS	n	1	295.46	5.28	D	0	Madagascar lowland forests	Jan	3	42.4536	9.56653
1672	1611	-15.508	50.4165	334.66	0.41	0.37	1	7	2013	1019	N	VIIRS	n	1	295.25	2.99	D	0	Madagascar lowland forests	Jan	3	42.4536	9.56653
1673	1612	-13.6807	50.0528	337.33	0.42	0.37	1	7	2013	1019	N	VIIRS	n	1	301.63	2.96	D	0	Madagascar lowland forests	Jan	3	42.4536	9.56653
1674	1613	-15.7094	50.313	330.76	0.41	0.37	1	7	2013	1019	N	VIIRS	n	1	294.5	8.33	D	0	Madagascar lowland forests	Jan	3	42.4536	9.56653
1675	1614	-15.3397	50.3366	341.97	0.41	0.37	1	7	2013	1019	N	VIIRS	n	1	289.76	10.3	D	0	Madagascar lowland forests	Jan	3	42.4536	9.56653
1676	1615	-15.4214	50.4373	333.92	0.42	0.37	1	7	2013	1019	N	VIIRS	n	1	294.61	4.77	D	0	Madagascar lowland forests	Jan	3	42.4536	9.56653
1677	1616	-15.6107	50.343	345.22	0.41	0.37	1	7	2013	1019	N	VIIRS	n	1	295.53	3.77	D	0	Madagascar lowland forests	Jan	3	42.4536	9.56653
1678	1617	-15.6187	50.2933	334.57	0.41	0.37	1	7	2013	1019	N	VIIRS	n	1	293.82	2.7	D	0	Madagascar lowland forests	Jan	3	42.4536	9.56653
1679	1619	-15.5695	50.336	329.31	0.41	0.37	1	7	2013	1019	N	VIIRS	n	1	292.25	1.84	D	0	Madagascar lowland forests	Jan	3	42.4536	9.56653
1680	1620	-15.5813	50.35	333.57	0.41	0.37	1	7	2013	1019	N	VIIRS	n	1	294.62	5.15	D	0	Madagascar lowland forests	Jan	3	42.4536	9.56653
1681	1621	-15.6221	50.2938	331.8	0.41	0.37	1	7	2013	1019	N	VIIRS	n	1	293.31	2.7	D	0	Madagascar lowland forests	Jan	3	42.4536	9.56653
1682	1622	-15.7191	50.3186	337.87	0.41	0.37	1	7	2013	1019	N	VIIRS	n	1	295.63	3.32	D	0	Madagascar lowland forests	Jan	3	42.4536	9.56653
1683	1623	-15.5673	50.3713	342	0.41	0.37	1	7	2013	1019	N	VIIRS	n	1	298.95	20.39	D	0	Madagascar lowland forests	Jan	3	42.4536	9.56653
1684	1624	-15.6215	50.2977	335.15	0.41	0.37	1	7	2013	1019	N	VIIRS	n	1	293.27	6.75	D	0	Madagascar lowland forests	Jan	3	42.4536	9.56653
1685	1625	-14.3184	49.9517	334.46	0.41	0.37	1	7	2013	1019	N	VIIRS	n	1	299.92	4.16	D	0	Madagascar lowland forests	Jan	3	42.4536	9.56653
1686	1626	-15.6205	50.2818	345	0.41	0.37	1	7	2013	1019	N	VIIRS	n	1	292	9.43	D	0	Madagascar lowland forests	Jan	3	42.4536	9.56653
1687	1627	-15.8753	50.1958	332.75	0.41	0.37	1	7	2013	1019	N	VIIRS	n	1	287.21	8.64	D	0	Madagascar lowland forests	Jan	3	42.4536	9.56653
1688	1628	-15.4174	50.4406	333.81	0.42	0.37	1	7	2013	1019	N	VIIRS	n	1	296.43	6.94	D	0	Madagascar lowland forests	Jan	3	42.4536	9.56653
1689	1629	-15.611	50.3628	331.33	0.41	0.37	1	7	2013	1019	N	VIIRS	n	1	293.42	9.29	D	0	Madagascar lowland forests	Jan	3	42.4536	9.56653
1690	1630	-15.5894	50.3001	341.88	0.41	0.37	1	7	2013	1019	N	VIIRS	n	1	293.86	6.93	D	0	Madagascar lowland forests	Jan	3	42.4536	9.56653
1691	1631	-15.8988	50.1803	332.67	0.4	0.37	1	7	2013	1019	N	VIIRS	n	1	285.13	3.66	D	0	Madagascar lowland forests	Jan	3	42.4536	9.56653
1692	1632	-14.0976	50.0869	353.39	0.41	0.37	1	7	2013	1019	N	VIIRS	n	1	302.12	19.26	D	0	Madagascar lowland forests	Jan	3	42.4536	9.56653
1693	1633	-14.1268	50.1037	339.2	0.41	0.37	1	7	2013	1019	N	VIIRS	n	1	299.01	3.05	D	0	Madagascar lowland forests	Jan	3	42.4536	9.56653
1694	1634	-15.6116	50.359	346.39	0.41	0.37	1	7	2013	1019	N	VIIRS	n	1	296.89	9.29	D	0	Madagascar lowland forests	Jan	3	42.4536	9.56653
1695	1635	-14.1903	50.0823	340.65	0.41	0.37	1	7	2013	1019	N	VIIRS	n	1	301.62	1.63	D	0	Madagascar lowland forests	Jan	3	42.4536	9.56653
1696	1636	-15.4205	50.4211	349.33	0.41	0.37	1	7	2013	1019	N	VIIRS	n	1	297.25	9.69	D	0	Madagascar lowland forests	Jan	3	42.4536	9.56653
1697	1637	-15.4208	50.4412	334.89	0.42	0.37	1	7	2013	1019	N	VIIRS	n	1	297.45	4.77	D	0	Madagascar lowland forests	Jan	3	42.4536	9.56653
1698	1638	-15.6455	50.3017	335.83	0.41	0.37	1	7	2013	1019	N	VIIRS	n	1	292.51	4.92	D	0	Madagascar lowland forests	Jan	3	42.4536	9.56653
1699	1639	-15.6259	50.3142	336.17	0.41	0.37	1	7	2013	1019	N	VIIRS	n	1	294.5	3.11	D	0	Madagascar lowland forests	Jan	3	42.4536	9.56653
1700	1640	-15.5928	50.3007	332.82	0.41	0.37	1	7	2013	1019	N	VIIRS	n	1	294.99	6.93	D	0	Madagascar lowland forests	Jan	3	42.4536	9.56653
1701	1641	-15.3074	50.4505	333.06	0.42	0.37	1	7	2013	1019	N	VIIRS	n	1	295.75	9.8	D	0	Madagascar lowland forests	Jan	3	42.4536	9.56653
1702	1642	-15.6271	50.3065	333.92	0.41	0.37	1	7	2013	1019	N	VIIRS	n	1	293.77	6.57	D	0	Madagascar lowland forests	Jan	3	42.4536	9.56653
1703	1643	-15.92	50.2195	330.5	0.41	0.37	1	7	2013	1019	N	VIIRS	n	1	285.81	2.34	D	0	Madagascar lowland forests	Jan	3	42.4536	9.56653
1704	1644	-15.6218	50.3175	344.29	0.41	0.37	1	7	2013	1019	N	VIIRS	n	1	294.3	3.11	D	0	Madagascar lowland forests	Jan	3	42.4536	9.56653
1705	1645	-15.9166	50.2189	337	0.41	0.37	1	7	2013	1019	N	VIIRS	n	1	287.32	4.79	D	0	Madagascar lowland forests	Jan	3	42.4536	9.56653
1706	1646	-15.6249	50.2983	342.41	0.41	0.37	1	7	2013	1019	N	VIIRS	n	1	294.28	5.55	D	0	Madagascar lowland forests	Jan	3	42.4536	9.56653
1707	1647	-15.7712	50.2568	339.32	0.41	0.37	1	7	2013	1019	N	VIIRS	n	1	293.9	9.35	D	0	Madagascar lowland forests	Jan	3	42.4536	9.56653
1708	1648	-15.6165	50.285	332.53	0.41	0.37	1	7	2013	1019	N	VIIRS	n	1	294.17	3.73	D	0	Madagascar lowland forests	Jan	3	42.4536	9.56653
1709	1649	-14.7775	50.0955	345.11	0.41	0.37	1	7	2013	1019	N	VIIRS	n	1	304.72	21.13	D	0	Madagascar lowland forests	Jan	3	42.4536	9.56653
1710	1651	-14.0942	50.0863	354.69	0.41	0.37	1	7	2013	1019	N	VIIRS	n	1	302.08	19.26	D	0	Madagascar lowland forests	Jan	3	42.4536	9.56653
1711	1652	-15.4052	50.4505	340.83	0.42	0.37	1	7	2013	1019	N	VIIRS	n	1	296.13	4.15	D	0	Madagascar lowland forests	Jan	3	42.4536	9.56653
1712	1653	-15.6168	50.2615	333.1	0.41	0.37	1	7	2013	1019	N	VIIRS	n	1	293.37	4.51	D	0	Madagascar lowland forests	Jan	3	42.4536	9.56653
1713	1654	-15.5985	50.3095	343.2	0.41	0.37	1	7	2013	1019	N	VIIRS	n	1	295.69	4.74	D	0	Madagascar lowland forests	Jan	3	42.4536	9.56653
1714	1655	-15.7607	50.2785	329.6	0.41	0.37	1	7	2013	1019	N	VIIRS	n	1	296.05	2.2	D	0	Madagascar lowland forests	Jan	3	42.4536	9.56653
1715	1656	-15.442	50.4093	337.83	0.41	0.37	1	7	2013	1019	N	VIIRS	n	1	296.67	9.35	D	0	Madagascar lowland forests	Jan	3	42.4536	9.56653
1716	1657	-15.308	50.4466	341.29	0.42	0.37	1	7	2013	1019	N	VIIRS	n	1	299.23	24	D	0	Madagascar lowland forests	Jan	3	42.4536	9.56653
1717	1658	-15.5969	50.3407	329.52	0.41	0.37	1	7	2013	1019	N	VIIRS	n	1	291.85	2.89	D	0	Madagascar lowland forests	Jan	3	42.4536	9.56653
1718	1659	-14.1888	50.0824	336.09	0.41	0.37	1	7	2013	1019	N	VIIRS	n	1	300.67	1.9	D	0	Madagascar lowland forests	Jan	3	42.4536	9.56653
1719	1660	-15.3876	50.3402	332.99	0.41	0.37	1	7	2013	1019	N	VIIRS	n	1	292.47	2.98	D	0	Madagascar lowland forests	Jan	3	42.4536	9.56653
1720	1661	-15.0175	50.3013	336.01	0.41	0.37	1	7	2013	1019	N	VIIRS	n	1	295.23	4.52	D	0	Madagascar lowland forests	Jan	3	42.4536	9.56653
1721	1662	-15.7508	50.2965	338.63	0.41	0.37	1	7	2013	1019	N	VIIRS	n	1	296.87	5.68	D	0	Madagascar lowland forests	Jan	3	42.4536	9.56653
1722	1663	-15.7746	50.2574	342.73	0.41	0.37	1	7	2013	1019	N	VIIRS	n	1	295.6	9.04	D	0	Madagascar lowland forests	Jan	3	42.4536	9.56653
1723	1664	-15.0237	50.3184	344.73	0.41	0.37	1	7	2013	1019	N	VIIRS	n	1	297.2	4.86	D	0	Madagascar lowland forests	Jan	3	42.4536	9.56653
1724	1665	-15.6112	50.296	346.98	0.41	0.37	1	7	2013	1019	N	VIIRS	n	1	295.71	12.13	D	0	Madagascar lowland forests	Jan	3	42.4536	9.56653
1725	1666	-15.6293	50.3148	339.12	0.41	0.37	1	7	2013	1019	N	VIIRS	n	1	295.21	4.03	D	0	Madagascar lowland forests	Jan	3	42.4536	9.56653
1726	1667	-15.3673	50.4001	333.2	0.41	0.37	1	7	2013	1019	N	VIIRS	n	1	293.24	6.28	D	0	Madagascar lowland forests	Jan	3	42.4536	9.56653
1727	1668	-15.6161	50.2653	348.71	0.41	0.37	1	7	2013	1019	N	VIIRS	n	1	293.58	10.83	D	0	Madagascar lowland forests	Jan	3	42.4536	9.56653
1728	1669	-15.4298	50.4069	344.34	0.41	0.37	1	7	2013	1019	N	VIIRS	n	1	298.17	23.13	D	0	Madagascar lowland forests	Jan	3	42.4536	9.56653
1729	1670	-14.3259	49.9491	332.53	0.41	0.37	1	7	2013	1019	N	VIIRS	n	1	296.74	3.01	D	0	Madagascar lowland forests	Jan	3	42.4536	9.56653
1730	1671	-15.731	50.3324	333.54	0.41	0.37	1	7	2013	1019	N	VIIRS	n	1	295.13	3.99	D	0	Madagascar lowland forests	Jan	3	42.4536	9.56653
1731	1672	-15.3409	50.4315	345.1	0.42	0.37	1	7	2013	1019	N	VIIRS	n	1	299.72	23.95	D	0	Madagascar lowland forests	Jan	3	42.4536	9.56653
1732	1673	-14.385	50.041	336.67	0.41	0.37	1	7	2013	1019	N	VIIRS	n	1	300.81	3.46	D	0	Madagascar lowland forests	Jan	3	42.4536	9.56653
1733	1674	-15.7396	50.2788	335.22	0.41	0.37	1	7	2013	1019	N	VIIRS	n	1	296.28	18.7	D	0	Madagascar lowland forests	Jan	3	42.4536	9.56653
1734	1675	-15.3632	50.4034	349.98	0.41	0.37	1	7	2013	1019	N	VIIRS	n	1	293.91	11.81	D	0	Madagascar lowland forests	Jan	3	42.4536	9.56653
1735	1676	-15.8945	50.2069	334.31	0.41	0.37	1	7	2013	1019	N	VIIRS	n	1	287.29	4.75	D	0	Madagascar lowland forests	Jan	3	42.4536	9.56653
1736	1677	-15.4323	50.3914	329.92	0.41	0.37	1	7	2013	1019	N	VIIRS	n	1	296.27	1.89	D	0	Madagascar lowland forests	Jan	3	42.4536	9.56653
1737	1678	-15.3898	50.4359	338.93	0.42	0.37	1	7	2013	1019	N	VIIRS	n	1	296.51	5.59	D	0	Madagascar lowland forests	Jan	3	42.4536	9.56653
1738	1679	-15.0193	50.3018	336.8	0.41	0.37	1	7	2013	1019	N	VIIRS	n	1	294.99	4.11	D	0	Madagascar lowland forests	Jan	3	42.4536	9.56653
1739	1680	-15.4291	50.3234	343.5	0.41	0.37	1	7	2013	1019	N	VIIRS	n	1	293.29	8.29	D	0	Madagascar lowland forests	Jan	3	42.4536	9.56653
1740	1681	-15.4123	50.4277	334.11	0.41	0.37	1	7	2013	1019	N	VIIRS	n	1	295.1	6.94	D	0	Madagascar lowland forests	Jan	3	42.4536	9.56653
1741	1682	-15.4324	50.4352	335.08	0.41	0.37	1	7	2013	1019	N	VIIRS	n	1	297.5	12.38	D	0	Madagascar lowland forests	Jan	3	42.4536	9.56653
1742	1683	-13.9478	50.0464	338.71	0.41	0.37	1	7	2013	1019	N	VIIRS	n	1	299.14	3.31	D	0	Madagascar lowland forests	Jan	3	42.4536	9.56653
1743	1684	-15.3863	50.4353	340.85	0.42	0.37	1	7	2013	1019	N	VIIRS	n	1	294.44	5.59	D	0	Madagascar lowland forests	Jan	3	42.4536	9.56653
1744	1685	-15.8721	50.172	338.85	0.4	0.37	1	7	2013	1019	N	VIIRS	n	1	283.09	4.61	D	0	Madagascar lowland forests	Jan	3	42.4536	9.56653
1745	1686	-15.6305	50.3071	332.42	0.41	0.37	1	7	2013	1019	N	VIIRS	n	1	293.39	2.02	D	0	Madagascar lowland forests	Jan	3	42.4536	9.56653
1746	1687	-15.4307	50.4352	337.2	0.41	0.37	1	7	2013	1019	N	VIIRS	n	1	298.6	8.32	D	0	Madagascar lowland forests	Jan	3	42.4536	9.56653
1747	1688	-15.6664	50.325	340.82	0.41	0.37	1	7	2013	1019	N	VIIRS	n	1	297.35	22.59	D	0	Madagascar lowland forests	Jan	3	42.4536	9.56653
1748	1689	-15.4313	50.4313	329.91	0.41	0.37	1	7	2013	1019	N	VIIRS	n	1	295.62	8.32	D	0	Madagascar lowland forests	Jan	3	42.4536	9.56653
1749	1690	-14.3816	50.0404	336.87	0.41	0.37	1	7	2013	1019	N	VIIRS	n	1	298.81	3.46	D	0	Madagascar lowland forests	Jan	3	42.4536	9.56653
1750	1691	-14.7375	50.0415	332.99	0.41	0.37	1	7	2013	1019	N	VIIRS	n	1	299.16	3.31	D	0	Madagascar lowland forests	Jan	3	42.4536	9.56653
1751	1692	-15.8889	50.1982	332.41	0.41	0.37	1	7	2013	1019	N	VIIRS	n	1	285.7	2.6	D	0	Madagascar lowland forests	Jan	3	42.4536	9.56653
1752	1693	-15.7088	50.3168	339.91	0.41	0.37	1	7	2013	1019	N	VIIRS	n	1	295.35	8.33	D	0	Madagascar lowland forests	Jan	3	42.4536	9.56653
1753	1694	-15.7752	50.2535	348.29	0.41	0.37	1	7	2013	1019	N	VIIRS	n	1	298.49	9.04	D	0	Madagascar lowland forests	Jan	3	42.4536	9.56653
1754	1695	-14.3229	49.9679	335.56	0.41	0.37	1	7	2013	1019	N	VIIRS	n	1	299.73	4.71	D	0	Madagascar lowland forests	Jan	3	42.4536	9.56653
1755	1696	-13.6631	50.0301	341.89	0.42	0.37	1	7	2013	1019	N	VIIRS	n	1	298.33	5.48	D	0	Madagascar lowland forests	Jan	3	42.4536	9.56653
1756	1697	-15.6016	50.3336	333.26	0.41	0.37	1	7	2013	1019	N	VIIRS	n	1	293.66	2.89	D	0	Madagascar lowland forests	Jan	3	42.4536	9.56653
1757	1698	-15.1086	50.3845	340.41	0.42	0.37	1	7	2013	1019	N	VIIRS	n	1	298.12	5.24	D	3	Madagascar lowland forests	Jan	3	42.4536	9.56653
1758	1699	-15.8601	50.1816	330.04	0.4	0.37	1	7	2013	1019	N	VIIRS	n	1	284.71	3.01	D	0	Madagascar lowland forests	Jan	3	42.4536	9.56653
1759	1700	-15.4095	50.4232	353.73	0.41	0.37	1	7	2013	1019	N	VIIRS	n	1	298.43	31.2	D	0	Madagascar lowland forests	Jan	3	42.4536	9.56653
1760	1701	-15.3159	50.4639	344.84	0.42	0.37	1	7	2013	1019	N	VIIRS	n	1	296.26	10.96	D	0	Madagascar lowland forests	Jan	3	42.4536	9.56653
1761	1702	-15.5972	50.2738	343.06	0.41	0.37	1	7	2013	1019	N	VIIRS	n	1	294.29	6.73	D	0	Madagascar lowland forests	Jan	3	42.4536	9.56653
1762	1703	-15.5136	50.3382	335.19	0.41	0.37	1	7	2013	1019	N	VIIRS	n	1	293.04	6.39	D	0	Madagascar lowland forests	Jan	3	42.4536	9.56653
1763	1704	-15.3616	50.3911	334.01	0.41	0.37	1	7	2013	1019	N	VIIRS	n	1	293.52	4.51	D	0	Madagascar lowland forests	Jan	3	42.4536	9.56653
1764	1705	-14.4814	50.0922	347.72	0.41	0.37	1	7	2013	1019	N	VIIRS	n	1	293.46	15.93	D	0	Madagascar lowland forests	Jan	3	42.4536	9.56653
1765	1707	-15.3585	50.4106	333.42	0.41	0.37	1	7	2013	1019	N	VIIRS	n	1	295.37	19.59	D	0	Madagascar lowland forests	Jan	3	42.4536	9.56653
1766	1708	-15.643	50.3171	330.97	0.41	0.37	1	7	2013	1019	N	VIIRS	n	1	291.66	2.44	D	0	Madagascar lowland forests	Jan	3	42.4536	9.56653
1767	1709	-15.4048	50.4304	356.47	0.41	0.37	1	7	2013	1019	N	VIIRS	n	1	297.57	34.55	D	0	Madagascar lowland forests	Jan	3	42.4536	9.56653
1768	1710	-15.2722	50.4046	347.26	0.42	0.37	1	7	2013	1019	N	VIIRS	n	1	292.61	13.35	D	0	Madagascar lowland forests	Jan	3	42.4536	9.56653
1769	1711	-15.7734	50.265	330.09	0.41	0.37	1	7	2013	1019	N	VIIRS	n	1	295.09	15.43	D	0	Madagascar lowland forests	Jan	3	42.4536	9.56653
1770	1712	-15.4256	50.3227	332.84	0.41	0.37	1	7	2013	1019	N	VIIRS	n	1	290.58	8.29	D	0	Madagascar lowland forests	Jan	3	42.4536	9.56653
1771	1713	-15.1126	50.3374	339.33	0.41	0.37	1	7	2013	1019	N	VIIRS	n	1	297.06	4.27	D	0	Madagascar lowland forests	Jan	3	42.4536	9.56653
1772	1714	-15.6006	50.2745	337.52	0.41	0.37	1	7	2013	1019	N	VIIRS	n	1	294	3.07	D	0	Madagascar lowland forests	Jan	3	42.4536	9.56653
1773	1715	-15.6532	50.2756	336.8	0.41	0.37	1	7	2013	1019	N	VIIRS	n	1	294.77	4.51	D	0	Madagascar lowland forests	Jan	3	42.4536	9.56653
1774	1716	-15.4176	50.373	342.49	0.41	0.37	1	7	2013	1019	N	VIIRS	n	1	293.71	13.37	D	0	Madagascar lowland forests	Jan	3	42.4536	9.56653
1775	1717	-15.3601	50.3788	330.45	0.41	0.37	1	7	2013	1019	N	VIIRS	n	1	293.76	2.26	D	0	Madagascar lowland forests	Jan	3	42.4536	9.56653
1776	1718	-15.6379	50.2611	337.71	0.41	0.37	1	7	2013	1019	N	VIIRS	n	1	291.69	7.47	D	0	Madagascar lowland forests	Jan	3	42.4536	9.56653
1777	1719	-15.3641	50.4195	342.39	0.41	0.37	1	7	2013	1019	N	VIIRS	n	1	296.39	16.35	D	0	Madagascar lowland forests	Jan	3	42.4536	9.56653
1778	1720	-15.8396	50.1781	329.98	0.4	0.37	1	7	2013	1019	N	VIIRS	n	1	287.43	15.81	D	0	Madagascar lowland forests	Jan	3	42.4536	9.56653
1779	1721	-15.7157	50.318	333.52	0.41	0.37	1	7	2013	1019	N	VIIRS	n	1	294.51	3.32	D	0	Madagascar lowland forests	Jan	3	42.4536	9.56653
1780	1722	-15.6424	50.321	333.17	0.41	0.37	1	7	2013	1019	N	VIIRS	n	1	294.35	2.44	D	0	Madagascar lowland forests	Jan	3	42.4536	9.56653
1781	1723	-15.255	50.4016	339.32	0.42	0.37	1	7	2013	1019	N	VIIRS	n	1	288	6.29	D	0	Madagascar lowland forests	Jan	3	42.4536	9.56653
1782	1724	-14.6275	50.0542	336.89	0.41	0.37	1	7	2013	1019	N	VIIRS	n	1	299.05	3.73	D	0	Madagascar lowland forests	Jan	3	42.4536	9.56653
1783	1725	-15.4289	50.4346	336.85	0.41	0.37	1	7	2013	1019	N	VIIRS	n	1	295.56	12.38	D	0	Madagascar lowland forests	Jan	3	42.4536	9.56653
1784	1726	-15.4014	50.4299	342.05	0.41	0.37	1	7	2013	1019	N	VIIRS	n	1	304.74	34.55	D	0	Madagascar lowland forests	Jan	3	42.4536	9.56653
1785	1727	-15.3233	50.3732	333.5	0.41	0.37	1	7	2013	1019	N	VIIRS	n	1	290	5.69	D	0	Madagascar lowland forests	Jan	3	42.4536	9.56653
1786	1728	-15.2992	50.4571	334.89	0.42	0.37	1	7	2013	1019	N	VIIRS	n	1	296.77	2.77	D	0	Madagascar lowland forests	Jan	3	42.4536	9.56653
1787	1729	-15.4008	50.4338	348.28	0.42	0.37	1	7	2013	1019	N	VIIRS	n	1	305.35	58.32	D	0	Madagascar lowland forests	Jan	3	42.4536	9.56653
1788	1730	-15.839	50.1819	345.33	0.41	0.37	1	7	2013	1019	N	VIIRS	n	1	290.13	15.81	D	0	Madagascar lowland forests	Jan	3	42.4536	9.56653
1789	1731	-15.7895	50.228	338.69	0.41	0.37	1	7	2013	1019	N	VIIRS	n	1	290.39	3.87	D	0	Madagascar lowland forests	Jan	3	42.4536	9.56653
1790	1732	-15.6549	50.3309	334.43	0.41	0.37	1	7	2013	1019	N	VIIRS	n	1	297.26	15.95	D	0	Madagascar lowland forests	Jan	3	42.4536	9.56653
1791	1733	-14.9036	50.1366	333.3	0.41	0.37	1	7	2013	1019	N	VIIRS	n	1	292.61	2.37	D	0	Madagascar lowland forests	Jan	3	42.4536	9.56653
1792	1734	-15.6555	50.3271	333.79	0.41	0.37	1	7	2013	1019	N	VIIRS	n	1	294.21	15.95	D	0	Madagascar lowland forests	Jan	3	42.4536	9.56653
1793	1735	-15.4911	50.3462	332.31	0.41	0.37	1	7	2013	1019	N	VIIRS	n	1	291.59	2.63	D	0	Madagascar lowland forests	Jan	3	42.4536	9.56653
1794	1736	-15.8561	50.1848	338.64	0.41	0.37	1	7	2013	1019	N	VIIRS	n	1	286.69	4.77	D	0	Madagascar lowland forests	Jan	3	42.4536	9.56653
1795	1737	-15.421	50.3736	349.99	0.41	0.37	1	7	2013	1019	N	VIIRS	n	1	296.37	13.37	D	0	Madagascar lowland forests	Jan	3	42.4536	9.56653
1796	1738	-15.3591	50.4067	339.1	0.41	0.37	1	7	2013	1019	N	VIIRS	n	1	295.36	18.73	D	0	Madagascar lowland forests	Jan	3	42.4536	9.56653
1797	1740	-15.7827	50.27	333.3	0.41	0.37	1	7	2013	1019	N	VIIRS	n	1	295.32	3.19	D	0	Madagascar lowland forests	Jan	3	42.4536	9.56653
1798	1741	-15.8661	50.2098	333.54	0.41	0.37	1	7	2013	1019	N	VIIRS	n	1	285.37	2.92	D	0	Madagascar lowland forests	Jan	3	42.4536	9.56653
1799	1742	-15.1205	50.3467	344.1	0.41	0.37	1	7	2013	1019	N	VIIRS	n	1	297.33	6.43	D	0	Madagascar lowland forests	Jan	3	42.4536	9.56653
1800	1743	-15.4328	50.4435	333.83	0.41	0.37	1	7	2013	1019	N	VIIRS	n	1	295.4	7.76	D	0	Madagascar lowland forests	Jan	3	42.4536	9.56653
1801	1744	-15.8255	50.2225	328.82	0.41	0.37	1	7	2013	1019	N	VIIRS	n	1	291.53	3.16	D	0	Madagascar lowland forests	Jan	3	42.4536	9.56653
1802	1745	-15.5582	50.4053	345.08	0.41	0.37	1	7	2013	1019	N	VIIRS	n	1	295.06	15.18	D	0	Madagascar lowland forests	Jan	3	42.4536	9.56653
1803	1746	-14.701	50.0942	341.01	0.41	0.37	1	7	2013	1019	N	VIIRS	n	1	301.31	4.54	D	0	Madagascar lowland forests	Jan	3	42.4536	9.56653
1804	1747	-15.3179	50.4635	336.85	0.42	0.37	1	7	2013	1019	N	VIIRS	n	1	297.48	8.13	D	0	Madagascar lowland forests	Jan	3	42.4536	9.56653
1805	1748	-15.3979	50.4293	343.3	0.41	0.37	1	7	2013	1019	N	VIIRS	n	1	298.87	14.33	D	0	Madagascar lowland forests	Jan	3	42.4536	9.56653
1806	1749	-15.6	50.2783	333.29	0.41	0.37	1	7	2013	1019	N	VIIRS	n	1	294.16	2.65	D	0	Madagascar lowland forests	Jan	3	42.4536	9.56653
1807	1750	-15.1183	50.3463	342.98	0.41	0.37	1	7	2013	1019	N	VIIRS	n	1	297.49	14.22	D	0	Madagascar lowland forests	Jan	3	42.4536	9.56653
1808	1751	-15.8811	50.2476	331.43	0.41	0.37	1	7	2013	1019	N	VIIRS	n	1	289.63	2.89	D	0	Madagascar lowland forests	Jan	3	42.4536	9.56653
1809	1752	-15.8424	50.1825	341.17	0.41	0.37	1	7	2013	1019	N	VIIRS	n	1	289.69	15.81	D	0	Madagascar lowland forests	Jan	3	42.4536	9.56653
1810	1753	-15.843	50.1787	329.54	0.4	0.37	1	7	2013	1019	N	VIIRS	n	1	287.19	15.81	D	0	Madagascar lowland forests	Jan	3	42.4536	9.56653
1811	1754	-15.6567	50.3194	342.43	0.41	0.37	1	7	2013	1019	N	VIIRS	n	1	295.81	5.51	D	0	Madagascar lowland forests	Jan	3	42.4536	9.56653
1812	1755	-15.8418	50.1863	337.02	0.41	0.37	1	7	2013	1019	N	VIIRS	n	1	287.09	4.87	D	0	Madagascar lowland forests	Jan	3	42.4536	9.56653
1813	1756	-15.8372	50.1932	343.98	0.41	0.37	1	7	2013	1019	N	VIIRS	n	1	287.53	9.11	D	0	Madagascar lowland forests	Jan	3	42.4536	9.56653
1814	1757	-15.6087	50.268	343.09	0.41	0.37	1	7	2013	1019	N	VIIRS	n	1	293.27	9.91	D	0	Madagascar lowland forests	Jan	3	42.4536	9.56653
1815	1758	-13.6597	50.0296	347.3	0.42	0.37	1	7	2013	1019	N	VIIRS	n	1	299.75	8.01	D	0	Madagascar lowland forests	Jan	3	42.4536	9.56653
1816	1759	-15.8289	50.223	335.38	0.41	0.37	1	7	2013	1019	N	VIIRS	n	1	293.06	3.16	D	0	Madagascar lowland forests	Jan	3	42.4536	9.56653
1817	1760	-15.6044	50.2948	346.36	0.41	0.37	1	7	2013	1019	N	VIIRS	n	1	296.06	6.21	D	0	Madagascar lowland forests	Jan	3	42.4536	9.56653
1818	1761	-15.3666	50.404	335.77	0.41	0.37	1	7	2013	1019	N	VIIRS	n	1	292.07	11.81	D	0	Madagascar lowland forests	Jan	3	42.4536	9.56653
1819	1762	-15.577	50.2901	337.33	0.41	0.37	1	7	2013	1019	N	VIIRS	n	1	294.01	5.41	D	0	Madagascar lowland forests	Jan	3	42.4536	9.56653
1820	1763	-15.2656	50.4234	336.52	0.42	0.37	1	7	2013	1019	N	VIIRS	n	1	293.17	2.09	D	0	Madagascar lowland forests	Jan	3	42.4536	9.56653
1821	1764	-15.7774	50.2618	351.76	0.41	0.37	1	7	2013	1019	N	VIIRS	n	1	299.4	15.43	D	0	Madagascar lowland forests	Jan	3	42.4536	9.56653
1822	1765	-15.3945	50.4287	343.49	0.41	0.37	1	7	2013	1019	N	VIIRS	n	1	295.66	14.33	D	0	Madagascar lowland forests	Jan	3	42.4536	9.56653
1823	1766	-15.5826	50.2555	330.3	0.41	0.37	1	7	2013	1019	N	VIIRS	n	1	292.34	1.61	D	0	Madagascar lowland forests	Jan	3	42.4536	9.56653
1824	1767	-15.3205	50.448	337.13	0.42	0.37	1	7	2013	1019	N	VIIRS	n	1	296.41	3.42	D	0	Madagascar lowland forests	Jan	3	42.4536	9.56653
1825	1768	-15.4091	50.3595	332.88	0.41	0.37	1	7	2013	1019	N	VIIRS	n	1	293.88	5.54	D	0	Madagascar lowland forests	Jan	3	42.4536	9.56653
1826	1769	-15.376	50.4335	336.14	0.42	0.37	1	7	2013	1019	N	VIIRS	n	1	298.96	45.49	D	0	Madagascar lowland forests	Jan	3	42.4536	9.56653
1827	1770	-15.1199	50.3505	333.9	0.41	0.37	1	7	2013	1019	N	VIIRS	n	1	297.42	6.43	D	0	Madagascar lowland forests	Jan	3	42.4536	9.56653
1828	1771	-15.8964	50.1955	333.15	0.41	0.37	1	7	2013	1019	N	VIIRS	n	1	284.1	7.99	D	0	Madagascar lowland forests	Jan	3	42.4536	9.56653
1829	1772	-15.3585	50.3667	337.5	0.41	0.37	1	7	2013	1019	N	VIIRS	n	1	292.86	2.97	D	0	Madagascar lowland forests	Jan	3	42.4536	9.56653
1830	1773	-15.8743	50.1801	336.85	0.4	0.37	1	7	2013	1019	N	VIIRS	n	1	287.56	13.51	D	0	Madagascar lowland forests	Jan	3	42.4536	9.56653
1831	1774	-15.6701	50.2353	345.75	0.41	0.37	1	7	2013	1019	N	VIIRS	n	1	292.34	15.53	D	0	Madagascar lowland forests	Jan	3	42.4536	9.56653
1832	1775	-15.287	50.467	345.86	0.42	0.37	1	7	2013	1019	N	VIIRS	n	1	298.75	12.95	D	0	Madagascar lowland forests	Jan	3	42.4536	9.56653
1833	1776	-15.5586	50.3816	333.2	0.41	0.37	1	7	2013	1019	N	VIIRS	n	1	294.27	3.83	D	0	Madagascar lowland forests	Jan	3	42.4536	9.56653
1834	1777	-15.5214	50.399	335.01	0.41	0.37	1	7	2013	1019	N	VIIRS	n	1	294.21	2.66	D	0	Madagascar lowland forests	Jan	3	42.4536	9.56653
1835	1778	-15.8536	50.1999	336.18	0.41	0.37	1	7	2013	1019	N	VIIRS	n	1	288.67	5.14	D	0	Madagascar lowland forests	Jan	3	42.4536	9.56653
1836	1779	-15.1177	50.3501	333.51	0.41	0.37	1	7	2013	1019	N	VIIRS	n	1	296.31	14.22	D	0	Madagascar lowland forests	Jan	3	42.4536	9.56653
1837	1780	-15.0534	50.3313	335.26	0.41	0.37	1	7	2013	1019	N	VIIRS	n	1	297.96	3.12	D	0	Madagascar lowland forests	Jan	3	42.4536	9.56653
1838	1781	-15.7917	50.2363	344.3	0.41	0.37	1	7	2013	1019	N	VIIRS	n	1	296.12	17.25	D	0	Madagascar lowland forests	Jan	3	42.4536	9.56653
1839	1782	-15.8707	50.2028	342.04	0.41	0.37	1	7	2013	1019	N	VIIRS	n	1	287.46	20.18	D	0	Madagascar lowland forests	Jan	3	42.4536	9.56653
1840	1783	-15.5479	50.4036	329.62	0.41	0.37	1	7	2013	1019	N	VIIRS	n	1	293.95	3.98	D	0	Madagascar lowland forests	Jan	3	42.4536	9.56653
1841	1784	-15.3967	50.3932	338.8	0.41	0.37	1	7	2013	1019	N	VIIRS	n	1	296.41	4.45	D	0	Madagascar lowland forests	Jan	3	42.4536	9.56653
1842	1785	-15.7802	50.2662	340.84	0.41	0.37	1	7	2013	1019	N	VIIRS	n	1	303.07	159.94	D	0	Madagascar lowland forests	Jan	3	42.4536	9.56653
1843	1786	-15.3491	50.4249	331.21	0.42	0.37	1	7	2013	1019	N	VIIRS	n	1	294.96	3.21	D	0	Madagascar lowland forests	Jan	3	42.4536	9.56653
1844	1787	-15.3929	50.4165	330.37	0.41	0.37	1	7	2013	1019	N	VIIRS	n	1	295.02	33.62	D	0	Madagascar lowland forests	Jan	3	42.4536	9.56653
1845	1788	-15.3616	50.4351	335.67	0.42	0.37	1	7	2013	1019	N	VIIRS	n	1	299.47	43.56	D	0	Madagascar lowland forests	Jan	3	42.4536	9.56653
1846	1789	-15.3923	50.4204	338.78	0.41	0.37	1	7	2013	1019	N	VIIRS	n	1	301.02	33.62	D	0	Madagascar lowland forests	Jan	3	42.4536	9.56653
1847	1790	-15.6786	50.2484	330.83	0.41	0.37	1	7	2013	1019	N	VIIRS	n	1	293.02	2.17	D	0	Madagascar lowland forests	Jan	3	42.4536	9.56653
1848	1791	-13.9287	50.055	337.06	0.41	0.37	1	7	2013	1019	N	VIIRS	n	1	302.72	2.27	D	0	Madagascar lowland forests	Jan	3	42.4536	9.56653
1849	1792	-15.3754	50.4374	332.13	0.42	0.37	1	7	2013	1019	N	VIIRS	n	1	295.09	11.77	D	0	Madagascar lowland forests	Jan	3	42.4536	9.56653
1850	1793	-15.387	50.4314	340.02	0.42	0.37	1	7	2013	1019	N	VIIRS	n	1	297.86	5.59	D	0	Madagascar lowland forests	Jan	3	42.4536	9.56653
1851	1794	-15.8725	50.1915	347.16	0.41	0.37	1	7	2013	1019	N	VIIRS	n	1	289.57	8.64	D	0	Madagascar lowland forests	Jan	3	42.4536	9.56653
1852	1795	-15.8363	50.2204	334.96	0.41	0.37	1	7	2013	1019	N	VIIRS	n	1	291.2	6.13	D	0	Madagascar lowland forests	Jan	3	42.4536	9.56653
1853	1796	-15.8908	50.1868	332.97	0.4	0.37	1	7	2013	1019	N	VIIRS	n	1	285.37	4.13	D	0	Madagascar lowland forests	Jan	3	42.4536	9.56653
1854	1797	-15.8446	50.1906	335.42	0.41	0.37	1	7	2013	1019	N	VIIRS	n	1	287.92	3.22	D	0	Madagascar lowland forests	Jan	3	42.4536	9.56653
1855	1798	-15.3926	50.3965	335.4	0.41	0.37	1	7	2013	1019	N	VIIRS	n	1	293.42	4.45	D	0	Madagascar lowland forests	Jan	3	42.4536	9.56653
1856	1799	-15.3086	50.3988	331.89	0.41	0.37	1	7	2013	1019	N	VIIRS	n	1	292.36	2.04	D	0	Madagascar lowland forests	Jan	3	42.4536	9.56653
1857	1800	-15.8472	50.2184	344.69	0.41	0.37	1	7	2013	1019	N	VIIRS	n	1	290.54	14.44	D	0	Madagascar lowland forests	Jan	3	42.4536	9.56653
1858	1801	-15.8428	50.202	334.51	0.41	0.37	1	7	2013	1019	N	VIIRS	n	1	289.87	3.12	D	0	Madagascar lowland forests	Jan	3	42.4536	9.56653
1859	1802	-13.8905	50.0289	334.84	0.41	0.37	1	7	2013	1019	N	VIIRS	n	1	297.74	1.16	D	0	Madagascar lowland forests	Jan	3	42.4536	9.56653
1860	1803	-15.8456	50.2064	333.04	0.41	0.37	1	7	2013	1019	N	VIIRS	n	1	289.71	3.12	D	0	Madagascar lowland forests	Jan	3	42.4536	9.56653
1861	1804	-15.845	50.2102	333.17	0.41	0.37	1	7	2013	1019	N	VIIRS	n	1	291.1	4.91	D	0	Madagascar lowland forests	Jan	3	42.4536	9.56653
1862	1805	-15.4267	50.4263	344.35	0.41	0.37	1	7	2013	1019	N	VIIRS	n	1	297.2	5.86	D	0	Madagascar lowland forests	Jan	3	42.4536	9.56653
1863	1806	-15.681	50.2333	331.67	0.41	0.37	1	7	2013	1019	N	VIIRS	n	1	295.12	3.58	D	0	Madagascar lowland forests	Jan	3	42.4536	9.56653
1864	1807	-15.2588	50.3345	333.91	0.41	0.37	1	7	2013	1019	N	VIIRS	n	1	289.03	4.86	D	0	Madagascar lowland forests	Jan	3	42.4536	9.56653
1865	1808	-15.3826	50.4147	333.62	0.41	0.37	1	7	2013	1019	N	VIIRS	n	1	291.7	2.25	D	0	Madagascar lowland forests	Jan	3	42.4536	9.56653
1866	1809	-15.3932	50.3926	342.88	0.41	0.37	1	7	2013	1019	N	VIIRS	n	1	295.23	4.45	D	0	Madagascar lowland forests	Jan	3	42.4536	9.56653
1867	1810	-15.4517	50.4149	346.45	0.41	0.37	1	7	2013	1019	N	VIIRS	n	1	294.66	6.99	D	0	Madagascar lowland forests	Jan	3	42.4536	9.56653
1868	1811	-15.3184	50.4483	342.71	0.42	0.37	1	7	2013	1019	N	VIIRS	n	1	295.97	4.9	D	0	Madagascar lowland forests	Jan	3	42.4536	9.56653
1869	1812	-15.6652	50.3251	341.85	0.41	0.37	1	7	2013	1019	N	VIIRS	n	1	296.86	22.18	D	0	Madagascar lowland forests	Jan	3	42.4536	9.56653
1870	1813	-15.4479	50.3944	334.57	0.41	0.37	1	7	2013	1019	N	VIIRS	n	1	295.77	3.27	D	0	Madagascar lowland forests	Jan	3	42.4536	9.56653
1871	1814	-14.319	49.9517	334.4	0.41	0.37	1	7	2013	1019	N	VIIRS	n	1	299.92	3.15	D	0	Madagascar lowland forests	Jan	3	42.4536	9.56653
1872	1815	-15.3813	50.4224	337.01	0.41	0.37	1	7	2013	1019	N	VIIRS	n	1	294.01	4.42	D	0	Madagascar lowland forests	Jan	3	42.4536	9.56653
1873	1816	-15.6648	50.313	335.74	0.41	0.37	1	7	2013	1019	N	VIIRS	n	1	296.75	21.68	D	0	Madagascar lowland forests	Jan	3	42.4536	9.56653
1874	1817	-15.7402	50.2749	335.35	0.41	0.37	1	7	2013	1019	N	VIIRS	n	1	294.31	6.28	D	0	Madagascar lowland forests	Jan	3	42.4536	9.56653
1875	1818	-15.382	50.4186	334.9	0.41	0.37	1	7	2013	1019	N	VIIRS	n	1	291.08	2.25	D	0	Madagascar lowland forests	Jan	3	42.4536	9.56653
1876	1819	-15.2869	50.3355	332.35	0.41	0.37	1	7	2013	1019	N	VIIRS	n	1	287.41	10.22	D	0	Madagascar lowland forests	Jan	3	42.4536	9.56653
1877	1820	-13.9253	50.0545	335.98	0.41	0.37	1	7	2013	1019	N	VIIRS	n	1	301.89	2.27	D	0	Madagascar lowland forests	Jan	3	42.4536	9.56653
1878	1821	-15.3788	50.438	336.11	0.42	0.37	1	7	2013	1019	N	VIIRS	n	1	297.26	30.3	D	0	Madagascar lowland forests	Jan	3	42.4536	9.56653
1879	1822	-15.6836	50.234	329.39	0.41	0.37	1	7	2013	1019	N	VIIRS	n	1	293.74	3.55	D	0	Madagascar lowland forests	Jan	3	42.4536	9.56653
1880	1823	-15.3873	50.4075	334.26	0.41	0.37	1	7	2013	1019	N	VIIRS	n	1	290.78	3.42	D	0	Madagascar lowland forests	Jan	3	42.4536	9.56653
1881	1824	-15.3423	50.3364	329.87	0.41	0.37	1	7	2013	1019	N	VIIRS	n	1	290.06	6.05	D	0	Madagascar lowland forests	Jan	3	42.4536	9.56653
1882	1825	-15.6811	50.2492	336.38	0.41	0.37	1	7	2013	1019	N	VIIRS	n	1	293.42	3.05	D	0	Madagascar lowland forests	Jan	3	42.4536	9.56653
1883	1826	-15.7904	50.2439	334.77	0.41	0.37	1	7	2013	1019	N	VIIRS	n	1	295.66	5.01	D	0	Madagascar lowland forests	Jan	3	42.4536	9.56653
1884	1827	-15.4255	50.434	337.24	0.41	0.37	1	7	2013	1019	N	VIIRS	l	1	307.68	116.42	D	0	Madagascar lowland forests	Jan	3	42.4536	9.56653
1885	1828	-15.8103	50.2512	334.39	0.41	0.37	1	7	2013	1019	N	VIIRS	n	1	292.84	7.47	D	0	Madagascar lowland forests	Jan	3	42.4536	9.56653
1886	1829	-15.8072	50.2702	331.06	0.41	0.37	1	7	2013	1019	N	VIIRS	n	1	293.09	2.65	D	0	Madagascar lowland forests	Jan	3	42.4536	9.56653
1887	1830	-15.788	50.2591	336.55	0.41	0.37	1	7	2013	1019	N	VIIRS	n	1	297.09	4.97	D	0	Madagascar lowland forests	Jan	3	42.4536	9.56653
1888	1831	-15.893	50.1949	350.66	0.41	0.37	1	7	2013	1019	N	VIIRS	n	1	287.42	7.99	D	0	Madagascar lowland forests	Jan	3	42.4536	9.56653
1889	1832	-15.5816	50.283	340.31	0.41	0.37	1	7	2013	1019	N	VIIRS	n	1	298.24	19.86	D	0	Madagascar lowland forests	Jan	3	42.4536	9.56653
1890	1833	-14.5023	49.7414	331.36	0.4	0.37	1	7	2013	1019	N	VIIRS	n	1	296.53	3.07	D	0	Madagascar lowland forests	Jan	3	42.4536	9.56653
1891	1834	-15.2857	50.3431	331.32	0.41	0.37	1	7	2013	1019	N	VIIRS	n	1	285.12	3.89	D	0	Madagascar lowland forests	Jan	3	42.4536	9.56653
1892	1835	-15.8199	50.2137	330.93	0.41	0.37	1	7	2013	1019	N	VIIRS	n	1	288.59	2.21	D	0	Madagascar lowland forests	Jan	3	42.4536	9.56653
1893	1836	-15.8107	50.2708	342.8	0.41	0.37	1	7	2013	1019	N	VIIRS	n	1	296.98	27.78	D	0	Madagascar lowland forests	Jan	3	42.4536	9.56653
1894	1837	-14.9907	50.2255	331.9	0.41	0.37	1	7	2013	1019	N	VIIRS	n	1	289.04	3.75	D	0	Madagascar lowland forests	Jan	3	42.4536	9.56653
1895	1838	-15.8038	50.2696	331.75	0.41	0.37	1	7	2013	1019	N	VIIRS	n	1	294.3	2.65	D	0	Madagascar lowland forests	Jan	3	42.4536	9.56653
1896	1839	-15.8109	50.2474	331.5	0.41	0.37	1	7	2013	1019	N	VIIRS	n	1	293.09	6.67	D	0	Madagascar lowland forests	Jan	3	42.4536	9.56653
1897	1840	-15.7979	50.2412	329.78	0.41	0.37	1	7	2013	1019	N	VIIRS	n	1	293.51	1.49	D	0	Madagascar lowland forests	Jan	3	42.4536	9.56653
1898	1841	-15.8143	50.205	332.97	0.41	0.37	1	7	2013	1019	N	VIIRS	n	1	292.77	5.95	D	0	Madagascar lowland forests	Jan	3	42.4536	9.56653
1899	1842	-15.8013	50.2418	329.97	0.41	0.37	1	7	2013	1019	N	VIIRS	n	1	295.08	2.02	D	0	Madagascar lowland forests	Jan	3	42.4536	9.56653
1900	1843	-15.5329	49.5584	331	0.39	0.36	1	7	2013	1019	N	VIIRS	n	1	284.22	3.32	D	0	Madagascar lowland forests	Jan	3	42.4536	9.56653
1901	1844	-15.8072	50.2272	351.8	0.41	0.37	1	7	2013	1019	N	VIIRS	n	1	295.22	27.02	D	0	Madagascar lowland forests	Jan	3	42.4536	9.56653
1902	1845	-13.9021	50.0664	337.42	0.41	0.37	1	7	2013	1019	N	VIIRS	n	1	302.82	9.3	D	0	Madagascar lowland forests	Jan	3	42.4536	9.56653
1903	1846	-15.7885	50.2362	334.6	0.41	0.37	1	7	2013	1019	N	VIIRS	n	1	292.85	3.2	D	0	Madagascar lowland forests	Jan	3	42.4536	9.56653
1904	1847	-15.7897	50.2286	335.3	0.41	0.37	1	7	2013	1019	N	VIIRS	n	1	291.4	4.38	D	0	Madagascar lowland forests	Jan	3	42.4536	9.56653
1905	1848	-15.6904	50.2783	343.21	0.41	0.37	1	7	2013	1019	N	VIIRS	n	1	294.35	5.66	D	0	Madagascar lowland forests	Jan	3	42.4536	9.56653
1906	1849	-15.0456	50.3142	333.51	0.41	0.37	1	7	2013	1019	N	VIIRS	n	1	294.74	1.71	D	0	Madagascar lowland forests	Jan	3	42.4536	9.56653
1907	1850	-13.6625	50.034	351.18	0.42	0.37	1	7	2013	1019	N	VIIRS	n	1	301.02	5.48	D	0	Madagascar lowland forests	Jan	3	42.4536	9.56653
1908	1851	-15.6879	50.2073	345.81	0.41	0.37	1	7	2013	1019	N	VIIRS	n	1	296.65	15.91	D	0	Madagascar lowland forests	Jan	3	42.4536	9.56653
1909	1852	-15.6611	50.3359	334.75	0.41	0.37	1	7	2013	1019	N	VIIRS	n	1	294.88	4.04	D	0	Madagascar lowland forests	Jan	3	42.4536	9.56653
1910	1853	-15.6973	50.3227	336.53	0.41	0.37	1	7	2013	1019	N	VIIRS	n	1	294.78	2.84	D	0	Madagascar lowland forests	Jan	3	42.4536	9.56653
1911	1854	-15.4558	50.368	332.51	0.41	0.37	1	7	2013	1019	N	VIIRS	n	1	293.97	3.47	D	0	Madagascar lowland forests	Jan	3	42.4536	9.56653
1912	1855	-15.5985	50.3529	337.69	0.41	0.37	1	7	2013	1019	N	VIIRS	n	1	296.72	16.49	D	0	Madagascar lowland forests	Jan	3	42.4536	9.56653
1913	1856	-15.0049	50.2476	332.67	0.41	0.37	1	7	2013	1019	N	VIIRS	n	1	290.36	2.16	D	0	Madagascar lowland forests	Jan	3	42.4536	9.56653
1914	1857	-15.8629	50.186	334.24	0.41	0.37	1	7	2013	1019	N	VIIRS	n	1	285.9	3.01	D	0	Madagascar lowland forests	Jan	3	42.4536	9.56653
1915	1858	-15.5885	50.2841	334.37	0.41	0.37	1	7	2013	1019	N	VIIRS	n	1	295.17	5.14	D	0	Madagascar lowland forests	Jan	3	42.4536	9.56653
1916	1859	-15.4489	50.4105	338.08	0.41	0.37	1	7	2013	1019	N	VIIRS	n	1	294.93	6.99	D	0	Madagascar lowland forests	Jan	3	42.4536	9.56653
1917	1860	-15.4586	50.3724	347.44	0.41	0.37	1	7	2013	1019	N	VIIRS	n	1	296.26	9.35	D	0	Madagascar lowland forests	Jan	3	42.4536	9.56653
1918	1861	-15.3553	50.43	340.99	0.42	0.37	1	7	2013	1019	N	VIIRS	n	1	297.68	20.72	D	0	Madagascar lowland forests	Jan	3	42.4536	9.56653
1919	1862	-15.365	50.4357	341.05	0.42	0.37	1	7	2013	1019	N	VIIRS	n	1	296.64	4.32	D	0	Madagascar lowland forests	Jan	3	42.4536	9.56653
1920	1863	-15.853	50.2037	337.81	0.41	0.37	1	7	2013	1019	N	VIIRS	n	1	293.21	23.49	D	0	Madagascar lowland forests	Jan	3	42.4536	9.56653
1921	1864	-15.3801	50.3427	335.76	0.41	0.37	1	7	2013	1019	N	VIIRS	n	1	293.61	11.66	D	0	Madagascar lowland forests	Jan	3	42.4536	9.56653
1922	1865	-15.8498	50.1798	334.31	0.4	0.37	1	7	2013	1019	N	VIIRS	n	1	287.07	4.42	D	0	Madagascar lowland forests	Jan	3	42.4536	9.56653
1923	1866	-15.7873	50.2439	329.81	0.41	0.37	1	7	2013	1019	N	VIIRS	n	1	294.79	3.48	D	0	Madagascar lowland forests	Jan	3	42.4536	9.56653
1924	1867	-15.7768	50.2656	340.8	0.41	0.37	1	7	2013	1019	N	VIIRS	n	1	302.09	15.43	D	0	Madagascar lowland forests	Jan	3	42.4536	9.56653
1925	1868	-15.8422	50.2058	340.62	0.41	0.37	1	7	2013	1019	N	VIIRS	n	1	290.48	3.12	D	0	Madagascar lowland forests	Jan	3	42.4536	9.56653
1926	1869	-15.2117	50.2633	333.34	0.41	0.37	1	7	2013	1019	N	VIIRS	n	1	284.38	2.86	D	0	Madagascar lowland forests	Jan	3	42.4536	9.56653
1927	1870	-15.6854	50.2657	329.76	0.41	0.37	1	7	2013	1019	N	VIIRS	n	1	293.3	4.61	D	0	Madagascar lowland forests	Jan	3	42.4536	9.56653
1928	1871	-15.6051	50.3342	329.79	0.41	0.37	1	7	2013	1019	N	VIIRS	n	1	293.82	1.57	D	0	Madagascar lowland forests	Jan	3	42.4536	9.56653
1929	1872	-15.5645	50.4104	333.51	0.41	0.37	1	7	2013	1019	N	VIIRS	n	1	294.99	3.5	D	0	Madagascar lowland forests	Jan	3	42.4536	9.56653
1930	1873	-15.8539	50.1766	332.11	0.4	0.37	1	7	2013	1019	N	VIIRS	n	1	286.84	2.6	D	0	Madagascar lowland forests	Jan	3	42.4536	9.56653
1931	1874	-15.6022	50.3297	336.91	0.41	0.37	1	7	2013	1019	N	VIIRS	n	1	295.42	12.02	D	0	Madagascar lowland forests	Jan	3	42.4536	9.56653
1932	1875	-15.8843	50.2052	329.05	0.41	0.37	1	7	2013	1019	N	VIIRS	n	1	286.52	5.21	D	0	Madagascar lowland forests	Jan	3	42.4536	9.56653
1933	1876	-15.8496	50.2031	350.52	0.41	0.37	1	7	2013	1019	N	VIIRS	n	1	290.31	23.49	D	0	Madagascar lowland forests	Jan	3	42.4536	9.56653
1934	1877	-15.5152	50.3939	344.19	0.41	0.37	1	7	2013	1019	N	VIIRS	n	1	293.9	9.9	D	0	Madagascar lowland forests	Jan	3	42.4536	9.56653
1935	1878	-14.3203	50.1365	336.76	0.41	0.37	1	7	2013	1019	N	VIIRS	n	1	300.08	3.14	D	0	Madagascar lowland forests	Jan	3	42.4536	9.56653
1936	1879	-15.687	50.2777	338.08	0.41	0.37	1	7	2013	1019	N	VIIRS	n	1	292.78	5.66	D	0	Madagascar lowland forests	Jan	3	42.4536	9.56653
1937	1880	-14.2474	50.0691	334.43	0.41	0.37	1	7	2013	1019	N	VIIRS	n	1	298.93	2.13	D	0	Madagascar lowland forests	Jan	3	42.4536	9.56653
1938	1881	-14.7016	50.0904	338.91	0.41	0.37	1	7	2013	1019	N	VIIRS	n	1	300.63	3.12	D	0	Madagascar lowland forests	Jan	3	42.4536	9.56653
1939	1882	-15.774	50.2612	334.87	0.41	0.37	1	7	2013	1019	N	VIIRS	n	1	295.3	15.43	D	0	Madagascar lowland forests	Jan	3	42.4536	9.56653
1940	1883	-15.3286	50.4062	331.2	0.41	0.37	1	7	2013	1019	N	VIIRS	n	1	293.41	1.63	D	0	Madagascar lowland forests	Jan	3	42.4536	9.56653
1941	1884	-15.4552	50.3718	344.16	0.41	0.37	1	7	2013	1019	N	VIIRS	n	1	293.02	9.35	D	0	Madagascar lowland forests	Jan	3	42.4536	9.56653
1942	1885	-15.5919	50.2848	329.21	0.41	0.37	1	7	2013	1019	N	VIIRS	n	1	294.61	2.72	D	0	Madagascar lowland forests	Jan	3	42.4536	9.56653
1943	1886	-15.8809	50.2046	337.14	0.41	0.37	1	7	2013	1019	N	VIIRS	n	1	286.4	6.21	D	0	Madagascar lowland forests	Jan	3	42.4536	9.56653
1944	1887	-15.6913	50.251	333.58	0.41	0.37	1	7	2013	1019	N	VIIRS	n	1	294	3.11	D	0	Madagascar lowland forests	Jan	3	42.4536	9.56653
1945	1888	-15.371	50.4207	329.84	0.41	0.37	1	7	2013	1019	N	VIIRS	n	1	295.03	2.99	D	0	Madagascar lowland forests	Jan	3	42.4536	9.56653
1946	1889	-15.3704	50.4246	332.99	0.41	0.37	1	7	2013	1019	N	VIIRS	n	1	295.78	2.99	D	0	Madagascar lowland forests	Jan	3	42.4536	9.56653
1947	1890	-15.3697	50.4285	331.05	0.42	0.37	1	7	2013	1019	N	VIIRS	n	1	294.88	3.71	D	0	Madagascar lowland forests	Jan	3	42.4536	9.56653
1948	1891	-15.6907	50.2117	329	0.41	0.37	1	7	2013	1019	N	VIIRS	n	1	294.96	4.01	D	0	Madagascar lowland forests	Jan	3	42.4536	9.56653
1949	1892	-15.0984	50.2715	333.11	0.41	0.37	1	7	2013	1019	N	VIIRS	n	1	295.45	7.53	D	0	Madagascar lowland forests	Jan	3	42.4536	9.56653
1950	1893	-15.8685	50.1947	338.19	0.41	0.37	1	7	2013	1019	N	VIIRS	n	1	287.65	6.95	D	0	Madagascar lowland forests	Jan	3	42.4536	9.56653
1951	1894	-15.5455	50.4031	332.53	0.41	0.37	1	7	2013	1019	N	VIIRS	n	1	294.22	4.23	D	0	Madagascar lowland forests	Jan	3	42.4536	9.56653
1952	1895	-15.8747	50.1996	344.1	0.41	0.37	1	7	2013	1019	N	VIIRS	n	1	291.39	20.18	D	0	Madagascar lowland forests	Jan	3	42.4536	9.56653
1953	1896	-15.3416	50.3402	331.94	0.41	0.37	1	7	2013	1019	N	VIIRS	n	1	289.73	6.05	D	0	Madagascar lowland forests	Jan	3	42.4536	9.56653
1954	1897	-15.5695	50.3796	346.04	0.41	0.37	1	7	2013	1019	N	VIIRS	n	1	301.54	38.54	D	0	Madagascar lowland forests	Jan	3	42.4536	9.56653
1955	1898	-14.6319	50.0041	332.16	0.41	0.37	1	7	2013	1019	N	VIIRS	n	1	295.07	1.74	D	0	Madagascar lowland forests	Jan	3	42.4536	9.56653
1956	1899	-14.6227	50.018	339.8	0.41	0.37	1	7	2013	1019	N	VIIRS	n	1	295.11	6.16	D	0	Madagascar lowland forests	Jan	3	42.4536	9.56653
1957	1900	-14.737	50.0416	333.35	0.41	0.37	1	7	2013	1019	N	VIIRS	n	1	298.96	3.41	D	0	Madagascar lowland forests	Jan	3	42.4536	9.56653
1958	1901	-15.5617	50.4059	343.26	0.41	0.37	1	7	2013	1019	N	VIIRS	n	1	297.76	15.18	D	0	Madagascar lowland forests	Jan	3	42.4536	9.56653
1959	1902	-14.6606	50.1267	341.8	0.41	0.37	1	7	2013	1019	N	VIIRS	n	1	302.2	14.6	D	0	Madagascar lowland forests	Jan	3	42.4536	9.56653
1960	1903	-14.6265	50.0544	334.18	0.41	0.37	1	7	2013	1019	N	VIIRS	n	1	298.74	4.03	D	0	Madagascar lowland forests	Jan	3	42.4536	9.56653
1961	1904	-15.6669	50.2779	346.2	0.41	0.37	1	7	2013	1019	N	VIIRS	n	1	294.62	6.4	D	0	Madagascar lowland forests	Jan	3	42.4536	9.56653
1962	1912	-14.9219	50.1982	340.9	0.41	0.37	1	7	2013	1019	N	VIIRS	n	1	295.16	15.67	D	0	Madagascar lowland forests	Jan	3	42.4536	9.56653
1963	1913	-13.8763	50.0146	333.19	0.41	0.37	1	7	2013	1019	N	VIIRS	n	1	301.23	2.36	D	0	Madagascar lowland forests	Jan	3	42.4536	9.56653
1964	1914	-13.8692	50.0371	345.09	0.41	0.37	1	7	2013	1019	N	VIIRS	n	1	301.74	6.07	D	0	Madagascar lowland forests	Jan	3	42.4536	9.56653
1965	1915	-13.8698	50.0331	335.54	0.41	0.37	1	7	2013	1019	N	VIIRS	n	1	300.7	6.07	D	0	Madagascar lowland forests	Jan	3	42.4536	9.56653
1966	1916	-13.8663	50.0326	330.86	0.41	0.37	1	7	2013	1019	N	VIIRS	n	1	297.57	2.83	D	0	Madagascar lowland forests	Jan	3	42.4536	9.56653
1967	1917	-14.9392	50.2602	339.15	0.41	0.37	1	7	2013	1019	N	VIIRS	n	1	295.25	8.31	D	0	Madagascar lowland forests	Jan	3	42.4536	9.56653
1968	1918	-13.852	50.0341	336.75	0.41	0.37	1	7	2013	1019	N	VIIRS	n	1	299.55	4.72	D	0	Madagascar lowland forests	Jan	3	42.4536	9.56653
1969	1919	-14.9286	50.2387	346.23	0.41	0.37	1	7	2013	1019	N	VIIRS	n	1	292.19	8.47	D	0	Madagascar lowland forests	Jan	3	42.4536	9.56653
1970	1920	-14.9254	50.1987	331.29	0.41	0.37	1	7	2013	1019	N	VIIRS	n	1	291.85	3.91	D	0	Madagascar lowland forests	Jan	3	42.4536	9.56653
1971	1921	-13.8526	50.0302	342.23	0.41	0.37	1	7	2013	1019	N	VIIRS	n	1	301.67	4.72	D	0	Madagascar lowland forests	Jan	3	42.4536	9.56653
1972	1922	-13.8395	50.0237	332.73	0.41	0.37	1	7	2013	1019	N	VIIRS	n	1	299.53	1.24	D	0	Madagascar lowland forests	Jan	3	42.4536	9.56653
1973	1923	-14.9213	50.2021	346.04	0.41	0.37	1	7	2013	1019	N	VIIRS	n	1	294.97	9.25	D	0	Madagascar lowland forests	Jan	3	42.4536	9.56653
1974	1924	-13.825	50.0255	335.62	0.41	0.37	1	7	2013	1019	N	VIIRS	n	1	303	9.02	D	0	Madagascar lowland forests	Jan	3	42.4536	9.56653
1975	1925	-13.8257	50.0215	331.69	0.41	0.37	1	7	2013	1019	N	VIIRS	n	1	298.55	6	D	0	Madagascar lowland forests	Jan	3	42.4536	9.56653
1976	1926	-13.8216	50.0249	331.42	0.41	0.37	1	7	2013	1019	N	VIIRS	n	1	298.95	9.02	D	0	Madagascar lowland forests	Jan	3	42.4536	9.56653
1977	1927	-13.7618	50.011	341.68	0.41	0.37	1	7	2013	1019	N	VIIRS	n	1	302.17	5.43	D	0	Madagascar lowland forests	Jan	3	42.4536	9.56653
1978	1928	-13.7624	50.0071	342.75	0.41	0.37	1	7	2013	1019	N	VIIRS	n	1	304.19	5.43	D	0	Madagascar lowland forests	Jan	3	42.4536	9.56653
1979	1929	-15.4616	49.5202	331.75	0.39	0.36	1	7	2013	1019	N	VIIRS	n	1	282.01	5.25	D	0	Madagascar lowland forests	Jan	3	42.4536	9.56653
1980	1930	-15.4655	49.5172	341.22	0.39	0.36	1	7	2013	1019	N	VIIRS	n	1	283.39	3.84	D	0	Madagascar lowland forests	Jan	3	42.4536	9.56653
1981	1931	-15.465	49.5208	331.61	0.39	0.36	1	7	2013	1019	N	VIIRS	n	1	283.24	3.84	D	0	Madagascar lowland forests	Jan	3	42.4536	9.56653
1982	1933	-14.7864	49.9527	346.51	0.41	0.37	1	7	2013	1019	N	VIIRS	n	1	298.09	7.05	D	0	Madagascar lowland forests	Jan	3	42.4536	9.56653
1983	1934	-15.4876	49.5394	340.78	0.39	0.36	1	7	2013	1019	N	VIIRS	n	1	288.77	5.38	D	0	Madagascar lowland forests	Jan	3	42.4536	9.56653
1984	1935	-15.2548	50.2942	334.2	0.41	0.37	1	7	2013	1019	N	VIIRS	n	1	283.32	2.15	D	0	Madagascar lowland forests	Jan	3	42.4536	9.56653
1985	1936	-15.3296	50.2675	331.02	0.41	0.37	1	7	2013	1019	N	VIIRS	n	1	285.82	2.34	D	0	Madagascar lowland forests	Jan	3	42.4536	9.56653
1986	1937	-15.2679	50.257	333.36	0.41	0.37	1	7	2013	1019	N	VIIRS	n	1	287.55	4.91	D	0	Madagascar lowland forests	Jan	3	42.4536	9.56653
1987	1938	-14.0672	49.9087	338.1	0.41	0.37	1	7	2013	1019	N	VIIRS	n	1	298.23	3.51	D	0	Madagascar lowland forests	Jan	3	42.4536	9.56653
1988	1939	-13.8755	49.9084	332.05	0.41	0.37	1	7	2013	1019	N	VIIRS	n	1	300.18	2.22	D	0	Madagascar lowland forests	Jan	3	42.4536	9.56653
1989	1943	-13.4478	49.3702	337.19	0.4	0.37	1	7	2013	1019	N	VIIRS	n	1	300.68	3.36	D	0	Madagascar lowland forests	Jan	3	42.4536	9.56653
1990	1947	-14.1559	49.9004	336.06	0.41	0.37	1	7	2013	1019	N	VIIRS	n	1	296.63	2.83	D	0	Madagascar lowland forests	Jan	3	42.4536	9.56653
1991	1949	-14.0584	49.9859	336.22	0.41	0.37	1	7	2013	1019	N	VIIRS	n	1	300.85	2.11	D	0	Madagascar lowland forests	Jan	3	42.4536	9.56653
1992	1950	-13.5527	49.4365	348.03	0.4	0.37	1	7	2013	1019	N	VIIRS	n	1	303.73	5.22	D	0	Madagascar lowland forests	Jan	3	42.4536	9.56653
1993	1951	-13.5493	49.4359	340.82	0.4	0.37	1	7	2013	1019	N	VIIRS	n	1	302.02	5.22	D	0	Madagascar lowland forests	Jan	3	42.4536	9.56653
1994	1954	-14.0326	49.8834	335.83	0.41	0.37	1	7	2013	1019	N	VIIRS	n	1	298.71	39.71	D	0	Madagascar lowland forests	Jan	3	42.4536	9.56653
1995	1957	-14.0609	49.9705	337.39	0.41	0.37	1	7	2013	1019	N	VIIRS	n	1	302.13	3.57	D	0	Madagascar lowland forests	Jan	3	42.4536	9.56653
1996	1960	-14.2135	49.9732	332.31	0.41	0.37	1	7	2013	1019	N	VIIRS	n	1	296.96	2.78	D	0	Madagascar lowland forests	Jan	3	42.4536	9.56653
1997	1963	-14.272	49.9595	337.71	0.41	0.37	1	7	2013	1019	N	VIIRS	n	1	302.83	4.43	D	0	Madagascar lowland forests	Jan	3	42.4536	9.56653
1998	1968	-21.0999	48.2555	330.25	0.44	0.46	1	8	2013	958	N	VIIRS	n	1	296.21	4.26	D	0	Madagascar lowland forests	Jan	3	42.4536	9.56653
[truncated: 402,260+ more rows]
