# Supplementary material for: The burning island: Spatiotemporal patterns of fire occurrence in Madagascar
Source: PLoS One. 2022 Mar 31;17(3):e0263313. doi: 10.1371/journal.pone.0263313 (PMC8970516; doi:10.1371/journal.pone.0263313)
Supplement: S8 Data — (ZIP) [file pone.0263313.s009.zip › Data_2016_VIIRS_Mada/Data_2016_VIIRS_Mada.xlsx]

## Sheet: 2016_viirs_Eco
FID	FID_1	latitude	longitude	bright_ti4	scan	track	month	day	year	acq_time	satellite	instrument	confidence	version	bright_ti5	frp	daynight	type	ECO_NAME	month	OBJECTID	Shape_Leng	Shape_Area
0	13	-16.5011	45.3033	331.75	0.58	0.52	1	1	2016	1004	N	VIIRS	n	1	291.35	1.94	D	0	Madagascar dry deciduous forests	Jan	1	79.095	13.1493
1	180	-14.4393	48.4529	329.67	0.72	0.76	1	3	2016	927	N	VIIRS	n	1	287.77	7.6	D	0	Madagascar dry deciduous forests	Jan	1	79.095	13.1493
2	181	-14.4433	48.4506	327.01	0.72	0.76	1	3	2016	927	N	VIIRS	n	1	287.25	5.22	D	0	Madagascar dry deciduous forests	Jan	1	79.095	13.1493
3	252	-19.033	45.1306	350.25	0.5	0.49	1	3	2016	1106	N	VIIRS	n	1	300.54	9.28	D	0	Madagascar dry deciduous forests	Jan	1	79.095	13.1493
4	323	-16.7536	44.4293	330.5	0.5	0.49	1	3	2016	1107	N	VIIRS	n	1	296.09	3.33	D	0	Madagascar dry deciduous forests	Jan	1	79.095	13.1493
5	345	-12.7415	49.4859	332	0.62	0.72	1	3	2016	1108	N	VIIRS	n	1	286.8	5.24	D	0	Madagascar dry deciduous forests	Jan	1	79.095	13.1493
6	434	-19.2538	44.7492	334.79	0.41	0.37	1	4	2016	1047	N	VIIRS	n	1	300.13	5.07	D	0	Madagascar dry deciduous forests	Jan	1	79.095	13.1493
7	474	-19.749	44.7574	332.63	0.41	0.37	1	4	2016	1047	N	VIIRS	n	1	300.63	2.33	D	0	Madagascar dry deciduous forests	Jan	1	79.095	13.1493
8	475	-19.6374	44.7334	341.75	0.41	0.37	1	4	2016	1047	N	VIIRS	n	1	306.11	8.62	D	0	Madagascar dry deciduous forests	Jan	1	79.095	13.1493
9	496	-19.8592	45.999	332.14	0.45	0.39	1	4	2016	1047	N	VIIRS	n	1	298.88	1.49	D	0	Madagascar dry deciduous forests	Jan	1	79.095	13.1493
10	499	-19.518	45.4012	341.8	0.43	0.38	1	4	2016	1047	N	VIIRS	n	1	300.9	8.88	D	3	Madagascar dry deciduous forests	Jan	1	79.095	13.1493
11	500	-17.7635	45.1788	343.79	0.44	0.38	1	4	2016	1048	N	VIIRS	n	1	301.51	5.86	D	0	Madagascar dry deciduous forests	Jan	1	79.095	13.1493
12	501	-16.1086	45.1796	330.63	0.45	0.39	1	4	2016	1048	N	VIIRS	n	1	297.86	3.38	D	0	Madagascar dry deciduous forests	Jan	1	79.095	13.1493
13	502	-16.9062	45.2753	337.69	0.45	0.39	1	4	2016	1048	N	VIIRS	n	1	294.05	2.63	D	0	Madagascar dry deciduous forests	Jan	1	79.095	13.1493
14	503	-16.1236	45.2439	333.01	0.46	0.39	1	4	2016	1048	N	VIIRS	n	1	296.1	3.99	D	0	Madagascar dry deciduous forests	Jan	1	79.095	13.1493
15	504	-16.1323	45.2365	333.54	0.46	0.39	1	4	2016	1048	N	VIIRS	n	1	297.82	3.82	D	0	Madagascar dry deciduous forests	Jan	1	79.095	13.1493
16	505	-16.1079	45.1759	348.97	0.45	0.39	1	4	2016	1048	N	VIIRS	n	1	299.85	10.66	D	0	Madagascar dry deciduous forests	Jan	1	79.095	13.1493
17	506	-16.1093	45.1754	343.87	0.45	0.39	1	4	2016	1048	N	VIIRS	n	1	298.77	6.2	D	0	Madagascar dry deciduous forests	Jan	1	79.095	13.1493
18	507	-16.1323	45.2145	332.43	0.46	0.39	1	4	2016	1048	N	VIIRS	n	1	299.94	4.79	D	0	Madagascar dry deciduous forests	Jan	1	79.095	13.1493
19	508	-16.1337	45.206	337.44	0.46	0.39	1	4	2016	1048	N	VIIRS	n	1	302.56	4.32	D	0	Madagascar dry deciduous forests	Jan	1	79.095	13.1493
20	509	-17.2056	44.1545	334.69	0.41	0.37	1	4	2016	1048	N	VIIRS	n	1	300.49	2.02	D	0	Madagascar dry deciduous forests	Jan	1	79.095	13.1493
21	513	-16.1922	45.0551	345.87	0.45	0.39	1	4	2016	1048	N	VIIRS	n	1	305.29	7.32	D	0	Madagascar dry deciduous forests	Jan	1	79.095	13.1493
22	514	-16.5069	45.1384	340.03	0.45	0.39	1	4	2016	1048	N	VIIRS	n	1	297.41	3.67	D	0	Madagascar dry deciduous forests	Jan	1	79.095	13.1493
23	515	-16.1886	45.0544	336.68	0.45	0.39	1	4	2016	1048	N	VIIRS	n	1	301.45	7.32	D	0	Madagascar dry deciduous forests	Jan	1	79.095	13.1493
24	516	-16.1893	45.0503	351.87	0.45	0.39	1	4	2016	1048	N	VIIRS	n	1	305.43	8.77	D	0	Madagascar dry deciduous forests	Jan	1	79.095	13.1493
25	517	-16.1857	45.0496	341.3	0.45	0.39	1	4	2016	1048	N	VIIRS	n	1	304.63	9.17	D	0	Madagascar dry deciduous forests	Jan	1	79.095	13.1493
26	522	-17.6328	44.0164	337.17	0.4	0.37	1	4	2016	1048	N	VIIRS	n	1	300.19	2.71	D	0	Madagascar dry deciduous forests	Jan	1	79.095	13.1493
27	523	-17.9709	44.0406	337.99	0.4	0.37	1	4	2016	1048	N	VIIRS	n	1	302	3.61	D	0	Madagascar dry deciduous forests	Jan	1	79.095	13.1493
28	556	-15.8204	47.6891	333.53	0.39	0.36	1	5	2016	1029	N	VIIRS	n	1	296.81	2.14	D	0	Madagascar dry deciduous forests	Jan	1	79.095	13.1493
29	558	-15.7523	48.0817	333.5	0.4	0.37	1	5	2016	1029	N	VIIRS	n	1	298.04	2.17	D	0	Madagascar dry deciduous forests	Jan	1	79.095	13.1493
30	559	-15.3354	48.203	333.2	0.4	0.37	1	5	2016	1029	N	VIIRS	n	1	291.91	2.12	D	0	Madagascar dry deciduous forests	Jan	1	79.095	13.1493
31	561	-15.3388	48.2036	331.66	0.4	0.37	1	5	2016	1029	N	VIIRS	n	1	295.93	2.12	D	0	Madagascar dry deciduous forests	Jan	1	79.095	13.1493
32	562	-17.7381	44.2293	339.41	0.45	0.39	1	5	2016	1029	N	VIIRS	n	1	300.87	8.35	D	0	Madagascar dry deciduous forests	Jan	1	79.095	13.1493
33	563	-17.7363	44.23	339.06	0.45	0.39	1	5	2016	1029	N	VIIRS	l	1	301.19	9.77	D	0	Madagascar dry deciduous forests	Jan	1	79.095	13.1493
34	574	-15.4612	46.9241	335.8	0.38	0.36	1	5	2016	1029	N	VIIRS	n	1	293.47	2.28	D	0	Madagascar dry deciduous forests	Jan	1	79.095	13.1493
35	575	-15.0508	47.5705	330.12	0.39	0.36	1	5	2016	1030	N	VIIRS	n	1	294.38	1.78	D	0	Madagascar dry deciduous forests	Jan	1	79.095	13.1493
36	576	-15.1063	47.6436	333.13	0.39	0.36	1	5	2016	1030	N	VIIRS	n	1	296.8	2.06	D	0	Madagascar dry deciduous forests	Jan	1	79.095	13.1493
37	577	-14.8406	47.6405	332.26	0.39	0.36	1	5	2016	1030	N	VIIRS	n	1	293.54	0.89	D	3	Madagascar dry deciduous forests	Jan	1	79.095	13.1493
38	580	-14.9175	48.4385	339.24	0.41	0.37	1	5	2016	1030	N	VIIRS	n	1	297.09	8.53	D	0	Madagascar dry deciduous forests	Jan	1	79.095	13.1493
39	581	-14.7255	48.2623	338.99	0.41	0.37	1	5	2016	1030	N	VIIRS	n	1	296.71	6.39	D	0	Madagascar dry deciduous forests	Jan	1	79.095	13.1493
40	582	-12.9037	49.7518	343.43	0.49	0.4	1	5	2016	1030	N	VIIRS	n	1	296.22	9.26	D	0	Madagascar dry deciduous forests	Jan	1	79.095	13.1493
41	583	-12.9044	49.7474	333.25	0.49	0.4	1	5	2016	1030	N	VIIRS	n	1	295.28	3.94	D	0	Madagascar dry deciduous forests	Jan	1	79.095	13.1493
42	584	-12.903	49.7479	336.49	0.49	0.4	1	5	2016	1030	N	VIIRS	n	1	294.86	2.89	D	0	Madagascar dry deciduous forests	Jan	1	79.095	13.1493
43	743	-16.4675	45.9239	331.81	0.43	0.62	1	7	2016	951	N	VIIRS	n	1	287.71	1.81	D	0	Madagascar dry deciduous forests	Jan	1	79.095	13.1493
44	744	-12.9298	49.6986	341.45	0.44	0.46	1	7	2016	952	N	VIIRS	n	1	296.67	5.29	D	0	Madagascar dry deciduous forests	Jan	1	79.095	13.1493
45	746	-12.9293	49.7025	336.74	0.44	0.46	1	7	2016	952	N	VIIRS	n	1	296.63	7.1	D	0	Madagascar dry deciduous forests	Jan	1	79.095	13.1493
46	747	-15.9142	47.6674	331.77	0.32	0.55	1	7	2016	952	N	VIIRS	n	1	267.07	2.16	D	0	Madagascar dry deciduous forests	Jan	1	79.095	13.1493
47	757	-17.4429	43.9984	335.94	0.57	0.69	1	7	2016	1132	N	VIIRS	n	1	289.35	13.94	D	0	Madagascar dry deciduous forests	Jan	1	79.095	13.1493
48	814	-16.2744	45.5483	337.21	0.38	0.59	1	8	2016	1113	N	VIIRS	n	1	293.59	2.14	D	0	Madagascar dry deciduous forests	Jan	1	79.095	13.1493
49	817	-17.2741	46.9692	338.85	0.45	0.63	1	8	2016	1113	N	VIIRS	n	1	290.26	3	D	0	Madagascar dry deciduous forests	Jan	1	79.095	13.1493
50	819	-17.2734	46.9689	339.62	0.45	0.63	1	8	2016	1113	N	VIIRS	n	1	290.27	3.2	D	0	Madagascar dry deciduous forests	Jan	1	79.095	13.1493
51	820	-17.5583	45.2241	332.19	0.34	0.56	1	8	2016	1113	N	VIIRS	n	1	293.51	3.55	D	0	Madagascar dry deciduous forests	Jan	1	79.095	13.1493
52	1037	-19.7728	44.8609	335.11	0.47	0.4	1	9	2016	1053	N	VIIRS	l	1	308.57	4.86	D	3	Madagascar dry deciduous forests	Jan	1	79.095	13.1493
53	1038	-19.649	44.5145	332.51	0.45	0.39	1	9	2016	1053	N	VIIRS	n	1	300.83	2.03	D	0	Madagascar dry deciduous forests	Jan	1	79.095	13.1493
54	1039	-19.7699	44.8557	335.85	0.47	0.4	1	9	2016	1053	N	VIIRS	l	1	308.32	4.86	D	3	Madagascar dry deciduous forests	Jan	1	79.095	13.1493
55	1064	-19.4317	45.578	332.68	0.51	0.41	1	9	2016	1053	N	VIIRS	n	1	300.44	2.15	D	0	Madagascar dry deciduous forests	Jan	1	79.095	13.1493
56	1069	-19.7274	45.2668	336.45	0.49	0.4	1	9	2016	1053	N	VIIRS	n	1	301.62	4.56	D	0	Madagascar dry deciduous forests	Jan	1	79.095	13.1493
57	1080	-17.3339	44.9119	335.57	0.51	0.41	1	9	2016	1054	N	VIIRS	n	1	299.18	3.15	D	0	Madagascar dry deciduous forests	Jan	1	79.095	13.1493
58	1091	-19.4326	45.5801	339.86	0.51	0.41	1	9	2016	1054	N	VIIRS	n	1	301.26	4.83	D	0	Madagascar dry deciduous forests	Jan	1	79.095	13.1493
59	1130	-19.5773	44.5152	333.5	0.46	0.39	1	9	2016	1054	N	VIIRS	n	1	301.01	1.96	D	0	Madagascar dry deciduous forests	Jan	1	79.095	13.1493
60	1212	-20.9941	45.9073	337.91	0.39	0.36	1	10	2016	1034	N	VIIRS	n	1	301.2	4.07	D	0	Madagascar dry deciduous forests	Jan	1	79.095	13.1493
61	1311	-15.8107	47.9651	339.58	0.44	0.38	1	10	2016	1036	N	VIIRS	n	1	295.26	3.99	D	0	Madagascar dry deciduous forests	Jan	1	79.095	13.1493
62	1334	-15.7335	48.3001	333.45	0.46	0.39	1	10	2016	1036	N	VIIRS	n	1	291.65	2.84	D	0	Madagascar dry deciduous forests	Jan	1	79.095	13.1493
63	1336	-15.1075	48.3608	332.21	0.47	0.4	1	10	2016	1036	N	VIIRS	n	1	287.35	2.96	D	0	Madagascar dry deciduous forests	Jan	1	79.095	13.1493
64	1339	-15.7677	48.1158	336.69	0.45	0.39	1	10	2016	1036	N	VIIRS	n	1	293.96	8.3	D	0	Madagascar dry deciduous forests	Jan	1	79.095	13.1493
65	1411	-17.646	43.9884	338.55	0.46	0.47	1	11	2016	1016	N	VIIRS	n	1	292.47	6.73	D	0	Madagascar dry deciduous forests	Jan	1	79.095	13.1493
66	1415	-15.8139	48.1719	330.81	0.41	0.37	1	11	2016	1017	N	VIIRS	l	1	286.98	3.86	D	0	Madagascar dry deciduous forests	Jan	1	79.095	13.1493
67	1425	-15.7526	47.5101	332.64	0.43	0.38	1	11	2016	1017	N	VIIRS	n	1	294.73	4.6	D	0	Madagascar dry deciduous forests	Jan	1	79.095	13.1493
68	1461	-14.464	47.8315	334.45	0.41	0.37	1	11	2016	1017	N	VIIRS	n	1	297.01	3.86	D	0	Madagascar dry deciduous forests	Jan	1	79.095	13.1493
69	1509	-14.3985	47.7828	346.11	0.41	0.37	1	11	2016	1017	N	VIIRS	n	1	297.29	5.52	D	0	Madagascar dry deciduous forests	Jan	1	79.095	13.1493
70	1525	-15.9871	48.1284	336.36	0.41	0.37	1	11	2016	1017	N	VIIRS	n	1	296.28	6.61	D	0	Madagascar dry deciduous forests	Jan	1	79.095	13.1493
71	1533	-15.8484	48.6766	333.72	0.44	0.46	1	12	2016	958	N	VIIRS	n	1	295.83	2.32	D	0	Madagascar dry deciduous forests	Jan	1	79.095	13.1493
72	1534	-15.8489	48.6731	333.11	0.44	0.46	1	12	2016	958	N	VIIRS	n	1	295.96	2.32	D	0	Madagascar dry deciduous forests	Jan	1	79.095	13.1493
73	1536	-14.446	48.4579	329.78	0.43	0.46	1	12	2016	958	N	VIIRS	n	1	294.63	4.1	D	0	Madagascar dry deciduous forests	Jan	1	79.095	13.1493
74	1537	-14.4523	48.455	344.5	0.43	0.46	1	12	2016	958	N	VIIRS	n	1	295.03	4.29	D	0	Madagascar dry deciduous forests	Jan	1	79.095	13.1493
75	1539	-14.4417	48.4578	345.02	0.43	0.46	1	12	2016	958	N	VIIRS	n	1	295.4	4.1	D	0	Madagascar dry deciduous forests	Jan	1	79.095	13.1493
76	1540	-14.4437	48.455	341.43	0.43	0.46	1	12	2016	958	N	VIIRS	n	1	295.61	4.75	D	0	Madagascar dry deciduous forests	Jan	1	79.095	13.1493
77	1541	-14.4503	48.4579	341.12	0.43	0.46	1	12	2016	958	N	VIIRS	n	1	294.18	5.61	D	0	Madagascar dry deciduous forests	Jan	1	79.095	13.1493
78	1638	-19.9323	45.4525	335.95	0.4	0.6	1	13	2016	1118	N	VIIRS	n	1	294.2	3.16	D	0	Madagascar dry deciduous forests	Jan	1	79.095	13.1493
79	1674	-16.5237	45.2843	332.1	0.45	0.47	1	14	2016	1100	N	VIIRS	n	1	294.88	4.49	D	0	Madagascar dry deciduous forests	Jan	1	79.095	13.1493
80	1675	-19.9331	45.4506	330.14	0.4	0.45	1	14	2016	1100	N	VIIRS	n	1	294.44	2.64	D	0	Madagascar dry deciduous forests	Jan	1	79.095	13.1493
81	1676	-16.5245	45.2801	336.63	0.45	0.47	1	14	2016	1100	N	VIIRS	n	1	295.25	3.7	D	0	Madagascar dry deciduous forests	Jan	1	79.095	13.1493
82	1679	-15.201	47.3487	340.7	0.32	0.55	1	14	2016	1101	N	VIIRS	n	1	274.79	3.57	D	0	Madagascar dry deciduous forests	Jan	1	79.095	13.1493
83	1840	-19.7694	44.8543	335.17	0.47	0.47	1	19	2016	1106	N	VIIRS	l	1	305.25	9.96	D	3	Madagascar dry deciduous forests	Jan	1	79.095	13.1493
84	1864	-19.2111	45.0855	333.79	0.43	0.38	1	21	2016	1028	N	VIIRS	n	1	298.37	5.27	D	0	Madagascar dry deciduous forests	Jan	1	79.095	13.1493
85	1865	-19.2117	45.0814	343.8	0.43	0.38	1	21	2016	1028	N	VIIRS	n	1	296.88	7.64	D	0	Madagascar dry deciduous forests	Jan	1	79.095	13.1493
86	1961	-19.2516	45.3421	332.32	0.5	0.66	1	23	2016	950	N	VIIRS	n	1	293.58	1.9	D	0	Madagascar dry deciduous forests	Jan	1	79.095	13.1493
87	2224	-21.191	45.7339	338.75	0.49	0.41	1	25	2016	1053	N	VIIRS	n	1	305.05	3.09	D	0	Madagascar dry deciduous forests	Jan	1	79.095	13.1493
88	2228	-16.1152	45.1446	336.81	0.54	0.42	1	25	2016	1054	N	VIIRS	n	1	297.3	7.04	D	0	Madagascar dry deciduous forests	Jan	1	79.095	13.1493
89	2229	-16.1154	45.1468	339.86	0.54	0.42	1	25	2016	1054	N	VIIRS	n	1	298.16	6.07	D	0	Madagascar dry deciduous forests	Jan	1	79.095	13.1493
90	2356	-18.069	44.5531	345.98	0.39	0.36	1	26	2016	1035	N	VIIRS	n	1	301.96	5.6	D	0	Madagascar dry deciduous forests	Jan	1	79.095	13.1493
91	2359	-17.5114	44.9317	330.12	0.39	0.36	1	26	2016	1035	N	VIIRS	n	1	295.96	2.45	D	0	Madagascar dry deciduous forests	Jan	1	79.095	13.1493
92	2390	-16.0052	47.7046	335.59	0.43	0.38	1	26	2016	1035	N	VIIRS	l	1	309.32	9.82	D	0	Madagascar dry deciduous forests	Jan	1	79.095	13.1493
93	2416	-16.3999	47.2949	335.37	0.41	0.37	1	26	2016	1035	N	VIIRS	l	1	309.48	5.57	D	3	Madagascar dry deciduous forests	Jan	1	79.095	13.1493
94	2417	-16.4657	46.949	336.4	0.4	0.37	1	26	2016	1035	N	VIIRS	n	1	297.29	3.16	D	0	Madagascar dry deciduous forests	Jan	1	79.095	13.1493
95	2419	-16.0633	45.1361	342.78	0.38	0.36	1	26	2016	1035	N	VIIRS	n	1	295.32	3.05	D	0	Madagascar dry deciduous forests	Jan	1	79.095	13.1493
96	2507	-17.1732	46.2427	333.47	0.5	0.41	1	27	2016	1016	N	VIIRS	l	1	305.36	6.62	D	0	Madagascar dry deciduous forests	Jan	1	79.095	13.1493
97	2508	-16.1395	45.1584	342.29	0.56	0.43	1	27	2016	1016	N	VIIRS	n	1	295.42	9.7	D	0	Madagascar dry deciduous forests	Jan	1	79.095	13.1493
98	2509	-16.1442	45.1537	337.01	0.56	0.43	1	27	2016	1016	N	VIIRS	n	1	294.81	6.53	D	0	Madagascar dry deciduous forests	Jan	1	79.095	13.1493
99	2510	-16.1378	45.1558	332.01	0.56	0.43	1	27	2016	1016	N	VIIRS	n	1	294.89	6.45	D	0	Madagascar dry deciduous forests	Jan	1	79.095	13.1493
100	2511	-16.1417	45.1564	347.41	0.56	0.43	1	27	2016	1016	N	VIIRS	n	1	296.15	6.45	D	0	Madagascar dry deciduous forests	Jan	1	79.095	13.1493
101	2512	-14.3519	47.8019	330.7	0.41	0.37	1	27	2016	1017	N	VIIRS	n	1	293.37	3.46	D	0	Madagascar dry deciduous forests	Jan	1	79.095	13.1493
102	2545	-20.8377	45.628	332.07	0.76	0.77	1	28	2016	1137	N	VIIRS	n	1	299.49	6.9	D	0	Madagascar dry deciduous forests	Jan	1	79.095	13.1493
103	2601	-20.9508	45.8364	339.73	0.41	0.45	1	30	2016	1059	N	VIIRS	l	1	311.07	2.66	D	0	Madagascar dry deciduous forests	Jan	1	79.095	13.1493
104	2635	-20.767	45.7495	341.44	0.41	0.45	1	30	2016	1059	N	VIIRS	n	1	312.99	3.91	D	0	Madagascar dry deciduous forests	Jan	1	79.095	13.1493
105	2701	-19.4806	45.8148	337.3	0.4	0.37	1	31	2016	1041	N	VIIRS	n	1	291.9	3.24	D	0	Madagascar dry deciduous forests	Jan	1	79.095	13.1493
106	2703	-19.4814	45.8151	340.61	0.4	0.37	1	31	2016	1041	N	VIIRS	n	1	293.39	3.56	D	0	Madagascar dry deciduous forests	Jan	1	79.095	13.1493
107	2751	-19.4466	45.1022	332.51	0.51	0.41	2	1	2016	1022	N	VIIRS	n	1	293.86	1.71	D	0	Madagascar dry deciduous forests	Feb	1	79.095	13.1493
108	2788	-21.3325	45.5528	339.17	0.32	0.55	2	2	2016	1002	N	VIIRS	n	1	303.59	6.65	D	0	Madagascar dry deciduous forests	Feb	1	79.095	13.1493
109	2790	-21.3929	45.274	331.31	0.34	0.56	2	2	2016	1002	N	VIIRS	l	1	303.53	2.75	D	0	Madagascar dry deciduous forests	Feb	1	79.095	13.1493
110	2791	-21.2101	45.6171	340.34	0.32	0.55	2	2	2016	1002	N	VIIRS	n	1	305.46	3.23	D	0	Madagascar dry deciduous forests	Feb	1	79.095	13.1493
111	2822	-19.4046	45.1524	331.32	0.49	0.65	2	3	2016	1124	N	VIIRS	n	1	287.87	4.71	D	0	Madagascar dry deciduous forests	Feb	1	79.095	13.1493
112	2905	-19.903	45.1992	337.5	0.52	0.5	2	7	2016	1009	N	VIIRS	n	1	290.6	3.38	D	0	Madagascar dry deciduous forests	Feb	1	79.095	13.1493
113	3014	-17.5933	46.2736	330.59	0.39	0.36	2	11	2016	1035	N	VIIRS	n	1	296.84	2.05	D	0	Madagascar dry deciduous forests	Feb	1	79.095	13.1493
114	3015	-17.6087	46.5166	341.22	0.39	0.36	2	11	2016	1035	N	VIIRS	n	1	299.41	2.05	D	0	Madagascar dry deciduous forests	Feb	1	79.095	13.1493
115	3020	-16.3561	45.3219	334.21	0.38	0.36	2	11	2016	1035	N	VIIRS	n	1	296.22	18.5	D	0	Madagascar dry deciduous forests	Feb	1	79.095	13.1493
116	3022	-16.3533	45.3177	352.39	0.38	0.36	2	11	2016	1035	N	VIIRS	n	1	299.43	18.5	D	0	Madagascar dry deciduous forests	Feb	1	79.095	13.1493
117	3024	-12.0932	49.1149	332.13	0.56	0.43	2	11	2016	1036	N	VIIRS	n	1	299.83	7.27	D	0	Madagascar dry deciduous forests	Feb	1	79.095	13.1493
118	3054	-13.5336	49.0772	331.13	0.39	0.36	2	12	2016	1017	N	VIIRS	n	1	299.76	1.19	D	0	Madagascar dry deciduous forests	Feb	1	79.095	13.1493
119	3082	-19.8109	45.7839	340.06	0.38	0.59	2	13	2016	956	N	VIIRS	n	1	293.21	3.51	D	0	Madagascar dry deciduous forests	Feb	1	79.095	13.1493
120	3083	-19.8105	45.7835	339.99	0.38	0.59	2	13	2016	956	N	VIIRS	n	1	292.77	4.07	D	0	Madagascar dry deciduous forests	Feb	1	79.095	13.1493
121	3101	-13.3892	49.1051	337.78	0.39	0.44	2	13	2016	958	N	VIIRS	n	1	297.74	3.07	D	0	Madagascar dry deciduous forests	Feb	1	79.095	13.1493
122	3116	-12.7421	49.3466	338	0.37	0.58	2	14	2016	939	N	VIIRS	n	1	287.42	4.36	D	0	Madagascar dry deciduous forests	Feb	1	79.095	13.1493
123	3128	-18.9943	45.0877	334.94	0.4	0.44	2	15	2016	1059	N	VIIRS	n	1	289.31	4.71	D	0	Madagascar dry deciduous forests	Feb	1	79.095	13.1493
124	3129	-18.9936	45.0915	341.62	0.4	0.44	2	15	2016	1059	N	VIIRS	n	1	290.49	4.71	D	0	Madagascar dry deciduous forests	Feb	1	79.095	13.1493
125	3130	-17.5122	44.9402	330.17	0.41	0.45	2	15	2016	1100	N	VIIRS	n	1	294.97	2.19	D	0	Madagascar dry deciduous forests	Feb	1	79.095	13.1493
126	3131	-14.4397	48.4638	332.97	0.39	0.59	2	15	2016	1100	N	VIIRS	n	1	291.7	2.36	D	0	Madagascar dry deciduous forests	Feb	1	79.095	13.1493
127	3132	-16.0851	45.1572	347.07	0.45	0.47	2	15	2016	1100	N	VIIRS	n	1	296.91	5.72	D	0	Madagascar dry deciduous forests	Feb	1	79.095	13.1493
128	3149	-19.8766	45.4224	330.61	0.39	0.36	2	16	2016	1040	N	VIIRS	l	1	300.74	3.06	D	0	Madagascar dry deciduous forests	Feb	1	79.095	13.1493
129	3151	-19.7584	45.4434	339.1	0.39	0.36	2	16	2016	1040	N	VIIRS	n	1	301.98	22.86	D	0	Madagascar dry deciduous forests	Feb	1	79.095	13.1493
130	3153	-17.2286	44.8753	331.44	0.39	0.36	2	16	2016	1041	N	VIIRS	n	1	296.9	5.05	D	0	Madagascar dry deciduous forests	Feb	1	79.095	13.1493
131	3154	-17.5271	45.0435	330.65	0.39	0.36	2	16	2016	1041	N	VIIRS	n	1	297.98	2.73	D	0	Madagascar dry deciduous forests	Feb	1	79.095	13.1493
132	3155	-17.1589	44.362	331.23	0.39	0.36	2	16	2016	1041	N	VIIRS	n	1	293.95	1.86	D	0	Madagascar dry deciduous forests	Feb	1	79.095	13.1493
133	3156	-16.7637	46.9245	336.67	0.45	0.39	2	16	2016	1041	N	VIIRS	n	1	303.99	8.7	D	3	Madagascar dry deciduous forests	Feb	1	79.095	13.1493
134	3157	-17.2787	45.9535	332.64	0.41	0.37	2	16	2016	1041	N	VIIRS	n	1	294.19	2.06	D	0	Madagascar dry deciduous forests	Feb	1	79.095	13.1493
135	3158	-17.2812	45.954	333.91	0.41	0.37	2	16	2016	1041	N	VIIRS	n	1	295.48	4.24	D	0	Madagascar dry deciduous forests	Feb	1	79.095	13.1493
136	3159	-16.8201	46.9471	336.34	0.45	0.39	2	16	2016	1041	N	VIIRS	n	1	304.06	9.77	D	3	Madagascar dry deciduous forests	Feb	1	79.095	13.1493
137	3177	-19.9346	45.2179	335.13	0.51	0.41	2	17	2016	1021	N	VIIRS	n	1	300.48	2.03	D	0	Madagascar dry deciduous forests	Feb	1	79.095	13.1493
138	3179	-19.6789	45.2415	332.12	0.5	0.41	2	17	2016	1021	N	VIIRS	l	1	302.92	2.67	D	0	Madagascar dry deciduous forests	Feb	1	79.095	13.1493
139	3180	-19.1684	45.3317	334.91	0.49	0.4	2	17	2016	1021	N	VIIRS	n	1	300.27	3.56	D	0	Madagascar dry deciduous forests	Feb	1	79.095	13.1493
140	3181	-19.8205	45.6204	330.65	0.48	0.4	2	17	2016	1021	N	VIIRS	l	1	302.59	2.51	D	0	Madagascar dry deciduous forests	Feb	1	79.095	13.1493
141	3182	-19.1722	45.3323	336.86	0.49	0.4	2	17	2016	1021	N	VIIRS	n	1	301.37	3.62	D	0	Madagascar dry deciduous forests	Feb	1	79.095	13.1493
142	3202	-18.0455	44.3051	338.05	0.54	0.42	2	17	2016	1022	N	VIIRS	n	1	297.82	4.89	D	0	Madagascar dry deciduous forests	Feb	1	79.095	13.1493
143	3210	-19.9108	45.9232	330.67	0.59	0.53	2	18	2016	1002	N	VIIRS	n	1	299.72	4.09	D	0	Madagascar dry deciduous forests	Feb	1	79.095	13.1493
144	3214	-20.0183	45.3716	348.65	0.32	0.55	2	18	2016	1002	N	VIIRS	n	1	297.57	2.88	D	0	Madagascar dry deciduous forests	Feb	1	79.095	13.1493
145	3250	-17.5991	46.4219	331.74	0.52	0.5	2	18	2016	1003	N	VIIRS	n	1	296.03	3.2	D	0	Madagascar dry deciduous forests	Feb	1	79.095	13.1493
146	3253	-16.2683	46.6904	344.85	0.48	0.48	2	18	2016	1003	N	VIIRS	n	1	292.53	9.01	D	0	Madagascar dry deciduous forests	Feb	1	79.095	13.1493
147	3258	-15.4535	48.2198	347.7	0.56	0.43	2	18	2016	1004	N	VIIRS	n	1	284.54	11.25	D	0	Madagascar dry deciduous forests	Feb	1	79.095	13.1493
148	3305	-20.4353	45.4293	332.72	0.48	0.65	2	19	2016	1124	N	VIIRS	n	1	291.46	2.49	D	0	Madagascar dry deciduous forests	Feb	1	79.095	13.1493
149	3331	-19.2803	44.9113	338.16	0.47	0.48	2	20	2016	1105	N	VIIRS	n	1	292.82	6.02	D	0	Madagascar dry deciduous forests	Feb	1	79.095	13.1493
150	3362	-17.3855	46.7098	339.98	0.51	0.41	2	21	2016	1047	N	VIIRS	n	1	299.31	6.38	D	0	Madagascar dry deciduous forests	Feb	1	79.095	13.1493
151	3363	-17.3864	46.7118	335.84	0.51	0.41	2	21	2016	1047	N	VIIRS	n	1	298.66	2.95	D	0	Madagascar dry deciduous forests	Feb	1	79.095	13.1493
152	3419	-16.0063	47.7057	335.58	0.39	0.36	2	22	2016	1028	N	VIIRS	n	1	303.79	3.35	D	0	Madagascar dry deciduous forests	Feb	1	79.095	13.1493
153	3431	-20.9999	44.9876	331.15	0.56	0.51	2	23	2016	1008	N	VIIRS	n	1	289.23	2.9	D	0	Madagascar dry deciduous forests	Feb	1	79.095	13.1493
154	3440	-15.4519	47.5954	328.74	0.33	0.55	2	24	2016	951	N	VIIRS	n	1	284.11	2.72	D	0	Madagascar dry deciduous forests	Feb	1	79.095	13.1493
155	3514	-14.9915	48.3679	330.83	0.4	0.37	2	28	2016	1016	N	VIIRS	n	1	298.56	3.22	D	0	Madagascar dry deciduous forests	Feb	1	79.095	13.1493
156	3520	-15.9833	47.1181	334.42	0.45	0.39	2	28	2016	1016	N	VIIRS	n	1	300.06	4.33	D	0	Madagascar dry deciduous forests	Feb	1	79.095	13.1493
157	3532	-15.5281	47.7811	331.06	0.52	0.67	3	1	2016	938	N	VIIRS	n	1	285.7	4.1	D	0	Madagascar dry deciduous forests	Mar	1	79.095	13.1493
158	3544	-17.2615	47.2743	336.69	0.46	0.39	3	3	2016	1040	N	VIIRS	n	1	297.66	4.31	D	0	Madagascar dry deciduous forests	Mar	1	79.095	13.1493
159	3548	-15.3748	47.2517	333.6	0.48	0.4	3	3	2016	1041	N	VIIRS	n	1	299.78	3.06	D	0	Madagascar dry deciduous forests	Mar	1	79.095	13.1493
160	3549	-15.2751	47.2445	331.22	0.48	0.4	3	3	2016	1041	N	VIIRS	n	1	298.76	4.49	D	0	Madagascar dry deciduous forests	Mar	1	79.095	13.1493
161	3550	-16.8171	45.2563	337.53	0.4	0.37	3	3	2016	1041	N	VIIRS	n	1	279.81	3.65	D	0	Madagascar dry deciduous forests	Mar	1	79.095	13.1493
162	3553	-15.6282	48.0826	331.22	0.53	0.42	3	3	2016	1041	N	VIIRS	n	1	297.88	3.74	D	0	Madagascar dry deciduous forests	Mar	1	79.095	13.1493
163	3556	-19.4397	45.0653	331.44	0.51	0.41	3	4	2016	1021	N	VIIRS	n	1	285.43	9.72	D	0	Madagascar dry deciduous forests	Mar	1	79.095	13.1493
164	3558	-19.4403	45.0604	342.12	0.51	0.41	3	4	2016	1021	N	VIIRS	n	1	287.99	9.72	D	0	Madagascar dry deciduous forests	Mar	1	79.095	13.1493
165	3571	-15.9038	48.0226	344.74	0.39	0.36	3	4	2016	1022	N	VIIRS	n	1	300.4	4.81	D	0	Madagascar dry deciduous forests	Mar	1	79.095	13.1493
166	3578	-15.6124	48.6122	331.24	0.38	0.36	3	4	2016	1022	N	VIIRS	l	1	301.93	2.66	D	0	Madagascar dry deciduous forests	Mar	1	79.095	13.1493
167	3588	-19.6427	45.3428	331.16	0.32	0.55	3	5	2016	1002	N	VIIRS	n	1	294.01	3.66	D	3	Madagascar dry deciduous forests	Mar	1	79.095	13.1493
168	3590	-18.5446	44.5059	341.79	0.35	0.57	3	5	2016	1003	N	VIIRS	n	1	292.55	3.1	D	0	Madagascar dry deciduous forests	Mar	1	79.095	13.1493
169	3591	-18.5431	44.5049	337.56	0.35	0.57	3	5	2016	1003	N	VIIRS	n	1	292.49	3.36	D	0	Madagascar dry deciduous forests	Mar	1	79.095	13.1493
170	3592	-16.9874	46.507	330.75	0.5	0.49	3	5	2016	1003	N	VIIRS	l	1	305.11	3.31	D	0	Madagascar dry deciduous forests	Mar	1	79.095	13.1493
171	3593	-15.5113	47.7704	343.38	0.4	0.44	3	5	2016	1003	N	VIIRS	n	1	297.81	4.92	D	3	Madagascar dry deciduous forests	Mar	1	79.095	13.1493
172	3594	-13.584	49.1625	340.37	0.48	0.4	3	5	2016	1004	N	VIIRS	n	1	302.67	5.11	D	0	Madagascar dry deciduous forests	Mar	1	79.095	13.1493
173	3601	-15.3262	48.4055	333.79	0.37	0.58	3	6	2016	944	N	VIIRS	n	1	296.61	1.95	D	0	Madagascar dry deciduous forests	Mar	1	79.095	13.1493
174	3603	-15.1079	48.0673	335.93	0.39	0.59	3	6	2016	944	N	VIIRS	n	1	298.44	4.12	D	0	Madagascar dry deciduous forests	Mar	1	79.095	13.1493
175	3612	-16.9634	46.7281	330.93	0.5	0.66	3	6	2016	944	N	VIIRS	n	1	297.28	3.93	D	0	Madagascar dry deciduous forests	Mar	1	79.095	13.1493
176	3613	-14.6994	48.3636	305.88	0.56	0.51	3	6	2016	2233	N	VIIRS	n	1	268.72	1.35	N	0	Madagascar dry deciduous forests	Mar	1	79.095	13.1493
177	3626	-15.1986	48.5407	334.23	0.48	0.65	3	7	2016	1106	N	VIIRS	n	1	294.37	6.3	D	0	Madagascar dry deciduous forests	Mar	1	79.095	13.1493
178	3627	-15.2005	48.5397	340.47	0.48	0.65	3	7	2016	1106	N	VIIRS	n	1	294.57	3.39	D	0	Madagascar dry deciduous forests	Mar	1	79.095	13.1493
179	3628	-13.6745	49.0624	306.41	0.47	0.39	3	7	2016	2214	N	VIIRS	n	1	285.51	0.98	N	0	Madagascar dry deciduous forests	Mar	1	79.095	13.1493
180	3640	-19.4337	45.575	333.57	0.43	0.38	3	8	2016	1046	N	VIIRS	n	1	296.99	2.66	D	0	Madagascar dry deciduous forests	Mar	1	79.095	13.1493
181	3642	-19.2372	44.639	337.02	0.4	0.37	3	8	2016	1046	N	VIIRS	n	1	298.19	4.21	D	0	Madagascar dry deciduous forests	Mar	1	79.095	13.1493
182	3647	-15.6403	47.6507	343.27	0.41	0.45	3	8	2016	1047	N	VIIRS	n	1	296.49	4.32	D	0	Madagascar dry deciduous forests	Mar	1	79.095	13.1493
183	3649	-14.5685	47.7744	336.22	0.43	0.46	3	8	2016	1047	N	VIIRS	n	1	292.62	2.91	D	0	Madagascar dry deciduous forests	Mar	1	79.095	13.1493
184	3650	-17.3029	44.9658	334.77	0.43	0.38	3	8	2016	1047	N	VIIRS	n	1	297.33	3.02	D	0	Madagascar dry deciduous forests	Mar	1	79.095	13.1493
185	3653	-15.6385	47.65	340.01	0.41	0.45	3	8	2016	1047	N	VIIRS	n	1	295.77	3.68	D	0	Madagascar dry deciduous forests	Mar	1	79.095	13.1493
186	3654	-17.4164	45.7972	330.35	0.46	0.39	3	8	2016	1047	N	VIIRS	n	1	297.02	1.96	D	0	Madagascar dry deciduous forests	Mar	1	79.095	13.1493
187	3655	-16.7932	46.4077	336.31	0.5	0.41	3	8	2016	1047	N	VIIRS	n	1	296.07	5.55	D	0	Madagascar dry deciduous forests	Mar	1	79.095	13.1493
188	3656	-15.2323	48.1946	341.24	0.45	0.47	3	8	2016	1047	N	VIIRS	n	1	294.23	5.97	D	0	Madagascar dry deciduous forests	Mar	1	79.095	13.1493
189	3657	-15.7572	48.2905	303.17	0.41	0.37	3	8	2016	2156	N	VIIRS	n	1	289.27	0.37	N	0	Madagascar dry deciduous forests	Mar	1	79.095	13.1493
190	3658	-15.7538	48.2911	310.25	0.41	0.37	3	8	2016	2156	N	VIIRS	n	1	289.61	1.09	N	0	Madagascar dry deciduous forests	Mar	1	79.095	13.1493
191	3659	-15.7532	48.2874	347.05	0.41	0.37	3	8	2016	2156	N	VIIRS	n	1	292.9	11.92	N	0	Madagascar dry deciduous forests	Mar	1	79.095	13.1493
192	3660	-15.7566	48.2867	324.98	0.41	0.37	3	8	2016	2156	N	VIIRS	n	1	289.71	2.75	N	0	Madagascar dry deciduous forests	Mar	1	79.095	13.1493
193	3671	-19.6166	44.6946	335.61	0.45	0.39	3	9	2016	1027	N	VIIRS	n	1	298.01	6.67	D	0	Madagascar dry deciduous forests	Mar	1	79.095	13.1493
194	3677	-16.4264	45.0817	331.84	0.41	0.37	3	9	2016	1028	N	VIIRS	l	1	293.79	2.93	D	0	Madagascar dry deciduous forests	Mar	1	79.095	13.1493
195	3678	-15.8852	47.8522	339.39	0.39	0.36	3	9	2016	1028	N	VIIRS	n	1	294.45	3.31	D	0	Madagascar dry deciduous forests	Mar	1	79.095	13.1493
196	3680	-16.2152	46.3964	337.85	0.39	0.36	3	9	2016	1028	N	VIIRS	n	1	293.31	3.94	D	0	Madagascar dry deciduous forests	Mar	1	79.095	13.1493
197	3681	-17.3914	46.2754	332.23	0.39	0.36	3	9	2016	1028	N	VIIRS	n	1	295.3	1.68	D	0	Madagascar dry deciduous forests	Mar	1	79.095	13.1493
198	3682	-15.5028	48.1724	337.31	0.4	0.37	3	9	2016	1028	N	VIIRS	n	1	296.55	2.54	D	0	Madagascar dry deciduous forests	Mar	1	79.095	13.1493
199	3683	-15.664	47.6054	333.84	0.39	0.36	3	9	2016	1028	N	VIIRS	n	1	295.76	6.21	D	0	Madagascar dry deciduous forests	Mar	1	79.095	13.1493
200	3684	-15.6645	47.6018	331.88	0.39	0.36	3	9	2016	1028	N	VIIRS	n	1	294.39	3.43	D	0	Madagascar dry deciduous forests	Mar	1	79.095	13.1493
201	3686	-15.5265	47.7954	344.85	0.39	0.36	3	9	2016	1028	N	VIIRS	n	1	294.39	3.53	D	3	Madagascar dry deciduous forests	Mar	1	79.095	13.1493
202	3688	-14.4569	47.7616	333.09	0.39	0.37	3	9	2016	1029	N	VIIRS	n	1	298.56	3.24	D	0	Madagascar dry deciduous forests	Mar	1	79.095	13.1493
203	3689	-14.4574	47.758	333.69	0.39	0.37	3	9	2016	1029	N	VIIRS	n	1	299.25	2.2	D	0	Madagascar dry deciduous forests	Mar	1	79.095	13.1493
204	3690	-13.4285	49.121	344.19	0.44	0.39	3	9	2016	1029	N	VIIRS	n	1	299.32	4.43	D	0	Madagascar dry deciduous forests	Mar	1	79.095	13.1493
205	3711	-19.5054	45.9162	331.65	0.47	0.48	3	10	2016	1008	N	VIIRS	n	1	292.45	2.09	D	0	Madagascar dry deciduous forests	Mar	1	79.095	13.1493
206	3720	-16.4644	46.3309	331.08	0.4	0.45	3	10	2016	1009	N	VIIRS	n	1	292.92	4.13	D	0	Madagascar dry deciduous forests	Mar	1	79.095	13.1493
207	3721	-16.4998	46.8388	334.14	0.57	0.43	3	10	2016	1009	N	VIIRS	n	1	294.13	6.44	D	0	Madagascar dry deciduous forests	Mar	1	79.095	13.1493
208	3727	-15.3928	46.8928	331.14	0.55	0.42	3	10	2016	1010	N	VIIRS	n	1	293.36	2.71	D	0	Madagascar dry deciduous forests	Mar	1	79.095	13.1493
209	3728	-15.3928	46.8956	332.34	0.55	0.42	3	10	2016	1010	N	VIIRS	n	1	294	3.35	D	0	Madagascar dry deciduous forests	Mar	1	79.095	13.1493
210	3730	-14.7398	48.3297	339.01	0.45	0.39	3	10	2016	1010	N	VIIRS	n	1	295.8	9.61	D	0	Madagascar dry deciduous forests	Mar	1	79.095	13.1493
211	3747	-15.9271	47.335	332.3	0.71	0.75	3	12	2016	932	N	VIIRS	n	1	285	9.31	D	0	Madagascar dry deciduous forests	Mar	1	79.095	13.1493
212	3748	-15.9235	47.333	349.01	0.71	0.75	3	12	2016	932	N	VIIRS	n	1	287.47	12.19	D	0	Madagascar dry deciduous forests	Mar	1	79.095	13.1493
213	3749	-15.4481	47.7134	338.24	0.66	0.73	3	12	2016	932	N	VIIRS	n	1	287.38	3.93	D	3	Madagascar dry deciduous forests	Mar	1	79.095	13.1493
214	3758	-20.6734	45.2309	332.4	0.58	0.52	3	12	2016	1111	N	VIIRS	n	1	294.14	6.2	D	0	Madagascar dry deciduous forests	Mar	1	79.095	13.1493
215	3766	-16.4988	46.8414	330.04	0.44	0.63	3	12	2016	1112	N	VIIRS	n	1	291.19	3.1	D	0	Madagascar dry deciduous forests	Mar	1	79.095	13.1493
216	3767	-16.4983	46.8415	330.6	0.44	0.63	3	12	2016	1112	N	VIIRS	n	1	290.9	3.37	D	0	Madagascar dry deciduous forests	Mar	1	79.095	13.1493
217	3827	-19.7221	45.0565	332.67	0.47	0.4	3	13	2016	1052	N	VIIRS	n	1	296.52	2.54	D	0	Madagascar dry deciduous forests	Mar	1	79.095	13.1493
218	3829	-19.714	44.8024	335.83	0.46	0.39	3	13	2016	1052	N	VIIRS	n	1	291.53	3.23	D	3	Madagascar dry deciduous forests	Mar	1	79.095	13.1493
219	3831	-16.4877	46.8574	341.69	0.44	0.46	3	13	2016	1053	N	VIIRS	n	1	301.04	5.93	D	0	Madagascar dry deciduous forests	Mar	1	79.095	13.1493
220	3832	-15.428	47.7376	333.2	0.53	0.5	3	13	2016	1053	N	VIIRS	n	1	299.36	1.04	D	0	Madagascar dry deciduous forests	Mar	1	79.095	13.1493
221	3833	-15.842	48.1347	330.1	0.55	0.51	3	13	2016	1053	N	VIIRS	n	1	299.44	3.65	D	0	Madagascar dry deciduous forests	Mar	1	79.095	13.1493
222	3836	-15.7375	47.6163	335.89	0.51	0.49	3	13	2016	1053	N	VIIRS	n	1	299.31	4.48	D	3	Madagascar dry deciduous forests	Mar	1	79.095	13.1493
223	3837	-15.7674	47.0148	338.57	0.47	0.47	3	13	2016	1053	N	VIIRS	n	1	297.74	2.85	D	0	Madagascar dry deciduous forests	Mar	1	79.095	13.1493
224	3838	-15.6648	47.602	340.44	0.51	0.49	3	13	2016	1053	N	VIIRS	n	1	299.87	7.06	D	0	Madagascar dry deciduous forests	Mar	1	79.095	13.1493
225	3839	-16.4955	46.8633	344.83	0.44	0.46	3	13	2016	1053	N	VIIRS	n	1	303.01	20.56	D	0	Madagascar dry deciduous forests	Mar	1	79.095	13.1493
226	3840	-15.6639	47.6069	331.6	0.51	0.49	3	13	2016	1053	N	VIIRS	n	1	300.16	8.42	D	0	Madagascar dry deciduous forests	Mar	1	79.095	13.1493
227	3841	-15.6643	47.6049	342.62	0.51	0.49	3	13	2016	1053	N	VIIRS	n	1	301.37	13.74	D	0	Madagascar dry deciduous forests	Mar	1	79.095	13.1493
228	3842	-15.6588	47.6088	332.11	0.51	0.49	3	13	2016	1053	N	VIIRS	n	1	299.06	4.31	D	0	Madagascar dry deciduous forests	Mar	1	79.095	13.1493
229	3904	-15.6873	47.6124	337.23	0.42	0.38	3	14	2016	1034	N	VIIRS	n	1	300.94	3.76	D	0	Madagascar dry deciduous forests	Mar	1	79.095	13.1493
230	3912	-15.868	48.3545	331.38	0.45	0.39	3	14	2016	1034	N	VIIRS	l	1	301.64	3.08	D	0	Madagascar dry deciduous forests	Mar	1	79.095	13.1493
231	3916	-15.8552	48.109	335.26	0.44	0.38	3	14	2016	1034	N	VIIRS	n	1	304.61	4.3	D	0	Madagascar dry deciduous forests	Mar	1	79.095	13.1493
232	3918	-15.7048	48.5465	331.59	0.46	0.39	3	14	2016	1034	N	VIIRS	l	1	304.05	2.17	D	0	Madagascar dry deciduous forests	Mar	1	79.095	13.1493
233	3919	-15.7047	48.5469	330.17	0.46	0.39	3	14	2016	1034	N	VIIRS	l	1	303.84	2.61	D	0	Madagascar dry deciduous forests	Mar	1	79.095	13.1493
234	3930	-16.4838	46.9154	333.54	0.4	0.37	3	14	2016	1034	N	VIIRS	n	1	298.82	2.76	D	0	Madagascar dry deciduous forests	Mar	1	79.095	13.1493
235	3931	-15.9802	47.6783	334.36	0.42	0.38	3	14	2016	1034	N	VIIRS	n	1	301.16	2.6	D	3	Madagascar dry deciduous forests	Mar	1	79.095	13.1493
236	3932	-16.4638	47.02	330.68	0.4	0.37	3	14	2016	1034	N	VIIRS	n	1	300.16	2.83	D	0	Madagascar dry deciduous forests	Mar	1	79.095	13.1493
237	3933	-14.586	48.4479	336.32	0.47	0.4	3	14	2016	1035	N	VIIRS	n	1	297.5	5.05	D	0	Madagascar dry deciduous forests	Mar	1	79.095	13.1493
238	3935	-14.5896	48.4486	338.45	0.47	0.4	3	14	2016	1035	N	VIIRS	n	1	298.85	4.46	D	0	Madagascar dry deciduous forests	Mar	1	79.095	13.1493
239	3936	-15.1673	48.0742	332.27	0.45	0.39	3	14	2016	1035	N	VIIRS	n	1	300.8	3.07	D	0	Madagascar dry deciduous forests	Mar	1	79.095	13.1493
240	3937	-15.5137	47.7712	344.91	0.43	0.38	3	14	2016	1035	N	VIIRS	n	1	302.31	11.7	D	3	Madagascar dry deciduous forests	Mar	1	79.095	13.1493
241	3938	-15.4254	47.7356	345.73	0.43	0.38	3	14	2016	1035	N	VIIRS	n	1	306.4	18.29	D	0	Madagascar dry deciduous forests	Mar	1	79.095	13.1493
242	3939	-15.5539	47.8778	334.81	0.43	0.38	3	14	2016	1035	N	VIIRS	n	1	300.45	4.18	D	0	Madagascar dry deciduous forests	Mar	1	79.095	13.1493
243	3940	-15.4256	47.7563	335.91	0.43	0.38	3	14	2016	1035	N	VIIRS	n	1	302.68	2.95	D	0	Madagascar dry deciduous forests	Mar	1	79.095	13.1493
244	3941	-15.5726	47.8519	330.92	0.43	0.38	3	14	2016	1035	N	VIIRS	l	1	301.82	4.56	D	3	Madagascar dry deciduous forests	Mar	1	79.095	13.1493
245	3942	-15.4219	47.735	346.45	0.43	0.38	3	14	2016	1035	N	VIIRS	n	1	301.7	18.29	D	0	Madagascar dry deciduous forests	Mar	1	79.095	13.1493
246	3943	-15.5546	47.8738	342.19	0.43	0.38	3	14	2016	1035	N	VIIRS	n	1	301.14	4.18	D	0	Madagascar dry deciduous forests	Mar	1	79.095	13.1493
247	3944	-15.5408	47.8256	332.7	0.43	0.38	3	14	2016	1035	N	VIIRS	n	1	303.04	2.49	D	3	Madagascar dry deciduous forests	Mar	1	79.095	13.1493
248	3945	-15.4504	47.7151	337.92	0.43	0.38	3	14	2016	1035	N	VIIRS	n	1	301.61	5.41	D	3	Madagascar dry deciduous forests	Mar	1	79.095	13.1493
249	3946	-14.7231	48.2736	334.18	0.46	0.39	3	14	2016	1035	N	VIIRS	n	1	300.34	2.65	D	0	Madagascar dry deciduous forests	Mar	1	79.095	13.1493
250	3947	-12.8901	49.7766	331.09	0.39	0.44	3	14	2016	1035	N	VIIRS	n	1	296.56	1.61	D	0	Madagascar dry deciduous forests	Mar	1	79.095	13.1493
251	3948	-15.5808	47.6306	306.19	0.41	0.45	3	14	2016	2143	N	VIIRS	n	1	291.39	1.76	N	0	Madagascar dry deciduous forests	Mar	1	79.095	13.1493
252	3963	-16.4692	46.7804	332.06	0.47	0.4	3	15	2016	1015	N	VIIRS	n	1	295.09	1.8	D	3	Madagascar dry deciduous forests	Mar	1	79.095	13.1493
253	3964	-16.4682	46.7835	333.2	0.47	0.4	3	15	2016	1015	N	VIIRS	n	1	294.52	2.25	D	3	Madagascar dry deciduous forests	Mar	1	79.095	13.1493
254	3972	-15.8879	47.8494	332.44	0.42	0.38	3	15	2016	1016	N	VIIRS	l	1	304.56	2.54	D	0	Madagascar dry deciduous forests	Mar	1	79.095	13.1493
255	3975	-15.3865	47.7952	338.01	0.42	0.38	3	15	2016	1016	N	VIIRS	n	1	301.18	3.25	D	0	Madagascar dry deciduous forests	Mar	1	79.095	13.1493
256	3978	-15.5359	47.8186	330.53	0.5	0.49	3	16	2016	957	N	VIIRS	n	1	290.88	4.68	D	0	Madagascar dry deciduous forests	Mar	1	79.095	13.1493
257	3985	-14.6176	48.4231	330.89	0.45	0.47	3	16	2016	957	N	VIIRS	n	1	293.97	3.36	D	0	Madagascar dry deciduous forests	Mar	1	79.095	13.1493
258	3987	-15.4168	47.9096	333.61	0.51	0.66	3	17	2016	938	N	VIIRS	n	1	291.11	5.52	D	0	Madagascar dry deciduous forests	Mar	1	79.095	13.1493
259	3988	-15.4106	47.9089	332.72	0.51	0.66	3	17	2016	938	N	VIIRS	n	1	290.37	5.52	D	0	Madagascar dry deciduous forests	Mar	1	79.095	13.1493
260	3989	-15.5287	47.7796	330.16	0.52	0.67	3	17	2016	938	N	VIIRS	n	1	290.11	3.9	D	0	Madagascar dry deciduous forests	Mar	1	79.095	13.1493
261	3990	-15.4442	47.7064	338.13	0.53	0.67	3	17	2016	938	N	VIIRS	n	1	288.12	3.86	D	3	Madagascar dry deciduous forests	Mar	1	79.095	13.1493
262	3991	-16.4024	47.0202	331.72	0.6	0.7	3	17	2016	938	N	VIIRS	n	1	288.65	3.72	D	0	Madagascar dry deciduous forests	Mar	1	79.095	13.1493
263	3994	-20.9224	45.1366	331.9	0.36	0.57	3	17	2016	1117	N	VIIRS	n	1	294.06	2.28	D	0	Madagascar dry deciduous forests	Mar	1	79.095	13.1493
264	3998	-19.7023	44.5843	330.04	0.54	0.42	3	18	2016	1059	N	VIIRS	n	1	294.47	2.14	D	3	Madagascar dry deciduous forests	Mar	1	79.095	13.1493
265	4005	-16.3959	47.0513	331.02	0.46	0.39	3	19	2016	1041	N	VIIRS	n	1	296.76	2.67	D	0	Madagascar dry deciduous forests	Mar	1	79.095	13.1493
266	4017	-19.7082	44.622	331.27	0.55	0.43	3	20	2016	1021	N	VIIRS	n	1	292.72	1.98	D	3	Madagascar dry deciduous forests	Mar	1	79.095	13.1493
267	4019	-17.5278	46.0623	333.75	0.44	0.38	3	20	2016	1021	N	VIIRS	n	1	296.61	2.83	D	0	Madagascar dry deciduous forests	Mar	1	79.095	13.1493
268	4020	-17.3021	46.3731	336.71	0.43	0.38	3	20	2016	1021	N	VIIRS	n	1	297.26	2.3	D	0	Madagascar dry deciduous forests	Mar	1	79.095	13.1493
269	4021	-16.3963	47.1455	330.22	0.4	0.37	3	20	2016	1022	N	VIIRS	n	1	297.43	1.93	D	0	Madagascar dry deciduous forests	Mar	1	79.095	13.1493
270	4022	-16.7635	46.5501	334.88	0.42	0.38	3	20	2016	1022	N	VIIRS	n	1	296.99	2.35	D	0	Madagascar dry deciduous forests	Mar	1	79.095	13.1493
271	4031	-18.0786	44.5525	332.19	0.35	0.57	3	21	2016	1002	N	VIIRS	n	1	290.15	4.14	D	0	Madagascar dry deciduous forests	Mar	1	79.095	13.1493
272	4032	-18.079	44.549	336.12	0.35	0.57	3	21	2016	1002	N	VIIRS	n	1	289.82	4.14	D	0	Madagascar dry deciduous forests	Mar	1	79.095	13.1493
273	4033	-15.8752	47.9733	342.14	0.4	0.44	3	21	2016	1003	N	VIIRS	n	1	296.53	3.58	D	0	Madagascar dry deciduous forests	Mar	1	79.095	13.1493
274	4034	-16.2281	47.282	333.27	0.44	0.46	3	21	2016	1003	N	VIIRS	n	1	295.24	2.97	D	0	Madagascar dry deciduous forests	Mar	1	79.095	13.1493
275	4035	-16.4809	46.9724	354.3	0.46	0.47	3	21	2016	1003	N	VIIRS	n	1	291.5	7.66	D	0	Madagascar dry deciduous forests	Mar	1	79.095	13.1493
276	4036	-16.4909	46.8198	341.62	0.48	0.48	3	21	2016	1003	N	VIIRS	n	1	290.13	12.19	D	0	Madagascar dry deciduous forests	Mar	1	79.095	13.1493
277	4037	-16.4864	46.8192	341.18	0.48	0.48	3	21	2016	1003	N	VIIRS	n	1	291.26	8.26	D	0	Madagascar dry deciduous forests	Mar	1	79.095	13.1493
278	4038	-16.4926	46.8062	343.31	0.48	0.48	3	21	2016	1003	N	VIIRS	n	1	292.65	6.1	D	0	Madagascar dry deciduous forests	Mar	1	79.095	13.1493
279	4043	-15.8447	48.2534	343.44	0.39	0.59	3	22	2016	944	N	VIIRS	n	1	291.6	3.49	D	0	Madagascar dry deciduous forests	Mar	1	79.095	13.1493
280	4044	-15.8442	48.2543	339.03	0.39	0.59	3	22	2016	944	N	VIIRS	n	1	291.16	2.34	D	0	Madagascar dry deciduous forests	Mar	1	79.095	13.1493
281	4045	-16.4904	46.821	338.08	0.7	0.75	3	22	2016	1124	N	VIIRS	n	1	288.27	9.95	D	0	Madagascar dry deciduous forests	Mar	1	79.095	13.1493
282	4046	-16.4948	46.8253	337.94	0.7	0.75	3	22	2016	1124	N	VIIRS	n	1	287.26	4.72	D	0	Madagascar dry deciduous forests	Mar	1	79.095	13.1493
283	4052	-16.3566	47.0657	345.12	0.36	0.58	3	23	2016	1106	N	VIIRS	n	1	285.2	4.14	D	0	Madagascar dry deciduous forests	Mar	1	79.095	13.1493
284	4053	-16.4735	46.8047	333.24	0.35	0.57	3	23	2016	1106	N	VIIRS	n	1	285.51	3	D	0	Madagascar dry deciduous forests	Mar	1	79.095	13.1493
285	4054	-15.5425	47.8315	341.99	0.42	0.61	3	23	2016	1106	N	VIIRS	n	1	287.92	5.59	D	3	Madagascar dry deciduous forests	Mar	1	79.095	13.1493
286	4058	-16.2119	47.2819	331.89	0.57	0.43	3	24	2016	1047	N	VIIRS	n	1	290.81	3.57	D	0	Madagascar dry deciduous forests	Mar	1	79.095	13.1493
287	4068	-15.125	47.6936	334.56	0.39	0.36	3	25	2016	1028	N	VIIRS	n	1	296.76	4.22	D	0	Madagascar dry deciduous forests	Mar	1	79.095	13.1493
288	4069	-15.8673	47.6809	332.08	0.39	0.36	3	25	2016	1028	N	VIIRS	n	1	294.55	2.14	D	0	Madagascar dry deciduous forests	Mar	1	79.095	13.1493
289	4074	-21.0308	44.9753	340.15	0.56	0.52	3	26	2016	1008	N	VIIRS	n	1	291.51	5.32	D	0	Madagascar dry deciduous forests	Mar	1	79.095	13.1493
290	4081	-15.514	47.7725	331.24	0.52	0.5	3	29	2016	1053	N	VIIRS	n	1	293.36	5.5	D	3	Madagascar dry deciduous forests	Mar	1	79.095	13.1493
291	4082	-15.362	47.8387	340.48	0.53	0.5	3	29	2016	1053	N	VIIRS	n	1	291.99	7.22	D	0	Madagascar dry deciduous forests	Mar	1	79.095	13.1493
292	4083	-15.3602	47.8363	336.54	0.53	0.5	3	29	2016	1053	N	VIIRS	n	1	292.32	3.63	D	0	Madagascar dry deciduous forests	Mar	1	79.095	13.1493
293	4090	-15.5869	48.3924	331.36	0.57	0.52	3	29	2016	1053	N	VIIRS	n	1	294.99	3.25	D	3	Madagascar dry deciduous forests	Mar	1	79.095	13.1493
294	4091	-16.0183	47.7225	341.91	0.51	0.49	3	29	2016	1053	N	VIIRS	n	1	292.36	5.13	D	3	Madagascar dry deciduous forests	Mar	1	79.095	13.1493
295	4092	-14.2886	48.0858	332.69	0.58	0.52	3	29	2016	1054	N	VIIRS	n	1	294.54	3.86	D	0	Madagascar dry deciduous forests	Mar	1	79.095	13.1493
296	4103	-15.36	47.9615	333.55	0.44	0.38	3	30	2016	1034	N	VIIRS	n	1	296.35	3.94	D	0	Madagascar dry deciduous forests	Mar	1	79.095	13.1493
297	4106	-16.9895	47.5812	334.32	0.41	0.37	3	30	2016	1034	N	VIIRS	n	1	299.17	2.7	D	0	Madagascar dry deciduous forests	Mar	1	79.095	13.1493
298	4108	-15.8002	47.1172	339.94	0.41	0.37	3	30	2016	1034	N	VIIRS	n	1	299.07	6.02	D	0	Madagascar dry deciduous forests	Mar	1	79.095	13.1493
299	4109	-15.7888	46.5755	331.93	0.4	0.37	3	30	2016	1034	N	VIIRS	n	1	296.73	2.01	D	0	Madagascar dry deciduous forests	Mar	1	79.095	13.1493
300	4110	-15.3973	47.5135	330.54	0.42	0.38	3	30	2016	1034	N	VIIRS	n	1	298.91	2.8	D	0	Madagascar dry deciduous forests	Mar	1	79.095	13.1493
301	4111	-15.7636	47.1267	330.88	0.41	0.37	3	30	2016	1034	N	VIIRS	n	1	297.2	1.87	D	0	Madagascar dry deciduous forests	Mar	1	79.095	13.1493
302	4112	-15.7704	47.1278	334.26	0.41	0.37	3	30	2016	1034	N	VIIRS	n	1	298.01	5.49	D	0	Madagascar dry deciduous forests	Mar	1	79.095	13.1493
303	4114	-16.9201	45.4172	333.33	0.38	0.36	3	30	2016	1034	N	VIIRS	n	1	296.28	2.6	D	0	Madagascar dry deciduous forests	Mar	1	79.095	13.1493
304	4115	-16.479	46.9995	333.82	0.4	0.37	3	30	2016	1034	N	VIIRS	n	1	289.13	2.94	D	0	Madagascar dry deciduous forests	Mar	1	79.095	13.1493
305	4116	-15.8732	48.3771	330.94	0.45	0.39	3	30	2016	1034	N	VIIRS	n	1	295.22	2.73	D	0	Madagascar dry deciduous forests	Mar	1	79.095	13.1493
306	4117	-15.8713	48.376	330.68	0.45	0.39	3	30	2016	1034	N	VIIRS	n	1	295.32	2.53	D	0	Madagascar dry deciduous forests	Mar	1	79.095	13.1493
307	4118	-14.916	48.454	330.96	0.47	0.39	3	30	2016	1035	N	VIIRS	n	1	295.12	1.95	D	0	Madagascar dry deciduous forests	Mar	1	79.095	13.1493
308	4119	-14.9696	48.379	335.65	0.46	0.39	3	30	2016	1035	N	VIIRS	n	1	295.61	4.61	D	0	Madagascar dry deciduous forests	Mar	1	79.095	13.1493
309	4120	-14.8621	47.6273	337.1	0.43	0.38	3	30	2016	1035	N	VIIRS	n	1	296.32	3.28	D	0	Madagascar dry deciduous forests	Mar	1	79.095	13.1493
310	4121	-15.1016	47.3108	340.81	0.42	0.38	3	30	2016	1035	N	VIIRS	n	1	298.07	4.47	D	0	Madagascar dry deciduous forests	Mar	1	79.095	13.1493
311	4123	-12.543	49.5025	301.04	0.53	0.42	3	30	2016	2142	N	VIIRS	n	1	284.82	0.16	N	0	Madagascar dry deciduous forests	Mar	1	79.095	13.1493
312	4134	-20.5942	45.5972	335.21	0.4	0.45	3	31	2016	1014	N	VIIRS	n	1	302.8	2.49	D	0	Madagascar dry deciduous forests	Mar	1	79.095	13.1493
313	4138	-20.8017	45.2261	330.73	0.43	0.46	3	31	2016	1014	N	VIIRS	l	1	302.22	2.08	D	0	Madagascar dry deciduous forests	Mar	1	79.095	13.1493
314	4139	-16.7311	44.9358	342.02	0.4	0.44	3	31	2016	1015	N	VIIRS	n	1	294.4	5.81	D	0	Madagascar dry deciduous forests	Mar	1	79.095	13.1493
315	4145	-17.3212	47.2223	339.83	0.46	0.39	3	31	2016	1015	N	VIIRS	n	1	289.95	8.15	D	0	Madagascar dry deciduous forests	Mar	1	79.095	13.1493
316	4146	-17.3248	47.2229	342.94	0.46	0.39	3	31	2016	1015	N	VIIRS	n	1	292.06	8.15	D	0	Madagascar dry deciduous forests	Mar	1	79.095	13.1493
317	4149	-14.7529	48.3364	328.19	0.4	0.37	3	31	2016	1016	N	VIIRS	n	1	296.62	1.38	D	0	Madagascar dry deciduous forests	Mar	1	79.095	13.1493
318	4150	-14.7532	48.3362	328.25	0.4	0.37	3	31	2016	1016	N	VIIRS	n	1	296.57	1.52	D	0	Madagascar dry deciduous forests	Mar	1	79.095	13.1493
319	4152	-14.8538	47.6422	335.94	0.42	0.38	3	31	2016	1016	N	VIIRS	n	1	297.2	3	D	0	Madagascar dry deciduous forests	Mar	1	79.095	13.1493
320	4153	-14.8547	47.6456	329.73	0.42	0.38	3	31	2016	1016	N	VIIRS	n	1	297.26	3.82	D	0	Madagascar dry deciduous forests	Mar	1	79.095	13.1493
321	4155	-14.6405	48.127	333.21	0.4	0.37	3	31	2016	1016	N	VIIRS	n	1	297.5	3.74	D	0	Madagascar dry deciduous forests	Mar	1	79.095	13.1493
322	4176	-18.8405	44.7901	334.64	0.44	0.62	4	1	2016	956	N	VIIRS	n	1	290.73	3.77	D	0	Madagascar dry deciduous forests	Apr	1	79.095	13.1493
323	4177	-16.6948	47.1484	329.76	0.58	0.52	4	1	2016	956	N	VIIRS	n	1	290.86	5.72	D	0	Madagascar dry deciduous forests	Apr	1	79.095	13.1493
324	4182	-17.8254	45.9488	348.51	0.36	0.57	4	1	2016	956	N	VIIRS	n	1	288.71	5.28	D	0	Madagascar dry deciduous forests	Apr	1	79.095	13.1493
325	4185	-15.66	48.0632	338.35	0.49	0.48	4	1	2016	957	N	VIIRS	n	1	290.67	3.02	D	0	Madagascar dry deciduous forests	Apr	1	79.095	13.1493
326	4186	-15.3634	47.8345	332.27	0.5	0.49	4	1	2016	957	N	VIIRS	n	1	292.89	8.79	D	0	Madagascar dry deciduous forests	Apr	1	79.095	13.1493
327	4187	-16.4742	46.7921	344.28	0.6	0.53	4	1	2016	957	N	VIIRS	n	1	291.61	7.99	D	3	Madagascar dry deciduous forests	Apr	1	79.095	13.1493
328	4203	-17.5491	47.3054	332.89	0.59	0.7	4	2	2016	937	N	VIIRS	n	1	295.08	5.69	D	0	Madagascar dry deciduous forests	Apr	1	79.095	13.1493
329	4204	-13.6605	49.1347	347.32	0.4	0.6	4	2	2016	938	N	VIIRS	n	1	294.13	5.01	D	0	Madagascar dry deciduous forests	Apr	1	79.095	13.1493
330	4205	-13.6601	49.138	337.91	0.4	0.6	4	2	2016	938	N	VIIRS	n	1	294.05	7.39	D	0	Madagascar dry deciduous forests	Apr	1	79.095	13.1493
331	4206	-15.4393	48.1611	327.86	0.49	0.65	4	2	2016	938	N	VIIRS	n	1	293.4	2.29	D	0	Madagascar dry deciduous forests	Apr	1	79.095	13.1493
332	4218	-20.6707	45.6094	337.65	0.39	0.59	4	2	2016	1117	N	VIIRS	n	1	302.84	1.95	D	0	Madagascar dry deciduous forests	Apr	1	79.095	13.1493
333	4221	-19.722	45.1616	367	0.38	0.59	4	2	2016	1117	N	VIIRS	h	1	299.94	8.08	D	0	Madagascar dry deciduous forests	Apr	1	79.095	13.1493
334	4225	-19.6713	44.7182	330.81	0.36	0.57	4	2	2016	1117	N	VIIRS	n	1	296.77	3.9	D	3	Madagascar dry deciduous forests	Apr	1	79.095	13.1493
335	4226	-19.7208	45.062	341.59	0.37	0.58	4	2	2016	1117	N	VIIRS	n	1	298.49	3.68	D	0	Madagascar dry deciduous forests	Apr	1	79.095	13.1493
336	4227	-19.7196	45.0616	342.63	0.37	0.58	4	2	2016	1117	N	VIIRS	n	1	298.14	4.22	D	0	Madagascar dry deciduous forests	Apr	1	79.095	13.1493
337	4236	-19.5467	45.2604	367	0.39	0.59	4	2	2016	1117	N	VIIRS	h	1	299.16	5.21	D	0	Madagascar dry deciduous forests	Apr	1	79.095	13.1493
338	4238	-19.5475	45.2567	336.29	0.39	0.59	4	2	2016	1117	N	VIIRS	n	1	297.48	5.21	D	0	Madagascar dry deciduous forests	Apr	1	79.095	13.1493
339	4246	-15.0868	48.3756	330.83	0.74	0.76	4	2	2016	1118	N	VIIRS	n	1	291.71	3.78	D	0	Madagascar dry deciduous forests	Apr	1	79.095	13.1493
340	4251	-15.4325	47.7364	334.5	0.67	0.74	4	2	2016	1118	N	VIIRS	n	1	288.57	10.91	D	0	Madagascar dry deciduous forests	Apr	1	79.095	13.1493
341	4252	-15.4315	47.7412	337.38	0.67	0.73	4	2	2016	1118	N	VIIRS	n	1	290.47	9.59	D	0	Madagascar dry deciduous forests	Apr	1	79.095	13.1493
342	4306	-20.4544	45.6119	343.34	0.4	0.44	4	3	2016	1058	N	VIIRS	n	1	309.08	3.47	D	0	Madagascar dry deciduous forests	Apr	1	79.095	13.1493
343	4319	-19.7328	44.8358	331.89	0.56	0.43	4	3	2016	1058	N	VIIRS	n	1	302.37	3.8	D	0	Madagascar dry deciduous forests	Apr	1	79.095	13.1493
344	4333	-19.525	45.9112	332.33	0.43	0.46	4	3	2016	1058	N	VIIRS	n	1	303.09	2.57	D	0	Madagascar dry deciduous forests	Apr	1	79.095	13.1493
345	4334	-19.5292	45.9121	339.88	0.43	0.46	4	3	2016	1058	N	VIIRS	n	1	305.72	3.03	D	0	Madagascar dry deciduous forests	Apr	1	79.095	13.1493
346	4343	-19.9857	45.4833	351.34	0.4	0.44	4	3	2016	1058	N	VIIRS	n	1	304.75	4.67	D	3	Madagascar dry deciduous forests	Apr	1	79.095	13.1493
347	4362	-17.4818	46.892	331.61	0.54	0.51	4	3	2016	1059	N	VIIRS	n	1	299.69	5.51	D	0	Madagascar dry deciduous forests	Apr	1	79.095	13.1493
348	4363	-19.431	45.068	349.99	0.39	0.44	4	3	2016	1059	N	VIIRS	n	1	305.77	9.11	D	0	Madagascar dry deciduous forests	Apr	1	79.095	13.1493
349	4364	-19.4283	45.0599	341.04	0.39	0.44	4	3	2016	1059	N	VIIRS	n	1	302.67	10.56	D	0	Madagascar dry deciduous forests	Apr	1	79.095	13.1493
350	4365	-19.4323	45.0607	353.65	0.39	0.44	4	3	2016	1059	N	VIIRS	n	1	307.3	10.56	D	0	Madagascar dry deciduous forests	Apr	1	79.095	13.1493
351	4366	-19.4317	45.0644	355.67	0.39	0.44	4	3	2016	1059	N	VIIRS	n	1	309.53	10.56	D	0	Madagascar dry deciduous forests	Apr	1	79.095	13.1493
352	4367	-19.4304	45.0718	338.21	0.39	0.44	4	3	2016	1059	N	VIIRS	n	1	302.1	9.11	D	0	Madagascar dry deciduous forests	Apr	1	79.095	13.1493
353	4368	-19.4297	45.0571	335.18	0.39	0.44	4	3	2016	1059	N	VIIRS	n	1	302.89	2.43	D	0	Madagascar dry deciduous forests	Apr	1	79.095	13.1493
354	4369	-19.429	45.0607	349.24	0.39	0.44	4	3	2016	1059	N	VIIRS	n	1	303.59	8.24	D	0	Madagascar dry deciduous forests	Apr	1	79.095	13.1493
355	4370	-19.4284	45.0643	350.15	0.39	0.44	4	3	2016	1059	N	VIIRS	n	1	302.97	8.24	D	0	Madagascar dry deciduous forests	Apr	1	79.095	13.1493
356	4371	-19.4277	45.068	332.88	0.39	0.44	4	3	2016	1059	N	VIIRS	n	1	302.56	8.48	D	0	Madagascar dry deciduous forests	Apr	1	79.095	13.1493
357	4372	-19.433	45.0615	343.42	0.39	0.44	4	3	2016	1059	N	VIIRS	n	1	306.09	8.24	D	0	Madagascar dry deciduous forests	Apr	1	79.095	13.1493
358	4373	-19.4317	45.0689	346.72	0.39	0.44	4	3	2016	1059	N	VIIRS	n	1	306.65	8.48	D	0	Madagascar dry deciduous forests	Apr	1	79.095	13.1493
359	4374	-19.4323	45.0652	367	0.39	0.44	4	3	2016	1059	N	VIIRS	h	1	310.03	8.24	D	0	Madagascar dry deciduous forests	Apr	1	79.095	13.1493
360	4375	-19.4337	45.0579	332.9	0.39	0.44	4	3	2016	1059	N	VIIRS	n	1	303.88	2.43	D	0	Madagascar dry deciduous forests	Apr	1	79.095	13.1493
361	4377	-17.166	45.9541	340.58	0.48	0.48	4	3	2016	1059	N	VIIRS	n	1	302.11	5.8	D	0	Madagascar dry deciduous forests	Apr	1	79.095	13.1493
362	4378	-17.1424	45.6165	336.88	0.45	0.47	4	3	2016	1059	N	VIIRS	n	1	300.4	2.18	D	0	Madagascar dry deciduous forests	Apr	1	79.095	13.1493
363	4380	-17.1616	45.9535	337.22	0.48	0.48	4	3	2016	1059	N	VIIRS	n	1	300.95	5.8	D	0	Madagascar dry deciduous forests	Apr	1	79.095	13.1493
364	4381	-16.8665	46.6364	332.7	0.53	0.5	4	3	2016	1059	N	VIIRS	n	1	299.51	3.98	D	0	Madagascar dry deciduous forests	Apr	1	79.095	13.1493
365	4386	-17.9889	45.4187	338.4	0.43	0.46	4	3	2016	1059	N	VIIRS	n	1	300.26	4.24	D	0	Madagascar dry deciduous forests	Apr	1	79.095	13.1493
366	4387	-16.9177	45.2513	332.43	0.43	0.46	4	3	2016	1059	N	VIIRS	n	1	301.05	3.08	D	0	Madagascar dry deciduous forests	Apr	1	79.095	13.1493
367	4388	-16.633	45.295	339.44	0.44	0.46	4	3	2016	1059	N	VIIRS	n	1	297.61	2.71	D	0	Madagascar dry deciduous forests	Apr	1	79.095	13.1493
368	4389	-19.5557	45.0021	333.89	0.57	0.43	4	3	2016	1059	N	VIIRS	n	1	304.45	3.76	D	0	Madagascar dry deciduous forests	Apr	1	79.095	13.1493
369	4390	-19.708	44.7082	339.18	0.55	0.42	4	3	2016	1059	N	VIIRS	n	1	303.9	7.41	D	3	Madagascar dry deciduous forests	Apr	1	79.095	13.1493
370	4391	-15.2809	48.0253	331.74	0.35	0.57	4	3	2016	1100	N	VIIRS	n	1	290.3	3.43	D	0	Madagascar dry deciduous forests	Apr	1	79.095	13.1493
371	4392	-15.2803	48.0286	339.94	0.35	0.57	4	3	2016	1100	N	VIIRS	n	1	289.98	3.43	D	0	Madagascar dry deciduous forests	Apr	1	79.095	13.1493
372	4393	-15.2763	48.0254	348.87	0.35	0.57	4	3	2016	1100	N	VIIRS	n	1	290.35	4.32	D	0	Madagascar dry deciduous forests	Apr	1	79.095	13.1493
373	4394	-15.2816	48.0265	333.78	0.35	0.57	4	3	2016	1100	N	VIIRS	n	1	290.08	2.44	D	0	Madagascar dry deciduous forests	Apr	1	79.095	13.1493
374	4460	-21.1541	44.9709	335.5	0.38	0.36	4	4	2016	1039	N	VIIRS	l	1	310.42	2.94	D	0	Madagascar dry deciduous forests	Apr	1	79.095	13.1493
375	4499	-20.7872	45.2267	339.87	0.38	0.36	4	4	2016	1039	N	VIIRS	l	1	312.45	3.94	D	0	Madagascar dry deciduous forests	Apr	1	79.095	13.1493
376	4533	-20.8431	45.0843	346.67	0.38	0.36	4	4	2016	1039	N	VIIRS	n	1	312.21	9.83	D	0	Madagascar dry deciduous forests	Apr	1	79.095	13.1493
377	4535	-21.4086	45.2712	347.03	0.38	0.36	4	4	2016	1039	N	VIIRS	n	1	310.38	5.39	D	0	Madagascar dry deciduous forests	Apr	1	79.095	13.1493
378	4566	-19.27	44.9363	336.58	0.39	0.36	4	4	2016	1040	N	VIIRS	l	1	311.21	4.85	D	0	Madagascar dry deciduous forests	Apr	1	79.095	13.1493
379	4567	-19.2667	44.9357	340.88	0.39	0.36	4	4	2016	1040	N	VIIRS	l	1	312.87	4.85	D	0	Madagascar dry deciduous forests	Apr	1	79.095	13.1493
380	4568	-19.2673	44.932	349.48	0.39	0.36	4	4	2016	1040	N	VIIRS	n	1	310.58	4.85	D	0	Madagascar dry deciduous forests	Apr	1	79.095	13.1493
381	4569	-19.2634	44.9351	340.5	0.39	0.36	4	4	2016	1040	N	VIIRS	l	1	312.99	27.76	D	0	Madagascar dry deciduous forests	Apr	1	79.095	13.1493
382	4570	-19.2612	44.9272	341.35	0.39	0.36	4	4	2016	1040	N	VIIRS	n	1	310.46	8.21	D	0	Madagascar dry deciduous forests	Apr	1	79.095	13.1493
383	4579	-17.5258	46.2195	332.23	0.42	0.37	4	4	2016	1040	N	VIIRS	n	1	302	1.77	D	0	Madagascar dry deciduous forests	Apr	1	79.095	13.1493
384	4580	-19.8694	46.0551	333.65	0.4	0.37	4	4	2016	1040	N	VIIRS	n	1	307.27	1.64	D	0	Madagascar dry deciduous forests	Apr	1	79.095	13.1493
385	4583	-17.4072	46.2273	333.09	0.42	0.37	4	4	2016	1040	N	VIIRS	n	1	298.85	3.34	D	0	Madagascar dry deciduous forests	Apr	1	79.095	13.1493
386	4584	-17.4065	46.2312	345.44	0.42	0.37	4	4	2016	1040	N	VIIRS	n	1	301.51	7.42	D	0	Madagascar dry deciduous forests	Apr	1	79.095	13.1493
387	4586	-19.5201	45.8764	334.3	0.4	0.37	4	4	2016	1040	N	VIIRS	n	1	307.13	1.05	D	0	Madagascar dry deciduous forests	Apr	1	79.095	13.1493
388	4587	-18.2308	44.5515	335.21	0.38	0.36	4	4	2016	1040	N	VIIRS	l	1	307.69	2.54	D	0	Madagascar dry deciduous forests	Apr	1	79.095	13.1493
389	4588	-20.122	45.7627	345.74	0.39	0.36	4	4	2016	1040	N	VIIRS	n	1	307.48	3.61	D	0	Madagascar dry deciduous forests	Apr	1	79.095	13.1493
390	4590	-19.6696	45.4152	335.6	0.39	0.36	4	4	2016	1040	N	VIIRS	n	1	308.73	3.99	D	3	Madagascar dry deciduous forests	Apr	1	79.095	13.1493
391	4596	-20.0741	45.6621	336.81	0.39	0.36	4	4	2016	1040	N	VIIRS	l	1	311.64	3.09	D	0	Madagascar dry deciduous forests	Apr	1	79.095	13.1493
392	4598	-19.935	45.9038	337.4	0.39	0.36	4	4	2016	1040	N	VIIRS	l	1	310.06	2.13	D	0	Madagascar dry deciduous forests	Apr	1	79.095	13.1493
393	4608	-17.1062	45.8831	331.42	0.41	0.37	4	4	2016	1040	N	VIIRS	n	1	295.59	2.5	D	0	Madagascar dry deciduous forests	Apr	1	79.095	13.1493
394	4611	-17.2678	45.3514	332.59	0.4	0.37	4	4	2016	1040	N	VIIRS	n	1	301.01	2.35	D	0	Madagascar dry deciduous forests	Apr	1	79.095	13.1493
395	4612	-17.5403	45.391	333.73	0.4	0.37	4	4	2016	1040	N	VIIRS	n	1	301.45	1.9	D	0	Madagascar dry deciduous forests	Apr	1	79.095	13.1493
396	4613	-17.2699	47.2313	332.44	0.46	0.39	4	4	2016	1040	N	VIIRS	n	1	298.52	0.99	D	3	Madagascar dry deciduous forests	Apr	1	79.095	13.1493
397	4614	-19.6678	44.7262	334.8	0.38	0.36	4	4	2016	1040	N	VIIRS	l	1	307.5	3.13	D	3	Madagascar dry deciduous forests	Apr	1	79.095	13.1493
398	4615	-17.5064	44.585	336.99	0.39	0.36	4	4	2016	1040	N	VIIRS	n	1	304.05	3.54	D	0	Madagascar dry deciduous forests	Apr	1	79.095	13.1493
399	4616	-19.7152	44.8322	336.08	0.38	0.36	4	4	2016	1040	N	VIIRS	n	1	306.09	2.22	D	0	Madagascar dry deciduous forests	Apr	1	79.095	13.1493
400	4617	-19.7436	44.6899	334.33	0.38	0.36	4	4	2016	1040	N	VIIRS	n	1	308.06	7.28	D	0	Madagascar dry deciduous forests	Apr	1	79.095	13.1493
401	4618	-19.6915	44.8168	341	0.38	0.36	4	4	2016	1040	N	VIIRS	n	1	306.73	3.88	D	0	Madagascar dry deciduous forests	Apr	1	79.095	13.1493
402	4619	-19.7475	44.6868	335.94	0.38	0.36	4	4	2016	1040	N	VIIRS	n	1	309.76	5.14	D	0	Madagascar dry deciduous forests	Apr	1	79.095	13.1493
403	4620	-19.6984	44.5693	330.92	0.38	0.36	4	4	2016	1040	N	VIIRS	l	1	305.85	0.89	D	0	Madagascar dry deciduous forests	Apr	1	79.095	13.1493
404	4621	-17.2692	47.2356	334.8	0.46	0.39	4	4	2016	1040	N	VIIRS	n	1	299.78	3.9	D	0	Madagascar dry deciduous forests	Apr	1	79.095	13.1493
405	4622	-19.6644	44.7256	339.62	0.38	0.36	4	4	2016	1040	N	VIIRS	n	1	305.9	3.13	D	3	Madagascar dry deciduous forests	Apr	1	79.095	13.1493
406	4624	-19.689	44.564	332.18	0.38	0.36	4	4	2016	1040	N	VIIRS	l	1	306.06	0.82	D	0	Madagascar dry deciduous forests	Apr	1	79.095	13.1493
407	4625	-19.724	44.8412	337.26	0.38	0.36	4	4	2016	1040	N	VIIRS	n	1	306.35	3.48	D	3	Madagascar dry deciduous forests	Apr	1	79.095	13.1493
408	4626	-19.757	44.6696	335.93	0.38	0.36	4	4	2016	1040	N	VIIRS	n	1	310.74	2.92	D	0	Madagascar dry deciduous forests	Apr	1	79.095	13.1493
409	4627	-19.7442	44.6863	335.62	0.38	0.36	4	4	2016	1040	N	VIIRS	n	1	309.41	5.14	D	0	Madagascar dry deciduous forests	Apr	1	79.095	13.1493
410	4629	-16.4957	46.8336	349.02	0.45	0.39	4	4	2016	1040	N	VIIRS	n	1	299.05	9.4	D	0	Madagascar dry deciduous forests	Apr	1	79.095	13.1493
411	4637	-19.2257	45.288	342.74	0.39	0.36	4	4	2016	1040	N	VIIRS	n	1	307.65	5.12	D	0	Madagascar dry deciduous forests	Apr	1	79.095	13.1493
412	4641	-18.8573	44.9402	332.02	0.39	0.36	4	4	2016	1040	N	VIIRS	l	1	304.99	2.83	D	0	Madagascar dry deciduous forests	Apr	1	79.095	13.1493
413	4642	-17.3522	46.1295	333.83	0.41	0.37	4	4	2016	1040	N	VIIRS	n	1	300.09	2.08	D	0	Madagascar dry deciduous forests	Apr	1	79.095	13.1493
414	4643	-16.3771	48.0507	336.29	0.51	0.41	4	4	2016	1040	N	VIIRS	n	1	298.25	5.59	D	0	Madagascar dry deciduous forests	Apr	1	79.095	13.1493
415	4644	-16.8345	46.4439	333.56	0.43	0.38	4	4	2016	1040	N	VIIRS	n	1	300.89	1.54	D	0	Madagascar dry deciduous forests	Apr	1	79.095	13.1493
416	4645	-18.9473	44.9708	347.92	0.39	0.36	4	4	2016	1040	N	VIIRS	n	1	307.61	7.08	D	0	Madagascar dry deciduous forests	Apr	1	79.095	13.1493
417	4646	-16.9592	46.5434	333.22	0.43	0.38	4	4	2016	1040	N	VIIRS	n	1	299.85	1.01	D	0	Madagascar dry deciduous forests	Apr	1	79.095	13.1493
418	4647	-17.1823	46.8779	339.41	0.44	0.39	4	4	2016	1040	N	VIIRS	n	1	301.73	2.97	D	0	Madagascar dry deciduous forests	Apr	1	79.095	13.1493
419	4648	-16.9557	46.5428	335.26	0.43	0.38	4	4	2016	1040	N	VIIRS	n	1	301.27	3.62	D	0	Madagascar dry deciduous forests	Apr	1	79.095	13.1493
420	4649	-16.8309	46.3116	330.52	0.42	0.38	4	4	2016	1040	N	VIIRS	n	1	298.75	13.08	D	0	Madagascar dry deciduous forests	Apr	1	79.095	13.1493
421	4651	-17.1787	46.8772	334.05	0.44	0.39	4	4	2016	1040	N	VIIRS	n	1	300.36	2.97	D	0	Madagascar dry deciduous forests	Apr	1	79.095	13.1493
422	4652	-16.8303	46.3156	334.05	0.42	0.38	4	4	2016	1040	N	VIIRS	n	1	300.49	13.08	D	0	Madagascar dry deciduous forests	Apr	1	79.095	13.1493
423	4655	-19.4565	45.0858	335.35	0.39	0.36	4	4	2016	1040	N	VIIRS	l	1	307.54	6.08	D	0	Madagascar dry deciduous forests	Apr	1	79.095	13.1493
424	4656	-19.4576	45.0784	344.68	0.39	0.36	4	4	2016	1040	N	VIIRS	n	1	311.66	6.51	D	0	Madagascar dry deciduous forests	Apr	1	79.095	13.1493
425	4657	-19.4526	45.0889	350.01	0.39	0.36	4	4	2016	1040	N	VIIRS	n	1	310.48	6.08	D	0	Madagascar dry deciduous forests	Apr	1	79.095	13.1493
426	4658	-19.2271	45.1252	339.42	0.39	0.36	4	4	2016	1040	N	VIIRS	n	1	309.23	2.47	D	0	Madagascar dry deciduous forests	Apr	1	79.095	13.1493
427	4659	-19.2238	45.1246	334.82	0.39	0.36	4	4	2016	1040	N	VIIRS	n	1	308.02	2.47	D	0	Madagascar dry deciduous forests	Apr	1	79.095	13.1493
428	4661	-19.4302	45.0884	337.31	0.39	0.36	4	4	2016	1040	N	VIIRS	l	1	308.98	1.4	D	0	Madagascar dry deciduous forests	Apr	1	79.095	13.1493
429	4666	-14.8017	47.6539	332.5	0.51	0.41	4	4	2016	1041	N	VIIRS	n	1	294.36	4.29	D	0	Madagascar dry deciduous forests	Apr	1	79.095	13.1493
430	4667	-14.817	47.6497	336.26	0.51	0.41	4	4	2016	1041	N	VIIRS	n	1	294.49	8.92	D	0	Madagascar dry deciduous forests	Apr	1	79.095	13.1493
431	4668	-16.2746	46.557	334.08	0.44	0.38	4	4	2016	1041	N	VIIRS	n	1	298.32	2.87	D	3	Madagascar dry deciduous forests	Apr	1	79.095	13.1493
432	4669	-13.0825	49.8461	304.88	0.43	0.38	4	4	2016	2149	N	VIIRS	n	1	292.08	0.76	N	0	Madagascar dry deciduous forests	Apr	1	79.095	13.1493
433	4804	-17.4705	46.9203	344.56	0.41	0.37	4	5	2016	1021	N	VIIRS	n	1	301.62	6.48	D	0	Madagascar dry deciduous forests	Apr	1	79.095	13.1493
434	4805	-19.3092	46.0633	340.61	0.46	0.39	4	5	2016	1021	N	VIIRS	n	1	300.39	3.57	D	0	Madagascar dry deciduous forests	Apr	1	79.095	13.1493
435	4806	-19.3088	46.0643	341	0.46	0.39	4	5	2016	1021	N	VIIRS	n	1	300.99	3.11	D	0	Madagascar dry deciduous forests	Apr	1	79.095	13.1493
436	4814	-17.4197	46.2254	333.42	0.43	0.38	4	5	2016	1021	N	VIIRS	n	1	299.26	1.44	D	0	Madagascar dry deciduous forests	Apr	1	79.095	13.1493
437	4819	-19.7545	44.6881	333.78	0.54	0.42	4	5	2016	1021	N	VIIRS	n	1	299.84	3.51	D	0	Madagascar dry deciduous forests	Apr	1	79.095	13.1493
438	4820	-20.2953	45.9448	334.81	0.47	0.4	4	5	2016	1021	N	VIIRS	n	1	302.84	6.56	D	0	Madagascar dry deciduous forests	Apr	1	79.095	13.1493
439	4823	-19.6704	44.7591	333.17	0.54	0.42	4	5	2016	1021	N	VIIRS	n	1	297.84	4.25	D	3	Madagascar dry deciduous forests	Apr	1	79.095	13.1493
440	4825	-19.7187	45.0618	334.5	0.52	0.41	4	5	2016	1021	N	VIIRS	n	1	298.63	4.19	D	0	Madagascar dry deciduous forests	Apr	1	79.095	13.1493
441	4826	-19.7387	44.8438	346.86	0.53	0.42	4	5	2016	1021	N	VIIRS	n	1	299.37	8.17	D	3	Madagascar dry deciduous forests	Apr	1	79.095	13.1493
442	4829	-17.5035	47.2044	333.92	0.4	0.37	4	5	2016	1021	N	VIIRS	n	1	301.3	3.88	D	0	Madagascar dry deciduous forests	Apr	1	79.095	13.1493
443	4831	-17.159	46.2418	336.48	0.43	0.38	4	5	2016	1021	N	VIIRS	n	1	301.85	4.45	D	0	Madagascar dry deciduous forests	Apr	1	79.095	13.1493
444	4833	-17.314	46.1352	338.23	0.44	0.38	4	5	2016	1021	N	VIIRS	n	1	298.56	2.64	D	0	Madagascar dry deciduous forests	Apr	1	79.095	13.1493
445	4841	-17.2603	46.1852	334.48	0.43	0.38	4	5	2016	1021	N	VIIRS	n	1	299.01	4.77	D	0	Madagascar dry deciduous forests	Apr	1	79.095	13.1493
446	4842	-17.326	46.204	335.12	0.43	0.38	4	5	2016	1021	N	VIIRS	n	1	300.88	2.57	D	0	Madagascar dry deciduous forests	Apr	1	79.095	13.1493
447	4843	-17.331	46.2964	336.1	0.43	0.38	4	5	2016	1021	N	VIIRS	n	1	300.47	2.3	D	0	Madagascar dry deciduous forests	Apr	1	79.095	13.1493
448	4845	-17.2369	46.3031	333.85	0.43	0.38	4	5	2016	1021	N	VIIRS	n	1	300.16	2.77	D	0	Madagascar dry deciduous forests	Apr	1	79.095	13.1493
449	4846	-17.2186	45.9396	333.01	0.44	0.39	4	5	2016	1021	N	VIIRS	n	1	302.42	4.86	D	0	Madagascar dry deciduous forests	Apr	1	79.095	13.1493
450	4856	-19.6144	44.6987	330.62	0.54	0.42	4	5	2016	1021	N	VIIRS	n	1	298.46	2.81	D	0	Madagascar dry deciduous forests	Apr	1	79.095	13.1493
451	4859	-18.3777	44.5864	336.35	0.53	0.42	4	5	2016	1021	N	VIIRS	n	1	298.28	5.99	D	0	Madagascar dry deciduous forests	Apr	1	79.095	13.1493
452	4860	-19.9935	45.4868	336.47	0.5	0.41	4	5	2016	1021	N	VIIRS	n	1	299.2	3.2	D	3	Madagascar dry deciduous forests	Apr	1	79.095	13.1493
453	4861	-20.1966	45.7489	338.06	0.48	0.4	4	5	2016	1021	N	VIIRS	n	1	304.36	4.2	D	0	Madagascar dry deciduous forests	Apr	1	79.095	13.1493
454	4862	-15.5229	47.7797	331.64	0.39	0.36	4	5	2016	1022	N	VIIRS	n	1	299.93	2.41	D	0	Madagascar dry deciduous forests	Apr	1	79.095	13.1493
455	4863	-15.3828	47.8197	332.48	0.39	0.36	4	5	2016	1022	N	VIIRS	n	1	301.19	1.97	D	0	Madagascar dry deciduous forests	Apr	1	79.095	13.1493
456	4864	-15.3756	47.8222	344.71	0.39	0.36	4	5	2016	1022	N	VIIRS	n	1	301.51	10.08	D	0	Madagascar dry deciduous forests	Apr	1	79.095	13.1493
457	4865	-16.869	46.0039	330.45	0.44	0.38	4	5	2016	1022	N	VIIRS	n	1	299.69	1.66	D	0	Madagascar dry deciduous forests	Apr	1	79.095	13.1493
458	4866	-17.1358	45.6257	344.48	0.46	0.39	4	5	2016	1022	N	VIIRS	n	1	299.84	7.52	D	0	Madagascar dry deciduous forests	Apr	1	79.095	13.1493
459	4867	-16.8561	46.3292	333.46	0.42	0.38	4	5	2016	1022	N	VIIRS	n	1	300.35	2.36	D	0	Madagascar dry deciduous forests	Apr	1	79.095	13.1493
460	4868	-15.4381	47.714	343.35	0.39	0.36	4	5	2016	1022	N	VIIRS	n	1	301.31	5.53	D	0	Madagascar dry deciduous forests	Apr	1	79.095	13.1493
461	4869	-16.9101	46.6085	335.39	0.42	0.37	4	5	2016	1022	N	VIIRS	n	1	302.71	3.74	D	0	Madagascar dry deciduous forests	Apr	1	79.095	13.1493
462	4871	-16.8906	46.2362	331.32	0.43	0.38	4	5	2016	1022	N	VIIRS	n	1	299.27	2.11	D	0	Madagascar dry deciduous forests	Apr	1	79.095	13.1493
463	4872	-16.9227	46.5945	346.97	0.42	0.37	4	5	2016	1022	N	VIIRS	n	1	302.43	7.85	D	0	Madagascar dry deciduous forests	Apr	1	79.095	13.1493
464	4873	-16.9187	46.5979	337.02	0.42	0.37	4	5	2016	1022	N	VIIRS	n	1	302.53	3.45	D	0	Madagascar dry deciduous forests	Apr	1	79.095	13.1493
465	4874	-16.8684	46.6541	336.71	0.41	0.37	4	5	2016	1022	N	VIIRS	n	1	304.05	4.66	D	0	Madagascar dry deciduous forests	Apr	1	79.095	13.1493
466	4875	-15.8736	47.8516	336.29	0.39	0.36	4	5	2016	1022	N	VIIRS	n	1	299.41	3.62	D	0	Madagascar dry deciduous forests	Apr	1	79.095	13.1493
467	4876	-16.9221	46.5984	337.77	0.42	0.37	4	5	2016	1022	N	VIIRS	n	1	304.11	3.45	D	0	Madagascar dry deciduous forests	Apr	1	79.095	13.1493
468	4877	-15.7915	47.1301	334.38	0.4	0.37	4	5	2016	1022	N	VIIRS	n	1	297.29	2.3	D	0	Madagascar dry deciduous forests	Apr	1	79.095	13.1493
469	4878	-15.3316	47.6825	344.48	0.39	0.36	4	5	2016	1022	N	VIIRS	n	1	299.53	12.86	D	0	Madagascar dry deciduous forests	Apr	1	79.095	13.1493
470	4879	-15.461	47.3717	336.76	0.39	0.36	4	5	2016	1022	N	VIIRS	n	1	300.8	4.75	D	0	Madagascar dry deciduous forests	Apr	1	79.095	13.1493
471	4880	-14.8584	47.6211	340.92	0.39	0.36	4	5	2016	1022	N	VIIRS	n	1	300.07	3.61	D	0	Madagascar dry deciduous forests	Apr	1	79.095	13.1493
472	4881	-15.7953	47.1041	340.3	0.4	0.37	4	5	2016	1022	N	VIIRS	n	1	299.53	4.93	D	0	Madagascar dry deciduous forests	Apr	1	79.095	13.1493
473	4882	-16.5063	46.9056	335.94	0.41	0.37	4	5	2016	1022	N	VIIRS	n	1	301.43	5.11	D	3	Madagascar dry deciduous forests	Apr	1	79.095	13.1493
474	4883	-16.481	46.9605	335.27	0.4	0.37	4	5	2016	1022	N	VIIRS	n	1	301.01	3.52	D	3	Madagascar dry deciduous forests	Apr	1	79.095	13.1493
475	4884	-16.369	46.2985	341.05	0.42	0.38	4	5	2016	1022	N	VIIRS	n	1	301.09	4.83	D	0	Madagascar dry deciduous forests	Apr	1	79.095	13.1493
476	4885	-16.4944	46.9892	336.04	0.4	0.37	4	5	2016	1022	N	VIIRS	n	1	300.42	2.64	D	0	Madagascar dry deciduous forests	Apr	1	79.095	13.1493
477	4886	-16.4412	47.0434	333.46	0.4	0.37	4	5	2016	1022	N	VIIRS	n	1	300.29	4.06	D	0	Madagascar dry deciduous forests	Apr	1	79.095	13.1493
478	4887	-16.3676	46.2986	334.71	0.42	0.38	4	5	2016	1022	N	VIIRS	n	1	300.89	3.28	D	0	Madagascar dry deciduous forests	Apr	1	79.095	13.1493
479	4888	-16.3558	47.1303	345.62	0.4	0.37	4	5	2016	1022	N	VIIRS	n	1	301.2	4.44	D	0	Madagascar dry deciduous forests	Apr	1	79.095	13.1493
480	4889	-16.3556	47.1299	344.01	0.4	0.37	4	5	2016	1022	N	VIIRS	n	1	301.43	6.98	D	0	Madagascar dry deciduous forests	Apr	1	79.095	13.1493
481	4890	-14.4514	48.456	332.68	0.38	0.36	4	5	2016	1022	N	VIIRS	n	1	297.71	3.13	D	0	Madagascar dry deciduous forests	Apr	1	79.095	13.1493
482	4891	-15.324	48.2112	340.68	0.38	0.36	4	5	2016	1022	N	VIIRS	n	1	301.78	5.13	D	0	Madagascar dry deciduous forests	Apr	1	79.095	13.1493
483	4892	-15.3479	48.2482	342.87	0.38	0.36	4	5	2016	1022	N	VIIRS	n	1	300.1	3.68	D	0	Madagascar dry deciduous forests	Apr	1	79.095	13.1493
484	4893	-15.9104	48.057	334.61	0.39	0.36	4	5	2016	1022	N	VIIRS	n	1	299.33	2.3	D	0	Madagascar dry deciduous forests	Apr	1	79.095	13.1493
485	4894	-15.5692	48.1013	336.74	0.38	0.36	4	5	2016	1022	N	VIIRS	n	1	299.43	3.34	D	0	Madagascar dry deciduous forests	Apr	1	79.095	13.1493
486	4895	-15.0549	48.1783	330.33	0.38	0.36	4	5	2016	1022	N	VIIRS	n	1	296.68	0.8	D	0	Madagascar dry deciduous forests	Apr	1	79.095	13.1493
487	4896	-15.3413	48.2472	332.29	0.38	0.36	4	5	2016	1022	N	VIIRS	n	1	299.66	1.76	D	0	Madagascar dry deciduous forests	Apr	1	79.095	13.1493
488	4897	-15.2444	48.066	333.2	0.38	0.36	4	5	2016	1022	N	VIIRS	n	1	300.02	3.07	D	0	Madagascar dry deciduous forests	Apr	1	79.095	13.1493
489	4899	-15.1312	48.0107	334.35	0.38	0.36	4	5	2016	1022	N	VIIRS	n	1	300.02	2.08	D	0	Madagascar dry deciduous forests	Apr	1	79.095	13.1493
490	4900	-15.6633	47.6059	331.04	0.39	0.36	4	5	2016	1022	N	VIIRS	n	1	299.48	2.91	D	0	Madagascar dry deciduous forests	Apr	1	79.095	13.1493
491	4901	-16.4625	46.7979	333.29	0.41	0.37	4	5	2016	1022	N	VIIRS	n	1	300.26	3.86	D	0	Madagascar dry deciduous forests	Apr	1	79.095	13.1493
492	4902	-15.6645	47.621	331.89	0.39	0.36	4	5	2016	1022	N	VIIRS	n	1	298.19	2.51	D	0	Madagascar dry deciduous forests	Apr	1	79.095	13.1493
493	4903	-15.8508	48.6771	338.8	0.38	0.36	4	5	2016	1022	N	VIIRS	n	1	297.36	3.84	D	0	Madagascar dry deciduous forests	Apr	1	79.095	13.1493
494	4904	-14.8214	48.382	330.66	0.38	0.36	4	5	2016	1022	N	VIIRS	n	1	300.54	2.84	D	0	Madagascar dry deciduous forests	Apr	1	79.095	13.1493
495	4905	-15.5518	48.5542	331.13	0.38	0.36	4	5	2016	1022	N	VIIRS	n	1	298.47	1.16	D	0	Madagascar dry deciduous forests	Apr	1	79.095	13.1493
496	4976	-20.4612	45.6039	331.87	0.64	0.54	4	6	2016	1002	N	VIIRS	n	1	297.16	3.8	D	0	Madagascar dry deciduous forests	Apr	1	79.095	13.1493
497	4979	-21.2363	45.6297	335.92	0.32	0.55	4	6	2016	1002	N	VIIRS	n	1	299.18	2.02	D	0	Madagascar dry deciduous forests	Apr	1	79.095	13.1493
498	4981	-19.8347	45.0994	333.8	0.34	0.56	4	6	2016	1002	N	VIIRS	n	1	293.2	2.96	D	0	Madagascar dry deciduous forests	Apr	1	79.095	13.1493
499	4982	-19.8605	45.1073	338.4	0.34	0.56	4	6	2016	1002	N	VIIRS	n	1	293.55	2.85	D	0	Madagascar dry deciduous forests	Apr	1	79.095	13.1493
500	4983	-20.2276	45.7656	337.16	0.62	0.54	4	6	2016	1002	N	VIIRS	n	1	296.81	6.66	D	0	Madagascar dry deciduous forests	Apr	1	79.095	13.1493
501	4990	-20.9717	46.0903	338.4	0.6	0.53	4	6	2016	1002	N	VIIRS	n	1	300.04	6.31	D	0	Madagascar dry deciduous forests	Apr	1	79.095	13.1493
502	4994	-20.01	45.4927	331.52	0.32	0.54	4	6	2016	1002	N	VIIRS	n	1	293.37	3.54	D	3	Madagascar dry deciduous forests	Apr	1	79.095	13.1493
503	1	-23.8976	47.2901	348.09	0.54	0.5	1	1	2016	1002	N	VIIRS	n	1	293.21	11.47	D	0	Madagascar lowland forests	Jan	3	42.4536	9.56653
504	2	-18.8103	49.1434	331.72	0.54	0.42	1	1	2016	1003	N	VIIRS	n	1	294.8	1.69	D	0	Madagascar lowland forests	Jan	3	42.4536	9.56653
505	3	-18.8106	49.1469	335.75	0.54	0.42	1	1	2016	1003	N	VIIRS	n	1	294.08	3.33	D	3	Madagascar lowland forests	Jan	3	42.4536	9.56653
506	14	-14.8132	49.9666	331.7	0.45	0.39	1	1	2016	1004	N	VIIRS	l	1	292.94	8.72	D	0	Madagascar lowland forests	Jan	3	42.4536	9.56653
507	16	-16.7923	49.553	333.83	0.49	0.4	1	1	2016	1004	N	VIIRS	n	1	297.99	4.7	D	0	Madagascar lowland forests	Jan	3	42.4536	9.56653
508	17	-23.1608	47.3425	345.42	0.52	0.67	1	2	2016	943	N	VIIRS	n	1	292.69	11.41	D	0	Madagascar lowland forests	Jan	3	42.4536	9.56653
509	18	-23.035	47.6839	336.22	0.49	0.65	1	2	2016	943	N	VIIRS	n	1	293.13	4.38	D	0	Madagascar lowland forests	Jan	3	42.4536	9.56653
510	19	-23.7755	47.4187	343.03	0.52	0.67	1	2	2016	943	N	VIIRS	n	1	291.39	6.98	D	0	Madagascar lowland forests	Jan	3	42.4536	9.56653
511	20	-23.9751	47.3677	330.01	0.53	0.67	1	2	2016	943	N	VIIRS	n	1	290.11	2.66	D	0	Madagascar lowland forests	Jan	3	42.4536	9.56653
512	21	-21.9996	47.5415	339.56	0.49	0.65	1	2	2016	944	N	VIIRS	n	1	291.63	5.1	D	0	Madagascar lowland forests	Jan	3	42.4536	9.56653
513	23	-21.7716	47.6871	367	0.48	0.65	1	2	2016	944	N	VIIRS	h	1	290.12	13.6	D	0	Madagascar lowland forests	Jan	3	42.4536	9.56653
514	24	-22.2184	47.5007	330.36	0.5	0.66	1	2	2016	944	N	VIIRS	n	1	291.11	13.34	D	0	Madagascar lowland forests	Jan	3	42.4536	9.56653
515	25	-22.1048	47.6141	367	0.49	0.65	1	2	2016	944	N	VIIRS	h	1	292.05	10.86	D	0	Madagascar lowland forests	Jan	3	42.4536	9.56653
516	26	-22.2249	47.4964	331.02	0.5	0.66	1	2	2016	944	N	VIIRS	n	1	292.1	6.48	D	0	Madagascar lowland forests	Jan	3	42.4536	9.56653
517	27	-22.1044	47.6168	349.22	0.49	0.65	1	2	2016	944	N	VIIRS	n	1	291.73	5.3	D	0	Madagascar lowland forests	Jan	3	42.4536	9.56653
518	28	-22.1214	47.4907	332.84	0.5	0.65	1	2	2016	944	N	VIIRS	n	1	290.36	4.36	D	0	Madagascar lowland forests	Jan	3	42.4536	9.56653
519	29	-22.2189	47.498	367	0.5	0.65	1	2	2016	944	N	VIIRS	h	1	291.94	9.88	D	0	Madagascar lowland forests	Jan	3	42.4536	9.56653
520	30	-22.2253	47.4913	331.65	0.5	0.66	1	2	2016	944	N	VIIRS	n	1	291	6.48	D	0	Madagascar lowland forests	Jan	3	42.4536	9.56653
521	31	-22.2188	47.4958	367	0.5	0.66	1	2	2016	944	N	VIIRS	h	1	290.81	6.48	D	0	Madagascar lowland forests	Jan	3	42.4536	9.56653
522	32	-22.2254	47.4936	329.59	0.5	0.66	1	2	2016	944	N	VIIRS	n	1	292.11	4.34	D	0	Madagascar lowland forests	Jan	3	42.4536	9.56653
523	33	-22.2193	47.493	343.02	0.5	0.66	1	2	2016	944	N	VIIRS	n	1	289.56	9.88	D	0	Madagascar lowland forests	Jan	3	42.4536	9.56653
524	34	-22.2941	47.4072	338.52	0.5	0.66	1	2	2016	944	N	VIIRS	n	1	290.32	3.51	D	0	Madagascar lowland forests	Jan	3	42.4536	9.56653
525	35	-22.2626	47.4211	336.74	0.5	0.66	1	2	2016	944	N	VIIRS	n	1	291.87	5.23	D	0	Madagascar lowland forests	Jan	3	42.4536	9.56653
526	36	-22.1047	47.6123	329.56	0.49	0.65	1	2	2016	944	N	VIIRS	n	1	290.99	5.3	D	0	Madagascar lowland forests	Jan	3	42.4536	9.56653
527	37	-21.5013	48.0388	330.22	0.45	0.63	1	2	2016	944	N	VIIRS	n	1	292.08	2.13	D	0	Madagascar lowland forests	Jan	3	42.4536	9.56653
528	38	-21.6816	47.8198	351.58	0.47	0.64	1	2	2016	944	N	VIIRS	n	1	292.94	11.19	D	0	Madagascar lowland forests	Jan	3	42.4536	9.56653
529	39	-21.6802	47.8165	350.96	0.47	0.64	1	2	2016	944	N	VIIRS	n	1	292.87	11.81	D	0	Madagascar lowland forests	Jan	3	42.4536	9.56653
530	40	-21.6069	47.7534	336.8	0.47	0.64	1	2	2016	944	N	VIIRS	n	1	287.48	4.07	D	0	Madagascar lowland forests	Jan	3	42.4536	9.56653
531	41	-21.6025	47.7087	332.39	0.47	0.64	1	2	2016	944	N	VIIRS	n	1	289.21	3.14	D	0	Madagascar lowland forests	Jan	3	42.4536	9.56653
532	42	-21.7114	47.7387	333.65	0.47	0.64	1	2	2016	944	N	VIIRS	n	1	289.95	3.8	D	0	Madagascar lowland forests	Jan	3	42.4536	9.56653
533	43	-21.3062	47.7272	332.13	0.47	0.64	1	2	2016	944	N	VIIRS	n	1	290.34	6.55	D	0	Madagascar lowland forests	Jan	3	42.4536	9.56653
534	44	-21.3065	47.7227	337.38	0.47	0.64	1	2	2016	944	N	VIIRS	n	1	288.02	3.88	D	0	Madagascar lowland forests	Jan	3	42.4536	9.56653
535	45	-21.3543	47.8671	335.93	0.46	0.64	1	2	2016	944	N	VIIRS	n	1	288.65	3.88	D	0	Madagascar lowland forests	Jan	3	42.4536	9.56653
536	46	-21.84	47.6158	347.21	0.48	0.65	1	2	2016	944	N	VIIRS	n	1	291.94	7.71	D	0	Madagascar lowland forests	Jan	3	42.4536	9.56653
537	47	-21.401	47.7792	336.67	0.47	0.64	1	2	2016	944	N	VIIRS	n	1	291.06	3.73	D	0	Madagascar lowland forests	Jan	3	42.4536	9.56653
538	48	-21.7721	47.6817	353.97	0.48	0.65	1	2	2016	944	N	VIIRS	n	1	287.91	13.6	D	0	Madagascar lowland forests	Jan	3	42.4536	9.56653
539	49	-21.3575	47.8663	336.88	0.46	0.64	1	2	2016	944	N	VIIRS	n	1	290.69	6.61	D	0	Madagascar lowland forests	Jan	3	42.4536	9.56653
540	50	-21.7445	47.5732	350.79	0.49	0.65	1	2	2016	944	N	VIIRS	n	1	288.76	5.89	D	0	Madagascar lowland forests	Jan	3	42.4536	9.56653
541	51	-16.8462	49.5662	339.76	0.63	0.54	1	2	2016	945	N	VIIRS	n	1	285.2	4.31	D	0	Madagascar lowland forests	Jan	3	42.4536	9.56653
542	52	-15.4884	49.6267	343.61	0.6	0.53	1	2	2016	945	N	VIIRS	n	1	293.78	11.47	D	0	Madagascar lowland forests	Jan	3	42.4536	9.56653
543	53	-17.7898	49.4286	333.2	0.33	0.55	1	2	2016	945	N	VIIRS	n	1	291.52	1.36	D	0	Madagascar lowland forests	Jan	3	42.4536	9.56653
544	54	-15.4924	49.6251	341.05	0.6	0.53	1	2	2016	945	N	VIIRS	n	1	293.95	10.23	D	0	Madagascar lowland forests	Jan	3	42.4536	9.56653
545	55	-15.6767	50.2205	340	0.55	0.51	1	2	2016	945	N	VIIRS	n	1	290.78	5.49	D	0	Madagascar lowland forests	Jan	3	42.4536	9.56653
546	56	-15.5659	50.4148	331	0.54	0.51	1	2	2016	945	N	VIIRS	n	1	290.78	5.73	D	3	Madagascar lowland forests	Jan	3	42.4536	9.56653
547	57	-15.5419	49.9745	333.91	0.57	0.52	1	2	2016	945	N	VIIRS	n	1	292.69	6.47	D	0	Madagascar lowland forests	Jan	3	42.4536	9.56653
548	58	-15.7054	50.3479	329.77	0.54	0.51	1	2	2016	945	N	VIIRS	n	1	290.92	9.9	D	0	Madagascar lowland forests	Jan	3	42.4536	9.56653
549	59	-15.7051	50.345	334.84	0.54	0.51	1	2	2016	945	N	VIIRS	n	1	291.03	8.53	D	0	Madagascar lowland forests	Jan	3	42.4536	9.56653
550	60	-15.674	50.2837	336.2	0.55	0.51	1	2	2016	945	N	VIIRS	n	1	288.95	6.47	D	0	Madagascar lowland forests	Jan	3	42.4536	9.56653
551	61	-15.8718	50.2069	328.29	0.56	0.51	1	2	2016	945	N	VIIRS	n	1	291.36	3.79	D	0	Madagascar lowland forests	Jan	3	42.4536	9.56653
552	62	-15.5404	49.9718	332.42	0.57	0.52	1	2	2016	945	N	VIIRS	n	1	292.46	4.41	D	0	Madagascar lowland forests	Jan	3	42.4536	9.56653
553	63	-15.6675	50.257	356.22	0.55	0.51	1	2	2016	945	N	VIIRS	n	1	290.78	17.89	D	0	Madagascar lowland forests	Jan	3	42.4536	9.56653
554	64	-14.6681	50.146	333.57	0.54	0.51	1	2	2016	946	N	VIIRS	n	1	293.83	3.83	D	0	Madagascar lowland forests	Jan	3	42.4536	9.56653
555	65	-14.7884	50.1607	341.14	0.54	0.51	1	2	2016	946	N	VIIRS	n	1	293.71	14.79	D	0	Madagascar lowland forests	Jan	3	42.4536	9.56653
556	66	-14.7617	50.0145	329.54	0.56	0.51	1	2	2016	946	N	VIIRS	n	1	296.15	8.47	D	0	Madagascar lowland forests	Jan	3	42.4536	9.56653
557	67	-14.7627	50.1245	340.39	0.55	0.51	1	2	2016	946	N	VIIRS	n	1	293.93	7.48	D	0	Madagascar lowland forests	Jan	3	42.4536	9.56653
558	68	-14.7611	50.0195	339.94	0.56	0.51	1	2	2016	946	N	VIIRS	n	1	295.34	8.47	D	0	Madagascar lowland forests	Jan	3	42.4536	9.56653
559	69	-14.7093	49.7978	352.56	0.57	0.52	1	2	2016	946	N	VIIRS	n	1	295.42	12.1	D	0	Madagascar lowland forests	Jan	3	42.4536	9.56653
560	70	-14.6692	50.1439	331.94	0.54	0.51	1	2	2016	946	N	VIIRS	n	1	294.27	2.01	D	0	Madagascar lowland forests	Jan	3	42.4536	9.56653
561	71	-14.7588	49.9983	331.51	0.56	0.51	1	2	2016	946	N	VIIRS	n	1	294.81	4.1	D	0	Madagascar lowland forests	Jan	3	42.4536	9.56653
562	72	-14.7873	50.1592	338.41	0.54	0.51	1	2	2016	946	N	VIIRS	n	1	292.06	6.36	D	0	Madagascar lowland forests	Jan	3	42.4536	9.56653
563	73	-14.7866	50.1643	341.19	0.54	0.51	1	2	2016	946	N	VIIRS	n	1	293.49	9.02	D	0	Madagascar lowland forests	Jan	3	42.4536	9.56653
564	74	-14.7841	49.9903	336.01	0.56	0.51	1	2	2016	946	N	VIIRS	n	1	296.17	5.16	D	0	Madagascar lowland forests	Jan	3	42.4536	9.56653
565	75	-14.7115	49.7956	339.9	0.57	0.52	1	2	2016	946	N	VIIRS	n	1	295.12	8.58	D	0	Madagascar lowland forests	Jan	3	42.4536	9.56653
566	76	-14.7376	49.8077	339.38	0.57	0.52	1	2	2016	946	N	VIIRS	n	1	293.36	6.87	D	0	Madagascar lowland forests	Jan	3	42.4536	9.56653
567	77	-14.7668	49.8107	331.08	0.57	0.52	1	2	2016	946	N	VIIRS	n	1	292.89	40.84	D	0	Madagascar lowland forests	Jan	3	42.4536	9.56653
568	78	-14.7108	49.8008	338.93	0.57	0.52	1	2	2016	946	N	VIIRS	n	1	295.02	8.58	D	0	Madagascar lowland forests	Jan	3	42.4536	9.56653
569	79	-14.7661	49.8159	342.02	0.57	0.52	1	2	2016	946	N	VIIRS	n	1	292.44	40.84	D	0	Madagascar lowland forests	Jan	3	42.4536	9.56653
570	80	-14.32	49.9021	332.28	0.56	0.51	1	2	2016	946	N	VIIRS	n	1	295.98	2.58	D	0	Madagascar lowland forests	Jan	3	42.4536	9.56653
571	81	-14.7153	50.1188	340.28	0.55	0.51	1	2	2016	946	N	VIIRS	n	1	294.87	4.29	D	0	Madagascar lowland forests	Jan	3	42.4536	9.56653
572	82	-14.8522	50.1893	340.48	0.54	0.51	1	2	2016	946	N	VIIRS	n	1	293.31	11.91	D	0	Madagascar lowland forests	Jan	3	42.4536	9.56653
573	83	-14.7147	50.1239	340.71	0.55	0.51	1	2	2016	946	N	VIIRS	n	1	294.65	11.39	D	0	Madagascar lowland forests	Jan	3	42.4536	9.56653
574	84	-14.7201	50.1194	332.67	0.55	0.51	1	2	2016	946	N	VIIRS	n	1	294.98	4.29	D	0	Madagascar lowland forests	Jan	3	42.4536	9.56653
575	85	-14.808	50.1579	339.8	0.55	0.51	1	2	2016	946	N	VIIRS	n	1	293.71	7.94	D	0	Madagascar lowland forests	Jan	3	42.4536	9.56653
576	88	-21.8573	47.6673	351.77	0.62	0.72	1	2	2016	1124	N	VIIRS	n	1	287.08	18.7	D	0	Madagascar lowland forests	Jan	3	42.4536	9.56653
577	89	-21.8259	47.6526	356.57	0.62	0.72	1	2	2016	1124	N	VIIRS	n	1	287.37	15.43	D	0	Madagascar lowland forests	Jan	3	42.4536	9.56653
578	90	-21.8274	47.6465	354.22	0.62	0.72	1	2	2016	1124	N	VIIRS	n	1	286.88	15.43	D	0	Madagascar lowland forests	Jan	3	42.4536	9.56653
579	91	-21.8193	47.6511	332.18	0.62	0.72	1	2	2016	1124	N	VIIRS	n	1	284.82	8.19	D	0	Madagascar lowland forests	Jan	3	42.4536	9.56653
580	92	-21.8208	47.645	338.52	0.62	0.72	1	2	2016	1124	N	VIIRS	n	1	285.74	8.19	D	0	Madagascar lowland forests	Jan	3	42.4536	9.56653
581	93	-21.8589	47.6607	353.35	0.62	0.72	1	2	2016	1124	N	VIIRS	n	1	288.61	16	D	0	Madagascar lowland forests	Jan	3	42.4536	9.56653
582	94	-21.4554	48.0325	354.92	0.67	0.73	1	2	2016	1124	N	VIIRS	n	1	285.18	10.22	D	0	Madagascar lowland forests	Jan	3	42.4536	9.56653
583	102	-21.8755	47.7074	329.72	0.63	0.72	1	2	2016	1124	N	VIIRS	n	1	285.24	10.43	D	0	Madagascar lowland forests	Jan	3	42.4536	9.56653
584	105	-21.7703	47.6041	341.11	0.62	0.71	1	2	2016	1124	N	VIIRS	n	1	289.16	8.65	D	0	Madagascar lowland forests	Jan	3	42.4536	9.56653
585	106	-21.7519	47.6508	329.09	0.63	0.72	1	2	2016	1124	N	VIIRS	n	1	286.87	13.44	D	0	Madagascar lowland forests	Jan	3	42.4536	9.56653
586	107	-21.7538	47.643	345.04	0.63	0.72	1	2	2016	1124	N	VIIRS	n	1	287.6	11.23	D	0	Madagascar lowland forests	Jan	3	42.4536	9.56653
587	108	-21.8111	47.5709	330.43	0.62	0.71	1	2	2016	1124	N	VIIRS	n	1	289.2	4.52	D	0	Madagascar lowland forests	Jan	3	42.4536	9.56653
588	115	-15.4222	50.3906	331.78	0.55	0.68	1	3	2016	926	N	VIIRS	n	1	271.19	3.66	D	0	Madagascar lowland forests	Jan	3	42.4536	9.56653
589	116	-15.6088	50.348	331.52	0.56	0.69	1	3	2016	926	N	VIIRS	n	1	289.45	2.9	D	0	Madagascar lowland forests	Jan	3	42.4536	9.56653
590	117	-15.6125	50.3751	328.71	0.56	0.68	1	3	2016	926	N	VIIRS	n	1	289.9	3.07	D	0	Madagascar lowland forests	Jan	3	42.4536	9.56653
591	118	-15.6078	50.3721	334.58	0.56	0.69	1	3	2016	926	N	VIIRS	n	1	289.85	7.77	D	0	Madagascar lowland forests	Jan	3	42.4536	9.56653
592	119	-15.6506	50.3329	331.45	0.56	0.69	1	3	2016	926	N	VIIRS	n	1	289.59	4.61	D	0	Madagascar lowland forests	Jan	3	42.4536	9.56653
593	120	-15.6501	50.3382	329.58	0.56	0.69	1	3	2016	926	N	VIIRS	n	1	289.63	4.61	D	0	Madagascar lowland forests	Jan	3	42.4536	9.56653
594	121	-15.727	50.2841	352.07	0.57	0.69	1	3	2016	926	N	VIIRS	n	1	289.51	16.4	D	0	Madagascar lowland forests	Jan	3	42.4536	9.56653
595	122	-15.7275	50.2788	344.91	0.57	0.69	1	3	2016	926	N	VIIRS	n	1	288.81	11.31	D	0	Madagascar lowland forests	Jan	3	42.4536	9.56653
596	123	-15.5574	50.4072	326.62	0.55	0.68	1	3	2016	926	N	VIIRS	n	1	289.3	2.42	D	0	Madagascar lowland forests	Jan	3	42.4536	9.56653
597	124	-15.5766	50.4091	327.87	0.55	0.68	1	3	2016	926	N	VIIRS	n	1	289.27	5.87	D	3	Madagascar lowland forests	Jan	3	42.4536	9.56653
598	125	-15.5895	50.3459	341.6	0.56	0.69	1	3	2016	926	N	VIIRS	n	1	289.62	5.03	D	0	Madagascar lowland forests	Jan	3	42.4536	9.56653
599	126	-15.8085	50.2525	332.25	0.57	0.69	1	3	2016	926	N	VIIRS	n	1	289.45	10.19	D	0	Madagascar lowland forests	Jan	3	42.4536	9.56653
600	127	-15.808	50.2579	367	0.57	0.69	1	3	2016	926	N	VIIRS	h	1	290.42	20.39	D	0	Madagascar lowland forests	Jan	3	42.4536	9.56653
601	128	-15.8082	50.2602	348.54	0.57	0.69	1	3	2016	926	N	VIIRS	n	1	289.77	11.18	D	0	Madagascar lowland forests	Jan	3	42.4536	9.56653
602	129	-15.8087	50.2547	367	0.57	0.69	1	3	2016	926	N	VIIRS	h	1	290.16	11.18	D	0	Madagascar lowland forests	Jan	3	42.4536	9.56653
603	130	-15.6996	50.2974	328.87	0.56	0.69	1	3	2016	926	N	VIIRS	n	1	289.24	3.21	D	0	Madagascar lowland forests	Jan	3	42.4536	9.56653
604	131	-15.9127	50.1305	367	0.58	0.7	1	3	2016	926	N	VIIRS	h	1	290.07	24	D	0	Madagascar lowland forests	Jan	3	42.4536	9.56653
605	132	-15.8183	50.2202	334.83	0.57	0.69	1	3	2016	926	N	VIIRS	n	1	289.21	3.22	D	0	Madagascar lowland forests	Jan	3	42.4536	9.56653
606	133	-15.8183	50.2224	328.12	0.57	0.69	1	3	2016	926	N	VIIRS	n	1	289.14	3.91	D	0	Madagascar lowland forests	Jan	3	42.4536	9.56653
607	134	-15.8876	50.1847	327.66	0.58	0.69	1	3	2016	926	N	VIIRS	n	1	289.42	2.77	D	0	Madagascar lowland forests	Jan	3	42.4536	9.56653
608	135	-15.512	50.4081	340.12	0.55	0.68	1	3	2016	926	N	VIIRS	n	1	289.01	9.83	D	0	Madagascar lowland forests	Jan	3	42.4536	9.56653
609	136	-15.6013	50.3574	352.54	0.56	0.69	1	3	2016	926	N	VIIRS	n	1	290.15	8.4	D	0	Madagascar lowland forests	Jan	3	42.4536	9.56653
610	137	-15.5107	50.4102	351.74	0.55	0.68	1	3	2016	926	N	VIIRS	n	1	288.93	8.95	D	0	Madagascar lowland forests	Jan	3	42.4536	9.56653
611	138	-15.5339	50.3833	343.59	0.55	0.68	1	3	2016	926	N	VIIRS	n	1	289.05	5.42	D	0	Madagascar lowland forests	Jan	3	42.4536	9.56653
612	139	-15.4972	50.4277	329.09	0.55	0.68	1	3	2016	926	N	VIIRS	n	1	288.68	8.43	D	3	Madagascar lowland forests	Jan	3	42.4536	9.56653
613	140	-15.4032	50.4523	349.43	0.55	0.68	1	3	2016	926	N	VIIRS	n	1	287.89	10.21	D	3	Madagascar lowland forests	Jan	3	42.4536	9.56653
614	141	-15.4841	50.418	367	0.55	0.68	1	3	2016	926	N	VIIRS	l	1	288.91	17.91	D	0	Madagascar lowland forests	Jan	3	42.4536	9.56653
615	142	-15.8553	50.179	348.37	0.58	0.69	1	3	2016	926	N	VIIRS	n	1	289.07	13.39	D	0	Madagascar lowland forests	Jan	3	42.4536	9.56653
616	143	-15.5745	50.3655	332.1	0.56	0.69	1	3	2016	926	N	VIIRS	n	1	289.48	4.11	D	0	Madagascar lowland forests	Jan	3	42.4536	9.56653
617	144	-15.6061	50.3743	328.7	0.56	0.68	1	3	2016	926	N	VIIRS	n	1	289.52	3.07	D	0	Madagascar lowland forests	Jan	3	42.4536	9.56653
618	145	-15.4815	50.3894	342.42	0.55	0.68	1	3	2016	926	N	VIIRS	n	1	276.51	4.32	D	0	Madagascar lowland forests	Jan	3	42.4536	9.56653
619	146	-15.4854	50.416	350.37	0.55	0.68	1	3	2016	926	N	VIIRS	n	1	288.68	16.31	D	0	Madagascar lowland forests	Jan	3	42.4536	9.56653
620	147	-15.4899	50.424	331.14	0.55	0.68	1	3	2016	926	N	VIIRS	n	1	289.28	17.91	D	0	Madagascar lowland forests	Jan	3	42.4536	9.56653
621	148	-15.4905	50.4188	343.32	0.55	0.68	1	3	2016	926	N	VIIRS	n	1	289.31	17.91	D	0	Madagascar lowland forests	Jan	3	42.4536	9.56653
622	149	-15.4053	50.4318	367	0.55	0.68	1	3	2016	926	N	VIIRS	h	1	290.09	56.66	D	0	Madagascar lowland forests	Jan	3	42.4536	9.56653
623	150	-15.4963	50.4246	367	0.55	0.68	1	3	2016	926	N	VIIRS	l	1	289.17	12.37	D	0	Madagascar lowland forests	Jan	3	42.4536	9.56653
624	151	-15.3802	50.4239	352.44	0.55	0.68	1	3	2016	926	N	VIIRS	n	1	287.66	11.51	D	0	Madagascar lowland forests	Jan	3	42.4536	9.56653
625	152	-15.4913	50.4219	348.08	0.55	0.68	1	3	2016	926	N	VIIRS	n	1	289.51	16.31	D	0	Madagascar lowland forests	Jan	3	42.4536	9.56653
626	153	-15.8556	50.1757	344.28	0.58	0.69	1	3	2016	926	N	VIIRS	n	1	289.31	7.76	D	0	Madagascar lowland forests	Jan	3	42.4536	9.56653
627	154	-15.8547	50.1845	326.43	0.58	0.69	1	3	2016	926	N	VIIRS	n	1	288.5	6.89	D	0	Madagascar lowland forests	Jan	3	42.4536	9.56653
628	155	-15.3739	50.4232	337.45	0.55	0.68	1	3	2016	926	N	VIIRS	n	1	273.95	4.36	D	0	Madagascar lowland forests	Jan	3	42.4536	9.56653
629	156	-15.4849	50.4212	367	0.55	0.68	1	3	2016	926	N	VIIRS	l	1	289.32	16.31	D	0	Madagascar lowland forests	Jan	3	42.4536	9.56653
630	157	-15.6025	50.3604	351.61	0.56	0.69	1	3	2016	926	N	VIIRS	n	1	290.44	10.48	D	0	Madagascar lowland forests	Jan	3	42.4536	9.56653
631	158	-15.5906	50.3487	341.43	0.56	0.69	1	3	2016	926	N	VIIRS	n	1	289.76	6.12	D	0	Madagascar lowland forests	Jan	3	42.4536	9.56653
632	159	-15.4058	50.4266	349.78	0.55	0.68	1	3	2016	926	N	VIIRS	n	1	288.4	24.49	D	0	Madagascar lowland forests	Jan	3	42.4536	9.56653
633	160	-15.4977	50.4226	343.3	0.55	0.68	1	3	2016	926	N	VIIRS	n	1	288.91	8.93	D	0	Madagascar lowland forests	Jan	3	42.4536	9.56653
634	161	-15.4425	50.3817	348.1	0.55	0.68	1	3	2016	926	N	VIIRS	n	1	275	14.84	D	0	Madagascar lowland forests	Jan	3	42.4536	9.56653
635	162	-15.401	50.4523	347.31	0.55	0.68	1	3	2016	927	N	VIIRS	n	1	289.06	13.29	D	0	Madagascar lowland forests	Jan	3	42.4536	9.56653
636	163	-15.4037	50.4267	353.05	0.55	0.68	1	3	2016	927	N	VIIRS	n	1	288.35	28.48	D	0	Madagascar lowland forests	Jan	3	42.4536	9.56653
637	164	-14.5262	50.1099	329.2	0.56	0.69	1	3	2016	927	N	VIIRS	n	1	288.47	4.17	D	0	Madagascar lowland forests	Jan	3	42.4536	9.56653
638	165	-15.1892	50.2858	337.86	0.56	0.69	1	3	2016	927	N	VIIRS	n	1	287.36	5.11	D	0	Madagascar lowland forests	Jan	3	42.4536	9.56653
639	166	-15.3963	50.4361	326.95	0.55	0.68	1	3	2016	927	N	VIIRS	n	1	288.55	6.26	D	0	Madagascar lowland forests	Jan	3	42.4536	9.56653
640	167	-14.9611	50.2921	367	0.55	0.68	1	3	2016	927	N	VIIRS	h	1	290.1	32.97	D	0	Madagascar lowland forests	Jan	3	42.4536	9.56653
641	168	-15.3782	50.4241	346.58	0.55	0.68	1	3	2016	927	N	VIIRS	n	1	282.75	12.81	D	0	Madagascar lowland forests	Jan	3	42.4536	9.56653
642	169	-15.0562	50.2487	338.81	0.56	0.69	1	3	2016	927	N	VIIRS	n	1	289.01	5.14	D	0	Madagascar lowland forests	Jan	3	42.4536	9.56653
643	170	-14.7991	50.1291	327.04	0.56	0.69	1	3	2016	927	N	VIIRS	n	1	288.51	2.72	D	0	Madagascar lowland forests	Jan	3	42.4536	9.56653
644	171	-15.0274	50.2772	343.11	0.56	0.68	1	3	2016	927	N	VIIRS	n	1	288.9	7.84	D	0	Madagascar lowland forests	Jan	3	42.4536	9.56653
645	172	-15.4032	50.4318	367	0.55	0.68	1	3	2016	927	N	VIIRS	h	1	290.12	28.48	D	0	Madagascar lowland forests	Jan	3	42.4536	9.56653
646	173	-14.9286	49.8816	330.6	0.59	0.7	1	3	2016	927	N	VIIRS	n	1	286.6	7.55	D	0	Madagascar lowland forests	Jan	3	42.4536	9.56653
647	174	-15.2425	49.7679	328.61	0.6	0.71	1	3	2016	927	N	VIIRS	n	1	284.68	1.89	D	0	Madagascar lowland forests	Jan	3	42.4536	9.56653
648	175	-14.907	50.1046	326.24	0.57	0.69	1	3	2016	927	N	VIIRS	n	1	288.28	2.81	D	0	Madagascar lowland forests	Jan	3	42.4536	9.56653
649	176	-14.9847	50.1157	328.89	0.57	0.69	1	3	2016	927	N	VIIRS	n	1	288.22	4.18	D	0	Madagascar lowland forests	Jan	3	42.4536	9.56653
650	177	-14.9103	49.8651	326	0.59	0.7	1	3	2016	927	N	VIIRS	n	1	284.41	4.24	D	0	Madagascar lowland forests	Jan	3	42.4536	9.56653
651	178	-14.984	50.1161	335.36	0.57	0.69	1	3	2016	927	N	VIIRS	n	1	288.44	6.36	D	0	Madagascar lowland forests	Jan	3	42.4536	9.56653
652	179	-14.9376	49.9242	332.82	0.59	0.7	1	3	2016	927	N	VIIRS	n	1	288.29	6.03	D	0	Madagascar lowland forests	Jan	3	42.4536	9.56653
653	182	-14.2481	49.9508	331.88	0.57	0.69	1	3	2016	927	N	VIIRS	n	1	287.06	3.54	D	0	Madagascar lowland forests	Jan	3	42.4536	9.56653
654	183	-14.7324	50.144	326.44	0.56	0.69	1	3	2016	927	N	VIIRS	n	1	288.88	2.1	D	0	Madagascar lowland forests	Jan	3	42.4536	9.56653
655	184	-14.7439	49.8343	326.42	0.59	0.7	1	3	2016	927	N	VIIRS	n	1	286.45	3.3	D	0	Madagascar lowland forests	Jan	3	42.4536	9.56653
656	185	-14.722	49.8072	348.39	0.59	0.7	1	3	2016	927	N	VIIRS	n	1	284.91	8.26	D	0	Madagascar lowland forests	Jan	3	42.4536	9.56653
657	186	-15.0617	50.1953	334.86	0.56	0.69	1	3	2016	927	N	VIIRS	n	1	288.77	6.15	D	0	Madagascar lowland forests	Jan	3	42.4536	9.56653
658	187	-14.5885	50.1366	338.06	0.56	0.69	1	3	2016	927	N	VIIRS	n	1	289.08	5.17	D	0	Madagascar lowland forests	Jan	3	42.4536	9.56653
659	188	-14.7048	50.095	336.2	0.57	0.69	1	3	2016	927	N	VIIRS	n	1	288.91	4.79	D	0	Madagascar lowland forests	Jan	3	42.4536	9.56653
660	189	-14.7042	50.1003	329.53	0.57	0.69	1	3	2016	927	N	VIIRS	n	1	288.6	4.79	D	0	Madagascar lowland forests	Jan	3	42.4536	9.56653
661	190	-14.7044	50.098	353.96	0.57	0.69	1	3	2016	927	N	VIIRS	n	1	288.86	7.55	D	0	Madagascar lowland forests	Jan	3	42.4536	9.56653
662	191	-14.7198	49.8097	348.38	0.59	0.7	1	3	2016	927	N	VIIRS	n	1	285.09	7.99	D	0	Madagascar lowland forests	Jan	3	42.4536	9.56653
663	192	-14.5896	50.1368	339.36	0.56	0.69	1	3	2016	927	N	VIIRS	n	1	289.16	5.35	D	0	Madagascar lowland forests	Jan	3	42.4536	9.56653
664	194	-23.5958	47.4102	332.45	0.57	0.52	1	3	2016	1105	N	VIIRS	n	1	295.91	3.09	D	0	Madagascar lowland forests	Jan	3	42.4536	9.56653
665	195	-23.6918	47.4699	334.85	0.57	0.52	1	3	2016	1105	N	VIIRS	n	1	296.6	5.06	D	0	Madagascar lowland forests	Jan	3	42.4536	9.56653
666	196	-22.1508	47.5824	339.16	0.62	0.54	1	3	2016	1105	N	VIIRS	n	1	293.57	4.55	D	0	Madagascar lowland forests	Jan	3	42.4536	9.56653
667	197	-22.2176	47.5584	345.16	0.62	0.54	1	3	2016	1105	N	VIIRS	n	1	296.79	11.8	D	0	Madagascar lowland forests	Jan	3	42.4536	9.56653
668	198	-23.6896	47.4727	332.85	0.57	0.52	1	3	2016	1105	N	VIIRS	n	1	295.47	3.57	D	0	Madagascar lowland forests	Jan	3	42.4536	9.56653
669	199	-22.1509	47.5792	333.11	0.62	0.54	1	3	2016	1105	N	VIIRS	n	1	291.85	7.72	D	0	Madagascar lowland forests	Jan	3	42.4536	9.56653
670	200	-21.924	47.8197	367	0.32	0.55	1	3	2016	1105	N	VIIRS	h	1	293.33	6.47	D	0	Madagascar lowland forests	Jan	3	42.4536	9.56653
671	201	-21.9106	47.8327	336.15	0.33	0.55	1	3	2016	1105	N	VIIRS	n	1	295.3	1.36	D	0	Madagascar lowland forests	Jan	3	42.4536	9.56653
672	202	-21.2812	48.2634	332.18	0.36	0.57	1	3	2016	1105	N	VIIRS	n	1	293.6	3.26	D	0	Madagascar lowland forests	Jan	3	42.4536	9.56653
673	203	-21.2326	48.2143	346.93	0.35	0.57	1	3	2016	1105	N	VIIRS	n	1	293.81	3.62	D	0	Madagascar lowland forests	Jan	3	42.4536	9.56653
674	204	-21.2274	48.2131	353.14	0.35	0.57	1	3	2016	1105	N	VIIRS	n	1	293.76	5.54	D	0	Madagascar lowland forests	Jan	3	42.4536	9.56653
675	205	-21.0596	48.1818	330.06	0.36	0.57	1	3	2016	1105	N	VIIRS	n	1	294.09	2.55	D	0	Madagascar lowland forests	Jan	3	42.4536	9.56653
676	206	-21.0544	48.1806	331.04	0.36	0.57	1	3	2016	1105	N	VIIRS	n	1	293.42	2.55	D	0	Madagascar lowland forests	Jan	3	42.4536	9.56653
677	207	-21.0212	48.2568	330.26	0.36	0.57	1	3	2016	1105	N	VIIRS	n	1	293.03	1.43	D	0	Madagascar lowland forests	Jan	3	42.4536	9.56653
678	208	-21.1637	48.2526	332.08	0.36	0.57	1	3	2016	1105	N	VIIRS	n	1	294.09	2	D	0	Madagascar lowland forests	Jan	3	42.4536	9.56653
679	209	-21.1045	48.1781	338.32	0.35	0.57	1	3	2016	1105	N	VIIRS	n	1	293.33	2.88	D	0	Madagascar lowland forests	Jan	3	42.4536	9.56653
680	210	-21.398	48.0748	333.86	0.35	0.56	1	3	2016	1105	N	VIIRS	n	1	294.03	4.53	D	0	Madagascar lowland forests	Jan	3	42.4536	9.56653
681	211	-21.3692	48.1293	336.62	0.35	0.57	1	3	2016	1105	N	VIIRS	n	1	294.09	2.49	D	0	Madagascar lowland forests	Jan	3	42.4536	9.56653
682	212	-21.3975	48.2264	332.66	0.35	0.57	1	3	2016	1105	N	VIIRS	n	1	293.82	1.42	D	0	Madagascar lowland forests	Jan	3	42.4536	9.56653
683	213	-21.8711	47.6572	367	0.32	0.54	1	3	2016	1105	N	VIIRS	h	1	298.21	20.84	D	0	Madagascar lowland forests	Jan	3	42.4536	9.56653
684	214	-21.8526	47.6455	334.54	0.32	0.54	1	3	2016	1105	N	VIIRS	n	1	294.44	2.68	D	0	Madagascar lowland forests	Jan	3	42.4536	9.56653
685	215	-21.8402	47.6792	346.08	0.32	0.55	1	3	2016	1105	N	VIIRS	n	1	291.5	2.74	D	0	Madagascar lowland forests	Jan	3	42.4536	9.56653
686	216	-21.94	47.6451	338.31	0.63	0.54	1	3	2016	1105	N	VIIRS	n	1	293.44	6.46	D	0	Madagascar lowland forests	Jan	3	42.4536	9.56653
687	217	-21.9403	47.6191	343.7	0.63	0.54	1	3	2016	1105	N	VIIRS	n	1	291.54	14.3	D	0	Madagascar lowland forests	Jan	3	42.4536	9.56653
688	218	-21.9197	47.6504	336.32	0.64	0.54	1	3	2016	1105	N	VIIRS	n	1	294.35	5.48	D	0	Madagascar lowland forests	Jan	3	42.4536	9.56653
689	219	-21.9449	47.6466	331.9	0.63	0.54	1	3	2016	1105	N	VIIRS	n	1	296.01	6.46	D	0	Madagascar lowland forests	Jan	3	42.4536	9.56653
690	220	-21.5021	48.1193	339.23	0.35	0.56	1	3	2016	1105	N	VIIRS	n	1	293.78	2.19	D	0	Madagascar lowland forests	Jan	3	42.4536	9.56653
691	221	-21.497	48.1176	344.57	0.35	0.56	1	3	2016	1105	N	VIIRS	n	1	294.56	4.02	D	0	Madagascar lowland forests	Jan	3	42.4536	9.56653
692	222	-21.4974	48.1166	350	0.35	0.56	1	3	2016	1105	N	VIIRS	n	1	294.5	5.62	D	0	Madagascar lowland forests	Jan	3	42.4536	9.56653
693	223	-21.4996	47.9258	342.57	0.34	0.56	1	3	2016	1105	N	VIIRS	n	1	290	3.02	D	0	Madagascar lowland forests	Jan	3	42.4536	9.56653
694	224	-21.5267	48.157	367	0.35	0.56	1	3	2016	1105	N	VIIRS	h	1	295.35	6.28	D	0	Madagascar lowland forests	Jan	3	42.4536	9.56653
695	225	-21.544	48.1013	334.92	0.34	0.56	1	3	2016	1105	N	VIIRS	n	1	293.78	2.3	D	0	Madagascar lowland forests	Jan	3	42.4536	9.56653
696	227	-22.1032	47.6613	341.81	0.63	0.54	1	3	2016	1105	N	VIIRS	n	1	296.02	26.11	D	0	Madagascar lowland forests	Jan	3	42.4536	9.56653
697	228	-22.0816	47.4142	333.18	0.61	0.53	1	3	2016	1105	N	VIIRS	n	1	292.6	5.87	D	0	Madagascar lowland forests	Jan	3	42.4536	9.56653
698	229	-22.1599	47.5127	343.09	0.61	0.54	1	3	2016	1105	N	VIIRS	n	1	292.33	10.36	D	0	Madagascar lowland forests	Jan	3	42.4536	9.56653
699	230	-22.4303	47.5582	341.25	0.61	0.54	1	3	2016	1105	N	VIIRS	n	1	295.62	4.41	D	0	Madagascar lowland forests	Jan	3	42.4536	9.56653
700	231	-22.3495	47.523	340.08	0.61	0.53	1	3	2016	1105	N	VIIRS	n	1	298.49	4.66	D	0	Madagascar lowland forests	Jan	3	42.4536	9.56653
701	232	-22.1594	47.5156	341.11	0.62	0.54	1	3	2016	1105	N	VIIRS	n	1	295.69	15.1	D	0	Madagascar lowland forests	Jan	3	42.4536	9.56653
702	233	-22.0357	47.5613	339.17	0.62	0.54	1	3	2016	1105	N	VIIRS	n	1	291.9	15.9	D	0	Madagascar lowland forests	Jan	3	42.4536	9.56653
703	234	-22.0466	47.5831	343.62	0.62	0.54	1	3	2016	1105	N	VIIRS	n	1	296.4	10.42	D	0	Madagascar lowland forests	Jan	3	42.4536	9.56653
704	235	-22.0224	47.5761	334.66	0.63	0.54	1	3	2016	1105	N	VIIRS	n	1	293.64	6.31	D	0	Madagascar lowland forests	Jan	3	42.4536	9.56653
705	236	-22.0471	47.5825	343.36	0.63	0.54	1	3	2016	1105	N	VIIRS	n	1	295.89	11.8	D	0	Madagascar lowland forests	Jan	3	42.4536	9.56653
706	237	-22.0219	47.5769	331.76	0.62	0.54	1	3	2016	1105	N	VIIRS	n	1	293.96	9.49	D	0	Madagascar lowland forests	Jan	3	42.4536	9.56653
707	238	-22.036	47.5605	346.34	0.62	0.54	1	3	2016	1105	N	VIIRS	n	1	292.15	13.47	D	0	Madagascar lowland forests	Jan	3	42.4536	9.56653
708	239	-21.8581	47.6941	332.81	0.32	0.55	1	3	2016	1105	N	VIIRS	n	1	296.81	2.93	D	0	Madagascar lowland forests	Jan	3	42.4536	9.56653
709	240	-22.0792	47.4512	338.41	0.61	0.54	1	3	2016	1105	N	VIIRS	n	1	296.95	6.99	D	0	Madagascar lowland forests	Jan	3	42.4536	9.56653
710	241	-22.0796	47.4522	338.55	0.61	0.54	1	3	2016	1105	N	VIIRS	n	1	296.79	5.82	D	0	Madagascar lowland forests	Jan	3	42.4536	9.56653
711	242	-21.8538	47.6896	339.03	0.32	0.55	1	3	2016	1105	N	VIIRS	n	1	295.6	3.99	D	0	Madagascar lowland forests	Jan	3	42.4536	9.56653
712	243	-21.8531	47.6928	330.45	0.32	0.55	1	3	2016	1105	N	VIIRS	n	1	294.81	2.93	D	0	Madagascar lowland forests	Jan	3	42.4536	9.56653
713	244	-21.2557	48.1526	349.56	0.35	0.57	1	3	2016	1105	N	VIIRS	n	1	293.35	3.35	D	0	Madagascar lowland forests	Jan	3	42.4536	9.56653
714	246	-21.2516	48.1505	349.7	0.35	0.57	1	3	2016	1105	N	VIIRS	n	1	293.37	6.83	D	0	Madagascar lowland forests	Jan	3	42.4536	9.56653
715	247	-21.2573	47.8422	341.77	0.34	0.56	1	3	2016	1105	N	VIIRS	n	1	293.56	5.31	D	0	Madagascar lowland forests	Jan	3	42.4536	9.56653
716	248	-21.1468	47.8266	352.58	0.34	0.56	1	3	2016	1105	N	VIIRS	n	1	292.99	5.38	D	0	Madagascar lowland forests	Jan	3	42.4536	9.56653
717	250	-19.0648	48.8418	341.33	0.43	0.62	1	3	2016	1106	N	VIIRS	n	1	293.16	3.03	D	0	Madagascar lowland forests	Jan	3	42.4536	9.56653
718	251	-19.0646	48.8401	333.58	0.43	0.62	1	3	2016	1106	N	VIIRS	n	1	293.19	3.01	D	0	Madagascar lowland forests	Jan	3	42.4536	9.56653
719	253	-21.1044	47.844	334.78	0.34	0.56	1	3	2016	1106	N	VIIRS	n	1	293.69	2.03	D	0	Madagascar lowland forests	Jan	3	42.4536	9.56653
720	266	-20.7973	48.2994	347.69	0.37	0.58	1	3	2016	1106	N	VIIRS	n	1	293.74	4.13	D	0	Madagascar lowland forests	Jan	3	42.4536	9.56653
721	267	-20.1547	48.4269	340.62	0.38	0.59	1	3	2016	1106	N	VIIRS	n	1	286.91	3.3	D	0	Madagascar lowland forests	Jan	3	42.4536	9.56653
722	268	-20.763	48.3295	350.93	0.37	0.58	1	3	2016	1106	N	VIIRS	n	1	294.14	8.16	D	0	Madagascar lowland forests	Jan	3	42.4536	9.56653
723	269	-20.7965	48.303	332.09	0.37	0.58	1	3	2016	1106	N	VIIRS	n	1	293.25	4.13	D	0	Madagascar lowland forests	Jan	3	42.4536	9.56653
724	270	-20.7509	48.2813	367	0.37	0.58	1	3	2016	1106	N	VIIRS	h	1	293.86	6.78	D	0	Madagascar lowland forests	Jan	3	42.4536	9.56653
725	271	-20.7942	48.314	336.35	0.37	0.58	1	3	2016	1106	N	VIIRS	n	1	293.79	4.05	D	0	Madagascar lowland forests	Jan	3	42.4536	9.56653
726	272	-19.8264	48.5736	340.4	0.4	0.6	1	3	2016	1106	N	VIIRS	n	1	287.67	4.96	D	0	Madagascar lowland forests	Jan	3	42.4536	9.56653
727	273	-20.819	48.3671	339.23	0.37	0.58	1	3	2016	1106	N	VIIRS	n	1	293.36	10.98	D	0	Madagascar lowland forests	Jan	3	42.4536	9.56653
728	274	-20.7732	48.3711	332.51	0.37	0.58	1	3	2016	1106	N	VIIRS	n	1	292.91	3.59	D	0	Madagascar lowland forests	Jan	3	42.4536	9.56653
729	275	-20.766	48.3416	348.27	0.37	0.58	1	3	2016	1106	N	VIIRS	n	1	292.66	4.27	D	0	Madagascar lowland forests	Jan	3	42.4536	9.56653
730	276	-20.7538	48.3462	351.17	0.37	0.58	1	3	2016	1106	N	VIIRS	n	1	293.56	6.35	D	0	Madagascar lowland forests	Jan	3	42.4536	9.56653
731	277	-20.7315	48.3981	334.97	0.37	0.58	1	3	2016	1106	N	VIIRS	n	1	292.66	3.88	D	0	Madagascar lowland forests	Jan	3	42.4536	9.56653
732	278	-20.8259	48.3611	340.66	0.37	0.58	1	3	2016	1106	N	VIIRS	n	1	293.49	9.15	D	0	Madagascar lowland forests	Jan	3	42.4536	9.56653
733	279	-20.8198	48.3635	367	0.37	0.58	1	3	2016	1106	N	VIIRS	h	1	294.29	9.15	D	0	Madagascar lowland forests	Jan	3	42.4536	9.56653
734	280	-20.8205	48.3599	367	0.37	0.58	1	3	2016	1106	N	VIIRS	h	1	293.41	9.15	D	0	Madagascar lowland forests	Jan	3	42.4536	9.56653
735	281	-20.948	48.3489	367	0.37	0.58	1	3	2016	1106	N	VIIRS	h	1	294.41	10.92	D	0	Madagascar lowland forests	Jan	3	42.4536	9.56653
736	282	-20.955	48.265	333.13	0.36	0.57	1	3	2016	1106	N	VIIRS	n	1	292.77	15.44	D	0	Madagascar lowland forests	Jan	3	42.4536	9.56653
737	283	-20.9428	48.2956	367	0.36	0.58	1	3	2016	1106	N	VIIRS	h	1	293.55	5.76	D	0	Madagascar lowland forests	Jan	3	42.4536	9.56653
738	284	-20.9557	48.2614	356.15	0.36	0.57	1	3	2016	1106	N	VIIRS	n	1	294.73	18.48	D	0	Madagascar lowland forests	Jan	3	42.4536	9.56653
739	285	-20.6165	48.4032	334.97	0.37	0.58	1	3	2016	1106	N	VIIRS	n	1	293.27	3.35	D	0	Madagascar lowland forests	Jan	3	42.4536	9.56653
740	286	-20.6172	48.3996	335.49	0.37	0.58	1	3	2016	1106	N	VIIRS	n	1	292.6	3.35	D	0	Madagascar lowland forests	Jan	3	42.4536	9.56653
741	287	-20.6111	48.4021	367	0.37	0.58	1	3	2016	1106	N	VIIRS	h	1	292.87	13.89	D	0	Madagascar lowland forests	Jan	3	42.4536	9.56653
742	288	-20.6119	48.3984	353.88	0.37	0.58	1	3	2016	1106	N	VIIRS	n	1	293.04	13.89	D	0	Madagascar lowland forests	Jan	3	42.4536	9.56653
743	289	-20.6873	48.3683	354.8	0.37	0.58	1	3	2016	1106	N	VIIRS	n	1	293.6	4.49	D	0	Madagascar lowland forests	Jan	3	42.4536	9.56653
744	290	-20.6855	48.3698	352.35	0.37	0.58	1	3	2016	1106	N	VIIRS	n	1	293.49	6.39	D	0	Madagascar lowland forests	Jan	3	42.4536	9.56653
745	291	-20.6564	48.3743	339.59	0.37	0.58	1	3	2016	1106	N	VIIRS	n	1	292.73	2.86	D	0	Madagascar lowland forests	Jan	3	42.4536	9.56653
746	292	-20.7997	48.3012	350.98	0.37	0.58	1	3	2016	1106	N	VIIRS	n	1	294.39	6.3	D	0	Madagascar lowland forests	Jan	3	42.4536	9.56653
747	293	-20.4356	48.4739	334.33	0.38	0.59	1	3	2016	1106	N	VIIRS	n	1	292.26	3.79	D	0	Madagascar lowland forests	Jan	3	42.4536	9.56653
748	294	-20.7469	48.1965	367	0.36	0.57	1	3	2016	1106	N	VIIRS	h	1	293.25	7.34	D	0	Madagascar lowland forests	Jan	3	42.4536	9.56653
749	295	-20.7461	48.2002	331.2	0.36	0.58	1	3	2016	1106	N	VIIRS	n	1	291.29	7.34	D	0	Madagascar lowland forests	Jan	3	42.4536	9.56653
750	296	-20.4123	48.4492	367	0.38	0.59	1	3	2016	1106	N	VIIRS	h	1	292.78	9.88	D	0	Madagascar lowland forests	Jan	3	42.4536	9.56653
751	297	-20.3871	48.4345	330.84	0.38	0.59	1	3	2016	1106	N	VIIRS	n	1	292.57	6.14	D	0	Madagascar lowland forests	Jan	3	42.4536	9.56653
752	298	-20.3879	48.4308	345.71	0.38	0.59	1	3	2016	1106	N	VIIRS	n	1	292.52	5.04	D	0	Madagascar lowland forests	Jan	3	42.4536	9.56653
753	299	-20.2561	48.4583	334.87	0.38	0.59	1	3	2016	1106	N	VIIRS	n	1	290.32	2.44	D	0	Madagascar lowland forests	Jan	3	42.4536	9.56653
754	300	-20.7912	48.3146	344.67	0.37	0.58	1	3	2016	1106	N	VIIRS	n	1	293.97	4.1	D	0	Madagascar lowland forests	Jan	3	42.4536	9.56653
755	301	-20.7307	48.4018	346.95	0.37	0.58	1	3	2016	1106	N	VIIRS	n	1	292.8	3.88	D	0	Madagascar lowland forests	Jan	3	42.4536	9.56653
756	302	-20.211	48.4822	331.46	0.39	0.59	1	3	2016	1106	N	VIIRS	n	1	292	2.19	D	0	Madagascar lowland forests	Jan	3	42.4536	9.56653
757	303	-20.2598	48.5735	342.98	0.39	0.59	1	3	2016	1106	N	VIIRS	n	1	290.58	12.22	D	0	Madagascar lowland forests	Jan	3	42.4536	9.56653
758	304	-20.2607	48.5696	354.36	0.39	0.59	1	3	2016	1106	N	VIIRS	n	1	291.27	12.22	D	0	Madagascar lowland forests	Jan	3	42.4536	9.56653
759	305	-20.6149	48.4106	337.54	0.38	0.58	1	3	2016	1106	N	VIIRS	n	1	292.27	6.08	D	0	Madagascar lowland forests	Jan	3	42.4536	9.56653
760	306	-20.2118	48.4785	330.53	0.39	0.59	1	3	2016	1106	N	VIIRS	n	1	291.89	2.19	D	0	Madagascar lowland forests	Jan	3	42.4536	9.56653
761	307	-20.2116	48.4809	348.72	0.39	0.59	1	3	2016	1106	N	VIIRS	n	1	292.04	4.66	D	0	Madagascar lowland forests	Jan	3	42.4536	9.56653
762	308	-20.8731	48.2974	367	0.36	0.58	1	3	2016	1106	N	VIIRS	h	1	295.41	38.06	D	0	Madagascar lowland forests	Jan	3	42.4536	9.56653
763	309	-20.8739	48.2938	346.96	0.36	0.58	1	3	2016	1106	N	VIIRS	n	1	292.98	21.48	D	0	Madagascar lowland forests	Jan	3	42.4536	9.56653
764	310	-20.8321	48.3064	334.98	0.37	0.58	1	3	2016	1106	N	VIIRS	n	1	293.23	1.66	D	0	Madagascar lowland forests	Jan	3	42.4536	9.56653
765	311	-19.8862	48.6127	344.89	0.4	0.6	1	3	2016	1106	N	VIIRS	n	1	290.11	4.91	D	0	Madagascar lowland forests	Jan	3	42.4536	9.56653
766	312	-20.1885	48.4554	334.24	0.39	0.59	1	3	2016	1106	N	VIIRS	n	1	292.01	4	D	0	Madagascar lowland forests	Jan	3	42.4536	9.56653
767	324	-15.7697	50.2192	331.09	0.61	0.71	1	3	2016	1107	N	VIIRS	n	1	289.8	5.92	D	0	Madagascar lowland forests	Jan	3	42.4536	9.56653
768	325	-15.8076	50.2561	340.52	0.61	0.71	1	3	2016	1107	N	VIIRS	n	1	289.6	6.83	D	0	Madagascar lowland forests	Jan	3	42.4536	9.56653
769	326	-15.6553	50.3463	334.34	0.62	0.72	1	3	2016	1107	N	VIIRS	n	1	289.69	4.96	D	0	Madagascar lowland forests	Jan	3	42.4536	9.56653
770	327	-15.7659	50.2365	354.64	0.61	0.71	1	3	2016	1107	N	VIIRS	n	1	289.78	15.32	D	0	Madagascar lowland forests	Jan	3	42.4536	9.56653
771	328	-14.1908	50.0252	329.22	0.63	0.72	1	3	2016	1107	N	VIIRS	n	1	286.35	3.48	D	0	Madagascar lowland forests	Jan	3	42.4536	9.56653
772	329	-16.5207	49.8025	343.72	0.55	0.68	1	3	2016	1107	N	VIIRS	n	1	288.48	4.69	D	0	Madagascar lowland forests	Jan	3	42.4536	9.56653
773	330	-15.8245	50.2199	336.55	0.61	0.71	1	3	2016	1107	N	VIIRS	n	1	289.62	9.02	D	0	Madagascar lowland forests	Jan	3	42.4536	9.56653
774	331	-15.901	50.144	330.95	0.6	0.7	1	3	2016	1107	N	VIIRS	n	1	289.38	3.17	D	0	Madagascar lowland forests	Jan	3	42.4536	9.56653
775	332	-15.8233	50.2168	326.42	0.61	0.71	1	3	2016	1107	N	VIIRS	n	1	289.6	4.59	D	0	Madagascar lowland forests	Jan	3	42.4536	9.56653
776	333	-15.8258	50.214	348.36	0.61	0.71	1	3	2016	1107	N	VIIRS	n	1	290.26	9.02	D	0	Madagascar lowland forests	Jan	3	42.4536	9.56653
777	334	-15.8298	50.2181	367	0.61	0.71	1	3	2016	1107	N	VIIRS	h	1	290.43	11.98	D	0	Madagascar lowland forests	Jan	3	42.4536	9.56653
778	335	-16.9009	49.9058	328.06	0.55	0.68	1	3	2016	1107	N	VIIRS	n	1	292.33	3.22	D	0	Madagascar lowland forests	Jan	3	42.4536	9.56653
779	336	-16.9026	49.9057	328.85	0.55	0.68	1	3	2016	1107	N	VIIRS	n	1	292.25	3.11	D	0	Madagascar lowland forests	Jan	3	42.4536	9.56653
780	337	-15.4763	50.4381	351.59	0.64	0.72	1	3	2016	1107	N	VIIRS	n	1	289.05	5.48	D	3	Madagascar lowland forests	Jan	3	42.4536	9.56653
781	338	-15.5839	50.3556	328	0.62	0.72	1	3	2016	1107	N	VIIRS	n	1	289.18	3.1	D	0	Madagascar lowland forests	Jan	3	42.4536	9.56653
782	339	-15.4819	50.3917	338.59	0.63	0.72	1	3	2016	1107	N	VIIRS	n	1	289.17	5.59	D	0	Madagascar lowland forests	Jan	3	42.4536	9.56653
783	340	-14.3695	49.981	327.17	0.62	0.72	1	3	2016	1107	N	VIIRS	n	1	284.25	7.8	D	0	Madagascar lowland forests	Jan	3	42.4536	9.56653
784	341	-15.8767	50.1924	336.51	0.6	0.71	1	3	2016	1107	N	VIIRS	n	1	289.39	5.86	D	0	Madagascar lowland forests	Jan	3	42.4536	9.56653
785	342	-15.4509	50.3622	334.22	0.63	0.72	1	3	2016	1107	N	VIIRS	n	1	288.02	5.47	D	0	Madagascar lowland forests	Jan	3	42.4536	9.56653
786	343	-15.527	50.4089	331.56	0.63	0.72	1	3	2016	1107	N	VIIRS	n	1	289.05	4.56	D	0	Madagascar lowland forests	Jan	3	42.4536	9.56653
787	344	-15.4549	50.4077	355.96	0.63	0.72	1	3	2016	1107	N	VIIRS	n	1	288.39	13.49	D	0	Madagascar lowland forests	Jan	3	42.4536	9.56653
788	348	-24.0181	47.3547	338.08	0.46	0.39	1	4	2016	1046	N	VIIRS	n	1	308.66	20.76	D	0	Madagascar lowland forests	Jan	3	42.4536	9.56653
789	349	-24.0145	47.354	338	0.46	0.39	1	4	2016	1046	N	VIIRS	n	1	302.14	20.76	D	0	Madagascar lowland forests	Jan	3	42.4536	9.56653
790	350	-21.9393	47.6173	333.4	0.5	0.41	1	4	2016	1046	N	VIIRS	n	1	296.29	3.69	D	0	Madagascar lowland forests	Jan	3	42.4536	9.56653
791	353	-21.8727	47.5983	333.92	0.5	0.41	1	4	2016	1046	N	VIIRS	n	1	296.04	3.34	D	0	Madagascar lowland forests	Jan	3	42.4536	9.56653
792	354	-21.8729	47.6	339.87	0.5	0.41	1	4	2016	1046	N	VIIRS	n	1	296.1	6.41	D	0	Madagascar lowland forests	Jan	3	42.4536	9.56653
793	355	-21.7753	47.5807	336.79	0.5	0.41	1	4	2016	1046	N	VIIRS	n	1	297.17	8.21	D	0	Madagascar lowland forests	Jan	3	42.4536	9.56653
794	356	-21.7803	47.6173	343.18	0.5	0.41	1	4	2016	1046	N	VIIRS	n	1	297.35	16.2	D	0	Madagascar lowland forests	Jan	3	42.4536	9.56653
795	357	-21.7736	47.6112	346.46	0.5	0.41	1	4	2016	1046	N	VIIRS	n	1	296.67	8.09	D	0	Madagascar lowland forests	Jan	3	42.4536	9.56653
796	358	-21.7678	47.6653	334.32	0.51	0.41	1	4	2016	1046	N	VIIRS	n	1	296.74	4.52	D	0	Madagascar lowland forests	Jan	3	42.4536	9.56653
797	360	-21.767	47.5837	333.04	0.5	0.41	1	4	2016	1046	N	VIIRS	n	1	297.08	6.73	D	0	Madagascar lowland forests	Jan	3	42.4536	9.56653
798	361	-21.8575	47.577	346.95	0.5	0.41	1	4	2016	1046	N	VIIRS	n	1	299.46	13.41	D	0	Madagascar lowland forests	Jan	3	42.4536	9.56653
799	362	-21.7912	47.5787	331.04	0.5	0.41	1	4	2016	1046	N	VIIRS	n	1	296.22	2.58	D	0	Madagascar lowland forests	Jan	3	42.4536	9.56653
800	364	-22.1927	47.5864	331.89	0.49	0.41	1	4	2016	1046	N	VIIRS	n	1	297.12	2.42	D	0	Madagascar lowland forests	Jan	3	42.4536	9.56653
801	365	-22.1704	47.6471	339.94	0.5	0.41	1	4	2016	1046	N	VIIRS	n	1	299.02	3.98	D	0	Madagascar lowland forests	Jan	3	42.4536	9.56653
802	366	-22.1769	47.5881	342.08	0.49	0.41	1	4	2016	1046	N	VIIRS	n	1	298.59	5.62	D	0	Madagascar lowland forests	Jan	3	42.4536	9.56653
803	367	-22.1749	47.5777	333.71	0.49	0.41	1	4	2016	1046	N	VIIRS	n	1	297.64	3	D	0	Madagascar lowland forests	Jan	3	42.4536	9.56653
804	369	-23.6697	47.2496	337.05	0.46	0.39	1	4	2016	1046	N	VIIRS	n	1	298.58	4.83	D	0	Madagascar lowland forests	Jan	3	42.4536	9.56653
805	370	-23.67	47.2467	330.76	0.46	0.39	1	4	2016	1046	N	VIIRS	n	1	296.38	2.5	D	0	Madagascar lowland forests	Jan	3	42.4536	9.56653
806	371	-22.1579	47.5643	333.41	0.49	0.41	1	4	2016	1046	N	VIIRS	n	1	298.18	3.44	D	0	Madagascar lowland forests	Jan	3	42.4536	9.56653
807	372	-23.6628	47.2452	333.84	0.46	0.39	1	4	2016	1046	N	VIIRS	n	1	296.03	2.28	D	0	Madagascar lowland forests	Jan	3	42.4536	9.56653
808	373	-21.7586	47.8028	333.42	0.51	0.41	1	4	2016	1046	N	VIIRS	n	1	295.16	4.54	D	0	Madagascar lowland forests	Jan	3	42.4536	9.56653
809	375	-21.8788	47.8458	336.53	0.51	0.41	1	4	2016	1046	N	VIIRS	n	1	296.3	6.03	D	0	Madagascar lowland forests	Jan	3	42.4536	9.56653
810	376	-21.7623	47.8037	332.72	0.51	0.41	1	4	2016	1046	N	VIIRS	n	1	296.24	2.15	D	0	Madagascar lowland forests	Jan	3	42.4536	9.56653
811	377	-23.5179	47.3246	334.56	0.46	0.39	1	4	2016	1046	N	VIIRS	n	1	298.14	2.84	D	0	Madagascar lowland forests	Jan	3	42.4536	9.56653
812	378	-23.415	47.2289	332.58	0.46	0.39	1	4	2016	1046	N	VIIRS	l	1	303.77	34.14	D	0	Madagascar lowland forests	Jan	3	42.4536	9.56653
813	379	-22.2338	47.5974	333.87	0.49	0.41	1	4	2016	1046	N	VIIRS	n	1	298.46	3.33	D	0	Madagascar lowland forests	Jan	3	42.4536	9.56653
814	380	-22.2278	47.5663	336.45	0.49	0.4	1	4	2016	1046	N	VIIRS	n	1	295.38	2.71	D	0	Madagascar lowland forests	Jan	3	42.4536	9.56653
815	381	-21.9491	47.5398	336.55	0.5	0.41	1	4	2016	1046	N	VIIRS	n	1	297.53	14.06	D	0	Madagascar lowland forests	Jan	3	42.4536	9.56653
816	382	-22.2143	47.5982	344.36	0.49	0.41	1	4	2016	1046	N	VIIRS	n	1	297.49	5.46	D	0	Madagascar lowland forests	Jan	3	42.4536	9.56653
817	383	-22.199	47.6402	342.59	0.5	0.41	1	4	2016	1046	N	VIIRS	n	1	299.15	4.67	D	0	Madagascar lowland forests	Jan	3	42.4536	9.56653
818	384	-22.1983	47.6427	333.44	0.5	0.41	1	4	2016	1046	N	VIIRS	n	1	298.77	5.6	D	0	Madagascar lowland forests	Jan	3	42.4536	9.56653
819	387	-22.1556	47.5341	333.35	0.49	0.4	1	4	2016	1046	N	VIIRS	n	1	297.71	3.61	D	0	Madagascar lowland forests	Jan	3	42.4536	9.56653
820	388	-22.2552	47.5423	347.03	0.49	0.4	1	4	2016	1046	N	VIIRS	n	1	297.8	12.53	D	0	Madagascar lowland forests	Jan	3	42.4536	9.56653
821	389	-22.1569	47.5048	335.54	0.49	0.4	1	4	2016	1046	N	VIIRS	n	1	296.05	1.27	D	0	Madagascar lowland forests	Jan	3	42.4536	9.56653
822	390	-22.1263	47.5035	335.47	0.49	0.4	1	4	2016	1046	N	VIIRS	n	1	294.74	2.45	D	0	Madagascar lowland forests	Jan	3	42.4536	9.56653
823	391	-22.491	47.5029	346.54	0.49	0.4	1	4	2016	1046	N	VIIRS	n	1	298.79	12.34	D	0	Madagascar lowland forests	Jan	3	42.4536	9.56653
824	392	-22.4444	47.2571	338.5	0.47	0.4	1	4	2016	1046	N	VIIRS	n	1	297.79	9.44	D	0	Madagascar lowland forests	Jan	3	42.4536	9.56653
825	395	-22.1779	47.5387	334.92	0.49	0.4	1	4	2016	1046	N	VIIRS	n	1	296.81	2.52	D	0	Madagascar lowland forests	Jan	3	42.4536	9.56653
826	397	-22.1547	47.5388	332.61	0.49	0.4	1	4	2016	1046	N	VIIRS	n	1	296.84	5.73	D	0	Madagascar lowland forests	Jan	3	42.4536	9.56653
827	398	-22.0262	47.6086	346.8	0.5	0.41	1	4	2016	1046	N	VIIRS	n	1	295.25	10.69	D	0	Madagascar lowland forests	Jan	3	42.4536	9.56653
828	399	-22.1409	47.4868	332.87	0.49	0.4	1	4	2016	1046	N	VIIRS	n	1	293.32	3.31	D	0	Madagascar lowland forests	Jan	3	42.4536	9.56653
829	400	-22.2053	47.5143	337.69	0.49	0.4	1	4	2016	1046	N	VIIRS	n	1	297.42	4.68	D	0	Madagascar lowland forests	Jan	3	42.4536	9.56653
830	401	-22.5497	47.364	351.17	0.48	0.4	1	4	2016	1046	N	VIIRS	n	1	300.08	14.09	D	0	Madagascar lowland forests	Jan	3	42.4536	9.56653
831	402	-22.2099	47.5103	334.47	0.49	0.4	1	4	2016	1046	N	VIIRS	n	1	297.22	5.98	D	0	Madagascar lowland forests	Jan	3	42.4536	9.56653
832	403	-22.2113	47.5081	330.02	0.49	0.4	1	4	2016	1046	N	VIIRS	n	1	295.54	3.81	D	0	Madagascar lowland forests	Jan	3	42.4536	9.56653
833	404	-22.1451	47.4628	335.1	0.49	0.4	1	4	2016	1046	N	VIIRS	n	1	298.55	9.68	D	0	Madagascar lowland forests	Jan	3	42.4536	9.56653
834	405	-22.1446	47.4876	335.64	0.49	0.4	1	4	2016	1046	N	VIIRS	n	1	297.17	5.97	D	0	Madagascar lowland forests	Jan	3	42.4536	9.56653
835	408	-22.1662	47.4526	334.04	0.49	0.4	1	4	2016	1046	N	VIIRS	n	1	295.17	1.98	D	0	Madagascar lowland forests	Jan	3	42.4536	9.56653
836	409	-21.807	47.73	336.6	0.51	0.41	1	4	2016	1046	N	VIIRS	n	1	297.84	4.54	D	0	Madagascar lowland forests	Jan	3	42.4536	9.56653
837	410	-21.9491	47.6498	334.21	0.5	0.41	1	4	2016	1046	N	VIIRS	n	1	296.07	4.04	D	0	Madagascar lowland forests	Jan	3	42.4536	9.56653
838	411	-22.4407	47.2564	339.05	0.47	0.4	1	4	2016	1046	N	VIIRS	n	1	297.68	9.44	D	0	Madagascar lowland forests	Jan	3	42.4536	9.56653
839	412	-22.2016	47.5136	333.09	0.49	0.4	1	4	2016	1046	N	VIIRS	n	1	296.2	4.68	D	0	Madagascar lowland forests	Jan	3	42.4536	9.56653
840	413	-21.9525	47.6304	331.53	0.5	0.41	1	4	2016	1046	N	VIIRS	n	1	296.46	2.83	D	0	Madagascar lowland forests	Jan	3	42.4536	9.56653
841	414	-22.3037	47.3553	330.8	0.48	0.4	1	4	2016	1046	N	VIIRS	n	1	294.39	2.28	D	0	Madagascar lowland forests	Jan	3	42.4536	9.56653
842	415	-23.8405	47.3859	336.13	0.46	0.39	1	4	2016	1046	N	VIIRS	n	1	304.89	3.7	D	0	Madagascar lowland forests	Jan	3	42.4536	9.56653
843	416	-23.8726	47.3726	339.38	0.46	0.39	1	4	2016	1046	N	VIIRS	n	1	302.26	10.57	D	0	Madagascar lowland forests	Jan	3	42.4536	9.56653
844	417	-23.8726	47.3736	344.06	0.46	0.39	1	4	2016	1046	N	VIIRS	n	1	303.33	7.63	D	0	Madagascar lowland forests	Jan	3	42.4536	9.56653
845	418	-23.9153	47.3209	337.1	0.46	0.39	1	4	2016	1046	N	VIIRS	n	1	302.78	6.38	D	0	Madagascar lowland forests	Jan	3	42.4536	9.56653
846	421	-23.8267	47.3362	332.81	0.46	0.39	1	4	2016	1046	N	VIIRS	l	1	304.6	3.33	D	0	Madagascar lowland forests	Jan	3	42.4536	9.56653
847	423	-23.7726	47.4524	353.55	0.46	0.39	1	4	2016	1046	N	VIIRS	n	1	305.86	6.64	D	0	Madagascar lowland forests	Jan	3	42.4536	9.56653
848	425	-23.777	47.4486	331.17	0.46	0.39	1	4	2016	1046	N	VIIRS	l	1	303.45	6.64	D	0	Madagascar lowland forests	Jan	3	42.4536	9.56653
849	426	-23.681	47.3972	330.27	0.46	0.39	1	4	2016	1046	N	VIIRS	l	1	304.31	1.69	D	0	Madagascar lowland forests	Jan	3	42.4536	9.56653
850	427	-23.281	47.3729	336.91	0.47	0.4	1	4	2016	1046	N	VIIRS	n	1	300.39	5.64	D	0	Madagascar lowland forests	Jan	3	42.4536	9.56653
851	428	-23.2774	47.3721	331.22	0.47	0.4	1	4	2016	1046	N	VIIRS	n	1	298.82	3.17	D	0	Madagascar lowland forests	Jan	3	42.4536	9.56653
852	429	-23.7689	47.4517	332.94	0.46	0.39	1	4	2016	1046	N	VIIRS	l	1	303.85	2.85	D	0	Madagascar lowland forests	Jan	3	42.4536	9.56653
853	430	-22.9485	47.4148	339.52	0.47	0.4	1	4	2016	1046	N	VIIRS	n	1	299.12	5	D	0	Madagascar lowland forests	Jan	3	42.4536	9.56653
854	431	-23.4336	47.1862	334.02	0.46	0.39	1	4	2016	1046	N	VIIRS	n	1	298.45	2.72	D	0	Madagascar lowland forests	Jan	3	42.4536	9.56653
855	435	-18.3115	49.3488	346.45	0.48	0.48	1	4	2016	1047	N	VIIRS	n	1	293.49	9.16	D	3	Madagascar lowland forests	Jan	3	42.4536	9.56653
856	444	-20.1337	48.4617	334.65	0.39	0.44	1	4	2016	1047	N	VIIRS	n	1	289.95	0.84	D	0	Madagascar lowland forests	Jan	3	42.4536	9.56653
857	445	-21.4676	47.6979	334.19	0.51	0.41	1	4	2016	1047	N	VIIRS	n	1	292.8	3.17	D	0	Madagascar lowland forests	Jan	3	42.4536	9.56653
858	446	-19.2785	48.9026	352.51	0.43	0.46	1	4	2016	1047	N	VIIRS	n	1	294.51	8.27	D	0	Madagascar lowland forests	Jan	3	42.4536	9.56653
859	447	-18.9049	48.9577	342.68	0.44	0.46	1	4	2016	1047	N	VIIRS	n	1	293.76	4.64	D	0	Madagascar lowland forests	Jan	3	42.4536	9.56653
860	448	-20.2999	48.3751	333.85	0.39	0.44	1	4	2016	1047	N	VIIRS	n	1	291.59	2.07	D	0	Madagascar lowland forests	Jan	3	42.4536	9.56653
861	449	-20.4471	48.5285	342.93	0.39	0.44	1	4	2016	1047	N	VIIRS	n	1	294.85	3.85	D	0	Madagascar lowland forests	Jan	3	42.4536	9.56653
862	450	-20.443	48.5276	332.27	0.39	0.44	1	4	2016	1047	N	VIIRS	n	1	292.95	3.85	D	0	Madagascar lowland forests	Jan	3	42.4536	9.56653
863	451	-18.9073	48.9577	343.19	0.44	0.46	1	4	2016	1047	N	VIIRS	n	1	295.15	3.26	D	0	Madagascar lowland forests	Jan	3	42.4536	9.56653
864	452	-20.1187	48.4976	346.92	0.4	0.44	1	4	2016	1047	N	VIIRS	n	1	290.37	7.98	D	0	Madagascar lowland forests	Jan	3	42.4536	9.56653
865	453	-20.1309	48.4769	355.64	0.39	0.44	1	4	2016	1047	N	VIIRS	n	1	294.79	13.32	D	0	Madagascar lowland forests	Jan	3	42.4536	9.56653
866	454	-20.1464	48.4841	333.51	0.39	0.44	1	4	2016	1047	N	VIIRS	n	1	291.73	3.07	D	0	Madagascar lowland forests	Jan	3	42.4536	9.56653
867	455	-20.0864	48.4483	344.14	0.39	0.44	1	4	2016	1047	N	VIIRS	n	1	291.82	6.31	D	0	Madagascar lowland forests	Jan	3	42.4536	9.56653
868	456	-20.139	48.4786	350.15	0.39	0.44	1	4	2016	1047	N	VIIRS	n	1	293.8	6.75	D	0	Madagascar lowland forests	Jan	3	42.4536	9.56653
869	457	-20.1268	48.4995	331.64	0.4	0.44	1	4	2016	1047	N	VIIRS	n	1	289.03	3.85	D	0	Madagascar lowland forests	Jan	3	42.4536	9.56653
870	458	-20.0686	48.4999	351.94	0.4	0.44	1	4	2016	1047	N	VIIRS	n	1	294.42	12.86	D	0	Madagascar lowland forests	Jan	3	42.4536	9.56653
871	459	-20.1887	48.3907	351.57	0.39	0.44	1	4	2016	1047	N	VIIRS	n	1	293.21	7.12	D	0	Madagascar lowland forests	Jan	3	42.4536	9.56653
872	460	-21.6902	47.7751	345.84	0.51	0.41	1	4	2016	1047	N	VIIRS	n	1	296.1	15.93	D	0	Madagascar lowland forests	Jan	3	42.4536	9.56653
873	461	-21.6864	47.7742	340.55	0.51	0.41	1	4	2016	1047	N	VIIRS	n	1	295.37	9.08	D	0	Madagascar lowland forests	Jan	3	42.4536	9.56653
874	462	-21.5318	47.8345	332.73	0.52	0.41	1	4	2016	1047	N	VIIRS	n	1	293.75	10.41	D	0	Madagascar lowland forests	Jan	3	42.4536	9.56653
875	463	-21.6537	47.7161	340.51	0.51	0.41	1	4	2016	1047	N	VIIRS	n	1	293.9	16.42	D	0	Madagascar lowland forests	Jan	3	42.4536	9.56653
876	464	-21.6418	47.7596	331.36	0.51	0.41	1	4	2016	1047	N	VIIRS	n	1	295.93	3.79	D	0	Madagascar lowland forests	Jan	3	42.4536	9.56653
877	465	-21.6435	47.7291	332.66	0.51	0.41	1	4	2016	1047	N	VIIRS	n	1	294.79	3.98	D	0	Madagascar lowland forests	Jan	3	42.4536	9.56653
878	466	-21.6246	47.7461	341.69	0.51	0.41	1	4	2016	1047	N	VIIRS	n	1	294.78	10.26	D	0	Madagascar lowland forests	Jan	3	42.4536	9.56653
879	467	-21.6269	47.7442	333.21	0.51	0.41	1	4	2016	1047	N	VIIRS	n	1	294.91	4.3	D	0	Madagascar lowland forests	Jan	3	42.4536	9.56653
880	468	-21.6231	47.7434	332.9	0.51	0.41	1	4	2016	1047	N	VIIRS	n	1	292.34	5.82	D	0	Madagascar lowland forests	Jan	3	42.4536	9.56653
881	469	-21.6182	47.7267	333.6	0.51	0.41	1	4	2016	1047	N	VIIRS	n	1	293.16	2.5	D	0	Madagascar lowland forests	Jan	3	42.4536	9.56653
882	470	-19.4312	48.785	346.49	0.42	0.45	1	4	2016	1047	N	VIIRS	n	1	291.17	7.48	D	0	Madagascar lowland forests	Jan	3	42.4536	9.56653
883	471	-21.7142	47.7286	331.53	0.51	0.41	1	4	2016	1047	N	VIIRS	n	1	295.17	5.23	D	0	Madagascar lowland forests	Jan	3	42.4536	9.56653
884	472	-21.5339	47.8663	333.99	0.52	0.42	1	4	2016	1047	N	VIIRS	n	1	294.82	7.39	D	0	Madagascar lowland forests	Jan	3	42.4536	9.56653
885	477	-21.7751	47.5826	333.02	0.5	0.41	1	4	2016	1047	N	VIIRS	n	1	296.69	4.08	D	0	Madagascar lowland forests	Jan	3	42.4536	9.56653
886	478	-18.9647	49.0532	341.39	0.45	0.47	1	4	2016	1047	N	VIIRS	n	1	294.43	6.48	D	0	Madagascar lowland forests	Jan	3	42.4536	9.56653
887	479	-21.7378	47.6618	335.45	0.51	0.41	1	4	2016	1047	N	VIIRS	n	1	294	5.4	D	0	Madagascar lowland forests	Jan	3	42.4536	9.56653
888	480	-17.9741	49.2919	330.22	0.48	0.48	1	4	2016	1047	N	VIIRS	n	1	289.19	1.81	D	0	Madagascar lowland forests	Jan	3	42.4536	9.56653
889	481	-21.2138	47.8345	346.2	0.53	0.42	1	4	2016	1047	N	VIIRS	n	1	294.44	11.42	D	0	Madagascar lowland forests	Jan	3	42.4536	9.56653
890	482	-21.4283	47.9153	336.67	0.53	0.42	1	4	2016	1047	N	VIIRS	n	1	289.91	5.33	D	0	Madagascar lowland forests	Jan	3	42.4536	9.56653
891	483	-21.675	47.6849	334.09	0.51	0.41	1	4	2016	1047	N	VIIRS	n	1	291.18	3.44	D	0	Madagascar lowland forests	Jan	3	42.4536	9.56653
892	484	-21.7759	47.5779	332.35	0.5	0.41	1	4	2016	1047	N	VIIRS	n	1	296.2	4.08	D	0	Madagascar lowland forests	Jan	3	42.4536	9.56653
893	485	-21.7668	47.5856	337.59	0.5	0.41	1	4	2016	1047	N	VIIRS	n	1	296.68	7.62	D	0	Madagascar lowland forests	Jan	3	42.4536	9.56653
894	486	-21.5023	47.6129	333.91	0.51	0.41	1	4	2016	1047	N	VIIRS	n	1	293.78	13.67	D	0	Madagascar lowland forests	Jan	3	42.4536	9.56653
895	487	-21.4164	47.5308	333.55	0.5	0.41	1	4	2016	1047	N	VIIRS	n	1	296.96	5.32	D	0	Madagascar lowland forests	Jan	3	42.4536	9.56653
896	494	-21.4542	47.7723	331.08	0.52	0.41	1	4	2016	1047	N	VIIRS	n	1	293.77	3.78	D	0	Madagascar lowland forests	Jan	3	42.4536	9.56653
897	498	-21.4579	47.7734	334.53	0.52	0.41	1	4	2016	1047	N	VIIRS	n	1	294.76	6.25	D	0	Madagascar lowland forests	Jan	3	42.4536	9.56653
898	510	-17.8656	49.3538	341.49	0.49	0.48	1	4	2016	1048	N	VIIRS	n	1	290.78	7.09	D	0	Madagascar lowland forests	Jan	3	42.4536	9.56653
899	511	-17.8673	49.3536	348.12	0.49	0.48	1	4	2016	1048	N	VIIRS	n	1	290.86	7.86	D	0	Madagascar lowland forests	Jan	3	42.4536	9.56653
900	512	-16.7757	49.6375	348.38	0.53	0.5	1	4	2016	1048	N	VIIRS	n	1	292.33	9.74	D	0	Madagascar lowland forests	Jan	3	42.4536	9.56653
901	518	-17.7405	49.368	340.73	0.49	0.49	1	4	2016	1048	N	VIIRS	n	1	292.36	8.73	D	0	Madagascar lowland forests	Jan	3	42.4536	9.56653
902	519	-17.9755	49.2944	332.88	0.48	0.48	1	4	2016	1048	N	VIIRS	n	1	289.68	2.33	D	0	Madagascar lowland forests	Jan	3	42.4536	9.56653
903	520	-16.5165	49.8342	331.55	0.55	0.51	1	4	2016	1048	N	VIIRS	n	1	290.66	3.01	D	0	Madagascar lowland forests	Jan	3	42.4536	9.56653
904	521	-16.7159	49.6727	331.7	0.53	0.5	1	4	2016	1048	N	VIIRS	n	1	290.33	3.5	D	0	Madagascar lowland forests	Jan	3	42.4536	9.56653
905	524	-15.2247	50.4103	307.21	0.39	0.36	1	4	2016	2157	N	VIIRS	n	1	287.92	1.29	N	0	Madagascar lowland forests	Jan	3	42.4536	9.56653
906	525	-21.8966	47.8527	314.94	0.39	0.36	1	4	2016	2159	N	VIIRS	n	1	292.22	1.33	N	0	Madagascar lowland forests	Jan	3	42.4536	9.56653
907	526	-21.9125	47.6531	301.57	0.39	0.36	1	4	2016	2159	N	VIIRS	n	1	290.61	0.3	N	0	Madagascar lowland forests	Jan	3	42.4536	9.56653
908	527	-21.8426	48.0006	313.4	0.39	0.36	1	4	2016	2159	N	VIIRS	n	1	292.44	1.37	N	0	Madagascar lowland forests	Jan	3	42.4536	9.56653
909	528	-22.0534	47.6431	314.04	0.39	0.36	1	4	2016	2159	N	VIIRS	n	1	291.37	0.89	N	0	Madagascar lowland forests	Jan	3	42.4536	9.56653
910	529	-22.0567	47.6425	304.2	0.39	0.36	1	4	2016	2159	N	VIIRS	n	1	290.89	0.53	N	0	Madagascar lowland forests	Jan	3	42.4536	9.56653
911	542	-21.0413	47.8977	337.24	0.38	0.36	1	5	2016	1028	N	VIIRS	n	1	294.45	2.98	D	0	Madagascar lowland forests	Jan	3	42.4536	9.56653
912	543	-20.3471	47.952	331.93	0.38	0.36	1	5	2016	1028	N	VIIRS	n	1	292.06	2.67	D	0	Madagascar lowland forests	Jan	3	42.4536	9.56653
913	544	-20.4349	48.3089	335.23	0.39	0.36	1	5	2016	1028	N	VIIRS	n	1	297	7.84	D	0	Madagascar lowland forests	Jan	3	42.4536	9.56653
914	545	-20.4354	48.3052	330.52	0.39	0.36	1	5	2016	1028	N	VIIRS	n	1	296.65	5.29	D	0	Madagascar lowland forests	Jan	3	42.4536	9.56653
915	554	-15.2998	50.382	330.21	0.49	0.4	1	5	2016	1029	N	VIIRS	n	1	292.91	2.65	D	0	Madagascar lowland forests	Jan	3	42.4536	9.56653
916	555	-15.2394	50.4148	331.16	0.49	0.4	1	5	2016	1029	N	VIIRS	n	1	288.26	4	D	0	Madagascar lowland forests	Jan	3	42.4536	9.56653
917	557	-17.0172	49.5363	330.74	0.43	0.38	1	5	2016	1029	N	VIIRS	n	1	291.84	2.82	D	3	Madagascar lowland forests	Jan	3	42.4536	9.56653
918	560	-17.0137	49.5356	332.49	0.43	0.38	1	5	2016	1029	N	VIIRS	n	1	291.47	3.53	D	0	Madagascar lowland forests	Jan	3	42.4536	9.56653
919	564	-14.9959	50.2575	345.34	0.48	0.4	1	5	2016	1029	N	VIIRS	n	1	293.91	9.34	D	0	Madagascar lowland forests	Jan	3	42.4536	9.56653
920	565	-15.3208	50.2593	333.63	0.48	0.4	1	5	2016	1029	N	VIIRS	n	1	290.59	3.75	D	0	Madagascar lowland forests	Jan	3	42.4536	9.56653
921	566	-15.206	50.3855	346.03	0.49	0.4	1	5	2016	1029	N	VIIRS	n	1	292.01	9.45	D	0	Madagascar lowland forests	Jan	3	42.4536	9.56653
922	567	-18.245	48.4357	333.16	0.39	0.36	1	5	2016	1029	N	VIIRS	n	1	295.49	3.79	D	0	Madagascar lowland forests	Jan	3	42.4536	9.56653
923	568	-15.2475	50.4353	332.5	0.49	0.4	1	5	2016	1029	N	VIIRS	n	1	291.97	3.3	D	0	Madagascar lowland forests	Jan	3	42.4536	9.56653
924	569	-15.2094	50.3436	333.68	0.49	0.4	1	5	2016	1029	N	VIIRS	n	1	292.89	4.87	D	0	Madagascar lowland forests	Jan	3	42.4536	9.56653
925	570	-15.1417	50.2623	330.17	0.48	0.4	1	5	2016	1029	N	VIIRS	n	1	291.63	3.96	D	0	Madagascar lowland forests	Jan	3	42.4536	9.56653
926	571	-15.0536	50.2773	333.9	0.49	0.4	1	5	2016	1029	N	VIIRS	n	1	292.42	2.95	D	0	Madagascar lowland forests	Jan	3	42.4536	9.56653
927	572	-15.0366	50.2649	339.66	0.48	0.4	1	5	2016	1029	N	VIIRS	n	1	295.54	31.49	D	0	Madagascar lowland forests	Jan	3	42.4536	9.56653
928	573	-15.0211	50.2668	345.53	0.49	0.4	1	5	2016	1029	N	VIIRS	n	1	293.76	4.63	D	0	Madagascar lowland forests	Jan	3	42.4536	9.56653
929	578	-14.1241	50.1022	333.29	0.49	0.4	1	5	2016	1030	N	VIIRS	n	1	293.04	3.16	D	0	Madagascar lowland forests	Jan	3	42.4536	9.56653
930	579	-13.8736	50.0324	336.61	0.49	0.4	1	5	2016	1030	N	VIIRS	n	1	292.68	4.01	D	0	Madagascar lowland forests	Jan	3	42.4536	9.56653
931	585	-24.9579	46.7814	341.27	0.47	0.48	1	6	2016	1008	N	VIIRS	n	1	304.3	4.69	D	0	Madagascar lowland forests	Jan	3	42.4536	9.56653
932	586	-24.9548	46.7834	334.9	0.47	0.48	1	6	2016	1008	N	VIIRS	n	1	304.4	3.35	D	0	Madagascar lowland forests	Jan	3	42.4536	9.56653
933	587	-24.1292	47.3471	343.45	0.43	0.46	1	6	2016	1008	N	VIIRS	n	1	302.66	5.97	D	0	Madagascar lowland forests	Jan	3	42.4536	9.56653
934	590	-24.3789	47.3103	334.94	0.43	0.46	1	6	2016	1008	N	VIIRS	n	1	302.83	1.89	D	0	Madagascar lowland forests	Jan	3	42.4536	9.56653
935	591	-24.3768	47.3113	335.33	0.43	0.46	1	6	2016	1008	N	VIIRS	n	1	303.33	4.15	D	0	Madagascar lowland forests	Jan	3	42.4536	9.56653
936	603	-21.1695	47.7968	344.94	0.56	0.43	1	6	2016	1009	N	VIIRS	n	1	290.28	18.4	D	0	Madagascar lowland forests	Jan	3	42.4536	9.56653
937	604	-21.6843	47.5909	337.39	0.39	0.44	1	6	2016	1009	N	VIIRS	n	1	296.71	3.58	D	0	Madagascar lowland forests	Jan	3	42.4536	9.56653
938	605	-21.5686	47.6291	342.28	0.38	0.44	1	6	2016	1009	N	VIIRS	n	1	298.3	9.91	D	0	Madagascar lowland forests	Jan	3	42.4536	9.56653
939	606	-21.5726	47.6297	341.43	0.38	0.44	1	6	2016	1009	N	VIIRS	n	1	302.08	9.91	D	0	Madagascar lowland forests	Jan	3	42.4536	9.56653
940	607	-21.5432	47.6036	345.06	0.39	0.44	1	6	2016	1009	N	VIIRS	n	1	290.17	5.36	D	0	Madagascar lowland forests	Jan	3	42.4536	9.56653
941	608	-20.9855	48.0989	333.13	0.53	0.42	1	6	2016	1009	N	VIIRS	n	1	293.53	4.73	D	0	Madagascar lowland forests	Jan	3	42.4536	9.56653
942	609	-21.7516	47.581	334.32	0.39	0.44	1	6	2016	1009	N	VIIRS	n	1	293.82	1.56	D	0	Madagascar lowland forests	Jan	3	42.4536	9.56653
943	610	-21.5906	47.6169	333.65	0.39	0.44	1	6	2016	1009	N	VIIRS	n	1	298.37	7.07	D	0	Madagascar lowland forests	Jan	3	42.4536	9.56653
944	611	-21.5888	47.6318	339.73	0.38	0.44	1	6	2016	1009	N	VIIRS	n	1	299.06	2.73	D	0	Madagascar lowland forests	Jan	3	42.4536	9.56653
945	612	-21.7155	47.675	339.91	0.38	0.43	1	6	2016	1009	N	VIIRS	n	1	300.67	4.83	D	0	Madagascar lowland forests	Jan	3	42.4536	9.56653
946	613	-21.6591	47.5952	331.57	0.39	0.44	1	6	2016	1009	N	VIIRS	n	1	291.15	2.63	D	0	Madagascar lowland forests	Jan	3	42.4536	9.56653
947	614	-21.6379	47.6336	352.51	0.38	0.44	1	6	2016	1009	N	VIIRS	n	1	295.76	15.01	D	0	Madagascar lowland forests	Jan	3	42.4536	9.56653
948	615	-21.0951	47.7634	330.89	0.56	0.43	1	6	2016	1009	N	VIIRS	n	1	287.28	5.69	D	0	Madagascar lowland forests	Jan	3	42.4536	9.56653
949	616	-21.7056	47.6546	341.51	0.38	0.44	1	6	2016	1009	N	VIIRS	n	1	300.9	6.93	D	0	Madagascar lowland forests	Jan	3	42.4536	9.56653
950	617	-21.642	47.6342	349.51	0.38	0.44	1	6	2016	1009	N	VIIRS	n	1	300.85	7.38	D	0	Madagascar lowland forests	Jan	3	42.4536	9.56653
951	618	-21.7987	47.5957	332.86	0.39	0.44	1	6	2016	1009	N	VIIRS	n	1	295.75	3.19	D	0	Madagascar lowland forests	Jan	3	42.4536	9.56653
952	619	-21.8425	47.609	341.59	0.39	0.44	1	6	2016	1009	N	VIIRS	n	1	298.18	3.94	D	0	Madagascar lowland forests	Jan	3	42.4536	9.56653
953	620	-21.8479	47.5984	334.96	0.39	0.44	1	6	2016	1009	N	VIIRS	n	1	290.93	3.57	D	0	Madagascar lowland forests	Jan	3	42.4536	9.56653
954	621	-21.7016	47.654	341.93	0.38	0.44	1	6	2016	1009	N	VIIRS	n	1	299.08	9.13	D	0	Madagascar lowland forests	Jan	3	42.4536	9.56653
955	622	-21.6859	47.6819	348.22	0.38	0.43	1	6	2016	1009	N	VIIRS	n	1	299.61	13.53	D	0	Madagascar lowland forests	Jan	3	42.4536	9.56653
956	623	-21.693	47.5878	339.67	0.39	0.44	1	6	2016	1009	N	VIIRS	n	1	299	3.86	D	0	Madagascar lowland forests	Jan	3	42.4536	9.56653
957	624	-21.6934	47.5837	337.85	0.39	0.44	1	6	2016	1009	N	VIIRS	n	1	298.73	3.86	D	0	Madagascar lowland forests	Jan	3	42.4536	9.56653
958	625	-21.6826	47.6055	330.04	0.39	0.44	1	6	2016	1009	N	VIIRS	n	1	298.27	2.8	D	0	Madagascar lowland forests	Jan	3	42.4536	9.56653
959	626	-21.6839	47.5947	340.71	0.39	0.44	1	6	2016	1009	N	VIIRS	n	1	296.17	3.58	D	0	Madagascar lowland forests	Jan	3	42.4536	9.56653
960	627	-21.0349	48.3035	333.51	0.52	0.42	1	6	2016	1009	N	VIIRS	n	1	299.32	10.15	D	0	Madagascar lowland forests	Jan	3	42.4536	9.56653
961	628	-21.6189	47.7893	330.47	0.57	0.43	1	6	2016	1009	N	VIIRS	n	1	298.89	13.77	D	0	Madagascar lowland forests	Jan	3	42.4536	9.56653
962	629	-21.0033	48.2107	334.63	0.53	0.42	1	6	2016	1009	N	VIIRS	n	1	296.63	6.33	D	0	Madagascar lowland forests	Jan	3	42.4536	9.56653
963	630	-20.4628	48.3378	329.07	0.51	0.41	1	6	2016	1009	N	VIIRS	n	1	300.59	2.99	D	0	Madagascar lowland forests	Jan	3	42.4536	9.56653
964	631	-20.4614	48.3179	332.39	0.51	0.41	1	6	2016	1009	N	VIIRS	l	1	300.58	3.1	D	0	Madagascar lowland forests	Jan	3	42.4536	9.56653
965	632	-20.4513	48.3665	334.69	0.51	0.41	1	6	2016	1009	N	VIIRS	n	1	302.19	5.14	D	0	Madagascar lowland forests	Jan	3	42.4536	9.56653
966	633	-20.4533	48.3815	330.24	0.51	0.41	1	6	2016	1009	N	VIIRS	l	1	300.66	4.06	D	0	Madagascar lowland forests	Jan	3	42.4536	9.56653
967	634	-21.1126	48.1599	338.36	0.53	0.42	1	6	2016	1009	N	VIIRS	n	1	294.75	6.24	D	0	Madagascar lowland forests	Jan	3	42.4536	9.56653
968	635	-20.5549	48.3977	328.32	0.51	0.41	1	6	2016	1009	N	VIIRS	n	1	299.43	3.04	D	0	Madagascar lowland forests	Jan	3	42.4536	9.56653
969	636	-20.6851	48.3687	333.83	0.51	0.41	1	6	2016	1009	N	VIIRS	l	1	300.12	6.96	D	0	Madagascar lowland forests	Jan	3	42.4536	9.56653
970	637	-20.6858	48.3638	331.13	0.51	0.41	1	6	2016	1009	N	VIIRS	l	1	299.08	5.01	D	0	Madagascar lowland forests	Jan	3	42.4536	9.56653
971	638	-20.6456	48.3732	333.51	0.51	0.41	1	6	2016	1009	N	VIIRS	n	1	297.72	6.11	D	0	Madagascar lowland forests	Jan	3	42.4536	9.56653
972	639	-20.6418	48.3726	333.93	0.51	0.41	1	6	2016	1009	N	VIIRS	n	1	297.75	3.21	D	0	Madagascar lowland forests	Jan	3	42.4536	9.56653
973	640	-20.5338	48.3496	338.72	0.51	0.41	1	6	2016	1009	N	VIIRS	n	1	302.92	17.54	D	0	Madagascar lowland forests	Jan	3	42.4536	9.56653
974	641	-20.478	48.3704	339.48	0.51	0.41	1	6	2016	1009	N	VIIRS	n	1	300.92	6.56	D	0	Madagascar lowland forests	Jan	3	42.4536	9.56653
975	642	-20.5424	48.4657	335.14	0.51	0.41	1	6	2016	1009	N	VIIRS	n	1	300.42	3.67	D	0	Madagascar lowland forests	Jan	3	42.4536	9.56653
976	643	-20.4885	48.4632	343.22	0.51	0.41	1	6	2016	1009	N	VIIRS	n	1	303.81	15.12	D	0	Madagascar lowland forests	Jan	3	42.4536	9.56653
977	644	-20.4891	48.4584	336.48	0.51	0.41	1	6	2016	1009	N	VIIRS	n	1	300.42	5.22	D	0	Madagascar lowland forests	Jan	3	42.4536	9.56653
978	645	-20.4895	48.4614	337.67	0.5	0.41	1	6	2016	1009	N	VIIRS	n	1	301.71	6.13	D	0	Madagascar lowland forests	Jan	3	42.4536	9.56653
979	646	-20.4857	48.4609	345.89	0.5	0.41	1	6	2016	1009	N	VIIRS	n	1	302.85	13.6	D	0	Madagascar lowland forests	Jan	3	42.4536	9.56653
980	647	-20.4863	48.4561	341.33	0.51	0.41	1	6	2016	1009	N	VIIRS	n	1	301.04	13.6	D	0	Madagascar lowland forests	Jan	3	42.4536	9.56653
981	648	-20.4395	48.4594	343.2	0.5	0.41	1	6	2016	1009	N	VIIRS	n	1	303.35	14.81	D	0	Madagascar lowland forests	Jan	3	42.4536	9.56653
982	649	-19.24	48.9722	336.77	0.46	0.39	1	6	2016	1009	N	VIIRS	n	1	301.34	4	D	3	Madagascar lowland forests	Jan	3	42.4536	9.56653
983	650	-20.3341	48.2315	329.84	0.52	0.41	1	6	2016	1009	N	VIIRS	n	1	301.7	3.85	D	0	Madagascar lowland forests	Jan	3	42.4536	9.56653
984	651	-20.3347	48.2268	333.04	0.52	0.41	1	6	2016	1009	N	VIIRS	n	1	301.58	3.85	D	0	Madagascar lowland forests	Jan	3	42.4536	9.56653
985	652	-20.293	48.4658	333.69	0.5	0.41	1	6	2016	1009	N	VIIRS	n	1	300.43	2.99	D	0	Madagascar lowland forests	Jan	3	42.4536	9.56653
986	653	-20.515	48.4369	328.44	0.51	0.41	1	6	2016	1009	N	VIIRS	n	1	300.32	2	D	0	Madagascar lowland forests	Jan	3	42.4536	9.56653
987	654	-20.3345	48.3215	333.27	0.51	0.41	1	6	2016	1009	N	VIIRS	n	1	298.85	3.74	D	0	Madagascar lowland forests	Jan	3	42.4536	9.56653
988	655	-20.3179	48.3294	333.2	0.51	0.41	1	6	2016	1009	N	VIIRS	l	1	301.55	14.96	D	0	Madagascar lowland forests	Jan	3	42.4536	9.56653
989	656	-20.4499	48.2551	335.55	0.52	0.41	1	6	2016	1009	N	VIIRS	n	1	301.59	5.08	D	0	Madagascar lowland forests	Jan	3	42.4536	9.56653
990	657	-20.446	48.2546	336.11	0.52	0.41	1	6	2016	1009	N	VIIRS	n	1	298.86	5.08	D	0	Madagascar lowland forests	Jan	3	42.4536	9.56653
991	658	-20.5464	48.2804	332.87	0.52	0.41	1	6	2016	1009	N	VIIRS	n	1	297.75	4.01	D	0	Madagascar lowland forests	Jan	3	42.4536	9.56653
992	659	-20.2573	48.4473	334.85	0.5	0.41	1	6	2016	1009	N	VIIRS	n	1	298.93	5.05	D	0	Madagascar lowland forests	Jan	3	42.4536	9.56653
993	660	-20.8386	48.3243	347.1	0.52	0.41	1	6	2016	1009	N	VIIRS	l	1	297.23	9.07	D	0	Madagascar lowland forests	Jan	3	42.4536	9.56653
994	661	-20.9033	48.3387	336.21	0.52	0.41	1	6	2016	1009	N	VIIRS	n	1	300.66	8.81	D	0	Madagascar lowland forests	Jan	3	42.4536	9.56653
995	662	-19.3218	48.828	330.48	0.47	0.4	1	6	2016	1009	N	VIIRS	n	1	299.15	2.58	D	0	Madagascar lowland forests	Jan	3	42.4536	9.56653
996	663	-20.2258	48.5119	332.08	0.5	0.41	1	6	2016	1009	N	VIIRS	n	1	298.59	5.85	D	0	Madagascar lowland forests	Jan	3	42.4536	9.56653
997	664	-20.2245	48.4623	336.17	0.5	0.41	1	6	2016	1009	N	VIIRS	n	1	301.13	26.46	D	0	Madagascar lowland forests	Jan	3	42.4536	9.56653
998	665	-20.3796	48.3939	340.11	0.51	0.41	1	6	2016	1009	N	VIIRS	n	1	301.41	5.78	D	0	Madagascar lowland forests	Jan	3	42.4536	9.56653
999	666	-20.3999	48.3745	330.54	0.51	0.41	1	6	2016	1009	N	VIIRS	l	1	300.61	5.93	D	0	Madagascar lowland forests	Jan	3	42.4536	9.56653
1000	667	-20.2327	48.4587	345.34	0.5	0.41	1	6	2016	1009	N	VIIRS	n	1	296.8	7.79	D	0	Madagascar lowland forests	Jan	3	42.4536	9.56653
1001	668	-19.7036	48.8213	332.48	0.48	0.4	1	6	2016	1009	N	VIIRS	l	1	297.14	4.71	D	0	Madagascar lowland forests	Jan	3	42.4536	9.56653
1002	669	-21.8681	47.6699	333.02	0.39	0.44	1	6	2016	1009	N	VIIRS	n	1	294.86	1.21	D	0	Madagascar lowland forests	Jan	3	42.4536	9.56653
1003	670	-21.8258	47.645	335.75	0.39	0.44	1	6	2016	1009	N	VIIRS	n	1	295.8	2.74	D	0	Madagascar lowland forests	Jan	3	42.4536	9.56653
1004	671	-21.739	47.8594	330.92	0.56	0.43	1	6	2016	1009	N	VIIRS	n	1	296.59	5.12	D	0	Madagascar lowland forests	Jan	3	42.4536	9.56653
1005	672	-21.6553	47.7681	332.19	0.57	0.43	1	6	2016	1009	N	VIIRS	n	1	300.02	5.78	D	0	Madagascar lowland forests	Jan	3	42.4536	9.56653
1006	673	-21.4653	47.773	346.41	0.56	0.43	1	6	2016	1009	N	VIIRS	n	1	295.39	12.37	D	0	Madagascar lowland forests	Jan	3	42.4536	9.56653
1007	674	-21.5341	47.8421	335.24	0.56	0.43	1	6	2016	1009	N	VIIRS	n	1	297.28	5.94	D	0	Madagascar lowland forests	Jan	3	42.4536	9.56653
1008	675	-21.5335	47.781	333.34	0.56	0.43	1	6	2016	1009	N	VIIRS	n	1	297.89	12.66	D	0	Madagascar lowland forests	Jan	3	42.4536	9.56653
1009	676	-21.5351	47.8436	334.34	0.56	0.43	1	6	2016	1009	N	VIIRS	n	1	297.13	6.34	D	0	Madagascar lowland forests	Jan	3	42.4536	9.56653
1010	677	-21.6544	47.766	335.12	0.57	0.43	1	6	2016	1009	N	VIIRS	n	1	299.66	5.07	D	0	Madagascar lowland forests	Jan	3	42.4536	9.56653
1011	678	-21.6358	47.7183	330.76	0.57	0.43	1	6	2016	1009	N	VIIRS	n	1	296.85	9.48	D	0	Madagascar lowland forests	Jan	3	42.4536	9.56653
1012	679	-21.623	47.7224	330.77	0.57	0.43	1	6	2016	1009	N	VIIRS	n	1	297.21	2.69	D	0	Madagascar lowland forests	Jan	3	42.4536	9.56653
1013	680	-21.5908	47.718	332.72	0.57	0.43	1	6	2016	1009	N	VIIRS	n	1	298.12	5.82	D	0	Madagascar lowland forests	Jan	3	42.4536	9.56653
1014	681	-21.5929	47.735	339.69	0.57	0.43	1	6	2016	1009	N	VIIRS	n	1	299.96	7.38	D	0	Madagascar lowland forests	Jan	3	42.4536	9.56653
1015	682	-21.5472	47.7062	334.06	0.57	0.43	1	6	2016	1009	N	VIIRS	n	1	299.45	8.2	D	0	Madagascar lowland forests	Jan	3	42.4536	9.56653
1016	683	-21.54	47.7333	332.76	0.57	0.43	1	6	2016	1009	N	VIIRS	n	1	300.02	6.9	D	0	Madagascar lowland forests	Jan	3	42.4536	9.56653
1017	684	-21.5471	47.705	336.44	0.57	0.43	1	6	2016	1009	N	VIIRS	n	1	299.84	6.07	D	0	Madagascar lowland forests	Jan	3	42.4536	9.56653
1018	685	-21.5396	47.7319	334.6	0.57	0.43	1	6	2016	1009	N	VIIRS	n	1	300.24	5.93	D	0	Madagascar lowland forests	Jan	3	42.4536	9.56653
1019	686	-21.6679	47.6956	331.41	0.57	0.43	1	6	2016	1009	N	VIIRS	n	1	298.43	7.47	D	0	Madagascar lowland forests	Jan	3	42.4536	9.56653
1020	687	-21.6668	47.6993	333.35	0.57	0.43	1	6	2016	1009	N	VIIRS	n	1	300.03	7.46	D	0	Madagascar lowland forests	Jan	3	42.4536	9.56653
1021	690	-22.1552	47.5747	341.51	0.39	0.44	1	6	2016	1009	N	VIIRS	n	1	294.57	3.21	D	0	Madagascar lowland forests	Jan	3	42.4536	9.56653
1022	691	-22.2066	47.5967	339.01	0.39	0.44	1	6	2016	1009	N	VIIRS	n	1	299.14	3.74	D	0	Madagascar lowland forests	Jan	3	42.4536	9.56653
1023	692	-21.9684	47.4879	335.84	0.4	0.44	1	6	2016	1009	N	VIIRS	n	1	297.72	3.74	D	0	Madagascar lowland forests	Jan	3	42.4536	9.56653
1024	697	-21.8765	47.7049	331.97	0.38	0.43	1	6	2016	1009	N	VIIRS	n	1	297.86	2.46	D	0	Madagascar lowland forests	Jan	3	42.4536	9.56653
1025	699	-22.182	47.4191	330.73	0.4	0.44	1	6	2016	1009	N	VIIRS	n	1	298.91	2.76	D	0	Madagascar lowland forests	Jan	3	42.4536	9.56653
1026	700	-22.0824	47.5307	331.59	0.39	0.44	1	6	2016	1009	N	VIIRS	n	1	298.86	1.91	D	0	Madagascar lowland forests	Jan	3	42.4536	9.56653
1027	701	-22.1223	47.3915	333.65	0.4	0.44	1	6	2016	1009	N	VIIRS	n	1	297.68	2.12	D	0	Madagascar lowland forests	Jan	3	42.4536	9.56653
1028	702	-22.2055	47.3982	333.31	0.4	0.44	1	6	2016	1009	N	VIIRS	n	1	301.67	2.07	D	0	Madagascar lowland forests	Jan	3	42.4536	9.56653
1029	703	-22.187	47.4475	334.22	0.4	0.44	1	6	2016	1009	N	VIIRS	n	1	300.64	2.54	D	0	Madagascar lowland forests	Jan	3	42.4536	9.56653
1030	704	-22.0532	47.531	338.85	0.39	0.44	1	6	2016	1009	N	VIIRS	n	1	296.64	4	D	0	Madagascar lowland forests	Jan	3	42.4536	9.56653
1031	705	-21.8761	47.7049	332.38	0.38	0.43	1	6	2016	1009	N	VIIRS	n	1	298.01	1.39	D	0	Madagascar lowland forests	Jan	3	42.4536	9.56653
1032	706	-22.2535	47.4685	332.13	0.4	0.44	1	6	2016	1009	N	VIIRS	n	1	299.93	4.15	D	0	Madagascar lowland forests	Jan	3	42.4536	9.56653
1033	707	-22.1686	47.4969	339.81	0.4	0.44	1	6	2016	1009	N	VIIRS	n	1	299.93	3.09	D	0	Madagascar lowland forests	Jan	3	42.4536	9.56653
1034	708	-15.3463	50.3934	338.91	0.39	0.36	1	6	2016	1010	N	VIIRS	l	1	298.16	25.59	D	0	Madagascar lowland forests	Jan	3	42.4536	9.56653
1035	709	-15.4035	50.4327	329.1	0.39	0.36	1	6	2016	1010	N	VIIRS	l	1	302.35	4.85	D	0	Madagascar lowland forests	Jan	3	42.4536	9.56653
1036	710	-15.4032	50.3878	334.33	0.39	0.36	1	6	2016	1010	N	VIIRS	n	1	297.64	3.59	D	0	Madagascar lowland forests	Jan	3	42.4536	9.56653
1037	711	-15.3429	50.3929	335.81	0.39	0.36	1	6	2016	1010	N	VIIRS	l	1	296.28	8	D	0	Madagascar lowland forests	Jan	3	42.4536	9.56653
1038	712	-17.2311	49.0726	333.63	0.44	0.38	1	6	2016	1010	N	VIIRS	n	1	296.21	4.84	D	0	Madagascar lowland forests	Jan	3	42.4536	9.56653
1039	713	-15.3598	50.4178	333.64	0.39	0.36	1	6	2016	1010	N	VIIRS	n	1	300.67	6.17	D	0	Madagascar lowland forests	Jan	3	42.4536	9.56653
1040	714	-15.3857	50.4373	336.29	0.39	0.36	1	6	2016	1010	N	VIIRS	l	1	304.85	21.04	D	0	Madagascar lowland forests	Jan	3	42.4536	9.56653
1041	716	-17.7658	49.3579	331.67	0.43	0.38	1	6	2016	1010	N	VIIRS	l	1	296.35	4.48	D	0	Madagascar lowland forests	Jan	3	42.4536	9.56653
1042	717	-15.4131	50.4379	337.59	0.39	0.36	1	6	2016	1010	N	VIIRS	l	1	301.45	11.32	D	0	Madagascar lowland forests	Jan	3	42.4536	9.56653
1043	718	-15.2848	50.3912	336.9	0.39	0.36	1	6	2016	1010	N	VIIRS	n	1	297.85	4.92	D	0	Madagascar lowland forests	Jan	3	42.4536	9.56653
1044	719	-15.2692	50.3922	331.81	0.39	0.36	1	6	2016	1011	N	VIIRS	l	1	298.55	3.02	D	0	Madagascar lowland forests	Jan	3	42.4536	9.56653
1045	720	-15.0974	50.3612	330.09	0.39	0.36	1	6	2016	1011	N	VIIRS	n	1	294.62	3.22	D	0	Madagascar lowland forests	Jan	3	42.4536	9.56653
1046	721	-15.2242	50.3479	338.28	0.39	0.36	1	6	2016	1011	N	VIIRS	n	1	292.33	3.11	D	0	Madagascar lowland forests	Jan	3	42.4536	9.56653
1047	722	-15.2363	50.4058	338.85	0.39	0.36	1	6	2016	1011	N	VIIRS	n	1	298.53	11.74	D	0	Madagascar lowland forests	Jan	3	42.4536	9.56653
1048	723	-15.2639	50.3579	335.19	0.39	0.36	1	6	2016	1011	N	VIIRS	n	1	295.64	1.82	D	0	Madagascar lowland forests	Jan	3	42.4536	9.56653
1049	734	-22.1637	47.4197	338.09	0.4	0.6	1	7	2016	950	N	VIIRS	n	1	291.06	3.17	D	0	Madagascar lowland forests	Jan	3	42.4536	9.56653
1050	735	-22.1116	47.368	332.44	0.4	0.6	1	7	2016	950	N	VIIRS	n	1	291.25	2.56	D	0	Madagascar lowland forests	Jan	3	42.4536	9.56653
1051	736	-22.108	47.3686	332.22	0.4	0.6	1	7	2016	950	N	VIIRS	n	1	292.01	3.49	D	0	Madagascar lowland forests	Jan	3	42.4536	9.56653
1052	737	-21.7613	47.4374	367	0.39	0.6	1	7	2016	950	N	VIIRS	h	1	293.16	12.98	D	0	Madagascar lowland forests	Jan	3	42.4536	9.56653
1053	738	-21.7577	47.4368	367	0.39	0.6	1	7	2016	950	N	VIIRS	h	1	292.48	13.85	D	0	Madagascar lowland forests	Jan	3	42.4536	9.56653
1054	740	-21.3417	48.2362	331.05	0.35	0.56	1	7	2016	950	N	VIIRS	n	1	296.41	2.43	D	0	Madagascar lowland forests	Jan	3	42.4536	9.56653
1055	741	-17.8318	48.6958	329.36	0.59	0.53	1	7	2016	951	N	VIIRS	n	1	292.96	5.19	D	0	Madagascar lowland forests	Jan	3	42.4536	9.56653
1056	742	-17.8303	48.693	339.62	0.59	0.53	1	7	2016	951	N	VIIRS	n	1	294.6	8.02	D	0	Madagascar lowland forests	Jan	3	42.4536	9.56653
1057	745	-14.1795	50.0381	329.06	0.43	0.46	1	7	2016	952	N	VIIRS	n	1	286.67	3.93	D	0	Madagascar lowland forests	Jan	3	42.4536	9.56653
1058	749	-13.915	50.0975	329.29	0.42	0.45	1	7	2016	952	N	VIIRS	n	1	294.65	4.37	D	0	Madagascar lowland forests	Jan	3	42.4536	9.56653
1059	751	-13.8964	50.0751	327.79	0.42	0.46	1	7	2016	952	N	VIIRS	n	1	294.59	2.29	D	0	Madagascar lowland forests	Jan	3	42.4536	9.56653
1060	753	-13.89	49.9239	335.97	0.43	0.46	1	7	2016	952	N	VIIRS	n	1	291.82	4.14	D	0	Madagascar lowland forests	Jan	3	42.4536	9.56653
1061	758	-24.6163	47.1996	305.68	0.68	0.74	1	7	2016	2103	N	VIIRS	n	1	290.66	2.32	N	0	Madagascar lowland forests	Jan	3	42.4536	9.56653
1062	759	-24.6188	47.2042	305.25	0.68	0.74	1	7	2016	2103	N	VIIRS	n	1	291.23	1.97	N	0	Madagascar lowland forests	Jan	3	42.4536	9.56653
1063	760	-17.5213	49.0639	301.22	0.44	0.62	1	7	2016	2242	N	VIIRS	n	1	288.83	0.5	N	0	Madagascar lowland forests	Jan	3	42.4536	9.56653
1064	761	-24.6141	47.2019	308.95	0.4	0.6	1	7	2016	2244	N	VIIRS	n	1	292.13	1.12	N	0	Madagascar lowland forests	Jan	3	42.4536	9.56653
1065	762	-24.6172	47.204	322.1	0.4	0.6	1	7	2016	2244	N	VIIRS	n	1	292.8	1.8	N	0	Madagascar lowland forests	Jan	3	42.4536	9.56653
1066	766	-22.181	47.3672	327.44	0.8	0.78	1	8	2016	931	N	VIIRS	n	1	286.78	8.64	D	0	Madagascar lowland forests	Jan	3	42.4536	9.56653
1067	767	-21.4889	47.7818	326.26	0.74	0.76	1	8	2016	931	N	VIIRS	n	1	284.23	17.79	D	0	Madagascar lowland forests	Jan	3	42.4536	9.56653
1068	768	-21.4893	47.7752	367	0.74	0.76	1	8	2016	931	N	VIIRS	l	1	286.12	17.78	D	0	Madagascar lowland forests	Jan	3	42.4536	9.56653
1069	769	-21.6324	48.0739	329.35	0.71	0.75	1	8	2016	931	N	VIIRS	n	1	289.73	3.58	D	0	Madagascar lowland forests	Jan	3	42.4536	9.56653
1070	770	-19.0841	49.0157	354.11	0.59	0.7	1	8	2016	932	N	VIIRS	n	1	291.98	10.52	D	0	Madagascar lowland forests	Jan	3	42.4536	9.56653
1071	771	-14.4928	50.148	337.25	0.44	0.62	1	8	2016	933	N	VIIRS	n	1	291.05	3.43	D	0	Madagascar lowland forests	Jan	3	42.4536	9.56653
1072	772	-14.7358	50.1239	330.27	0.44	0.63	1	8	2016	933	N	VIIRS	n	1	290.05	3.34	D	0	Madagascar lowland forests	Jan	3	42.4536	9.56653
1073	773	-14.4937	50.1483	335.25	0.44	0.62	1	8	2016	933	N	VIIRS	n	1	290.95	2.81	D	0	Madagascar lowland forests	Jan	3	42.4536	9.56653
1074	774	-14.9147	50.146	328.38	0.45	0.63	1	8	2016	933	N	VIIRS	n	1	289.03	4.3	D	0	Madagascar lowland forests	Jan	3	42.4536	9.56653
1075	775	-14.7856	50.1553	345.54	0.44	0.63	1	8	2016	933	N	VIIRS	n	1	290.9	7.32	D	0	Madagascar lowland forests	Jan	3	42.4536	9.56653
1076	776	-14.7596	50.122	326.79	0.44	0.63	1	8	2016	933	N	VIIRS	n	1	289.52	2.9	D	0	Madagascar lowland forests	Jan	3	42.4536	9.56653
1077	777	-14.7601	50.1178	329.85	0.44	0.63	1	8	2016	933	N	VIIRS	n	1	289.56	2.9	D	0	Madagascar lowland forests	Jan	3	42.4536	9.56653
1078	778	-13.8396	50.0693	348.52	0.44	0.62	1	8	2016	933	N	VIIRS	n	1	291.96	5.23	D	0	Madagascar lowland forests	Jan	3	42.4536	9.56653
1079	779	-13.8003	50.1058	340.87	0.43	0.62	1	8	2016	933	N	VIIRS	n	1	292.61	11.48	D	0	Madagascar lowland forests	Jan	3	42.4536	9.56653
1080	780	-13.7945	50.1052	367	0.43	0.62	1	8	2016	933	N	VIIRS	h	1	294.73	11.48	D	0	Madagascar lowland forests	Jan	3	42.4536	9.56653
1081	781	-14.6921	50.1569	355.05	0.44	0.62	1	8	2016	933	N	VIIRS	n	1	291.46	7.9	D	0	Madagascar lowland forests	Jan	3	42.4536	9.56653
1082	783	-14.7506	50.1511	326.57	0.44	0.63	1	8	2016	933	N	VIIRS	n	1	290.35	2.01	D	0	Madagascar lowland forests	Jan	3	42.4536	9.56653
1083	784	-14.6909	50.1568	367	0.44	0.62	1	8	2016	933	N	VIIRS	h	1	291.55	7.02	D	0	Madagascar lowland forests	Jan	3	42.4536	9.56653
1084	785	-23.1694	47.4021	350.31	0.36	0.57	1	8	2016	1111	N	VIIRS	n	1	296.63	6.61	D	3	Madagascar lowland forests	Jan	3	42.4536	9.56653
1085	786	-22.992	47.66	330.86	0.38	0.59	1	8	2016	1111	N	VIIRS	n	1	296.18	2.1	D	0	Madagascar lowland forests	Jan	3	42.4536	9.56653
1086	787	-23.7606	47.5163	345.18	0.36	0.57	1	8	2016	1111	N	VIIRS	n	1	299.44	4.23	D	0	Madagascar lowland forests	Jan	3	42.4536	9.56653
1087	788	-23.758	47.5173	346.99	0.36	0.57	1	8	2016	1111	N	VIIRS	n	1	298.35	6.12	D	0	Madagascar lowland forests	Jan	3	42.4536	9.56653
1088	791	-23.7198	47.3258	347.96	0.35	0.57	1	8	2016	1111	N	VIIRS	n	1	297.02	5.18	D	0	Madagascar lowland forests	Jan	3	42.4536	9.56653
1089	792	-23.5065	47.3048	367	0.35	0.57	1	8	2016	1111	N	VIIRS	h	1	293.85	7.84	D	0	Madagascar lowland forests	Jan	3	42.4536	9.56653
1090	793	-24.0853	47.2239	341.26	0.34	0.56	1	8	2016	1111	N	VIIRS	n	1	297.68	2.75	D	0	Madagascar lowland forests	Jan	3	42.4536	9.56653
1091	794	-24.0179	47.3577	334.45	0.34	0.56	1	8	2016	1111	N	VIIRS	n	1	296.78	1.71	D	0	Madagascar lowland forests	Jan	3	42.4536	9.56653
1092	795	-22.5153	47.405	349.91	0.37	0.58	1	8	2016	1111	N	VIIRS	n	1	291.95	5.28	D	0	Madagascar lowland forests	Jan	3	42.4536	9.56653
1093	797	-22.6983	47.3596	332.57	0.37	0.58	1	8	2016	1111	N	VIIRS	n	1	294.66	2.8	D	0	Madagascar lowland forests	Jan	3	42.4536	9.56653
1094	798	-23.8705	47.509	333.31	0.35	0.57	1	8	2016	1111	N	VIIRS	n	1	298.79	1.8	D	0	Madagascar lowland forests	Jan	3	42.4536	9.56653
1095	800	-21.18	48.1963	342.95	0.44	0.63	1	8	2016	1112	N	VIIRS	n	1	290.76	4.51	D	0	Madagascar lowland forests	Jan	3	42.4536	9.56653
1096	801	-21.124	48.122	354.54	0.44	0.62	1	8	2016	1112	N	VIIRS	n	1	289.94	11.13	D	0	Madagascar lowland forests	Jan	3	42.4536	9.56653
1097	802	-21.1693	48.2442	339.74	0.45	0.63	1	8	2016	1112	N	VIIRS	n	1	290.99	6.15	D	0	Madagascar lowland forests	Jan	3	42.4536	9.56653
1098	803	-20.0467	48.618	329.26	0.5	0.66	1	8	2016	1112	N	VIIRS	n	1	286.05	4.81	D	0	Madagascar lowland forests	Jan	3	42.4536	9.56653
1099	804	-20.132	48.6637	343.18	0.5	0.66	1	8	2016	1112	N	VIIRS	n	1	287.58	12.48	D	0	Madagascar lowland forests	Jan	3	42.4536	9.56653
1100	805	-20.1316	48.665	352.05	0.5	0.66	1	8	2016	1112	N	VIIRS	n	1	287.58	11.51	D	0	Madagascar lowland forests	Jan	3	42.4536	9.56653
1101	806	-21.5289	48.1988	331.33	0.44	0.62	1	8	2016	1112	N	VIIRS	n	1	294.69	2.93	D	0	Madagascar lowland forests	Jan	3	42.4536	9.56653
1102	807	-21.7872	47.6177	334.48	0.4	0.6	1	8	2016	1112	N	VIIRS	n	1	288.94	1.79	D	0	Madagascar lowland forests	Jan	3	42.4536	9.56653
1103	808	-18.0299	49.308	336.12	0.6	0.71	1	8	2016	1112	N	VIIRS	n	1	287.03	7.66	D	0	Madagascar lowland forests	Jan	3	42.4536	9.56653
1104	809	-21.7257	47.589	344.42	0.4	0.6	1	8	2016	1112	N	VIIRS	n	1	285.38	7.58	D	0	Madagascar lowland forests	Jan	3	42.4536	9.56653
1105	810	-18.0342	49.3115	329.74	0.6	0.71	1	8	2016	1112	N	VIIRS	n	1	284.95	7.35	D	0	Madagascar lowland forests	Jan	3	42.4536	9.56653
1106	811	-18.9835	47.9292	340.43	0.48	0.64	1	8	2016	1112	N	VIIRS	n	1	286.48	7.53	D	0	Madagascar lowland forests	Jan	3	42.4536	9.56653
1107	812	-21.7891	47.6166	336.86	0.4	0.6	1	8	2016	1112	N	VIIRS	n	1	287.3	3.01	D	0	Madagascar lowland forests	Jan	3	42.4536	9.56653
1108	813	-18.1158	49.2249	329.51	0.59	0.7	1	8	2016	1112	N	VIIRS	n	1	283.26	8.58	D	0	Madagascar lowland forests	Jan	3	42.4536	9.56653
1109	823	-23.1873	47.3648	336.98	0.56	0.43	1	9	2016	1052	N	VIIRS	n	1	301.55	11.62	D	0	Madagascar lowland forests	Jan	3	42.4536	9.56653
1110	824	-22.5951	47.7846	331.01	0.4	0.45	1	9	2016	1052	N	VIIRS	l	1	301.78	3.27	D	0	Madagascar lowland forests	Jan	3	42.4536	9.56653
1111	825	-23.0325	47.7013	330.27	0.39	0.44	1	9	2016	1052	N	VIIRS	n	1	297.73	2.95	D	0	Madagascar lowland forests	Jan	3	42.4536	9.56653
1112	826	-23.0165	47.7867	331.31	0.4	0.44	1	9	2016	1052	N	VIIRS	n	1	300.69	1.65	D	3	Madagascar lowland forests	Jan	3	42.4536	9.56653
1113	827	-23.036	47.7505	340.15	0.4	0.44	1	9	2016	1052	N	VIIRS	n	1	302.89	3.85	D	0	Madagascar lowland forests	Jan	3	42.4536	9.56653
1114	828	-23.0376	47.6741	331.27	0.39	0.44	1	9	2016	1052	N	VIIRS	n	1	295.94	1.63	D	0	Madagascar lowland forests	Jan	3	42.4536	9.56653
1115	830	-24.9851	47.002	332.9	0.5	0.41	1	9	2016	1052	N	VIIRS	n	1	301.68	4.33	D	0	Madagascar lowland forests	Jan	3	42.4536	9.56653
1116	832	-22.6376	47.8394	332.03	0.41	0.45	1	9	2016	1052	N	VIIRS	n	1	300.5	2.36	D	0	Madagascar lowland forests	Jan	3	42.4536	9.56653
1117	833	-22.6369	47.8434	334.67	0.41	0.45	1	9	2016	1052	N	VIIRS	n	1	299.06	2.34	D	0	Madagascar lowland forests	Jan	3	42.4536	9.56653
1118	836	-22.4362	47.779	331.64	0.41	0.45	1	9	2016	1053	N	VIIRS	n	1	298.73	3.2	D	0	Madagascar lowland forests	Jan	3	42.4536	9.56653
1119	837	-20.7955	48.3263	333.67	0.47	0.48	1	9	2016	1053	N	VIIRS	n	1	295.44	3.22	D	0	Madagascar lowland forests	Jan	3	42.4536	9.56653
1120	838	-20.8008	48.299	331.69	0.47	0.47	1	9	2016	1053	N	VIIRS	n	1	295.58	3.67	D	0	Madagascar lowland forests	Jan	3	42.4536	9.56653
1121	839	-20.7903	48.3062	343.01	0.47	0.47	1	9	2016	1053	N	VIIRS	n	1	294.33	7.57	D	0	Madagascar lowland forests	Jan	3	42.4536	9.56653
1122	840	-20.7646	48.3027	343.63	0.47	0.47	1	9	2016	1053	N	VIIRS	n	1	294	4.71	D	0	Madagascar lowland forests	Jan	3	42.4536	9.56653
1123	841	-20.5227	48.2418	330.43	0.47	0.48	1	9	2016	1053	N	VIIRS	n	1	294.56	3.35	D	0	Madagascar lowland forests	Jan	3	42.4536	9.56653
1124	842	-20.7375	48.2542	330.99	0.46	0.47	1	9	2016	1053	N	VIIRS	n	1	292.95	2.46	D	0	Madagascar lowland forests	Jan	3	42.4536	9.56653
1125	843	-20.7306	48.2667	330.71	0.46	0.47	1	9	2016	1053	N	VIIRS	n	1	291.14	1.95	D	0	Madagascar lowland forests	Jan	3	42.4536	9.56653
1126	844	-20.7113	48.2955	335.2	0.47	0.47	1	9	2016	1053	N	VIIRS	n	1	292.27	6.88	D	0	Madagascar lowland forests	Jan	3	42.4536	9.56653
1127	845	-20.707	48.2946	353.48	0.47	0.47	1	9	2016	1053	N	VIIRS	n	1	292.4	6.88	D	0	Madagascar lowland forests	Jan	3	42.4536	9.56653
1128	846	-20.7053	48.2799	341.96	0.47	0.47	1	9	2016	1053	N	VIIRS	n	1	289.66	3.59	D	0	Madagascar lowland forests	Jan	3	42.4536	9.56653
1129	847	-20.6983	48.2687	342.9	0.47	0.47	1	9	2016	1053	N	VIIRS	n	1	292.6	4.87	D	0	Madagascar lowland forests	Jan	3	42.4536	9.56653
1130	848	-20.8208	48.3369	341.23	0.47	0.48	1	9	2016	1053	N	VIIRS	n	1	296.57	5.92	D	0	Madagascar lowland forests	Jan	3	42.4536	9.56653
1131	849	-20.8164	48.3358	342.01	0.47	0.48	1	9	2016	1053	N	VIIRS	n	1	294.77	5.92	D	0	Madagascar lowland forests	Jan	3	42.4536	9.56653
1132	850	-20.8234	48.2998	342.68	0.46	0.47	1	9	2016	1053	N	VIIRS	n	1	294.3	23.85	D	0	Madagascar lowland forests	Jan	3	42.4536	9.56653
1133	851	-20.8243	48.2953	340.59	0.46	0.47	1	9	2016	1053	N	VIIRS	n	1	293.12	39.56	D	0	Madagascar lowland forests	Jan	3	42.4536	9.56653
1134	852	-20.813	48.3302	333.48	0.47	0.48	1	9	2016	1053	N	VIIRS	n	1	294.37	4.7	D	0	Madagascar lowland forests	Jan	3	42.4536	9.56653
1135	853	-20.826	48.2631	340.53	0.46	0.47	1	9	2016	1053	N	VIIRS	n	1	292.72	6.6	D	0	Madagascar lowland forests	Jan	3	42.4536	9.56653
1136	854	-20.7209	48.3402	343.03	0.47	0.48	1	9	2016	1053	N	VIIRS	n	1	294.09	6.85	D	0	Madagascar lowland forests	Jan	3	42.4536	9.56653
1137	855	-20.8199	48.3413	341.36	0.47	0.48	1	9	2016	1053	N	VIIRS	n	1	295.57	5.92	D	0	Madagascar lowland forests	Jan	3	42.4536	9.56653
1138	856	-20.7865	48.3954	334.17	0.47	0.48	1	9	2016	1053	N	VIIRS	n	1	294.85	3.01	D	0	Madagascar lowland forests	Jan	3	42.4536	9.56653
1139	857	-20.7875	48.3673	341.09	0.47	0.48	1	9	2016	1053	N	VIIRS	n	1	294.87	4.64	D	0	Madagascar lowland forests	Jan	3	42.4536	9.56653
1140	858	-20.7514	48.3879	350.52	0.47	0.48	1	9	2016	1053	N	VIIRS	n	1	296.66	14.87	D	0	Madagascar lowland forests	Jan	3	42.4536	9.56653
1141	859	-20.7525	48.3899	340.53	0.47	0.48	1	9	2016	1053	N	VIIRS	n	1	296.61	9.54	D	0	Madagascar lowland forests	Jan	3	42.4536	9.56653
1142	860	-20.7534	48.3853	333.91	0.47	0.48	1	9	2016	1053	N	VIIRS	n	1	295.63	5.61	D	0	Madagascar lowland forests	Jan	3	42.4536	9.56653
1143	861	-20.7507	48.3513	335.57	0.47	0.48	1	9	2016	1053	N	VIIRS	n	1	294.45	5.46	D	0	Madagascar lowland forests	Jan	3	42.4536	9.56653
1144	862	-20.7428	48.3686	330.1	0.47	0.48	1	9	2016	1053	N	VIIRS	n	1	293.84	3.04	D	0	Madagascar lowland forests	Jan	3	42.4536	9.56653
1145	863	-20.7384	48.3439	336.7	0.47	0.48	1	9	2016	1053	N	VIIRS	n	1	292.65	2.8	D	0	Madagascar lowland forests	Jan	3	42.4536	9.56653
1146	864	-20.7112	48.3667	339.59	0.47	0.48	1	9	2016	1053	N	VIIRS	n	1	293.94	2.37	D	0	Madagascar lowland forests	Jan	3	42.4536	9.56653
1147	865	-21.2383	48.2154	330.9	0.45	0.47	1	9	2016	1053	N	VIIRS	n	1	294.22	2.52	D	0	Madagascar lowland forests	Jan	3	42.4536	9.56653
1148	866	-20.9576	48.2859	337.8	0.46	0.47	1	9	2016	1053	N	VIIRS	n	1	296.86	5.93	D	0	Madagascar lowland forests	Jan	3	42.4536	9.56653
1149	867	-20.9454	48.2786	341.23	0.46	0.47	1	9	2016	1053	N	VIIRS	n	1	296.99	8.58	D	0	Madagascar lowland forests	Jan	3	42.4536	9.56653
1150	868	-20.9886	48.2186	331.25	0.46	0.47	1	9	2016	1053	N	VIIRS	n	1	294.28	4.05	D	0	Madagascar lowland forests	Jan	3	42.4536	9.56653
1151	869	-20.5529	48.3384	338.45	0.47	0.48	1	9	2016	1053	N	VIIRS	n	1	289.97	3.88	D	0	Madagascar lowland forests	Jan	3	42.4536	9.56653
1152	870	-20.4216	48.3686	347.82	0.48	0.48	1	9	2016	1053	N	VIIRS	n	1	293.78	10.02	D	0	Madagascar lowland forests	Jan	3	42.4536	9.56653
1153	871	-20.4395	48.4101	341.29	0.48	0.48	1	9	2016	1053	N	VIIRS	n	1	292.86	9.66	D	0	Madagascar lowland forests	Jan	3	42.4536	9.56653
1154	872	-20.428	48.4218	341.54	0.48	0.48	1	9	2016	1053	N	VIIRS	n	1	292.7	6.23	D	0	Madagascar lowland forests	Jan	3	42.4536	9.56653
1155	873	-20.4289	48.417	332.22	0.48	0.48	1	9	2016	1053	N	VIIRS	n	1	292.02	6.23	D	0	Madagascar lowland forests	Jan	3	42.4536	9.56653
1156	874	-20.4298	48.4124	341.2	0.48	0.48	1	9	2016	1053	N	VIIRS	n	1	291.61	7.08	D	0	Madagascar lowland forests	Jan	3	42.4536	9.56653
1157	875	-20.4322	48.4095	339.12	0.48	0.48	1	9	2016	1053	N	VIIRS	n	1	293.41	5.69	D	0	Madagascar lowland forests	Jan	3	42.4536	9.56653
1158	876	-20.426	48.4178	343.74	0.48	0.48	1	9	2016	1053	N	VIIRS	n	1	293.47	14.14	D	0	Madagascar lowland forests	Jan	3	42.4536	9.56653
1159	877	-20.4363	48.2437	335.17	0.47	0.48	1	9	2016	1053	N	VIIRS	n	1	292.5	4.08	D	0	Madagascar lowland forests	Jan	3	42.4536	9.56653
1160	878	-20.694	48.2677	337.55	0.47	0.47	1	9	2016	1053	N	VIIRS	n	1	291.74	4.87	D	0	Madagascar lowland forests	Jan	3	42.4536	9.56653
1161	879	-20.6771	48.3308	342.16	0.47	0.48	1	9	2016	1053	N	VIIRS	n	1	293.4	8.35	D	0	Madagascar lowland forests	Jan	3	42.4536	9.56653
1162	880	-20.6632	48.2853	336.82	0.47	0.47	1	9	2016	1053	N	VIIRS	n	1	289.6	3.53	D	0	Madagascar lowland forests	Jan	3	42.4536	9.56653
1163	881	-20.6634	48.2864	333.59	0.47	0.48	1	9	2016	1053	N	VIIRS	n	1	289.35	2.72	D	0	Madagascar lowland forests	Jan	3	42.4536	9.56653
1164	882	-20.6895	48.2906	335.83	0.47	0.47	1	9	2016	1053	N	VIIRS	n	1	291.05	2.57	D	0	Madagascar lowland forests	Jan	3	42.4536	9.56653
1165	883	-20.5501	48.3759	331.5	0.47	0.48	1	9	2016	1053	N	VIIRS	n	1	293.58	2.41	D	0	Madagascar lowland forests	Jan	3	42.4536	9.56653
1166	884	-20.6989	48.383	344.15	0.47	0.48	1	9	2016	1053	N	VIIRS	n	1	295.5	6.25	D	0	Madagascar lowland forests	Jan	3	42.4536	9.56653
1167	885	-20.6602	48.3699	330.81	0.47	0.48	1	9	2016	1053	N	VIIRS	n	1	294.59	2.98	D	0	Madagascar lowland forests	Jan	3	42.4536	9.56653
1168	886	-20.6619	48.3667	341.01	0.47	0.48	1	9	2016	1053	N	VIIRS	n	1	295.7	4.8	D	0	Madagascar lowland forests	Jan	3	42.4536	9.56653
1169	887	-20.6646	48.3709	341.09	0.47	0.48	1	9	2016	1053	N	VIIRS	n	1	294.83	4.01	D	0	Madagascar lowland forests	Jan	3	42.4536	9.56653
1170	888	-20.6673	48.3572	342.47	0.47	0.48	1	9	2016	1053	N	VIIRS	n	1	295.18	10.03	D	0	Madagascar lowland forests	Jan	3	42.4536	9.56653
1171	889	-20.5411	48.3979	342.61	0.48	0.48	1	9	2016	1053	N	VIIRS	n	1	293.81	13.09	D	0	Madagascar lowland forests	Jan	3	42.4536	9.56653
1172	890	-20.5421	48.3933	335.37	0.48	0.48	1	9	2016	1053	N	VIIRS	n	1	295.01	13.09	D	0	Madagascar lowland forests	Jan	3	42.4536	9.56653
1173	891	-20.5367	48.3969	351.08	0.48	0.48	1	9	2016	1053	N	VIIRS	n	1	294.41	8.16	D	0	Madagascar lowland forests	Jan	3	42.4536	9.56653
1174	892	-20.5385	48.398	342.54	0.48	0.48	1	9	2016	1053	N	VIIRS	n	1	294.69	17.55	D	0	Madagascar lowland forests	Jan	3	42.4536	9.56653
1175	893	-20.5394	48.3935	342.6	0.48	0.48	1	9	2016	1053	N	VIIRS	n	1	295.79	17.55	D	0	Madagascar lowland forests	Jan	3	42.4536	9.56653
1176	894	-20.5305	48.3916	332.12	0.48	0.48	1	9	2016	1053	N	VIIRS	n	1	294.88	4.17	D	0	Madagascar lowland forests	Jan	3	42.4536	9.56653
1177	895	-20.5314	48.387	332.74	0.48	0.48	1	9	2016	1053	N	VIIRS	n	1	294.23	2.21	D	0	Madagascar lowland forests	Jan	3	42.4536	9.56653
1178	896	-20.5323	48.3824	330.37	0.48	0.48	1	9	2016	1053	N	VIIRS	n	1	292.23	2.21	D	0	Madagascar lowland forests	Jan	3	42.4536	9.56653
1179	897	-20.5226	48.3852	331.52	0.48	0.48	1	9	2016	1053	N	VIIRS	n	1	292.03	1.97	D	0	Madagascar lowland forests	Jan	3	42.4536	9.56653
1180	898	-19.8943	48.4898	335.13	0.5	0.49	1	9	2016	1053	N	VIIRS	n	1	299.57	5.37	D	0	Madagascar lowland forests	Jan	3	42.4536	9.56653
1181	899	-20.5146	48.4509	347.45	0.48	0.48	1	9	2016	1053	N	VIIRS	n	1	294.9	5.03	D	0	Madagascar lowland forests	Jan	3	42.4536	9.56653
1182	900	-20.4961	48.4513	338.11	0.48	0.48	1	9	2016	1053	N	VIIRS	n	1	294.56	4.03	D	0	Madagascar lowland forests	Jan	3	42.4536	9.56653
1183	901	-20.4907	48.455	333.64	0.48	0.48	1	9	2016	1053	N	VIIRS	n	1	292.73	5.03	D	0	Madagascar lowland forests	Jan	3	42.4536	9.56653
1184	902	-20.4721	48.4558	340.81	0.48	0.48	1	9	2016	1053	N	VIIRS	n	1	293.17	6.85	D	0	Madagascar lowland forests	Jan	3	42.4536	9.56653
1185	903	-20.4739	48.4465	341.44	0.48	0.48	1	9	2016	1053	N	VIIRS	n	1	294.49	10.23	D	0	Madagascar lowland forests	Jan	3	42.4536	9.56653
1186	904	-20.463	48.4785	343.7	0.48	0.48	1	9	2016	1053	N	VIIRS	n	1	292.9	7.44	D	0	Madagascar lowland forests	Jan	3	42.4536	9.56653
1187	905	-20.4649	48.4691	336.67	0.48	0.48	1	9	2016	1053	N	VIIRS	n	1	293.52	4.02	D	0	Madagascar lowland forests	Jan	3	42.4536	9.56653
1188	906	-20.4586	48.4775	338.93	0.48	0.48	1	9	2016	1053	N	VIIRS	n	1	292.03	6.68	D	0	Madagascar lowland forests	Jan	3	42.4536	9.56653
1189	907	-20.8364	48.256	337.28	0.46	0.47	1	9	2016	1053	N	VIIRS	n	1	293.86	5.87	D	0	Madagascar lowland forests	Jan	3	42.4536	9.56653
1190	908	-21.1463	48.3395	340.89	0.46	0.47	1	9	2016	1053	N	VIIRS	n	1	295.68	4.41	D	0	Madagascar lowland forests	Jan	3	42.4536	9.56653
1191	909	-21.3076	48.326	335.45	0.46	0.47	1	9	2016	1053	N	VIIRS	n	1	297.72	3.7	D	3	Madagascar lowland forests	Jan	3	42.4536	9.56653
1192	910	-21.3069	48.3265	335.22	0.46	0.47	1	9	2016	1053	N	VIIRS	n	1	296.9	2.23	D	3	Madagascar lowland forests	Jan	3	42.4536	9.56653
1193	911	-20.7255	48.2225	346.27	0.46	0.47	1	9	2016	1053	N	VIIRS	n	1	292.57	9.54	D	0	Madagascar lowland forests	Jan	3	42.4536	9.56653
1194	912	-19.9022	48.4972	338.26	0.5	0.49	1	9	2016	1053	N	VIIRS	n	1	299.21	6.9	D	0	Madagascar lowland forests	Jan	3	42.4536	9.56653
1195	913	-20.3742	48.2117	334.19	0.47	0.48	1	9	2016	1053	N	VIIRS	n	1	293.47	3.89	D	0	Madagascar lowland forests	Jan	3	42.4536	9.56653
1196	914	-20.3654	48.233	341.11	0.47	0.48	1	9	2016	1053	N	VIIRS	n	1	294.09	9.62	D	0	Madagascar lowland forests	Jan	3	42.4536	9.56653
1197	915	-20.3639	48.4525	333.72	0.48	0.48	1	9	2016	1053	N	VIIRS	n	1	293.47	6.38	D	0	Madagascar lowland forests	Jan	3	42.4536	9.56653
1198	916	-20.3463	48.4244	331.23	0.48	0.48	1	9	2016	1053	N	VIIRS	n	1	293.32	2.7	D	0	Madagascar lowland forests	Jan	3	42.4536	9.56653
1199	917	-20.3499	48.4059	333.98	0.48	0.48	1	9	2016	1053	N	VIIRS	n	1	293.69	3.09	D	0	Madagascar lowland forests	Jan	3	42.4536	9.56653
1200	918	-20.3791	48.4218	342.65	0.48	0.48	1	9	2016	1053	N	VIIRS	n	1	292.17	10.2	D	0	Madagascar lowland forests	Jan	3	42.4536	9.56653
1201	919	-20.2684	48.4582	342.02	0.49	0.48	1	9	2016	1053	N	VIIRS	n	1	295.3	13.96	D	0	Madagascar lowland forests	Jan	3	42.4536	9.56653
1202	920	-19.7365	48.5951	341.93	0.51	0.49	1	9	2016	1053	N	VIIRS	n	1	290.41	12.68	D	0	Madagascar lowland forests	Jan	3	42.4536	9.56653
1203	921	-20.3581	48.3406	342.33	0.48	0.48	1	9	2016	1053	N	VIIRS	n	1	291.22	11.57	D	0	Madagascar lowland forests	Jan	3	42.4536	9.56653
1204	922	-19.9944	48.3576	337.94	0.49	0.48	1	9	2016	1053	N	VIIRS	n	1	291.89	3.96	D	0	Madagascar lowland forests	Jan	3	42.4536	9.56653
1205	923	-20.765	48.1582	339.05	0.46	0.47	1	9	2016	1053	N	VIIRS	n	1	289.46	3.66	D	0	Madagascar lowland forests	Jan	3	42.4536	9.56653
1206	924	-19.7373	48.5921	340.6	0.51	0.49	1	9	2016	1053	N	VIIRS	n	1	293.13	8.78	D	0	Madagascar lowland forests	Jan	3	42.4536	9.56653
1207	925	-19.9341	48.6948	335.65	0.51	0.49	1	9	2016	1053	N	VIIRS	n	1	294.99	5.74	D	0	Madagascar lowland forests	Jan	3	42.4536	9.56653
1208	926	-19.9341	48.6965	331.18	0.51	0.49	1	9	2016	1053	N	VIIRS	n	1	294.18	4.31	D	0	Madagascar lowland forests	Jan	3	42.4536	9.56653
1209	927	-19.9114	48.6914	332.33	0.51	0.49	1	9	2016	1053	N	VIIRS	n	1	296.03	3.05	D	0	Madagascar lowland forests	Jan	3	42.4536	9.56653
1210	928	-19.8812	48.7002	336.32	0.51	0.49	1	9	2016	1053	N	VIIRS	n	1	295.95	10.39	D	0	Madagascar lowland forests	Jan	3	42.4536	9.56653
1211	929	-19.8832	48.6902	342.35	0.51	0.49	1	9	2016	1053	N	VIIRS	n	1	296.8	10.41	D	0	Madagascar lowland forests	Jan	3	42.4536	9.56653
1212	930	-19.8737	48.714	341.8	0.51	0.5	1	9	2016	1053	N	VIIRS	n	1	295.47	17.34	D	0	Madagascar lowland forests	Jan	3	42.4536	9.56653
1213	931	-19.8747	48.7091	339.31	0.51	0.5	1	9	2016	1053	N	VIIRS	n	1	294.96	12.67	D	0	Madagascar lowland forests	Jan	3	42.4536	9.56653
1214	932	-20.3625	48.3413	341.17	0.48	0.48	1	9	2016	1053	N	VIIRS	n	1	295.55	10.78	D	0	Madagascar lowland forests	Jan	3	42.4536	9.56653
1215	933	-19.9017	48.6437	331.05	0.51	0.49	1	9	2016	1053	N	VIIRS	n	1	296.14	4.48	D	0	Madagascar lowland forests	Jan	3	42.4536	9.56653
1216	934	-19.8972	48.6427	340.56	0.51	0.49	1	9	2016	1053	N	VIIRS	n	1	294.35	4.48	D	0	Madagascar lowland forests	Jan	3	42.4536	9.56653
1217	935	-20.7261	48.4082	355	0.47	0.48	1	9	2016	1053	N	VIIRS	n	1	295.54	17	D	0	Madagascar lowland forests	Jan	3	42.4536	9.56653
1218	936	-19.8975	48.6168	355.42	0.51	0.49	1	9	2016	1053	N	VIIRS	n	1	299.34	30.15	D	0	Madagascar lowland forests	Jan	3	42.4536	9.56653
1219	937	-19.8844	48.6596	344.76	0.51	0.49	1	9	2016	1053	N	VIIRS	n	1	299.82	30.12	D	0	Madagascar lowland forests	Jan	3	42.4536	9.56653
1220	938	-20.5984	48.4342	331.84	0.48	0.48	1	9	2016	1053	N	VIIRS	n	1	294.46	4	D	0	Madagascar lowland forests	Jan	3	42.4536	9.56653
1221	939	-20.579	48.4157	330.08	0.48	0.48	1	9	2016	1053	N	VIIRS	n	1	295.08	2.59	D	0	Madagascar lowland forests	Jan	3	42.4536	9.56653
1222	940	-20.5294	48.4338	341.01	0.48	0.48	1	9	2016	1053	N	VIIRS	n	1	296.74	6.42	D	0	Madagascar lowland forests	Jan	3	42.4536	9.56653
1223	941	-20.527	48.4341	331.81	0.48	0.48	1	9	2016	1053	N	VIIRS	n	1	295.55	6.53	D	0	Madagascar lowland forests	Jan	3	42.4536	9.56653
1224	942	-20.4934	48.4174	340.98	0.48	0.48	1	9	2016	1053	N	VIIRS	n	1	294.85	4.8	D	0	Madagascar lowland forests	Jan	3	42.4536	9.56653
1225	943	-20.4819	48.4293	342.03	0.48	0.48	1	9	2016	1053	N	VIIRS	n	1	294.05	5.1	D	0	Madagascar lowland forests	Jan	3	42.4536	9.56653
1226	944	-20.2687	48.3851	330.33	0.48	0.48	1	9	2016	1053	N	VIIRS	n	1	294.55	4.01	D	0	Madagascar lowland forests	Jan	3	42.4536	9.56653
1227	945	-20.2911	48.3643	336.73	0.48	0.48	1	9	2016	1053	N	VIIRS	n	1	295.45	5.51	D	0	Madagascar lowland forests	Jan	3	42.4536	9.56653
1228	946	-20.259	48.5545	341.06	0.49	0.49	1	9	2016	1053	N	VIIRS	n	1	296.34	14.93	D	0	Madagascar lowland forests	Jan	3	42.4536	9.56653
1229	947	-20.2994	48.4974	341.25	0.49	0.48	1	9	2016	1053	N	VIIRS	n	1	295.5	6.63	D	0	Madagascar lowland forests	Jan	3	42.4536	9.56653
1230	948	-20.2803	48.5932	346.33	0.5	0.49	1	9	2016	1053	N	VIIRS	n	1	295.88	5.17	D	0	Madagascar lowland forests	Jan	3	42.4536	9.56653
1231	949	-20.2794	48.5942	333.76	0.5	0.49	1	9	2016	1053	N	VIIRS	n	1	295.25	4.42	D	0	Madagascar lowland forests	Jan	3	42.4536	9.56653
1232	950	-20.4588	48.2655	330.61	0.47	0.48	1	9	2016	1053	N	VIIRS	n	1	292.15	5.18	D	0	Madagascar lowland forests	Jan	3	42.4536	9.56653
1233	951	-20.4602	48.2622	343.44	0.47	0.48	1	9	2016	1053	N	VIIRS	n	1	291	4.65	D	0	Madagascar lowland forests	Jan	3	42.4536	9.56653
1234	952	-20.5837	48.3214	335.65	0.47	0.48	1	9	2016	1053	N	VIIRS	n	1	292.6	2.59	D	0	Madagascar lowland forests	Jan	3	42.4536	9.56653
1235	953	-20.5737	48.2561	348.92	0.47	0.47	1	9	2016	1053	N	VIIRS	n	1	292.26	12.45	D	0	Madagascar lowland forests	Jan	3	42.4536	9.56653
1236	954	-20.5745	48.2567	349.11	0.47	0.48	1	9	2016	1053	N	VIIRS	n	1	292.59	11.03	D	0	Madagascar lowland forests	Jan	3	42.4536	9.56653
1237	955	-20.5203	48.2543	331.59	0.47	0.48	1	9	2016	1053	N	VIIRS	n	1	288.75	3.69	D	0	Madagascar lowland forests	Jan	3	42.4536	9.56653
1238	956	-20.4879	48.2801	367	0.47	0.48	1	9	2016	1053	N	VIIRS	h	1	294.06	10.98	D	0	Madagascar lowland forests	Jan	3	42.4536	9.56653
1239	957	-21.4017	48.2821	339.63	0.45	0.47	1	9	2016	1053	N	VIIRS	n	1	298.37	4.98	D	0	Madagascar lowland forests	Jan	3	42.4536	9.56653
1240	958	-20.2914	48.5318	340.03	0.49	0.49	1	9	2016	1053	N	VIIRS	n	1	294.83	10	D	0	Madagascar lowland forests	Jan	3	42.4536	9.56653
1241	959	-20.2978	48.4982	338.91	0.49	0.48	1	9	2016	1053	N	VIIRS	n	1	295.11	7.42	D	0	Madagascar lowland forests	Jan	3	42.4536	9.56653
1242	960	-20.2772	48.5087	341.01	0.49	0.49	1	9	2016	1053	N	VIIRS	n	1	295.36	8.37	D	0	Madagascar lowland forests	Jan	3	42.4536	9.56653
1243	961	-20.2781	48.504	331.86	0.49	0.49	1	9	2016	1053	N	VIIRS	n	1	294.32	8.37	D	0	Madagascar lowland forests	Jan	3	42.4536	9.56653
1244	962	-20.2737	48.4787	340.12	0.49	0.48	1	9	2016	1053	N	VIIRS	n	1	295.7	11.17	D	0	Madagascar lowland forests	Jan	3	42.4536	9.56653
1245	963	-20.3171	48.5017	334.99	0.49	0.48	1	9	2016	1053	N	VIIRS	n	1	295.63	9.54	D	0	Madagascar lowland forests	Jan	3	42.4536	9.56653
1246	964	-20.3032	48.4784	340.56	0.49	0.48	1	9	2016	1053	N	VIIRS	n	1	294.85	4.12	D	0	Madagascar lowland forests	Jan	3	42.4536	9.56653
1247	965	-20.3102	48.5061	331.24	0.49	0.49	1	9	2016	1053	N	VIIRS	n	1	295.03	4.67	D	0	Madagascar lowland forests	Jan	3	42.4536	9.56653
1248	966	-20.2927	48.5309	344.13	0.49	0.49	1	9	2016	1053	N	VIIRS	n	1	295.36	9.17	D	0	Madagascar lowland forests	Jan	3	42.4536	9.56653
1249	967	-20.1566	48.5449	352.39	0.49	0.49	1	9	2016	1053	N	VIIRS	n	1	297.36	11.72	D	0	Madagascar lowland forests	Jan	3	42.4536	9.56653
1250	968	-20.1237	48.5221	343.71	0.49	0.49	1	9	2016	1053	N	VIIRS	n	1	295.57	7.16	D	0	Madagascar lowland forests	Jan	3	42.4536	9.56653
1251	969	-20.1202	48.492	341.15	0.49	0.49	1	9	2016	1053	N	VIIRS	n	1	296.36	6	D	0	Madagascar lowland forests	Jan	3	42.4536	9.56653
1252	970	-19.8964	48.5506	340.03	0.5	0.49	1	9	2016	1053	N	VIIRS	n	1	294.89	7.82	D	0	Madagascar lowland forests	Jan	3	42.4536	9.56653
1253	971	-20.3196	48.4191	346.22	0.48	0.48	1	9	2016	1053	N	VIIRS	n	1	294.36	8.04	D	0	Madagascar lowland forests	Jan	3	42.4536	9.56653
1254	972	-20.3219	48.4205	341.02	0.48	0.48	1	9	2016	1053	N	VIIRS	n	1	293.9	9.61	D	0	Madagascar lowland forests	Jan	3	42.4536	9.56653
1255	973	-20.2773	48.436	338.67	0.48	0.48	1	9	2016	1053	N	VIIRS	n	1	293.67	3.6	D	0	Madagascar lowland forests	Jan	3	42.4536	9.56653
1256	974	-20.2791	48.4267	341.09	0.48	0.48	1	9	2016	1053	N	VIIRS	n	1	295.01	10.66	D	0	Madagascar lowland forests	Jan	3	42.4536	9.56653
1257	975	-20.8677	48.3739	334.13	0.47	0.48	1	9	2016	1053	N	VIIRS	n	1	295.64	3.75	D	0	Madagascar lowland forests	Jan	3	42.4536	9.56653
1258	976	-20.8784	48.2968	350.99	0.46	0.47	1	9	2016	1053	N	VIIRS	n	1	296.16	12.17	D	0	Madagascar lowland forests	Jan	3	42.4536	9.56653
1259	977	-20.8681	48.375	333.81	0.47	0.48	1	9	2016	1053	N	VIIRS	n	1	295.58	3.95	D	0	Madagascar lowland forests	Jan	3	42.4536	9.56653
1260	978	-20.8783	48.2977	344.79	0.46	0.47	1	9	2016	1053	N	VIIRS	n	1	296.25	14.68	D	0	Madagascar lowland forests	Jan	3	42.4536	9.56653
1261	979	-20.8347	48.2883	337.92	0.46	0.47	1	9	2016	1053	N	VIIRS	n	1	293.64	2.17	D	0	Madagascar lowland forests	Jan	3	42.4536	9.56653
1262	980	-20.8277	48.3008	342.09	0.46	0.47	1	9	2016	1053	N	VIIRS	n	1	295.82	23.85	D	0	Madagascar lowland forests	Jan	3	42.4536	9.56653
1263	981	-20.8095	48.301	334.71	0.47	0.47	1	9	2016	1053	N	VIIRS	n	1	293.84	4.63	D	0	Madagascar lowland forests	Jan	3	42.4536	9.56653
1264	982	-19.7717	48.6573	340.78	0.51	0.49	1	9	2016	1053	N	VIIRS	n	1	291.68	5.77	D	0	Madagascar lowland forests	Jan	3	42.4536	9.56653
1265	983	-20.9027	48.3817	341.07	0.47	0.48	1	9	2016	1053	N	VIIRS	n	1	296.41	10.16	D	0	Madagascar lowland forests	Jan	3	42.4536	9.56653
1266	984	-20.8956	48.3944	331.08	0.47	0.48	1	9	2016	1053	N	VIIRS	n	1	296.41	2.53	D	0	Madagascar lowland forests	Jan	3	42.4536	9.56653
1267	985	-20.8912	48.3934	332.76	0.47	0.48	1	9	2016	1053	N	VIIRS	n	1	295.35	2.79	D	0	Madagascar lowland forests	Jan	3	42.4536	9.56653
1268	986	-20.8984	48.3105	337.05	0.46	0.47	1	9	2016	1053	N	VIIRS	n	1	295.9	3.57	D	0	Madagascar lowland forests	Jan	3	42.4536	9.56653
1269	987	-20.8888	48.3131	342.85	0.46	0.47	1	9	2016	1053	N	VIIRS	n	1	296.29	5.59	D	0	Madagascar lowland forests	Jan	3	42.4536	9.56653
1270	988	-20.8888	48.3141	333.91	0.46	0.47	1	9	2016	1053	N	VIIRS	n	1	296.07	4.7	D	0	Madagascar lowland forests	Jan	3	42.4536	9.56653
1271	989	-20.1655	48.3789	342.08	0.48	0.48	1	9	2016	1053	N	VIIRS	n	1	295.6	7.31	D	0	Madagascar lowland forests	Jan	3	42.4536	9.56653
1272	990	-19.795	48.2782	330.07	0.48	0.48	1	9	2016	1053	N	VIIRS	n	1	295.59	3.52	D	0	Madagascar lowland forests	Jan	3	42.4536	9.56653
1273	991	-19.793	48.2752	340.97	0.48	0.48	1	9	2016	1053	N	VIIRS	n	1	297.27	4.53	D	0	Madagascar lowland forests	Jan	3	42.4536	9.56653
1274	992	-20.2395	48.5111	350.75	0.49	0.49	1	9	2016	1053	N	VIIRS	n	1	296.42	16.75	D	0	Madagascar lowland forests	Jan	3	42.4536	9.56653
1275	993	-20.2146	48.4953	331.27	0.49	0.49	1	9	2016	1053	N	VIIRS	n	1	295.73	1.58	D	0	Madagascar lowland forests	Jan	3	42.4536	9.56653
1276	994	-20.1929	48.5109	343.31	0.49	0.49	1	9	2016	1053	N	VIIRS	n	1	295.45	9.6	D	0	Madagascar lowland forests	Jan	3	42.4536	9.56653
1277	995	-20.1878	48.4899	342.45	0.49	0.49	1	9	2016	1053	N	VIIRS	n	1	294.2	6.78	D	0	Madagascar lowland forests	Jan	3	42.4536	9.56653
1278	996	-20.1916	48.5083	342.16	0.49	0.49	1	9	2016	1053	N	VIIRS	n	1	296.03	17.52	D	0	Madagascar lowland forests	Jan	3	42.4536	9.56653
1279	997	-20.1855	48.492	341.22	0.49	0.49	1	9	2016	1053	N	VIIRS	n	1	292.62	6.5	D	0	Madagascar lowland forests	Jan	3	42.4536	9.56653
1280	998	-20.1864	48.4873	337.74	0.49	0.49	1	9	2016	1053	N	VIIRS	n	1	293.18	6.5	D	0	Madagascar lowland forests	Jan	3	42.4536	9.56653
1281	999	-20.1747	48.4993	347.26	0.49	0.49	1	9	2016	1053	N	VIIRS	n	1	290.89	6.78	D	0	Madagascar lowland forests	Jan	3	42.4536	9.56653
1282	1000	-20.5376	48.1647	340.33	0.46	0.47	1	9	2016	1053	N	VIIRS	n	1	291.28	12.56	D	0	Madagascar lowland forests	Jan	3	42.4536	9.56653
1283	1001	-19.8954	48.5557	342.13	0.5	0.49	1	9	2016	1053	N	VIIRS	n	1	299	16.68	D	0	Madagascar lowland forests	Jan	3	42.4536	9.56653
1284	1002	-20.133	48.57	341.42	0.5	0.49	1	9	2016	1053	N	VIIRS	n	1	291.58	3.56	D	0	Madagascar lowland forests	Jan	3	42.4536	9.56653
1285	1003	-20.0757	48.5736	342.78	0.5	0.49	1	9	2016	1053	N	VIIRS	n	1	293.42	12.35	D	0	Madagascar lowland forests	Jan	3	42.4536	9.56653
1286	1004	-20.0983	48.5323	339.89	0.49	0.49	1	9	2016	1053	N	VIIRS	n	1	294.25	4.85	D	0	Madagascar lowland forests	Jan	3	42.4536	9.56653
1287	1005	-20.0934	48.4865	341.04	0.49	0.49	1	9	2016	1053	N	VIIRS	n	1	295.76	12.71	D	0	Madagascar lowland forests	Jan	3	42.4536	9.56653
1288	1006	-20.0763	48.5723	356.64	0.5	0.49	1	9	2016	1053	N	VIIRS	n	1	290.47	17.1	D	0	Madagascar lowland forests	Jan	3	42.4536	9.56653
1289	1007	-20.093	48.4828	343.33	0.49	0.49	1	9	2016	1053	N	VIIRS	n	1	293.32	11.96	D	0	Madagascar lowland forests	Jan	3	42.4536	9.56653
1290	1008	-20.0943	48.4819	339.33	0.49	0.49	1	9	2016	1053	N	VIIRS	n	1	292.08	10.08	D	0	Madagascar lowland forests	Jan	3	42.4536	9.56653
1291	1009	-20.1909	48.5447	335.32	0.49	0.49	1	9	2016	1053	N	VIIRS	n	1	295.1	3.81	D	0	Madagascar lowland forests	Jan	3	42.4536	9.56653
1292	1010	-20.1898	48.5423	336.36	0.49	0.49	1	9	2016	1053	N	VIIRS	n	1	295.37	3.18	D	0	Madagascar lowland forests	Jan	3	42.4536	9.56653
1293	1011	-20.3934	48.3959	331.88	0.48	0.48	1	9	2016	1053	N	VIIRS	n	1	293.71	5.02	D	0	Madagascar lowland forests	Jan	3	42.4536	9.56653
1294	1012	-20.3943	48.3907	334.98	0.48	0.48	1	9	2016	1053	N	VIIRS	n	1	292.72	5.02	D	0	Madagascar lowland forests	Jan	3	42.4536	9.56653
1295	1013	-20.3827	48.4032	345.89	0.48	0.48	1	9	2016	1053	N	VIIRS	n	1	295.98	12.75	D	0	Madagascar lowland forests	Jan	3	42.4536	9.56653
1296	1014	-20.3784	48.4019	343.74	0.48	0.48	1	9	2016	1053	N	VIIRS	n	1	293.14	12.75	D	0	Madagascar lowland forests	Jan	3	42.4536	9.56653
1297	1015	-20.3704	48.3955	348.73	0.48	0.48	1	9	2016	1053	N	VIIRS	n	1	294.3	9.3	D	0	Madagascar lowland forests	Jan	3	42.4536	9.56653
1298	1016	-20.3508	48.4014	331.6	0.48	0.48	1	9	2016	1053	N	VIIRS	n	1	294.6	3.09	D	0	Madagascar lowland forests	Jan	3	42.4536	9.56653
1299	1017	-20.3464	48.4004	340.66	0.48	0.48	1	9	2016	1053	N	VIIRS	n	1	294	4.78	D	0	Madagascar lowland forests	Jan	3	42.4536	9.56653
1300	1018	-20.2116	48.3795	337.61	0.48	0.48	1	9	2016	1053	N	VIIRS	n	1	294.33	4.33	D	0	Madagascar lowland forests	Jan	3	42.4536	9.56653
1301	1019	-21.8826	47.6312	344.15	0.41	0.45	1	9	2016	1053	N	VIIRS	n	1	294.57	8.97	D	0	Madagascar lowland forests	Jan	3	42.4536	9.56653
1302	1020	-21.8847	47.6314	342.84	0.41	0.45	1	9	2016	1053	N	VIIRS	n	1	291.42	6.6	D	0	Madagascar lowland forests	Jan	3	42.4536	9.56653
1303	1021	-21.5104	47.7324	341.22	0.42	0.45	1	9	2016	1053	N	VIIRS	n	1	293.54	6.45	D	0	Madagascar lowland forests	Jan	3	42.4536	9.56653
1304	1022	-21.6002	47.7395	353.97	0.42	0.45	1	9	2016	1053	N	VIIRS	n	1	295.42	5.49	D	0	Madagascar lowland forests	Jan	3	42.4536	9.56653
1305	1023	-21.5586	47.7307	333.74	0.42	0.45	1	9	2016	1053	N	VIIRS	n	1	297.75	2.62	D	0	Madagascar lowland forests	Jan	3	42.4536	9.56653
1306	1024	-21.5379	47.7262	335.68	0.42	0.45	1	9	2016	1053	N	VIIRS	n	1	297.19	1.85	D	0	Madagascar lowland forests	Jan	3	42.4536	9.56653
1307	1025	-21.5376	47.726	335.2	0.42	0.45	1	9	2016	1053	N	VIIRS	n	1	297.11	2.53	D	0	Madagascar lowland forests	Jan	3	42.4536	9.56653
1308	1026	-21.9755	47.6906	333.48	0.41	0.45	1	9	2016	1053	N	VIIRS	n	1	297.69	5.18	D	0	Madagascar lowland forests	Jan	3	42.4536	9.56653
1309	1027	-21.9783	47.6907	333.36	0.41	0.45	1	9	2016	1053	N	VIIRS	n	1	297.16	3.02	D	0	Madagascar lowland forests	Jan	3	42.4536	9.56653
1310	1028	-21.9742	47.6897	330.16	0.41	0.45	1	9	2016	1053	N	VIIRS	n	1	296.86	3.57	D	0	Madagascar lowland forests	Jan	3	42.4536	9.56653
1311	1029	-21.9763	47.6866	336.74	0.41	0.45	1	9	2016	1053	N	VIIRS	n	1	297.31	3.09	D	0	Madagascar lowland forests	Jan	3	42.4536	9.56653
1312	1041	-21.688	47.6455	330.66	0.41	0.45	1	9	2016	1053	N	VIIRS	n	1	297.69	3.44	D	0	Madagascar lowland forests	Jan	3	42.4536	9.56653
1313	1042	-21.2987	47.8601	347.07	0.43	0.46	1	9	2016	1053	N	VIIRS	n	1	295.43	7.22	D	0	Madagascar lowland forests	Jan	3	42.4536	9.56653
1314	1043	-21.6645	47.5337	335.55	0.41	0.45	1	9	2016	1053	N	VIIRS	n	1	297.62	2.61	D	0	Madagascar lowland forests	Jan	3	42.4536	9.56653
1315	1044	-21.2996	47.8612	340.27	0.43	0.46	1	9	2016	1053	N	VIIRS	n	1	295.49	5.82	D	0	Madagascar lowland forests	Jan	3	42.4536	9.56653
1316	1045	-21.6007	47.5105	340.29	0.4	0.45	1	9	2016	1053	N	VIIRS	n	1	295.85	5.61	D	0	Madagascar lowland forests	Jan	3	42.4536	9.56653
1317	1046	-21.6015	47.5066	333.2	0.4	0.45	1	9	2016	1053	N	VIIRS	n	1	293.48	3.81	D	0	Madagascar lowland forests	Jan	3	42.4536	9.56653
1318	1047	-21.5869	47.5604	335.38	0.41	0.45	1	9	2016	1053	N	VIIRS	n	1	297.91	2.22	D	0	Madagascar lowland forests	Jan	3	42.4536	9.56653
1319	1048	-21.6049	47.556	340.66	0.41	0.45	1	9	2016	1053	N	VIIRS	n	1	297.47	2.78	D	0	Madagascar lowland forests	Jan	3	42.4536	9.56653
1320	1049	-21.611	47.5915	343.36	0.41	0.45	1	9	2016	1053	N	VIIRS	n	1	297.82	9.42	D	0	Madagascar lowland forests	Jan	3	42.4536	9.56653
1321	1050	-21.2802	47.8481	341.15	0.43	0.46	1	9	2016	1053	N	VIIRS	n	1	294.24	4.32	D	0	Madagascar lowland forests	Jan	3	42.4536	9.56653
1322	1051	-21.6004	47.6476	340.67	0.41	0.45	1	9	2016	1053	N	VIIRS	n	1	291.06	11.62	D	0	Madagascar lowland forests	Jan	3	42.4536	9.56653
1323	1052	-21.5996	47.6516	347.35	0.41	0.45	1	9	2016	1053	N	VIIRS	n	1	295.1	20.66	D	0	Madagascar lowland forests	Jan	3	42.4536	9.56653
1324	1053	-21.3809	47.8424	332.58	0.43	0.46	1	9	2016	1053	N	VIIRS	n	1	295.32	4.04	D	0	Madagascar lowland forests	Jan	3	42.4536	9.56653
1325	1054	-21.366	47.8514	342.08	0.43	0.46	1	9	2016	1053	N	VIIRS	n	1	292.8	6.78	D	0	Madagascar lowland forests	Jan	3	42.4536	9.56653
1326	1055	-21.6037	47.6525	344.8	0.41	0.45	1	9	2016	1053	N	VIIRS	n	1	292.51	20.66	D	0	Madagascar lowland forests	Jan	3	42.4536	9.56653
1327	1056	-21.145	47.7796	337.78	0.43	0.46	1	9	2016	1053	N	VIIRS	n	1	295.34	4.82	D	0	Madagascar lowland forests	Jan	3	42.4536	9.56653
1328	1057	-21.3389	47.7197	333.12	0.42	0.45	1	9	2016	1053	N	VIIRS	n	1	281.44	4.81	D	0	Madagascar lowland forests	Jan	3	42.4536	9.56653
1329	1058	-20.9802	48.2859	349.26	0.46	0.47	1	9	2016	1053	N	VIIRS	n	1	296.61	10.09	D	0	Madagascar lowland forests	Jan	3	42.4536	9.56653
1330	1059	-20.9759	48.285	341.19	0.46	0.47	1	9	2016	1053	N	VIIRS	n	1	296.03	16.22	D	0	Madagascar lowland forests	Jan	3	42.4536	9.56653
1331	1060	-20.9767	48.2805	332.58	0.46	0.47	1	9	2016	1053	N	VIIRS	n	1	295.18	8.08	D	0	Madagascar lowland forests	Jan	3	42.4536	9.56653
1332	1061	-20.9776	48.2761	336.63	0.46	0.47	1	9	2016	1053	N	VIIRS	n	1	295.43	8.08	D	0	Madagascar lowland forests	Jan	3	42.4536	9.56653
1333	1062	-21.411	47.4768	340.35	0.41	0.45	1	9	2016	1053	N	VIIRS	n	1	295.63	6.32	D	0	Madagascar lowland forests	Jan	3	42.4536	9.56653
1334	1063	-22.226	47.6521	342.37	0.4	0.44	1	9	2016	1053	N	VIIRS	n	1	292.89	5.64	D	0	Madagascar lowland forests	Jan	3	42.4536	9.56653
1335	1067	-22.4029	47.5156	330.9	0.39	0.44	1	9	2016	1053	N	VIIRS	n	1	296.67	2.31	D	0	Madagascar lowland forests	Jan	3	42.4536	9.56653
1336	1068	-22.1879	47.4142	339.51	0.39	0.44	1	9	2016	1053	N	VIIRS	n	1	298.26	3.3	D	0	Madagascar lowland forests	Jan	3	42.4536	9.56653
1337	1070	-22.2154	47.5152	342.32	0.4	0.44	1	9	2016	1053	N	VIIRS	n	1	297.14	12.25	D	0	Madagascar lowland forests	Jan	3	42.4536	9.56653
1338	1071	-22.0521	47.4678	342.16	0.4	0.44	1	9	2016	1053	N	VIIRS	n	1	299.34	6.62	D	0	Madagascar lowland forests	Jan	3	42.4536	9.56653
1339	1072	-22.3179	47.3435	354.45	0.39	0.44	1	9	2016	1053	N	VIIRS	n	1	299.77	7.48	D	0	Madagascar lowland forests	Jan	3	42.4536	9.56653
1340	1073	-22.0459	47.6809	340.33	0.41	0.45	1	9	2016	1053	N	VIIRS	n	1	297.47	3.58	D	0	Madagascar lowland forests	Jan	3	42.4536	9.56653
1341	1074	-22.4893	47.4989	336.06	0.39	0.44	1	9	2016	1053	N	VIIRS	n	1	298.14	2.76	D	0	Madagascar lowland forests	Jan	3	42.4536	9.56653
1342	1075	-22.2161	47.5113	335.13	0.4	0.44	1	9	2016	1053	N	VIIRS	n	1	295.95	6.33	D	0	Madagascar lowland forests	Jan	3	42.4536	9.56653
1343	1076	-22.4592	47.4806	340.73	0.39	0.44	1	9	2016	1053	N	VIIRS	n	1	298.15	3.67	D	0	Madagascar lowland forests	Jan	3	42.4536	9.56653
1344	1077	-22.019	47.6425	336.75	0.41	0.45	1	9	2016	1053	N	VIIRS	n	1	298.88	5.24	D	0	Madagascar lowland forests	Jan	3	42.4536	9.56653
1345	1079	-15.5883	50.3895	367	0.39	0.6	1	9	2016	1054	N	VIIRS	h	1	295.96	8.12	D	3	Madagascar lowland forests	Jan	3	42.4536	9.56653
1346	1081	-15.5923	50.3919	367	0.39	0.6	1	9	2016	1054	N	VIIRS	h	1	297.92	10.39	D	0	Madagascar lowland forests	Jan	3	42.4536	9.56653
1347	1082	-15.5715	50.3587	367	0.39	0.6	1	9	2016	1054	N	VIIRS	h	1	296.43	16.53	D	0	Madagascar lowland forests	Jan	3	42.4536	9.56653
1348	1083	-15.8836	50.1637	328.82	0.38	0.58	1	9	2016	1054	N	VIIRS	n	1	298.09	2.73	D	0	Madagascar lowland forests	Jan	3	42.4536	9.56653
1349	1084	-15.3856	50.4019	332.08	0.4	0.6	1	9	2016	1054	N	VIIRS	n	1	294.54	4.17	D	0	Madagascar lowland forests	Jan	3	42.4536	9.56653
1350	1085	-15.173	50.3283	332.17	0.4	0.6	1	9	2016	1054	N	VIIRS	n	1	290.52	4.59	D	0	Madagascar lowland forests	Jan	3	42.4536	9.56653
1351	1086	-14.9049	50.2233	335.8	0.4	0.6	1	9	2016	1054	N	VIIRS	n	1	278.16	2.83	D	0	Madagascar lowland forests	Jan	3	42.4536	9.56653
1352	1087	-15.453	50.3815	353.2	0.4	0.6	1	9	2016	1054	N	VIIRS	n	1	294.7	8.56	D	0	Madagascar lowland forests	Jan	3	42.4536	9.56653
1353	1088	-15.3768	50.4263	326.49	0.4	0.6	1	9	2016	1054	N	VIIRS	n	1	294.97	2.38	D	0	Madagascar lowland forests	Jan	3	42.4536	9.56653
1354	1089	-14.9707	50.2679	326.36	0.4	0.6	1	9	2016	1054	N	VIIRS	n	1	283.98	6.06	D	0	Madagascar lowland forests	Jan	3	42.4536	9.56653
1355	1090	-15.4563	50.3939	337.77	0.4	0.6	1	9	2016	1054	N	VIIRS	n	1	294.2	9.97	D	0	Madagascar lowland forests	Jan	3	42.4536	9.56653
1356	1092	-15.5868	50.3908	345.78	0.39	0.6	1	9	2016	1054	N	VIIRS	n	1	295.34	5.8	D	3	Madagascar lowland forests	Jan	3	42.4536	9.56653
1357	1093	-14.9696	50.2656	345.24	0.4	0.6	1	9	2016	1054	N	VIIRS	n	1	284.66	6.15	D	0	Madagascar lowland forests	Jan	3	42.4536	9.56653
1358	1094	-15.4578	50.3864	347.29	0.4	0.6	1	9	2016	1054	N	VIIRS	n	1	294.9	26.66	D	0	Madagascar lowland forests	Jan	3	42.4536	9.56653
1359	1095	-15.1748	50.3268	344.52	0.4	0.6	1	9	2016	1054	N	VIIRS	n	1	291.15	3.69	D	0	Madagascar lowland forests	Jan	3	42.4536	9.56653
1360	1096	-15.5875	50.3932	341.91	0.39	0.6	1	9	2016	1054	N	VIIRS	n	1	295.28	8.12	D	3	Madagascar lowland forests	Jan	3	42.4536	9.56653
1361	1097	-15.4611	50.3988	349.61	0.4	0.6	1	9	2016	1054	N	VIIRS	n	1	294.89	9.97	D	0	Madagascar lowland forests	Jan	3	42.4536	9.56653
1362	1098	-15.3876	50.4005	354.96	0.4	0.6	1	9	2016	1054	N	VIIRS	n	1	295.43	9.25	D	0	Madagascar lowland forests	Jan	3	42.4536	9.56653
1363	1099	-15.4586	50.3825	346.82	0.4	0.6	1	9	2016	1054	N	VIIRS	n	1	299.2	27.69	D	0	Madagascar lowland forests	Jan	3	42.4536	9.56653
1364	1100	-15.7399	49.3724	334.49	0.34	0.56	1	9	2016	1054	N	VIIRS	n	1	285.52	3.72	D	0	Madagascar lowland forests	Jan	3	42.4536	9.56653
1365	1101	-15.4555	50.3977	367	0.4	0.6	1	9	2016	1054	N	VIIRS	h	1	295.36	9.97	D	0	Madagascar lowland forests	Jan	3	42.4536	9.56653
1366	1102	-18.4269	48.9496	332.43	0.56	0.52	1	9	2016	1054	N	VIIRS	n	1	291.83	7.31	D	0	Madagascar lowland forests	Jan	3	42.4536	9.56653
1367	1103	-15.0526	50.3105	330.93	0.4	0.6	1	9	2016	1054	N	VIIRS	n	1	293.16	1.7	D	0	Madagascar lowland forests	Jan	3	42.4536	9.56653
1368	1104	-15.3912	50.403	350.74	0.4	0.6	1	9	2016	1054	N	VIIRS	n	1	295.67	4.17	D	0	Madagascar lowland forests	Jan	3	42.4536	9.56653
1369	1105	-15.3801	50.4287	339.77	0.4	0.6	1	9	2016	1054	N	VIIRS	n	1	295.95	4.79	D	0	Madagascar lowland forests	Jan	3	42.4536	9.56653
1370	1106	-15.3823	50.4275	337.64	0.4	0.6	1	9	2016	1054	N	VIIRS	n	1	296.42	2.38	D	0	Madagascar lowland forests	Jan	3	42.4536	9.56653
1371	1107	-18.7134	48.7431	330.53	0.54	0.51	1	9	2016	1054	N	VIIRS	n	1	291.58	7.69	D	0	Madagascar lowland forests	Jan	3	42.4536	9.56653
1372	1108	-15.5733	50.3783	338.04	0.39	0.6	1	9	2016	1054	N	VIIRS	n	1	296.8	2.74	D	0	Madagascar lowland forests	Jan	3	42.4536	9.56653
1373	1109	-15.4553	50.37	352.22	0.4	0.6	1	9	2016	1054	N	VIIRS	n	1	294.24	6.8	D	0	Madagascar lowland forests	Jan	3	42.4536	9.56653
1374	1110	-17.8532	49.3474	330	0.61	0.54	1	9	2016	1054	N	VIIRS	n	1	289.13	4.75	D	0	Madagascar lowland forests	Jan	3	42.4536	9.56653
1375	1111	-15.8308	50.255	337.56	0.38	0.59	1	9	2016	1054	N	VIIRS	n	1	295.32	1.93	D	0	Madagascar lowland forests	Jan	3	42.4536	9.56653
1376	1112	-16.8396	49.6037	330.61	0.33	0.55	1	9	2016	1054	N	VIIRS	n	1	296.36	1.8	D	0	Madagascar lowland forests	Jan	3	42.4536	9.56653
1377	1113	-15.8307	50.257	330.97	0.38	0.59	1	9	2016	1054	N	VIIRS	n	1	295.79	2.89	D	0	Madagascar lowland forests	Jan	3	42.4536	9.56653
1378	1114	-15.9135	50.2107	327.53	0.38	0.59	1	9	2016	1054	N	VIIRS	n	1	298.03	1.89	D	0	Madagascar lowland forests	Jan	3	42.4536	9.56653
1379	1115	-15.3025	50.366	328.49	0.4	0.6	1	9	2016	1054	N	VIIRS	n	1	290.57	2.9	D	0	Madagascar lowland forests	Jan	3	42.4536	9.56653
1380	1117	-17.2897	49.0666	337.72	0.6	0.53	1	9	2016	1054	N	VIIRS	n	1	281.57	5.95	D	0	Madagascar lowland forests	Jan	3	42.4536	9.56653
1381	1118	-17.2655	49.0853	340.31	0.6	0.53	1	9	2016	1054	N	VIIRS	n	1	282.53	5.88	D	0	Madagascar lowland forests	Jan	3	42.4536	9.56653
1382	1119	-18.2199	48.5167	335.57	0.54	0.5	1	9	2016	1054	N	VIIRS	n	1	295.79	4.17	D	0	Madagascar lowland forests	Jan	3	42.4536	9.56653
1383	1120	-18.7278	48.7997	341.16	0.54	0.51	1	9	2016	1054	N	VIIRS	n	1	294.11	5.98	D	0	Madagascar lowland forests	Jan	3	42.4536	9.56653
1384	1121	-18.723	48.7989	340.55	0.54	0.51	1	9	2016	1054	N	VIIRS	n	1	293.82	5.98	D	0	Madagascar lowland forests	Jan	3	42.4536	9.56653
1385	1122	-18.7262	48.803	341.12	0.55	0.51	1	9	2016	1054	N	VIIRS	n	1	295.97	24.84	D	0	Madagascar lowland forests	Jan	3	42.4536	9.56653
1386	1123	-17.7457	49.3935	330.47	0.62	0.54	1	9	2016	1054	N	VIIRS	n	1	289.4	4.64	D	0	Madagascar lowland forests	Jan	3	42.4536	9.56653
1387	1124	-16.7927	49.9746	341.29	0.35	0.57	1	9	2016	1054	N	VIIRS	n	1	295.25	6.18	D	3	Madagascar lowland forests	Jan	3	42.4536	9.56653
1388	1125	-16.7176	50.0018	332.45	0.35	0.57	1	9	2016	1054	N	VIIRS	n	1	295.14	5.94	D	3	Madagascar lowland forests	Jan	3	42.4536	9.56653
1389	1126	-16.7183	49.9984	352.5	0.35	0.57	1	9	2016	1054	N	VIIRS	n	1	295.09	5.94	D	3	Madagascar lowland forests	Jan	3	42.4536	9.56653
1390	1127	-16.7407	49.5132	367	0.33	0.55	1	9	2016	1054	N	VIIRS	h	1	297.69	3.91	D	0	Madagascar lowland forests	Jan	3	42.4536	9.56653
1391	1128	-16.7382	49.514	345.72	0.33	0.55	1	9	2016	1054	N	VIIRS	n	1	296.57	4.07	D	0	Madagascar lowland forests	Jan	3	42.4536	9.56653
1392	1131	-14.9676	50.1391	333.25	0.39	0.59	1	9	2016	1054	N	VIIRS	n	1	273.05	4.52	D	0	Madagascar lowland forests	Jan	3	42.4536	9.56653
1393	1132	-15.3327	50.4448	325.63	0.4	0.6	1	9	2016	1054	N	VIIRS	n	1	291.79	2.04	D	0	Madagascar lowland forests	Jan	3	42.4536	9.56653
1394	1133	-15.3153	50.3033	345.88	0.39	0.6	1	9	2016	1054	N	VIIRS	n	1	295.93	5.7	D	0	Madagascar lowland forests	Jan	3	42.4536	9.56653
1395	1134	-15.3003	50.3203	367	0.4	0.6	1	9	2016	1054	N	VIIRS	h	1	295.93	9.56	D	0	Madagascar lowland forests	Jan	3	42.4536	9.56653
1396	1135	-14.9337	50.1941	350.97	0.39	0.6	1	9	2016	1054	N	VIIRS	n	1	279.47	4.57	D	0	Madagascar lowland forests	Jan	3	42.4536	9.56653
1397	1136	-17.3612	49.2501	335.7	0.62	0.54	1	9	2016	1054	N	VIIRS	n	1	280.48	7.94	D	0	Madagascar lowland forests	Jan	3	42.4536	9.56653
1398	1139	-18.2452	49.2177	344.89	0.59	0.53	1	9	2016	1054	N	VIIRS	n	1	296.35	6.82	D	0	Madagascar lowland forests	Jan	3	42.4536	9.56653
1399	1140	-16.8888	49.5511	344.18	0.33	0.55	1	9	2016	1054	N	VIIRS	n	1	295.06	2.74	D	0	Madagascar lowland forests	Jan	3	42.4536	9.56653
1400	1141	-17.9806	49.3259	339.47	0.61	0.53	1	9	2016	1054	N	VIIRS	n	1	294.11	6.4	D	0	Madagascar lowland forests	Jan	3	42.4536	9.56653
1401	1142	-18.2072	49.1433	334.21	0.59	0.53	1	9	2016	1054	N	VIIRS	n	1	292.93	6.62	D	0	Madagascar lowland forests	Jan	3	42.4536	9.56653
1402	1143	-17.9816	49.3234	336.25	0.61	0.53	1	9	2016	1054	N	VIIRS	n	1	294.73	3.5	D	0	Madagascar lowland forests	Jan	3	42.4536	9.56653
1403	1144	-16.4665	49.8496	338.76	0.35	0.57	1	9	2016	1054	N	VIIRS	n	1	298.08	2.22	D	0	Madagascar lowland forests	Jan	3	42.4536	9.56653
1404	1145	-16.4672	49.8481	333.31	0.35	0.57	1	9	2016	1054	N	VIIRS	n	1	298.45	1.77	D	0	Madagascar lowland forests	Jan	3	42.4536	9.56653
1405	1148	-13.8112	50.0961	326.1	0.41	0.6	1	9	2016	1055	N	VIIRS	n	1	280.85	1.76	D	0	Madagascar lowland forests	Jan	3	42.4536	9.56653
1406	1149	-14.5684	50.0935	330.3	0.39	0.6	1	9	2016	1055	N	VIIRS	n	1	286.38	2.39	D	0	Madagascar lowland forests	Jan	3	42.4536	9.56653
1407	1150	-14.7208	50.0664	327.55	0.39	0.59	1	9	2016	1055	N	VIIRS	n	1	286.2	2.76	D	0	Madagascar lowland forests	Jan	3	42.4536	9.56653
1408	1151	-14.6621	50.1341	328.9	0.4	0.6	1	9	2016	1055	N	VIIRS	n	1	289.41	1.57	D	0	Madagascar lowland forests	Jan	3	42.4536	9.56653
1409	1152	-13.9469	50.101	331.52	0.41	0.6	1	9	2016	1055	N	VIIRS	n	1	275.8	1.9	D	0	Madagascar lowland forests	Jan	3	42.4536	9.56653
1410	1153	-14.9388	50.214	305.38	0.41	0.37	1	9	2016	2203	N	VIIRS	n	1	293.98	0.81	N	0	Madagascar lowland forests	Jan	3	42.4536	9.56653
1411	1154	-15.7191	49.6118	304.78	0.4	0.37	1	9	2016	2203	N	VIIRS	n	1	270.9	1.12	N	0	Madagascar lowland forests	Jan	3	42.4536	9.56653
1412	1156	-21.8787	47.9728	314.57	0.39	0.36	1	9	2016	2205	N	VIIRS	n	1	290.47	0.99	N	0	Madagascar lowland forests	Jan	3	42.4536	9.56653
1413	1158	-23.9657	47.4872	343.29	0.38	0.36	1	10	2016	1033	N	VIIRS	n	1	301.72	5.08	D	0	Madagascar lowland forests	Jan	3	42.4536	9.56653
1414	1159	-24.3994	47.0589	347.12	0.38	0.36	1	10	2016	1033	N	VIIRS	n	1	299.92	4.64	D	0	Madagascar lowland forests	Jan	3	42.4536	9.56653
1415	1160	-23.9663	47.4834	344.39	0.38	0.36	1	10	2016	1033	N	VIIRS	n	1	300.48	3.14	D	0	Madagascar lowland forests	Jan	3	42.4536	9.56653
1416	1161	-24.9072	46.9568	331.44	0.39	0.36	1	10	2016	1033	N	VIIRS	n	1	297.5	3.14	D	0	Madagascar lowland forests	Jan	3	42.4536	9.56653
1417	1162	-24.9653	46.8883	336.1	0.39	0.36	1	10	2016	1033	N	VIIRS	n	1	302.23	3.18	D	0	Madagascar lowland forests	Jan	3	42.4536	9.56653
1418	1163	-23.835	47.4986	340.21	0.38	0.36	1	10	2016	1033	N	VIIRS	n	1	300.3	3.39	D	0	Madagascar lowland forests	Jan	3	42.4536	9.56653
1419	1164	-23.7581	47.5865	355.72	0.39	0.36	1	10	2016	1033	N	VIIRS	n	1	302.74	14.06	D	0	Madagascar lowland forests	Jan	3	42.4536	9.56653
1420	1165	-23.7586	47.5164	335.76	0.39	0.36	1	10	2016	1033	N	VIIRS	n	1	298.21	3.11	D	0	Madagascar lowland forests	Jan	3	42.4536	9.56653
1421	1166	-23.1269	47.4525	332.87	0.39	0.36	1	10	2016	1034	N	VIIRS	n	1	294.63	2.31	D	0	Madagascar lowland forests	Jan	3	42.4536	9.56653
1422	1167	-23.1898	47.3436	336.74	0.38	0.36	1	10	2016	1034	N	VIIRS	n	1	297.87	4.03	D	0	Madagascar lowland forests	Jan	3	42.4536	9.56653
1423	1168	-23.1455	47.6509	335.51	0.39	0.36	1	10	2016	1034	N	VIIRS	n	1	301.93	3.21	D	0	Madagascar lowland forests	Jan	3	42.4536	9.56653
1424	1169	-23.0472	47.3564	342	0.39	0.36	1	10	2016	1034	N	VIIRS	n	1	300.38	2.61	D	0	Madagascar lowland forests	Jan	3	42.4536	9.56653
1425	1170	-23.0726	47.6686	332.37	0.39	0.36	1	10	2016	1034	N	VIIRS	n	1	297.88	3	D	0	Madagascar lowland forests	Jan	3	42.4536	9.56653
1426	1172	-21.4014	47.5289	333.56	0.39	0.36	1	10	2016	1034	N	VIIRS	n	1	297.79	3.11	D	0	Madagascar lowland forests	Jan	3	42.4536	9.56653
1427	1173	-21.571	47.5633	335.79	0.39	0.36	1	10	2016	1034	N	VIIRS	n	1	299.01	5.28	D	0	Madagascar lowland forests	Jan	3	42.4536	9.56653
1428	1174	-21.5075	47.6807	336.89	0.39	0.36	1	10	2016	1034	N	VIIRS	n	1	299.73	5.04	D	0	Madagascar lowland forests	Jan	3	42.4536	9.56653
1429	1175	-21.3105	47.8185	330.55	0.4	0.37	1	10	2016	1034	N	VIIRS	n	1	298.75	1.39	D	0	Madagascar lowland forests	Jan	3	42.4536	9.56653
1430	1176	-21.3084	47.8101	330.13	0.4	0.37	1	10	2016	1034	N	VIIRS	n	1	298.28	1.96	D	0	Madagascar lowland forests	Jan	3	42.4536	9.56653
1431	1177	-21.2768	47.741	335.39	0.39	0.37	1	10	2016	1034	N	VIIRS	n	1	300.5	6.11	D	0	Madagascar lowland forests	Jan	3	42.4536	9.56653
1432	1178	-21.2432	47.7349	336.3	0.39	0.37	1	10	2016	1034	N	VIIRS	n	1	300.09	19.03	D	0	Madagascar lowland forests	Jan	3	42.4536	9.56653
1433	1179	-21.7407	47.6411	334.7	0.39	0.36	1	10	2016	1034	N	VIIRS	n	1	296.03	1.57	D	0	Madagascar lowland forests	Jan	3	42.4536	9.56653
1434	1180	-21.743	47.583	342.74	0.39	0.36	1	10	2016	1034	N	VIIRS	n	1	297.77	3.28	D	0	Madagascar lowland forests	Jan	3	42.4536	9.56653
1435	1181	-21.7397	47.5824	331.63	0.39	0.36	1	10	2016	1034	N	VIIRS	n	1	296.48	3.28	D	0	Madagascar lowland forests	Jan	3	42.4536	9.56653
1436	1182	-21.3517	47.8214	347.97	0.4	0.37	1	10	2016	1034	N	VIIRS	n	1	302.08	23.74	D	0	Madagascar lowland forests	Jan	3	42.4536	9.56653
1437	1183	-21.3483	47.8208	349.49	0.4	0.37	1	10	2016	1034	N	VIIRS	n	1	298.76	26.53	D	0	Madagascar lowland forests	Jan	3	42.4536	9.56653
1438	1184	-21.3412	47.8436	334.85	0.4	0.37	1	10	2016	1034	N	VIIRS	n	1	299.52	23.39	D	0	Madagascar lowland forests	Jan	3	42.4536	9.56653
1439	1185	-21.3431	47.8318	330.54	0.4	0.37	1	10	2016	1034	N	VIIRS	n	1	298.76	1.25	D	0	Madagascar lowland forests	Jan	3	42.4536	9.56653
1440	1186	-21.8614	47.5376	334.75	0.39	0.36	1	10	2016	1034	N	VIIRS	n	1	298.27	1.81	D	0	Madagascar lowland forests	Jan	3	42.4536	9.56653
1441	1187	-21.3513	47.7585	338.35	0.39	0.37	1	10	2016	1034	N	VIIRS	n	1	299.14	25.45	D	0	Madagascar lowland forests	Jan	3	42.4536	9.56653
1442	1188	-21.3519	47.7548	330.63	0.39	0.37	1	10	2016	1034	N	VIIRS	n	1	297.19	25.45	D	0	Madagascar lowland forests	Jan	3	42.4536	9.56653
1443	1189	-21.3479	47.758	340.39	0.39	0.37	1	10	2016	1034	N	VIIRS	n	1	304.49	25.45	D	0	Madagascar lowland forests	Jan	3	42.4536	9.56653
1444	1190	-21.3152	47.7678	338.46	0.39	0.37	1	10	2016	1034	N	VIIRS	n	1	299.87	3.67	D	0	Madagascar lowland forests	Jan	3	42.4536	9.56653
1445	1191	-21.0031	48.3582	337.04	0.41	0.37	1	10	2016	1034	N	VIIRS	n	1	298	6.39	D	0	Madagascar lowland forests	Jan	3	42.4536	9.56653
1446	1192	-20.8799	47.7597	335.36	0.4	0.37	1	10	2016	1034	N	VIIRS	n	1	298	6.5	D	0	Madagascar lowland forests	Jan	3	42.4536	9.56653
1447	1193	-21.3869	47.577	331.86	0.39	0.36	1	10	2016	1034	N	VIIRS	n	1	296.72	2.12	D	0	Madagascar lowland forests	Jan	3	42.4536	9.56653
1448	1194	-21.8505	47.447	331.71	0.39	0.36	1	10	2016	1034	N	VIIRS	n	1	293.94	2.69	D	0	Madagascar lowland forests	Jan	3	42.4536	9.56653
1449	1195	-21.625	47.5265	342.32	0.39	0.36	1	10	2016	1034	N	VIIRS	n	1	299.18	5.21	D	0	Madagascar lowland forests	Jan	3	42.4536	9.56653
1450	1196	-21.7751	47.445	343.41	0.39	0.36	1	10	2016	1034	N	VIIRS	n	1	295.7	4.79	D	0	Madagascar lowland forests	Jan	3	42.4536	9.56653
1451	1197	-21.3961	47.7424	332.06	0.39	0.36	1	10	2016	1034	N	VIIRS	n	1	297.4	2.14	D	0	Madagascar lowland forests	Jan	3	42.4536	9.56653
1452	1198	-21.0834	47.7331	343.25	0.4	0.37	1	10	2016	1034	N	VIIRS	n	1	296.9	6.96	D	0	Madagascar lowland forests	Jan	3	42.4536	9.56653
1453	1199	-21.2616	47.6403	335.75	0.39	0.36	1	10	2016	1034	N	VIIRS	n	1	298.69	2.88	D	0	Madagascar lowland forests	Jan	3	42.4536	9.56653
1454	1200	-20.9963	47.7726	330.8	0.4	0.37	1	10	2016	1034	N	VIIRS	n	1	297.1	2.45	D	0	Madagascar lowland forests	Jan	3	42.4536	9.56653
1455	1201	-21.2152	48.1067	332	0.4	0.37	1	10	2016	1034	N	VIIRS	n	1	297.75	4.35	D	0	Madagascar lowland forests	Jan	3	42.4536	9.56653
1456	1202	-21.0289	48.0925	336.45	0.4	0.37	1	10	2016	1034	N	VIIRS	n	1	296.95	4.46	D	0	Madagascar lowland forests	Jan	3	42.4536	9.56653
1457	1203	-21.0255	48.0918	333.88	0.4	0.37	1	10	2016	1034	N	VIIRS	n	1	297.93	4.4	D	0	Madagascar lowland forests	Jan	3	42.4536	9.56653
1458	1204	-20.9717	48.0775	334.08	0.4	0.37	1	10	2016	1034	N	VIIRS	n	1	298.69	2.42	D	0	Madagascar lowland forests	Jan	3	42.4536	9.56653
1459	1205	-21.2337	47.8163	342.34	0.4	0.37	1	10	2016	1034	N	VIIRS	n	1	299.41	17.79	D	0	Madagascar lowland forests	Jan	3	42.4536	9.56653
1460	1206	-21.2076	47.8274	339.74	0.4	0.37	1	10	2016	1034	N	VIIRS	n	1	297.41	4.95	D	0	Madagascar lowland forests	Jan	3	42.4536	9.56653
1461	1207	-21.4343	47.8719	335.71	0.4	0.37	1	10	2016	1034	N	VIIRS	n	1	300.97	5.05	D	0	Madagascar lowland forests	Jan	3	42.4536	9.56653
1462	1208	-22.6612	47.2443	333.89	0.39	0.36	1	10	2016	1034	N	VIIRS	n	1	298.36	2.87	D	0	Madagascar lowland forests	Jan	3	42.4536	9.56653
1463	1210	-22.1133	47.6617	332.17	0.39	0.36	1	10	2016	1034	N	VIIRS	n	1	295.95	2.74	D	0	Madagascar lowland forests	Jan	3	42.4536	9.56653
1464	1213	-21.8374	47.7325	336.51	0.39	0.36	1	10	2016	1034	N	VIIRS	n	1	296.36	3.45	D	0	Madagascar lowland forests	Jan	3	42.4536	9.56653
1465	1214	-21.4349	47.868	334.09	0.4	0.37	1	10	2016	1034	N	VIIRS	n	1	298.61	3.44	D	0	Madagascar lowland forests	Jan	3	42.4536	9.56653
1466	1215	-22.3604	47.3102	341.14	0.39	0.36	1	10	2016	1034	N	VIIRS	n	1	299.64	11.49	D	0	Madagascar lowland forests	Jan	3	42.4536	9.56653
1467	1216	-21.6459	48.1652	339.7	0.4	0.37	1	10	2016	1034	N	VIIRS	n	1	299.56	4.77	D	0	Madagascar lowland forests	Jan	3	42.4536	9.56653
1468	1217	-21.6458	48.1654	335.26	0.4	0.37	1	10	2016	1034	N	VIIRS	n	1	299.69	4.87	D	0	Madagascar lowland forests	Jan	3	42.4536	9.56653
1469	1218	-21.4647	47.9685	332.86	0.4	0.37	1	10	2016	1034	N	VIIRS	n	1	296.42	2.52	D	0	Madagascar lowland forests	Jan	3	42.4536	9.56653
1470	1219	-21.0205	48.2518	336.13	0.41	0.37	1	10	2016	1034	N	VIIRS	n	1	297.95	6.25	D	0	Madagascar lowland forests	Jan	3	42.4536	9.56653
1471	1220	-20.4518	48.1799	333.75	0.41	0.37	1	10	2016	1034	N	VIIRS	n	1	294.76	3.15	D	0	Madagascar lowland forests	Jan	3	42.4536	9.56653
1472	1221	-20.4528	48.18	334.22	0.41	0.37	1	10	2016	1034	N	VIIRS	n	1	293.6	3.68	D	0	Madagascar lowland forests	Jan	3	42.4536	9.56653
1473	1222	-21.0424	48.0309	334.34	0.4	0.37	1	10	2016	1034	N	VIIRS	n	1	297.94	1.94	D	0	Madagascar lowland forests	Jan	3	42.4536	9.56653
1474	1223	-20.9491	48.0015	332.84	0.4	0.37	1	10	2016	1034	N	VIIRS	n	1	298.77	4.22	D	0	Madagascar lowland forests	Jan	3	42.4536	9.56653
1475	1224	-21.1615	48.157	332.99	0.4	0.37	1	10	2016	1034	N	VIIRS	n	1	298.09	2.66	D	0	Madagascar lowland forests	Jan	3	42.4536	9.56653
1476	1225	-21.0025	47.9078	333.13	0.4	0.37	1	10	2016	1034	N	VIIRS	n	1	295.71	1.85	D	0	Madagascar lowland forests	Jan	3	42.4536	9.56653
1477	1226	-20.9816	47.908	333.93	0.4	0.37	1	10	2016	1034	N	VIIRS	n	1	299.92	6.97	D	0	Madagascar lowland forests	Jan	3	42.4536	9.56653
1478	1227	-20.6869	48.3253	337.01	0.41	0.37	1	10	2016	1034	N	VIIRS	n	1	285.73	3.06	D	0	Madagascar lowland forests	Jan	3	42.4536	9.56653
1479	1228	-20.5825	48.3673	337.33	0.41	0.37	1	10	2016	1034	N	VIIRS	n	1	270.05	3.83	D	0	Madagascar lowland forests	Jan	3	42.4536	9.56653
1480	1229	-20.9178	48.237	347.06	0.41	0.37	1	10	2016	1034	N	VIIRS	n	1	298.74	6.02	D	0	Madagascar lowland forests	Jan	3	42.4536	9.56653
1481	1230	-20.8969	48.1928	336.92	0.41	0.37	1	10	2016	1034	N	VIIRS	n	1	294.62	4.79	D	0	Madagascar lowland forests	Jan	3	42.4536	9.56653
1482	1231	-20.8975	48.1889	341.09	0.41	0.37	1	10	2016	1034	N	VIIRS	n	1	299.37	4.79	D	0	Madagascar lowland forests	Jan	3	42.4536	9.56653
1483	1232	-20.8358	48.2062	338.15	0.41	0.37	1	10	2016	1034	N	VIIRS	n	1	298.22	4.18	D	0	Madagascar lowland forests	Jan	3	42.4536	9.56653
1484	1233	-20.7545	48.1913	333.94	0.41	0.37	1	10	2016	1034	N	VIIRS	n	1	299.11	9.56	D	0	Madagascar lowland forests	Jan	3	42.4536	9.56653
1485	1234	-19.8311	48.7181	340.38	0.43	0.38	1	10	2016	1034	N	VIIRS	n	1	291.19	9.38	D	0	Madagascar lowland forests	Jan	3	42.4536	9.56653
1486	1235	-20.4299	48.2781	331.14	0.41	0.37	1	10	2016	1034	N	VIIRS	n	1	291.83	3.24	D	0	Madagascar lowland forests	Jan	3	42.4536	9.56653
1487	1236	-20.4799	48.2663	339.57	0.41	0.37	1	10	2016	1034	N	VIIRS	n	1	298.51	13.88	D	0	Madagascar lowland forests	Jan	3	42.4536	9.56653
1488	1237	-19.3956	48.8806	330.35	0.44	0.38	1	10	2016	1034	N	VIIRS	n	1	296.35	3.76	D	0	Madagascar lowland forests	Jan	3	42.4536	9.56653
1489	1238	-19.577	48.6812	344.12	0.43	0.38	1	10	2016	1034	N	VIIRS	n	1	295.59	4.52	D	0	Madagascar lowland forests	Jan	3	42.4536	9.56653
1490	1239	-20.8781	48.3718	336.9	0.41	0.37	1	10	2016	1034	N	VIIRS	n	1	295.72	6.57	D	0	Madagascar lowland forests	Jan	3	42.4536	9.56653
1491	1240	-20.0068	48.3561	334.46	0.42	0.37	1	10	2016	1034	N	VIIRS	n	1	297.52	3.92	D	0	Madagascar lowland forests	Jan	3	42.4536	9.56653
1492	1241	-20.0929	48.4056	333.5	0.42	0.37	1	10	2016	1034	N	VIIRS	n	1	291.6	3.32	D	0	Madagascar lowland forests	Jan	3	42.4536	9.56653
1493	1242	-20.0912	48.4055	334.88	0.42	0.38	1	10	2016	1034	N	VIIRS	n	1	295.2	4.48	D	0	Madagascar lowland forests	Jan	3	42.4536	9.56653
1494	1243	-19.5258	48.7274	335.58	0.43	0.38	1	10	2016	1034	N	VIIRS	n	1	298.18	5.02	D	0	Madagascar lowland forests	Jan	3	42.4536	9.56653
1495	1244	-19.5293	48.7281	343.6	0.43	0.38	1	10	2016	1034	N	VIIRS	n	1	299.66	6.19	D	0	Madagascar lowland forests	Jan	3	42.4536	9.56653
1496	1245	-21.6364	47.8106	336.23	0.39	0.37	1	10	2016	1034	N	VIIRS	n	1	300.24	7.26	D	0	Madagascar lowland forests	Jan	3	42.4536	9.56653
1497	1246	-21.6259	47.7026	333.02	0.39	0.36	1	10	2016	1034	N	VIIRS	l	1	305.45	35.94	D	0	Madagascar lowland forests	Jan	3	42.4536	9.56653
1498	1247	-21.5674	47.7386	346.15	0.39	0.36	1	10	2016	1034	N	VIIRS	n	1	299.82	9.36	D	0	Madagascar lowland forests	Jan	3	42.4536	9.56653
1499	1248	-21.564	47.738	337.52	0.39	0.36	1	10	2016	1034	N	VIIRS	n	1	298.06	6.57	D	0	Madagascar lowland forests	Jan	3	42.4536	9.56653
1500	1249	-21.5655	47.7069	335.61	0.39	0.36	1	10	2016	1034	N	VIIRS	n	1	299.41	3.57	D	0	Madagascar lowland forests	Jan	3	42.4536	9.56653
1501	1250	-22.0866	48.0266	336.96	0.4	0.37	1	10	2016	1034	N	VIIRS	n	1	300.27	2.53	D	0	Madagascar lowland forests	Jan	3	42.4536	9.56653
1502	1251	-21.4818	47.8843	334.57	0.4	0.37	1	10	2016	1034	N	VIIRS	n	1	299.57	11.51	D	0	Madagascar lowland forests	Jan	3	42.4536	9.56653
1503	1252	-21.5308	47.8817	334.61	0.4	0.37	1	10	2016	1034	N	VIIRS	n	1	299.72	5.98	D	0	Madagascar lowland forests	Jan	3	42.4536	9.56653
1504	1253	-21.5653	48.0151	334.34	0.4	0.37	1	10	2016	1034	N	VIIRS	n	1	299.25	5.38	D	0	Madagascar lowland forests	Jan	3	42.4536	9.56653
1505	1254	-21.5741	48.0684	339.49	0.4	0.37	1	10	2016	1034	N	VIIRS	n	1	299.42	4.18	D	0	Madagascar lowland forests	Jan	3	42.4536	9.56653
1506	1255	-22.9254	47.72	333.93	0.39	0.36	1	10	2016	1034	N	VIIRS	n	1	300.48	2.89	D	0	Madagascar lowland forests	Jan	3	42.4536	9.56653
1507	1257	-22.8303	47.4028	332.87	0.39	0.36	1	10	2016	1034	N	VIIRS	n	1	296.07	2.34	D	0	Madagascar lowland forests	Jan	3	42.4536	9.56653
1508	1258	-15.545	50.3969	332.28	0.39	0.44	1	10	2016	1035	N	VIIRS	n	1	295.66	1.46	D	0	Madagascar lowland forests	Jan	3	42.4536	9.56653
1509	1259	-15.6735	50.2173	335.61	0.38	0.43	1	10	2016	1035	N	VIIRS	n	1	294.55	2.85	D	0	Madagascar lowland forests	Jan	3	42.4536	9.56653
1510	1260	-15.6728	50.221	340.64	0.38	0.43	1	10	2016	1035	N	VIIRS	n	1	295.19	5.3	D	0	Madagascar lowland forests	Jan	3	42.4536	9.56653
1511	1261	-15.6123	50.3712	341.15	0.39	0.44	1	10	2016	1035	N	VIIRS	n	1	296.81	4.92	D	0	Madagascar lowland forests	Jan	3	42.4536	9.56653
1512	1262	-15.7236	50.2376	346.71	0.38	0.43	1	10	2016	1035	N	VIIRS	n	1	294.12	6.19	D	0	Madagascar lowland forests	Jan	3	42.4536	9.56653
1513	1263	-15.6117	50.3748	340.96	0.39	0.44	1	10	2016	1035	N	VIIRS	n	1	295.78	7.34	D	0	Madagascar lowland forests	Jan	3	42.4536	9.56653
1514	1264	-15.6211	50.3691	332.69	0.39	0.44	1	10	2016	1035	N	VIIRS	n	1	295.7	2.48	D	0	Madagascar lowland forests	Jan	3	42.4536	9.56653
1515	1265	-15.5892	50.3365	340.5	0.39	0.44	1	10	2016	1035	N	VIIRS	n	1	293.58	3.92	D	0	Madagascar lowland forests	Jan	3	42.4536	9.56653
1516	1266	-15.6245	50.3735	330.64	0.39	0.44	1	10	2016	1035	N	VIIRS	n	1	295.48	1.56	D	0	Madagascar lowland forests	Jan	3	42.4536	9.56653
1517	1267	-15.6391	50.3612	340.21	0.39	0.44	1	10	2016	1035	N	VIIRS	n	1	296.14	3.91	D	0	Madagascar lowland forests	Jan	3	42.4536	9.56653
1518	1268	-15.6393	50.361	332.44	0.39	0.44	1	10	2016	1035	N	VIIRS	n	1	295.16	2.78	D	0	Madagascar lowland forests	Jan	3	42.4536	9.56653
1519	1269	-15.6386	50.3646	340.62	0.39	0.44	1	10	2016	1035	N	VIIRS	n	1	295.91	4.49	D	3	Madagascar lowland forests	Jan	3	42.4536	9.56653
1520	1270	-15.6976	50.3379	333.63	0.39	0.44	1	10	2016	1035	N	VIIRS	n	1	295.5	2	D	0	Madagascar lowland forests	Jan	3	42.4536	9.56653
1521	1271	-15.57	50.3976	338.07	0.39	0.44	1	10	2016	1035	N	VIIRS	n	1	294.91	5.2	D	0	Madagascar lowland forests	Jan	3	42.4536	9.56653
1522	1272	-15.7184	50.338	342.29	0.39	0.44	1	10	2016	1035	N	VIIRS	n	1	296.49	4.39	D	0	Madagascar lowland forests	Jan	3	42.4536	9.56653
1523	1273	-15.7176	50.319	335.39	0.39	0.44	1	10	2016	1035	N	VIIRS	n	1	296.32	3.21	D	0	Madagascar lowland forests	Jan	3	42.4536	9.56653
1524	1274	-17.4342	49.2284	331.79	0.48	0.4	1	10	2016	1035	N	VIIRS	n	1	294.9	2.65	D	0	Madagascar lowland forests	Jan	3	42.4536	9.56653
1525	1275	-17.5711	49.4267	333.15	0.49	0.4	1	10	2016	1035	N	VIIRS	n	1	291.41	3.93	D	0	Madagascar lowland forests	Jan	3	42.4536	9.56653
1526	1276	-17.4122	49.2011	333.49	0.48	0.4	1	10	2016	1035	N	VIIRS	n	1	294.62	2.89	D	0	Madagascar lowland forests	Jan	3	42.4536	9.56653
1527	1277	-16.5475	49.7923	340.46	0.53	0.42	1	10	2016	1035	N	VIIRS	n	1	296.45	10.31	D	0	Madagascar lowland forests	Jan	3	42.4536	9.56653
1528	1278	-18.6219	48.8781	340.12	0.45	0.39	1	10	2016	1035	N	VIIRS	n	1	288.45	13.16	D	0	Madagascar lowland forests	Jan	3	42.4536	9.56653
1529	1279	-15.8165	50.2314	333.98	0.57	0.43	1	10	2016	1035	N	VIIRS	n	1	295.94	6.06	D	0	Madagascar lowland forests	Jan	3	42.4536	9.56653
1530	1280	-15.8412	50.2082	332.59	0.57	0.43	1	10	2016	1035	N	VIIRS	n	1	290.78	3.92	D	0	Madagascar lowland forests	Jan	3	42.4536	9.56653
1531	1281	-15.8541	50.2051	337.18	0.57	0.43	1	10	2016	1035	N	VIIRS	n	1	291.74	12.67	D	0	Madagascar lowland forests	Jan	3	42.4536	9.56653
1532	1282	-16.765	49.6305	335.56	0.51	0.41	1	10	2016	1035	N	VIIRS	n	1	294.61	4.06	D	0	Madagascar lowland forests	Jan	3	42.4536	9.56653
1533	1284	-15.8155	50.2368	338.38	0.57	0.43	1	10	2016	1035	N	VIIRS	n	1	294.04	6.06	D	0	Madagascar lowland forests	Jan	3	42.4536	9.56653
1534	1285	-16.392	48.9652	332.21	0.48	0.4	1	10	2016	1035	N	VIIRS	n	1	291.74	1.24	D	0	Madagascar lowland forests	Jan	3	42.4536	9.56653
1535	1286	-19.3193	48.8846	333.89	0.44	0.38	1	10	2016	1035	N	VIIRS	n	1	296.67	2.31	D	0	Madagascar lowland forests	Jan	3	42.4536	9.56653
1536	1287	-16.4941	48.9774	334.18	0.48	0.4	1	10	2016	1035	N	VIIRS	n	1	282.94	10.7	D	0	Madagascar lowland forests	Jan	3	42.4536	9.56653
1537	1288	-19.1908	48.7228	333.76	0.44	0.38	1	10	2016	1035	N	VIIRS	n	1	295.75	4.1	D	0	Madagascar lowland forests	Jan	3	42.4536	9.56653
1538	1289	-19.1915	48.7187	331	0.44	0.38	1	10	2016	1035	N	VIIRS	n	1	295.43	4.1	D	0	Madagascar lowland forests	Jan	3	42.4536	9.56653
1539	1290	-18.9894	48.825	335.98	0.44	0.39	1	10	2016	1035	N	VIIRS	n	1	290.99	5.13	D	0	Madagascar lowland forests	Jan	3	42.4536	9.56653
1540	1291	-19.0938	48.7397	337.56	0.44	0.38	1	10	2016	1035	N	VIIRS	n	1	291.46	4.98	D	0	Madagascar lowland forests	Jan	3	42.4536	9.56653
1541	1292	-16.7747	49.985	333.46	0.54	0.42	1	10	2016	1035	N	VIIRS	n	1	291.14	6.44	D	3	Madagascar lowland forests	Jan	3	42.4536	9.56653
1542	1293	-18.8169	48.8772	343.13	0.45	0.39	1	10	2016	1035	N	VIIRS	n	1	287.94	21.86	D	0	Madagascar lowland forests	Jan	3	42.4536	9.56653
1543	1294	-18.8187	48.8787	337.32	0.45	0.39	1	10	2016	1035	N	VIIRS	n	1	293.07	39.94	D	0	Madagascar lowland forests	Jan	3	42.4536	9.56653
1544	1295	-18.8205	48.8778	340.38	0.45	0.39	1	10	2016	1035	N	VIIRS	n	1	290.11	21.86	D	0	Madagascar lowland forests	Jan	3	42.4536	9.56653
1545	1296	-19.355	48.6925	341.22	0.43	0.38	1	10	2016	1035	N	VIIRS	n	1	296.49	5.76	D	0	Madagascar lowland forests	Jan	3	42.4536	9.56653
1546	1297	-15.5322	50.3982	334.21	0.39	0.44	1	10	2016	1035	N	VIIRS	n	1	296.21	2.38	D	0	Madagascar lowland forests	Jan	3	42.4536	9.56653
1547	1298	-15.553	50.3754	332.48	0.39	0.44	1	10	2016	1035	N	VIIRS	n	1	295.55	2.9	D	0	Madagascar lowland forests	Jan	3	42.4536	9.56653
1548	1299	-15.557	50.3534	341.31	0.39	0.44	1	10	2016	1035	N	VIIRS	n	1	295.83	10.1	D	0	Madagascar lowland forests	Jan	3	42.4536	9.56653
1549	1300	-15.5882	50.3897	356.3	0.39	0.44	1	10	2016	1035	N	VIIRS	n	1	296	5.51	D	3	Madagascar lowland forests	Jan	3	42.4536	9.56653
1550	1301	-15.551	50.3635	347.35	0.39	0.44	1	10	2016	1035	N	VIIRS	n	1	297.55	8.84	D	0	Madagascar lowland forests	Jan	3	42.4536	9.56653
1551	1302	-15.5348	50.3835	352.96	0.39	0.44	1	10	2016	1035	N	VIIRS	n	1	297.3	8.34	D	0	Madagascar lowland forests	Jan	3	42.4536	9.56653
1552	1303	-15.5825	50.3505	344.98	0.39	0.44	1	10	2016	1035	N	VIIRS	n	1	296.41	13.7	D	0	Madagascar lowland forests	Jan	3	42.4536	9.56653
1553	1304	-15.52	50.4189	341.21	0.4	0.44	1	10	2016	1035	N	VIIRS	n	1	297.32	6.52	D	0	Madagascar lowland forests	Jan	3	42.4536	9.56653
1554	1305	-15.5968	50.3646	340.3	0.39	0.44	1	10	2016	1035	N	VIIRS	n	1	295.79	5.59	D	0	Madagascar lowland forests	Jan	3	42.4536	9.56653
1555	1306	-15.5778	50.3536	341.48	0.39	0.44	1	10	2016	1035	N	VIIRS	n	1	295	11.74	D	0	Madagascar lowland forests	Jan	3	42.4536	9.56653
1556	1308	-15.3398	50.4025	367	0.4	0.44	1	10	2016	1036	N	VIIRS	h	1	297.07	8.26	D	0	Madagascar lowland forests	Jan	3	42.4536	9.56653
1557	1309	-14.7988	50.1184	333.84	0.39	0.44	1	10	2016	1036	N	VIIRS	n	1	295.85	1.9	D	0	Madagascar lowland forests	Jan	3	42.4536	9.56653
1558	1310	-15.4554	50.3868	344.01	0.4	0.44	1	10	2016	1036	N	VIIRS	n	1	296.05	4.75	D	0	Madagascar lowland forests	Jan	3	42.4536	9.56653
1559	1312	-15.5116	50.4008	341.52	0.4	0.44	1	10	2016	1036	N	VIIRS	n	1	297.88	7.57	D	0	Madagascar lowland forests	Jan	3	42.4536	9.56653
1560	1314	-15.5171	50.4173	344.69	0.4	0.44	1	10	2016	1036	N	VIIRS	n	1	296.11	6.93	D	0	Madagascar lowland forests	Jan	3	42.4536	9.56653
1561	1315	-14.8924	50.2523	338.7	0.4	0.44	1	10	2016	1036	N	VIIRS	n	1	295.65	3.01	D	0	Madagascar lowland forests	Jan	3	42.4536	9.56653
1562	1316	-15.2084	50.3239	341.09	0.4	0.44	1	10	2016	1036	N	VIIRS	n	1	296.75	6.47	D	0	Madagascar lowland forests	Jan	3	42.4536	9.56653
1563	1317	-15.4372	50.4178	331.17	0.4	0.44	1	10	2016	1036	N	VIIRS	n	1	297.42	3.07	D	0	Madagascar lowland forests	Jan	3	42.4536	9.56653
1564	1318	-14.9543	50.276	340.22	0.4	0.44	1	10	2016	1036	N	VIIRS	n	1	295.63	4.83	D	0	Madagascar lowland forests	Jan	3	42.4536	9.56653
1565	1319	-15.244	50.3569	351.89	0.4	0.44	1	10	2016	1036	N	VIIRS	n	1	297.05	8.37	D	0	Madagascar lowland forests	Jan	3	42.4536	9.56653
1566	1320	-15.3439	50.4031	350.43	0.4	0.44	1	10	2016	1036	N	VIIRS	n	1	298.7	6.3	D	0	Madagascar lowland forests	Jan	3	42.4536	9.56653
1567	1321	-15.1759	50.3182	336.1	0.4	0.44	1	10	2016	1036	N	VIIRS	n	1	294.71	2.17	D	0	Madagascar lowland forests	Jan	3	42.4536	9.56653
1568	1322	-15.448	50.4046	350.71	0.4	0.44	1	10	2016	1036	N	VIIRS	n	1	300.98	54.61	D	0	Madagascar lowland forests	Jan	3	42.4536	9.56653
1569	1323	-15.2043	50.3232	339.14	0.4	0.44	1	10	2016	1036	N	VIIRS	n	1	295.38	4.78	D	0	Madagascar lowland forests	Jan	3	42.4536	9.56653
1570	1324	-15.4379	50.414	345.05	0.4	0.44	1	10	2016	1036	N	VIIRS	n	1	297.05	4.47	D	0	Madagascar lowland forests	Jan	3	42.4536	9.56653
1571	1325	-15.5199	50.4256	339.31	0.4	0.44	1	10	2016	1036	N	VIIRS	n	1	296.48	2.21	D	3	Madagascar lowland forests	Jan	3	42.4536	9.56653
1572	1326	-15.0821	50.2846	341.32	0.4	0.44	1	10	2016	1036	N	VIIRS	n	1	295.89	2.67	D	0	Madagascar lowland forests	Jan	3	42.4536	9.56653
1573	1328	-15.405	50.4147	335.66	0.4	0.44	1	10	2016	1036	N	VIIRS	n	1	296.87	7.47	D	0	Madagascar lowland forests	Jan	3	42.4536	9.56653
1574	1329	-15.4487	50.4009	342.97	0.4	0.44	1	10	2016	1036	N	VIIRS	n	1	296.03	5.15	D	0	Madagascar lowland forests	Jan	3	42.4536	9.56653
1575	1330	-15.208	50.3235	352.05	0.4	0.44	1	10	2016	1036	N	VIIRS	n	1	296.43	8.84	D	0	Madagascar lowland forests	Jan	3	42.4536	9.56653
1576	1331	-15.1799	50.319	339.36	0.4	0.44	1	10	2016	1036	N	VIIRS	n	1	295.47	2.17	D	0	Madagascar lowland forests	Jan	3	42.4536	9.56653
1577	1332	-15.4056	50.4109	355.33	0.4	0.44	1	10	2016	1036	N	VIIRS	n	1	297.84	7.47	D	0	Madagascar lowland forests	Jan	3	42.4536	9.56653
1578	1333	-15.4419	50.3919	341.19	0.4	0.44	1	10	2016	1036	N	VIIRS	n	1	297.23	2.88	D	0	Madagascar lowland forests	Jan	3	42.4536	9.56653
1579	1335	-14.0085	50.0188	344.03	0.4	0.44	1	10	2016	1036	N	VIIRS	n	1	299.36	4.74	D	0	Madagascar lowland forests	Jan	3	42.4536	9.56653
1580	1337	-14.0223	49.6953	330.02	0.57	0.43	1	10	2016	1036	N	VIIRS	n	1	298.32	2.97	D	0	Madagascar lowland forests	Jan	3	42.4536	9.56653
1581	1338	-14.2548	50.0881	330.67	0.4	0.44	1	10	2016	1036	N	VIIRS	n	1	298.4	2.39	D	0	Madagascar lowland forests	Jan	3	42.4536	9.56653
1582	1340	-15.4236	50.3999	342.16	0.4	0.44	1	10	2016	1036	N	VIIRS	n	1	297.97	6.46	D	0	Madagascar lowland forests	Jan	3	42.4536	9.56653
1583	1341	-15.1124	50.3679	347.33	0.4	0.44	1	10	2016	1036	N	VIIRS	n	1	296.19	8.81	D	0	Madagascar lowland forests	Jan	3	42.4536	9.56653
1584	1342	-14.933	49.8506	332.94	0.56	0.43	1	10	2016	1036	N	VIIRS	n	1	294.16	5.32	D	0	Madagascar lowland forests	Jan	3	42.4536	9.56653
1585	1343	-14.7168	49.9675	333.37	0.38	0.43	1	10	2016	1036	N	VIIRS	n	1	297.84	2.75	D	0	Madagascar lowland forests	Jan	3	42.4536	9.56653
1586	1344	-15.4196	50.422	347.93	0.4	0.44	1	10	2016	1036	N	VIIRS	n	1	297.79	5.77	D	0	Madagascar lowland forests	Jan	3	42.4536	9.56653
1587	1345	-14.9256	50.1778	342.66	0.39	0.44	1	10	2016	1036	N	VIIRS	n	1	294.1	3.87	D	0	Madagascar lowland forests	Jan	3	42.4536	9.56653
1588	1346	-15.352	49.955	338.92	0.56	0.43	1	10	2016	1036	N	VIIRS	n	1	293.99	11.05	D	0	Madagascar lowland forests	Jan	3	42.4536	9.56653
1589	1347	-15.3817	50.3795	331.9	0.4	0.44	1	10	2016	1036	N	VIIRS	n	1	298.67	15.38	D	0	Madagascar lowland forests	Jan	3	42.4536	9.56653
1590	1348	-15.3811	50.3832	340.69	0.4	0.44	1	10	2016	1036	N	VIIRS	n	1	296.65	15.96	D	0	Madagascar lowland forests	Jan	3	42.4536	9.56653
1591	1349	-15.3272	49.9562	343.28	0.56	0.43	1	10	2016	1036	N	VIIRS	n	1	294.31	10.34	D	0	Madagascar lowland forests	Jan	3	42.4536	9.56653
1592	1350	-14.5824	50.0699	341.45	0.39	0.44	1	10	2016	1036	N	VIIRS	n	1	297.93	3.79	D	0	Madagascar lowland forests	Jan	3	42.4536	9.56653
1593	1351	-14.4976	50.0545	338.48	0.39	0.44	1	10	2016	1036	N	VIIRS	n	1	296.75	2.16	D	0	Madagascar lowland forests	Jan	3	42.4536	9.56653
1594	1352	-14.4981	50.0535	340.1	0.39	0.44	1	10	2016	1036	N	VIIRS	n	1	297.19	2	D	0	Madagascar lowland forests	Jan	3	42.4536	9.56653
1595	1353	-15.1243	49.7849	333.95	0.55	0.43	1	10	2016	1036	N	VIIRS	n	1	294.62	6.19	D	0	Madagascar lowland forests	Jan	3	42.4536	9.56653
1596	1356	-15.3895	50.3355	340.05	0.39	0.44	1	10	2016	1036	N	VIIRS	n	1	295.29	7.81	D	0	Madagascar lowland forests	Jan	3	42.4536	9.56653
1597	1357	-15.3269	50.3576	336.72	0.4	0.44	1	10	2016	1036	N	VIIRS	n	1	295.33	8.2	D	0	Madagascar lowland forests	Jan	3	42.4536	9.56653
1598	1358	-15.4223	50.3842	343.86	0.4	0.44	1	10	2016	1036	N	VIIRS	n	1	297.34	14.75	D	0	Madagascar lowland forests	Jan	3	42.4536	9.56653
1599	1359	-15.4196	50.3991	341.06	0.4	0.44	1	10	2016	1036	N	VIIRS	n	1	296.61	6.46	D	0	Madagascar lowland forests	Jan	3	42.4536	9.56653
1600	1360	-15.4156	50.4212	344.18	0.4	0.44	1	10	2016	1036	N	VIIRS	n	1	297.3	5.77	D	0	Madagascar lowland forests	Jan	3	42.4536	9.56653
1601	1361	-14.9391	50.1958	332.95	0.39	0.44	1	10	2016	1036	N	VIIRS	n	1	294.67	2.17	D	0	Madagascar lowland forests	Jan	3	42.4536	9.56653
1602	1362	-14.9676	50.248	339.81	0.39	0.44	1	10	2016	1036	N	VIIRS	n	1	295.38	3.33	D	0	Madagascar lowland forests	Jan	3	42.4536	9.56653
1603	1364	-15.0942	50.0499	336.94	0.38	0.43	1	10	2016	1036	N	VIIRS	n	1	295.24	4.11	D	0	Madagascar lowland forests	Jan	3	42.4536	9.56653
1604	1365	-14.5567	50.1215	344.64	0.39	0.44	1	10	2016	1036	N	VIIRS	n	1	299.96	23.55	D	0	Madagascar lowland forests	Jan	3	42.4536	9.56653
1605	1366	-14.3492	50.1665	339.43	0.4	0.44	1	10	2016	1036	N	VIIRS	n	1	297.81	0.95	D	3	Madagascar lowland forests	Jan	3	42.4536	9.56653
1606	1367	-14.7388	50.0808	333.76	0.39	0.44	1	10	2016	1036	N	VIIRS	n	1	295.58	2.86	D	0	Madagascar lowland forests	Jan	3	42.4536	9.56653
1607	1368	-15.2242	49.2788	336.04	0.52	0.41	1	10	2016	1036	N	VIIRS	n	1	290.29	3.06	D	0	Madagascar lowland forests	Jan	3	42.4536	9.56653
1608	1369	-14.637	50.1863	331.83	0.4	0.44	1	10	2016	1036	N	VIIRS	n	1	297.97	8.93	D	0	Madagascar lowland forests	Jan	3	42.4536	9.56653
1609	1370	-14.6558	50.0798	335.3	0.39	0.44	1	10	2016	1036	N	VIIRS	n	1	297.67	5.6	D	0	Madagascar lowland forests	Jan	3	42.4536	9.56653
1610	1371	-15.272	50.389	340.49	0.4	0.44	1	10	2016	1036	N	VIIRS	n	1	296.71	5.66	D	0	Madagascar lowland forests	Jan	3	42.4536	9.56653
1611	1372	-15.2882	50.3923	336.3	0.4	0.44	1	10	2016	1036	N	VIIRS	n	1	295.94	3.88	D	0	Madagascar lowland forests	Jan	3	42.4536	9.56653
1612	1373	-15.3058	50.3878	333.67	0.4	0.44	1	10	2016	1036	N	VIIRS	n	1	295.57	8.97	D	0	Madagascar lowland forests	Jan	3	42.4536	9.56653
1613	1374	-15.3126	50.3728	331.47	0.4	0.44	1	10	2016	1036	N	VIIRS	n	1	295.73	3.39	D	0	Madagascar lowland forests	Jan	3	42.4536	9.56653
1614	1375	-15.3106	50.3846	340.28	0.4	0.44	1	10	2016	1036	N	VIIRS	n	1	296.64	8.97	D	0	Madagascar lowland forests	Jan	3	42.4536	9.56653
1615	1376	-14.633	50.1856	350.62	0.4	0.44	1	10	2016	1036	N	VIIRS	n	1	299.29	8.93	D	0	Madagascar lowland forests	Jan	3	42.4536	9.56653
1616	1377	-14.6336	50.182	357.64	0.4	0.44	1	10	2016	1036	N	VIIRS	n	1	300.28	8.93	D	0	Madagascar lowland forests	Jan	3	42.4536	9.56653
1617	1378	-15.3099	50.3884	345.13	0.4	0.44	1	10	2016	1036	N	VIIRS	n	1	299.12	8.97	D	0	Madagascar lowland forests	Jan	3	42.4536	9.56653
1618	1379	-15.3121	50.3696	332.62	0.4	0.44	1	10	2016	1036	N	VIIRS	n	1	295.12	3.35	D	0	Madagascar lowland forests	Jan	3	42.4536	9.56653
1619	1380	-15.3092	50.3855	338.8	0.4	0.44	1	10	2016	1036	N	VIIRS	n	1	297.43	14.29	D	0	Madagascar lowland forests	Jan	3	42.4536	9.56653
1620	1381	-15.3085	50.3893	341.66	0.4	0.44	1	10	2016	1036	N	VIIRS	n	1	298.79	14.29	D	0	Madagascar lowland forests	Jan	3	42.4536	9.56653
1621	1382	-15.3256	50.3645	341.17	0.4	0.44	1	10	2016	1036	N	VIIRS	n	1	296.16	3.43	D	0	Madagascar lowland forests	Jan	3	42.4536	9.56653
1622	1383	-15.2455	50.3959	349.68	0.4	0.44	1	10	2016	1036	N	VIIRS	n	1	298.12	4.16	D	0	Madagascar lowland forests	Jan	3	42.4536	9.56653
1623	1384	-15.2489	50.4003	334.54	0.4	0.44	1	10	2016	1036	N	VIIRS	n	1	296.98	4.16	D	0	Madagascar lowland forests	Jan	3	42.4536	9.56653
1624	1386	-24.1907	47.2686	334.74	0.53	0.42	1	11	2016	1014	N	VIIRS	n	1	295.91	4.71	D	0	Madagascar lowland forests	Jan	3	42.4536	9.56653
1625	1390	-20.5011	48.4654	334.99	0.43	0.38	1	11	2016	1015	N	VIIRS	l	1	290.56	7.36	D	0	Madagascar lowland forests	Jan	3	42.4536	9.56653
1626	1391	-20.7748	48.1916	330.62	0.44	0.39	1	11	2016	1015	N	VIIRS	n	1	292.17	2.5	D	0	Madagascar lowland forests	Jan	3	42.4536	9.56653
1627	1392	-20.2234	48.5264	331.12	0.43	0.38	1	11	2016	1015	N	VIIRS	l	1	293.35	2.28	D	0	Madagascar lowland forests	Jan	3	42.4536	9.56653
1628	1393	-20.8181	48.4259	345.83	0.43	0.38	1	11	2016	1015	N	VIIRS	n	1	294.95	5.83	D	0	Madagascar lowland forests	Jan	3	42.4536	9.56653
1629	1394	-20.8186	48.4217	335.78	0.43	0.38	1	11	2016	1015	N	VIIRS	n	1	293.95	5.83	D	0	Madagascar lowland forests	Jan	3	42.4536	9.56653
1630	1395	-20.8145	48.4254	343.71	0.43	0.38	1	11	2016	1015	N	VIIRS	n	1	293.73	5.83	D	0	Madagascar lowland forests	Jan	3	42.4536	9.56653
1631	1396	-22.4787	47.889	334.95	0.47	0.4	1	11	2016	1015	N	VIIRS	n	1	297.5	3.68	D	3	Madagascar lowland forests	Jan	3	42.4536	9.56653
1632	1397	-19.8465	48.7866	333.29	0.41	0.37	1	11	2016	1016	N	VIIRS	n	1	299.73	4.98	D	0	Madagascar lowland forests	Jan	3	42.4536	9.56653
1633	1398	-17.7558	49.4477	341.33	0.39	0.36	1	11	2016	1016	N	VIIRS	n	1	297.08	4.26	D	0	Madagascar lowland forests	Jan	3	42.4536	9.56653
1634	1399	-16.678	49.7369	331.69	0.39	0.36	1	11	2016	1016	N	VIIRS	n	1	297.01	3.03	D	0	Madagascar lowland forests	Jan	3	42.4536	9.56653
1635	1400	-16.6747	49.7364	336.11	0.39	0.36	1	11	2016	1016	N	VIIRS	n	1	297.11	3.03	D	0	Madagascar lowland forests	Jan	3	42.4536	9.56653
1636	1401	-16.8172	49.6403	340.76	0.39	0.36	1	11	2016	1016	N	VIIRS	n	1	295.42	3.28	D	0	Madagascar lowland forests	Jan	3	42.4536	9.56653
1637	1402	-16.8998	49.9028	343.88	0.38	0.36	1	11	2016	1016	N	VIIRS	n	1	296.73	6.07	D	0	Madagascar lowland forests	Jan	3	42.4536	9.56653
1638	1403	-16.9242	49.8993	344.21	0.38	0.36	1	11	2016	1016	N	VIIRS	n	1	297.56	10.18	D	0	Madagascar lowland forests	Jan	3	42.4536	9.56653
1639	1404	-16.8212	49.6595	333.8	0.39	0.36	1	11	2016	1016	N	VIIRS	n	1	296.89	2.79	D	0	Madagascar lowland forests	Jan	3	42.4536	9.56653
1640	1406	-16.8832	49.9001	331.06	0.38	0.36	1	11	2016	1016	N	VIIRS	n	1	296.03	2.25	D	0	Madagascar lowland forests	Jan	3	42.4536	9.56653
1641	1407	-17.3183	49.2191	334.69	0.39	0.36	1	11	2016	1016	N	VIIRS	n	1	294.44	4.06	D	0	Madagascar lowland forests	Jan	3	42.4536	9.56653
1642	1408	-17.2131	49.225	333.75	0.39	0.36	1	11	2016	1016	N	VIIRS	n	1	294.21	4.63	D	0	Madagascar lowland forests	Jan	3	42.4536	9.56653
1643	1409	-16.61	49.6959	330.85	0.39	0.36	1	11	2016	1016	N	VIIRS	n	1	299.07	1.7	D	0	Madagascar lowland forests	Jan	3	42.4536	9.56653
1644	1410	-18.5646	49.1949	331.29	0.4	0.37	1	11	2016	1016	N	VIIRS	n	1	290.31	6.92	D	0	Madagascar lowland forests	Jan	3	42.4536	9.56653
1645	1412	-14.7449	49.861	347.32	0.38	0.36	1	11	2016	1017	N	VIIRS	n	1	297.29	3.93	D	0	Madagascar lowland forests	Jan	3	42.4536	9.56653
1646	1413	-14.2283	50.0991	335.25	0.39	0.36	1	11	2016	1017	N	VIIRS	n	1	295.95	5.27	D	0	Madagascar lowland forests	Jan	3	42.4536	9.56653
1647	1414	-14.1148	50.0215	342.05	0.39	0.36	1	11	2016	1017	N	VIIRS	n	1	296.98	3.74	D	0	Madagascar lowland forests	Jan	3	42.4536	9.56653
1648	1416	-14.1622	50.1358	331.51	0.39	0.36	1	11	2016	1017	N	VIIRS	n	1	296.29	1.54	D	0	Madagascar lowland forests	Jan	3	42.4536	9.56653
1649	1417	-14.1115	50.021	335.53	0.39	0.36	1	11	2016	1017	N	VIIRS	n	1	294.77	3.74	D	0	Madagascar lowland forests	Jan	3	42.4536	9.56653
1650	1418	-14.0809	50.0523	331.98	0.39	0.36	1	11	2016	1017	N	VIIRS	n	1	295.29	2.23	D	0	Madagascar lowland forests	Jan	3	42.4536	9.56653
1651	1419	-13.7789	50.1208	330.92	0.39	0.36	1	11	2016	1017	N	VIIRS	l	1	303.27	6.99	D	0	Madagascar lowland forests	Jan	3	42.4536	9.56653
1652	1420	-13.7755	50.1203	330.61	0.39	0.36	1	11	2016	1017	N	VIIRS	l	1	303.25	3.37	D	0	Madagascar lowland forests	Jan	3	42.4536	9.56653
1653	1421	-13.7722	50.1197	330.46	0.39	0.36	1	11	2016	1017	N	VIIRS	l	1	302.78	3.37	D	0	Madagascar lowland forests	Jan	3	42.4536	9.56653
1654	1426	-14.5152	50.1055	335.91	0.39	0.36	1	11	2016	1017	N	VIIRS	n	1	299.58	10.94	D	0	Madagascar lowland forests	Jan	3	42.4536	9.56653
1655	1427	-15.8504	50.1838	335.54	0.38	0.36	1	11	2016	1017	N	VIIRS	n	1	298.02	10.93	D	0	Madagascar lowland forests	Jan	3	42.4536	9.56653
1656	1428	-15.8554	50.1735	335.71	0.38	0.36	1	11	2016	1017	N	VIIRS	n	1	297.45	3.59	D	0	Madagascar lowland forests	Jan	3	42.4536	9.56653
1657	1429	-14.907	50.2147	331.76	0.39	0.36	1	11	2016	1017	N	VIIRS	n	1	296.58	6.39	D	0	Madagascar lowland forests	Jan	3	42.4536	9.56653
1658	1430	-15.8665	50.168	334.97	0.38	0.36	1	11	2016	1017	N	VIIRS	n	1	297.44	4.59	D	0	Madagascar lowland forests	Jan	3	42.4536	9.56653
1659	1431	-15.8371	50.1816	344.44	0.38	0.36	1	11	2016	1017	N	VIIRS	n	1	297.5	6.77	D	0	Madagascar lowland forests	Jan	3	42.4536	9.56653
1660	1432	-15.3763	50.434	343.88	0.39	0.36	1	11	2016	1017	N	VIIRS	n	1	297.83	13.24	D	0	Madagascar lowland forests	Jan	3	42.4536	9.56653
1661	1433	-15.4608	50.4333	344.73	0.39	0.36	1	11	2016	1017	N	VIIRS	n	1	295.7	6.32	D	0	Madagascar lowland forests	Jan	3	42.4536	9.56653
1662	1434	-14.5171	50.1066	334.52	0.39	0.36	1	11	2016	1017	N	VIIRS	n	1	297.28	4.78	D	0	Madagascar lowland forests	Jan	3	42.4536	9.56653
1663	1435	-14.7491	50.1152	339.21	0.39	0.36	1	11	2016	1017	N	VIIRS	n	1	298.25	5.22	D	0	Madagascar lowland forests	Jan	3	42.4536	9.56653
1664	1437	-14.443	50.0424	331.36	0.39	0.36	1	11	2016	1017	N	VIIRS	n	1	296.61	1.63	D	0	Madagascar lowland forests	Jan	3	42.4536	9.56653
1665	1438	-15.8803	50.1665	339.67	0.38	0.36	1	11	2016	1017	N	VIIRS	n	1	300.06	13.94	D	0	Madagascar lowland forests	Jan	3	42.4536	9.56653
1666	1439	-15.8643	50.1824	342.01	0.38	0.36	1	11	2016	1017	N	VIIRS	n	1	297.71	12.9	D	0	Madagascar lowland forests	Jan	3	42.4536	9.56653
1667	1440	-15.3591	50.4349	336.31	0.39	0.36	1	11	2016	1017	N	VIIRS	n	1	298.03	2.08	D	0	Madagascar lowland forests	Jan	3	42.4536	9.56653
1668	1441	-14.484	50.0417	333.63	0.39	0.36	1	11	2016	1017	N	VIIRS	n	1	296.8	2.94	D	0	Madagascar lowland forests	Jan	3	42.4536	9.56653
1669	1442	-14.892	50.2455	330.53	0.39	0.36	1	11	2016	1017	N	VIIRS	n	1	296.36	1.85	D	0	Madagascar lowland forests	Jan	3	42.4536	9.56653
1670	1443	-14.9634	50.2615	335.49	0.39	0.36	1	11	2016	1017	N	VIIRS	n	1	297.09	10.41	D	0	Madagascar lowland forests	Jan	3	42.4536	9.56653
1671	1444	-14.4874	50.0423	332.78	0.39	0.36	1	11	2016	1017	N	VIIRS	n	1	297.51	2.29	D	0	Madagascar lowland forests	Jan	3	42.4536	9.56653
1672	1445	-15.137	50.2946	332.43	0.39	0.36	1	11	2016	1017	N	VIIRS	n	1	293.95	5.69	D	0	Madagascar lowland forests	Jan	3	42.4536	9.56653
1673	1446	-14.4807	50.0632	331.19	0.39	0.36	1	11	2016	1017	N	VIIRS	n	1	297.7	2.12	D	0	Madagascar lowland forests	Jan	3	42.4536	9.56653
1674	1447	-14.9064	50.2183	334.7	0.39	0.36	1	11	2016	1017	N	VIIRS	n	1	298.27	6.39	D	0	Madagascar lowland forests	Jan	3	42.4536	9.56653
1675	1448	-15.1365	50.2982	335.91	0.39	0.36	1	11	2016	1017	N	VIIRS	n	1	296.38	8.26	D	0	Madagascar lowland forests	Jan	3	42.4536	9.56653
1676	1449	-15.8792	50.1516	333.2	0.38	0.36	1	11	2016	1017	N	VIIRS	n	1	297.83	4	D	0	Madagascar lowland forests	Jan	3	42.4536	9.56653
1677	1450	-14.7908	50.1329	346.41	0.39	0.36	1	11	2016	1017	N	VIIRS	n	1	301.38	16.54	D	0	Madagascar lowland forests	Jan	3	42.4536	9.56653
1678	1451	-15.373	50.4334	340.43	0.39	0.36	1	11	2016	1017	N	VIIRS	n	1	295.41	13.24	D	0	Madagascar lowland forests	Jan	3	42.4536	9.56653
1679	1452	-14.721	50.129	330.89	0.39	0.36	1	11	2016	1017	N	VIIRS	n	1	298.52	4.36	D	0	Madagascar lowland forests	Jan	3	42.4536	9.56653
1680	1453	-15.1398	50.2987	334.46	0.39	0.36	1	11	2016	1017	N	VIIRS	n	1	296.1	8.26	D	0	Madagascar lowland forests	Jan	3	42.4536	9.56653
1681	1454	-14.984	50.3054	338.27	0.39	0.36	1	11	2016	1017	N	VIIRS	n	1	296.61	5.2	D	0	Madagascar lowland forests	Jan	3	42.4536	9.56653
1682	1455	-15.8515	50.1766	344.37	0.38	0.36	1	11	2016	1017	N	VIIRS	n	1	297.61	3.59	D	0	Madagascar lowland forests	Jan	3	42.4536	9.56653
1683	1456	-14.6339	50.1848	342.97	0.39	0.36	1	11	2016	1017	N	VIIRS	n	1	302.14	4.48	D	0	Madagascar lowland forests	Jan	3	42.4536	9.56653
1684	1457	-14.6816	50.0968	333.37	0.39	0.36	1	11	2016	1017	N	VIIRS	n	1	297.6	1.4	D	0	Madagascar lowland forests	Jan	3	42.4536	9.56653
1685	1458	-14.6306	50.1843	340.93	0.39	0.36	1	11	2016	1017	N	VIIRS	n	1	301	3.4	D	0	Madagascar lowland forests	Jan	3	42.4536	9.56653
1686	1459	-15.82	50.2268	333.05	0.38	0.36	1	11	2016	1017	N	VIIRS	n	1	297.95	30.2	D	0	Madagascar lowland forests	Jan	3	42.4536	9.56653
1687	1460	-15.8244	50.198	346.4	0.38	0.36	1	11	2016	1017	N	VIIRS	n	1	300.26	9.83	D	0	Madagascar lowland forests	Jan	3	42.4536	9.56653
1688	1462	-15.9047	50.141	335.26	0.38	0.36	1	11	2016	1017	N	VIIRS	n	1	298	9.12	D	0	Madagascar lowland forests	Jan	3	42.4536	9.56653
1689	1463	-15.8249	50.1944	346.05	0.38	0.36	1	11	2016	1017	N	VIIRS	n	1	299.52	9.35	D	0	Madagascar lowland forests	Jan	3	42.4536	9.56653
1690	1464	-14.7055	50.1412	337.8	0.39	0.36	1	11	2016	1017	N	VIIRS	n	1	298.61	6.1	D	0	Madagascar lowland forests	Jan	3	42.4536	9.56653
1691	1465	-15.908	50.1194	340.09	0.38	0.36	1	11	2016	1017	N	VIIRS	n	1	302.21	46.63	D	0	Madagascar lowland forests	Jan	3	42.4536	9.56653
1692	1466	-15.4482	49.6568	334.64	0.38	0.36	1	11	2016	1017	N	VIIRS	n	1	298.49	5.2	D	0	Madagascar lowland forests	Jan	3	42.4536	9.56653
1693	1467	-15.8172	50.2227	334.6	0.38	0.36	1	11	2016	1017	N	VIIRS	n	1	301.27	21.99	D	0	Madagascar lowland forests	Jan	3	42.4536	9.56653
1694	1468	-15.8183	50.2155	333.77	0.38	0.36	1	11	2016	1017	N	VIIRS	n	1	297.22	2.95	D	0	Madagascar lowland forests	Jan	3	42.4536	9.56653
1695	1469	-15.8144	50.2186	346.31	0.38	0.36	1	11	2016	1017	N	VIIRS	n	1	299.93	35.75	D	0	Madagascar lowland forests	Jan	3	42.4536	9.56653
1696	1470	-15.8261	50.2315	338.11	0.38	0.36	1	11	2016	1017	N	VIIRS	n	1	298.39	3.86	D	0	Madagascar lowland forests	Jan	3	42.4536	9.56653
1697	1471	-15.3273	50.4068	343	0.39	0.36	1	11	2016	1017	N	VIIRS	n	1	298.45	18.74	D	0	Madagascar lowland forests	Jan	3	42.4536	9.56653
1698	1472	-14.6311	50.1807	333.58	0.39	0.36	1	11	2016	1017	N	VIIRS	n	1	301.47	1.93	D	0	Madagascar lowland forests	Jan	3	42.4536	9.56653
1699	1473	-15.8294	50.2099	348.41	0.38	0.36	1	11	2016	1017	N	VIIRS	n	1	299.94	10.63	D	0	Madagascar lowland forests	Jan	3	42.4536	9.56653
1700	1474	-15.8178	50.2412	334.92	0.38	0.36	1	11	2016	1017	N	VIIRS	n	1	299.47	10.8	D	0	Madagascar lowland forests	Jan	3	42.4536	9.56653
1701	1475	-15.4631	49.6635	333.49	0.38	0.36	1	11	2016	1017	N	VIIRS	n	1	297	2.1	D	0	Madagascar lowland forests	Jan	3	42.4536	9.56653
1702	1476	-14.7088	50.1417	336.47	0.39	0.36	1	11	2016	1017	N	VIIRS	n	1	302.94	36.37	D	0	Madagascar lowland forests	Jan	3	42.4536	9.56653
1703	1477	-14.6622	50.1563	335.75	0.39	0.36	1	11	2016	1017	N	VIIRS	n	1	298.09	2.37	D	0	Madagascar lowland forests	Jan	3	42.4536	9.56653
1704	1478	-14.5826	50.1025	335.38	0.39	0.36	1	11	2016	1017	N	VIIRS	n	1	298.86	8.97	D	0	Madagascar lowland forests	Jan	3	42.4536	9.56653
1705	1479	-15.9019	50.1368	333.17	0.38	0.36	1	11	2016	1017	N	VIIRS	n	1	297.15	3.12	D	0	Madagascar lowland forests	Jan	3	42.4536	9.56653
1706	1480	-15.7968	50.1192	336.55	0.38	0.36	1	11	2016	1017	N	VIIRS	n	1	296.63	3.17	D	0	Madagascar lowland forests	Jan	3	42.4536	9.56653
1707	1481	-15.6738	50.3206	343.26	0.39	0.36	1	11	2016	1017	N	VIIRS	n	1	294.84	4.72	D	0	Madagascar lowland forests	Jan	3	42.4536	9.56653
1708	1482	-15.6771	50.3211	337.62	0.39	0.36	1	11	2016	1017	N	VIIRS	n	1	294.46	4.72	D	0	Madagascar lowland forests	Jan	3	42.4536	9.56653
1709	1483	-15.6921	50.3347	335.65	0.39	0.36	1	11	2016	1017	N	VIIRS	n	1	295.07	4.36	D	0	Madagascar lowland forests	Jan	3	42.4536	9.56653
1710	1484	-14.5337	50.0431	335.41	0.39	0.36	1	11	2016	1017	N	VIIRS	n	1	297.97	3.5	D	0	Madagascar lowland forests	Jan	3	42.4536	9.56653
1711	1485	-14.6253	50.0689	338.95	0.39	0.36	1	11	2016	1017	N	VIIRS	n	1	297.67	4.13	D	0	Madagascar lowland forests	Jan	3	42.4536	9.56653
1712	1486	-15.7903	50.2287	337.56	0.38	0.36	1	11	2016	1017	N	VIIRS	n	1	296.48	14.05	D	0	Madagascar lowland forests	Jan	3	42.4536	9.56653
1713	1487	-15.7967	50.2452	330.56	0.38	0.36	1	11	2016	1017	N	VIIRS	n	1	297.39	2.05	D	0	Madagascar lowland forests	Jan	3	42.4536	9.56653
1714	1488	-15.7945	50.2596	345.51	0.38	0.36	1	11	2016	1017	N	VIIRS	n	1	296.75	5.53	D	0	Madagascar lowland forests	Jan	3	42.4536	9.56653
1715	1489	-15.7972	50.2638	331.22	0.38	0.36	1	11	2016	1017	N	VIIRS	n	1	301.19	26.93	D	0	Madagascar lowland forests	Jan	3	42.4536	9.56653
1716	1490	-15.8006	50.2643	335.82	0.38	0.36	1	11	2016	1017	N	VIIRS	n	1	297.75	26.93	D	0	Madagascar lowland forests	Jan	3	42.4536	9.56653
1717	1491	-15.82	50.2933	335.81	0.38	0.36	1	11	2016	1017	N	VIIRS	n	1	298.62	7.25	D	0	Madagascar lowland forests	Jan	3	42.4536	9.56653
1718	1492	-15.8167	50.2928	334.23	0.38	0.36	1	11	2016	1017	N	VIIRS	n	1	296.41	5.59	D	0	Madagascar lowland forests	Jan	3	42.4536	9.56653
1719	1493	-15.7715	50.2626	333.33	0.38	0.36	1	11	2016	1017	N	VIIRS	n	1	297.73	7.46	D	0	Madagascar lowland forests	Jan	3	42.4536	9.56653
1720	1494	-15.7703	50.2476	349.86	0.38	0.36	1	11	2016	1017	N	VIIRS	n	1	306.61	50.12	D	0	Madagascar lowland forests	Jan	3	42.4536	9.56653
1721	1495	-15.7665	50.2507	344.44	0.38	0.36	1	11	2016	1017	N	VIIRS	n	1	299.82	50.12	D	0	Madagascar lowland forests	Jan	3	42.4536	9.56653
1722	1496	-15.7526	50.2743	334.26	0.38	0.36	1	11	2016	1017	N	VIIRS	n	1	297.7	4.69	D	0	Madagascar lowland forests	Jan	3	42.4536	9.56653
1723	1497	-15.7115	50.2528	333.61	0.38	0.36	1	11	2016	1017	N	VIIRS	n	1	295.77	2.4	D	0	Madagascar lowland forests	Jan	3	42.4536	9.56653
1724	1498	-15.7116	50.2972	343.98	0.39	0.36	1	11	2016	1017	N	VIIRS	n	1	297.63	13.36	D	0	Madagascar lowland forests	Jan	3	42.4536	9.56653
1725	1499	-15.7204	50.2838	335.06	0.39	0.36	1	11	2016	1017	N	VIIRS	n	1	296.3	8.73	D	0	Madagascar lowland forests	Jan	3	42.4536	9.56653
1726	1500	-15.7276	50.2591	330.47	0.38	0.36	1	11	2016	1017	N	VIIRS	n	1	294.57	3.37	D	0	Madagascar lowland forests	Jan	3	42.4536	9.56653
1727	1501	-15.7271	50.2627	332.29	0.38	0.36	1	11	2016	1017	N	VIIRS	n	1	296.76	6.46	D	0	Madagascar lowland forests	Jan	3	42.4536	9.56653
1728	1502	-15.7238	50.2844	334.1	0.39	0.36	1	11	2016	1017	N	VIIRS	n	1	297.81	8.73	D	0	Madagascar lowland forests	Jan	3	42.4536	9.56653
1729	1503	-15.7299	50.2669	330.46	0.38	0.36	1	11	2016	1017	N	VIIRS	n	1	298.1	16.37	D	0	Madagascar lowland forests	Jan	3	42.4536	9.56653
1730	1504	-15.7293	50.2705	335.42	0.38	0.36	1	11	2016	1017	N	VIIRS	n	1	298.32	12.82	D	0	Madagascar lowland forests	Jan	3	42.4536	9.56653
1731	1505	-15.7393	50.2943	346.42	0.39	0.36	1	11	2016	1017	N	VIIRS	n	1	296.82	5.73	D	0	Madagascar lowland forests	Jan	3	42.4536	9.56653
1732	1506	-14.7714	50.1482	334.39	0.39	0.36	1	11	2016	1017	N	VIIRS	n	1	296.85	3.18	D	0	Madagascar lowland forests	Jan	3	42.4536	9.56653
1733	1507	-14.7747	50.1487	336.49	0.39	0.36	1	11	2016	1017	N	VIIRS	n	1	297.05	3.1	D	0	Madagascar lowland forests	Jan	3	42.4536	9.56653
1734	1508	-14.7897	50.1622	340.12	0.39	0.36	1	11	2016	1017	N	VIIRS	n	1	299.4	14.11	D	0	Madagascar lowland forests	Jan	3	42.4536	9.56653
1735	1510	-14.5304	50.0646	333.38	0.39	0.36	1	11	2016	1017	N	VIIRS	n	1	298.81	1.97	D	0	Madagascar lowland forests	Jan	3	42.4536	9.56653
1736	1511	-15.8204	50.1347	336	0.38	0.36	1	11	2016	1017	N	VIIRS	n	1	298.02	4.42	D	0	Madagascar lowland forests	Jan	3	42.4536	9.56653
1737	1512	-15.0122	50.1883	344.17	0.39	0.36	1	11	2016	1017	N	VIIRS	n	1	297	7.36	D	0	Madagascar lowland forests	Jan	3	42.4536	9.56653
1738	1513	-14.9264	50.1993	337.96	0.39	0.36	1	11	2016	1017	N	VIIRS	n	1	297.47	8.04	D	0	Madagascar lowland forests	Jan	3	42.4536	9.56653
1739	1514	-14.9389	50.2428	330.18	0.39	0.36	1	11	2016	1017	N	VIIRS	n	1	296.9	2.5	D	0	Madagascar lowland forests	Jan	3	42.4536	9.56653
1740	1515	-14.9423	50.2433	332.61	0.39	0.36	1	11	2016	1017	N	VIIRS	n	1	296.71	1.8	D	0	Madagascar lowland forests	Jan	3	42.4536	9.56653
1741	1516	-14.9639	50.2579	339.48	0.39	0.36	1	11	2016	1017	N	VIIRS	n	1	304.63	66.08	D	0	Madagascar lowland forests	Jan	3	42.4536	9.56653
1742	1517	-15.2945	50.4644	339.75	0.39	0.36	1	11	2016	1017	N	VIIRS	n	1	301.46	33.61	D	0	Madagascar lowland forests	Jan	3	42.4536	9.56653
1743	1518	-15.6758	50.2915	335.85	0.39	0.36	1	11	2016	1017	N	VIIRS	n	1	295.29	3.54	D	0	Madagascar lowland forests	Jan	3	42.4536	9.56653
1744	1519	-14.9938	50.1301	334.33	0.39	0.36	1	11	2016	1017	N	VIIRS	n	1	296.7	2.45	D	0	Madagascar lowland forests	Jan	3	42.4536	9.56653
1745	1520	-15.676	50.3062	332.52	0.39	0.36	1	11	2016	1017	N	VIIRS	n	1	295.48	6.22	D	0	Madagascar lowland forests	Jan	3	42.4536	9.56653
1746	1521	-15.6744	50.317	334.78	0.39	0.36	1	11	2016	1017	N	VIIRS	n	1	294.51	5.24	D	0	Madagascar lowland forests	Jan	3	42.4536	9.56653
1747	1522	-15.6866	50.2599	334.31	0.38	0.36	1	11	2016	1017	N	VIIRS	n	1	296.28	3.89	D	0	Madagascar lowland forests	Jan	3	42.4536	9.56653
1748	1523	-15.6794	50.3067	337.64	0.39	0.36	1	11	2016	1017	N	VIIRS	n	1	297.24	6.22	D	0	Madagascar lowland forests	Jan	3	42.4536	9.56653
1749	1524	-15.6943	50.2538	330.04	0.38	0.36	1	11	2016	1017	N	VIIRS	n	1	295.85	2.55	D	0	Madagascar lowland forests	Jan	3	42.4536	9.56653
1750	1526	-15.2964	49.7869	332.66	0.38	0.36	1	11	2016	1017	N	VIIRS	n	1	296.08	5.26	D	0	Madagascar lowland forests	Jan	3	42.4536	9.56653
1751	1527	-15.6955	50.3352	337.36	0.39	0.36	1	11	2016	1017	N	VIIRS	n	1	296.11	4.36	D	0	Madagascar lowland forests	Jan	3	42.4536	9.56653
1752	1528	-15.6916	50.3383	332.14	0.39	0.36	1	11	2016	1017	N	VIIRS	n	1	292.7	7.57	D	0	Madagascar lowland forests	Jan	3	42.4536	9.56653
1753	1531	-21.6021	47.5553	339.8	0.61	0.53	1	12	2016	956	N	VIIRS	n	1	291.88	5.87	D	0	Madagascar lowland forests	Jan	3	42.4536	9.56653
1754	1532	-20.0634	48.6095	340.19	0.5	0.49	1	12	2016	957	N	VIIRS	n	1	288.1	10.3	D	0	Madagascar lowland forests	Jan	3	42.4536	9.56653
1755	1538	-14.0863	50.0838	336.56	0.52	0.41	1	12	2016	958	N	VIIRS	n	1	295.87	4.31	D	0	Madagascar lowland forests	Jan	3	42.4536	9.56653
1756	1544	-15.6481	50.2777	334.41	0.53	0.42	1	12	2016	958	N	VIIRS	n	1	293.55	12.88	D	0	Madagascar lowland forests	Jan	3	42.4536	9.56653
1757	1545	-14.1281	50.0358	334.8	0.52	0.42	1	12	2016	958	N	VIIRS	n	1	295.77	4.96	D	0	Madagascar lowland forests	Jan	3	42.4536	9.56653
1758	1546	-15.3074	50.4448	333.6	0.51	0.41	1	12	2016	958	N	VIIRS	l	1	293.11	12.81	D	0	Madagascar lowland forests	Jan	3	42.4536	9.56653
1759	1547	-15.7335	50.2925	340.72	0.53	0.42	1	12	2016	958	N	VIIRS	n	1	292.86	4.77	D	0	Madagascar lowland forests	Jan	3	42.4536	9.56653
1760	1548	-15.6615	50.3247	334.5	0.52	0.42	1	12	2016	958	N	VIIRS	n	1	293.09	3.2	D	0	Madagascar lowland forests	Jan	3	42.4536	9.56653
1761	1549	-15.7283	50.2718	333.96	0.53	0.42	1	12	2016	958	N	VIIRS	n	1	292.25	6.01	D	0	Madagascar lowland forests	Jan	3	42.4536	9.56653
1762	1550	-15.7142	50.2899	346.69	0.53	0.42	1	12	2016	958	N	VIIRS	n	1	294.57	14.85	D	0	Madagascar lowland forests	Jan	3	42.4536	9.56653
1763	1551	-15.7123	50.3345	334.92	0.52	0.42	1	12	2016	958	N	VIIRS	n	1	295.19	21.01	D	0	Madagascar lowland forests	Jan	3	42.4536	9.56653
1764	1552	-15.7148	50.2849	347.9	0.53	0.42	1	12	2016	958	N	VIIRS	n	1	295.17	14.85	D	0	Madagascar lowland forests	Jan	3	42.4536	9.56653
1765	1553	-15.7103	50.2893	331.66	0.53	0.42	1	12	2016	958	N	VIIRS	n	1	291.99	14.85	D	0	Madagascar lowland forests	Jan	3	42.4536	9.56653
1766	1554	-15.7117	50.3394	332.69	0.52	0.42	1	12	2016	958	N	VIIRS	n	1	294.44	21.01	D	0	Madagascar lowland forests	Jan	3	42.4536	9.56653
1767	1555	-15.7155	50.3399	333.58	0.52	0.42	1	12	2016	958	N	VIIRS	n	1	296.56	21.01	D	0	Madagascar lowland forests	Jan	3	42.4536	9.56653
1768	1556	-15.7109	50.2843	332.55	0.53	0.42	1	12	2016	958	N	VIIRS	n	1	291.66	14.85	D	0	Madagascar lowland forests	Jan	3	42.4536	9.56653
1769	1557	-15.7138	50.287	355.05	0.53	0.42	1	12	2016	958	N	VIIRS	n	1	297.37	51.7	D	0	Madagascar lowland forests	Jan	3	42.4536	9.56653
1770	1558	-15.7099	50.2864	331.04	0.53	0.42	1	12	2016	958	N	VIIRS	n	1	290.77	4.76	D	0	Madagascar lowland forests	Jan	3	42.4536	9.56653
1771	1559	-15.6006	50.2693	332.86	0.53	0.42	1	12	2016	958	N	VIIRS	n	1	292.3	4.9	D	0	Madagascar lowland forests	Jan	3	42.4536	9.56653
1772	1560	-15.6211	50.3341	335.83	0.52	0.42	1	12	2016	958	N	VIIRS	n	1	293.24	4.15	D	0	Madagascar lowland forests	Jan	3	42.4536	9.56653
1773	1561	-15.6172	50.3337	342.89	0.52	0.42	1	12	2016	958	N	VIIRS	n	1	293.13	143	D	0	Madagascar lowland forests	Jan	3	42.4536	9.56653
1774	1562	-15.6365	50.3062	346.85	0.52	0.42	1	12	2016	958	N	VIIRS	n	1	293.7	13.71	D	0	Madagascar lowland forests	Jan	3	42.4536	9.56653
1775	1563	-15.8032	50.2717	350.44	0.53	0.42	1	12	2016	958	N	VIIRS	n	1	295.89	10.08	D	0	Madagascar lowland forests	Jan	3	42.4536	9.56653
1776	1564	-15.6288	50.3051	338.09	0.52	0.42	1	12	2016	958	N	VIIRS	n	1	292.86	8.79	D	0	Madagascar lowland forests	Jan	3	42.4536	9.56653
1777	1565	-15.7496	50.2896	331.26	0.53	0.42	1	12	2016	958	N	VIIRS	n	1	293.35	3.17	D	0	Madagascar lowland forests	Jan	3	42.4536	9.56653
1778	1566	-15.6121	50.3429	331.91	0.52	0.42	1	12	2016	958	N	VIIRS	n	1	292.74	3.07	D	0	Madagascar lowland forests	Jan	3	42.4536	9.56653
1779	1567	-15.7535	50.3202	331.56	0.52	0.42	1	12	2016	958	N	VIIRS	n	1	293.71	3.83	D	0	Madagascar lowland forests	Jan	3	42.4536	9.56653
1780	1568	-15.9617	50.187	336.06	0.54	0.42	1	12	2016	958	N	VIIRS	n	1	294.8	11.45	D	0	Madagascar lowland forests	Jan	3	42.4536	9.56653
1781	1569	-15.9715	50.1729	332.13	0.54	0.42	1	12	2016	958	N	VIIRS	n	1	295.35	13.74	D	0	Madagascar lowland forests	Jan	3	42.4536	9.56653
1782	1570	-15.8071	50.2722	331.75	0.53	0.42	1	12	2016	958	N	VIIRS	n	1	294.59	34.02	D	0	Madagascar lowland forests	Jan	3	42.4536	9.56653
1783	1571	-15.9338	50.1597	331.02	0.54	0.42	1	12	2016	958	N	VIIRS	n	1	294.26	3.02	D	0	Madagascar lowland forests	Jan	3	42.4536	9.56653
1784	1572	-15.7631	50.3065	331.44	0.53	0.42	1	12	2016	958	N	VIIRS	n	1	293.48	3.45	D	0	Madagascar lowland forests	Jan	3	42.4536	9.56653
1785	1573	-15.7742	50.2828	331.53	0.53	0.42	1	12	2016	958	N	VIIRS	n	1	294.81	7.24	D	0	Madagascar lowland forests	Jan	3	42.4536	9.56653
1786	1574	-15.7697	50.2571	354.61	0.53	0.42	1	12	2016	958	N	VIIRS	n	1	294.48	20.89	D	0	Madagascar lowland forests	Jan	3	42.4536	9.56653
1787	1575	-15.7872	50.2442	342.42	0.53	0.42	1	12	2016	958	N	VIIRS	n	1	293.62	8.37	D	0	Madagascar lowland forests	Jan	3	42.4536	9.56653
1788	1576	-15.8039	50.2667	331.65	0.53	0.42	1	12	2016	958	N	VIIRS	n	1	293.66	10.08	D	0	Madagascar lowland forests	Jan	3	42.4536	9.56653
1789	1577	-15.8059	50.2518	345.67	0.53	0.42	1	12	2016	958	N	VIIRS	n	1	297.21	32.98	D	0	Madagascar lowland forests	Jan	3	42.4536	9.56653
1790	1578	-15.8117	50.2755	345.64	0.53	0.42	1	12	2016	958	N	VIIRS	n	1	294.3	11.28	D	0	Madagascar lowland forests	Jan	3	42.4536	9.56653
1791	1579	-15.7962	50.2656	332.63	0.53	0.42	1	12	2016	958	N	VIIRS	n	1	295.14	5.67	D	0	Madagascar lowland forests	Jan	3	42.4536	9.56653
1792	1580	-15.7988	50.2457	334	0.53	0.42	1	12	2016	958	N	VIIRS	n	1	294.7	13.53	D	0	Madagascar lowland forests	Jan	3	42.4536	9.56653
1793	1581	-15.8103	50.2777	332.89	0.53	0.42	1	12	2016	958	N	VIIRS	n	1	292.84	17.45	D	0	Madagascar lowland forests	Jan	3	42.4536	9.56653
1794	1582	-14.1264	50.0334	338.99	0.52	0.42	1	12	2016	958	N	VIIRS	n	1	296.15	4.4	D	0	Madagascar lowland forests	Jan	3	42.4536	9.56653
1795	1583	-14.9862	50.1446	335.75	0.53	0.42	1	12	2016	958	N	VIIRS	n	1	295.22	3.47	D	0	Madagascar lowland forests	Jan	3	42.4536	9.56653
1796	1584	-15.6326	50.3057	347.42	0.52	0.42	1	12	2016	958	N	VIIRS	n	1	293.29	13.71	D	0	Madagascar lowland forests	Jan	3	42.4536	9.56653
1797	1585	-15.6933	50.2637	334.77	0.53	0.42	1	12	2016	958	N	VIIRS	n	1	293.72	38.15	D	0	Madagascar lowland forests	Jan	3	42.4536	9.56653
1798	1586	-15.6978	50.2594	335	0.53	0.42	1	12	2016	958	N	VIIRS	n	1	294.3	24.33	D	0	Madagascar lowland forests	Jan	3	42.4536	9.56653
1799	1587	-15.6989	50.3098	332.05	0.52	0.42	1	12	2016	958	N	VIIRS	n	1	293.6	21.39	D	0	Madagascar lowland forests	Jan	3	42.4536	9.56653
1800	1588	-15.7001	50.3078	339.28	0.52	0.42	1	12	2016	958	N	VIIRS	n	1	295.62	21.85	D	0	Madagascar lowland forests	Jan	3	42.4536	9.56653
1801	1589	-15.6506	50.2882	330.67	0.52	0.42	1	12	2016	958	N	VIIRS	n	1	291.4	2.76	D	0	Madagascar lowland forests	Jan	3	42.4536	9.56653
1802	1590	-15.8855	50.1942	334.08	0.53	0.42	1	12	2016	958	N	VIIRS	n	1	291.72	3.43	D	0	Madagascar lowland forests	Jan	3	42.4536	9.56653
1803	1591	-15.7995	50.2408	341.89	0.53	0.42	1	12	2016	958	N	VIIRS	n	1	294.22	17.36	D	0	Madagascar lowland forests	Jan	3	42.4536	9.56653
1804	1592	-15.8744	50.2182	348.35	0.53	0.42	1	12	2016	958	N	VIIRS	n	1	295.27	12.53	D	0	Madagascar lowland forests	Jan	3	42.4536	9.56653
1805	1593	-15.8505	50.2505	332.61	0.53	0.42	1	12	2016	958	N	VIIRS	n	1	295.11	7.58	D	0	Madagascar lowland forests	Jan	3	42.4536	9.56653
1806	1594	-15.892	50.2053	343.85	0.53	0.42	1	12	2016	958	N	VIIRS	n	1	294.74	6.71	D	0	Madagascar lowland forests	Jan	3	42.4536	9.56653
1807	1595	-15.8959	50.2058	332.67	0.53	0.42	1	12	2016	958	N	VIIRS	n	1	294.02	6.71	D	0	Madagascar lowland forests	Jan	3	42.4536	9.56653
1808	1596	-15.2574	50.3957	333.57	0.51	0.41	1	12	2016	958	N	VIIRS	n	1	290.67	9.69	D	0	Madagascar lowland forests	Jan	3	42.4536	9.56653
1809	1597	-15.9241	50.1428	333.15	0.54	0.42	1	12	2016	958	N	VIIRS	n	1	294.21	2.5	D	0	Madagascar lowland forests	Jan	3	42.4536	9.56653
1810	1598	-15.8407	50.2644	336.91	0.53	0.42	1	12	2016	958	N	VIIRS	n	1	297.93	8	D	0	Madagascar lowland forests	Jan	3	42.4536	9.56653
1811	1599	-15.913	50.1362	331.36	0.54	0.42	1	12	2016	958	N	VIIRS	n	1	294.58	6.3	D	0	Madagascar lowland forests	Jan	3	42.4536	9.56653
1812	1600	-15.8369	50.2639	334.46	0.53	0.42	1	12	2016	958	N	VIIRS	n	1	294.78	8	D	0	Madagascar lowland forests	Jan	3	42.4536	9.56653
1813	1601	-15.8297	50.2579	332.78	0.53	0.42	1	12	2016	958	N	VIIRS	n	1	294.5	3.38	D	0	Madagascar lowland forests	Jan	3	42.4536	9.56653
1814	1602	-15.9091	50.1357	345.08	0.54	0.42	1	12	2016	958	N	VIIRS	n	1	294.1	6.3	D	0	Madagascar lowland forests	Jan	3	42.4536	9.56653
1815	1603	-15.8292	50.2551	340.8	0.53	0.42	1	12	2016	958	N	VIIRS	n	1	294.64	4.67	D	0	Madagascar lowland forests	Jan	3	42.4536	9.56653
1816	1604	-15.2619	50.3914	333.25	0.51	0.41	1	12	2016	958	N	VIIRS	l	1	289.69	15.3	D	0	Madagascar lowland forests	Jan	3	42.4536	9.56653
1817	1605	-15.2641	50.39	342.21	0.51	0.41	1	12	2016	958	N	VIIRS	n	1	289.51	18.96	D	0	Madagascar lowland forests	Jan	3	42.4536	9.56653
1818	1606	-15.8222	50.2185	335.92	0.53	0.42	1	12	2016	958	N	VIIRS	n	1	291.31	6.82	D	0	Madagascar lowland forests	Jan	3	42.4536	9.56653
1819	1607	-15.8195	50.2385	330.04	0.53	0.42	1	12	2016	958	N	VIIRS	n	1	294.28	3.83	D	0	Madagascar lowland forests	Jan	3	42.4536	9.56653
1820	1608	-15.8433	50.2139	336.85	0.53	0.42	1	12	2016	958	N	VIIRS	n	1	293.31	9.6	D	0	Madagascar lowland forests	Jan	3	42.4536	9.56653
1821	1609	-15.259	50.399	332.17	0.51	0.41	1	12	2016	958	N	VIIRS	n	1	292.83	12.06	D	0	Madagascar lowland forests	Jan	3	42.4536	9.56653
1822	1610	-14.8913	49.9864	345.21	0.53	0.42	1	12	2016	958	N	VIIRS	n	1	293.98	27.63	D	0	Madagascar lowland forests	Jan	3	42.4536	9.56653
1823	1611	-14.8916	49.984	330.86	0.53	0.42	1	12	2016	958	N	VIIRS	n	1	295.7	15.15	D	0	Madagascar lowland forests	Jan	3	42.4536	9.56653
1824	1612	-15.8472	50.2145	344.72	0.53	0.42	1	12	2016	958	N	VIIRS	n	1	296.31	9.6	D	0	Madagascar lowland forests	Jan	3	42.4536	9.56653
1825	1613	-15.8563	50.2056	344.94	0.53	0.42	1	12	2016	958	N	VIIRS	n	1	294.82	14.97	D	0	Madagascar lowland forests	Jan	3	42.4536	9.56653
1826	1614	-15.8543	50.2205	337.38	0.53	0.42	1	12	2016	958	N	VIIRS	n	1	295.01	7.82	D	0	Madagascar lowland forests	Jan	3	42.4536	9.56653
1827	1615	-15.931	50.1801	334.78	0.54	0.42	1	12	2016	958	N	VIIRS	n	1	295.29	6.36	D	0	Madagascar lowland forests	Jan	3	42.4536	9.56653
1828	1616	-15.9323	50.2007	331.93	0.53	0.42	1	12	2016	958	N	VIIRS	n	1	294.73	3.99	D	0	Madagascar lowland forests	Jan	3	42.4536	9.56653
1829	1617	-15.9311	50.1778	341.81	0.54	0.42	1	12	2016	958	N	VIIRS	n	1	295.44	5.78	D	0	Madagascar lowland forests	Jan	3	42.4536	9.56653
1830	1618	-15.9351	50.1783	339.19	0.54	0.42	1	12	2016	958	N	VIIRS	n	1	294.98	5.78	D	0	Madagascar lowland forests	Jan	3	42.4536	9.56653
1831	1619	-15.8557	50.1183	332.17	0.54	0.42	1	12	2016	958	N	VIIRS	n	1	292.17	4.32	D	0	Madagascar lowland forests	Jan	3	42.4536	9.56653
1832	1620	-15.8894	50.1948	334.57	0.53	0.42	1	12	2016	958	N	VIIRS	n	1	293.73	3.43	D	0	Madagascar lowland forests	Jan	3	42.4536	9.56653
1833	1621	-15.8881	50.2048	331.2	0.53	0.42	1	12	2016	958	N	VIIRS	n	1	293.93	8.98	D	0	Madagascar lowland forests	Jan	3	42.4536	9.56653
1834	1622	-15.8868	50.2148	331.93	0.53	0.42	1	12	2016	958	N	VIIRS	n	1	294.65	7.6	D	0	Madagascar lowland forests	Jan	3	42.4536	9.56653
1835	1623	-23.558	47.4434	334.97	0.65	0.73	1	13	2016	937	N	VIIRS	n	1	291.54	4.17	D	0	Madagascar lowland forests	Jan	3	42.4536	9.56653
1836	1624	-15.2913	50.405	335	0.34	0.56	1	13	2016	939	N	VIIRS	n	1	289.77	1.88	D	0	Madagascar lowland forests	Jan	3	42.4536	9.56653
1837	1628	-24.9362	46.8989	347.29	0.38	0.59	1	13	2016	1117	N	VIIRS	n	1	301.91	4.07	D	0	Madagascar lowland forests	Jan	3	42.4536	9.56653
1838	1629	-24.9354	46.9025	343.79	0.38	0.59	1	13	2016	1117	N	VIIRS	n	1	302.56	4.07	D	0	Madagascar lowland forests	Jan	3	42.4536	9.56653
1839	1630	-24.8484	47.0058	333.45	0.39	0.59	1	13	2016	1117	N	VIIRS	n	1	295.12	4.57	D	0	Madagascar lowland forests	Jan	3	42.4536	9.56653
1840	1631	-24.9609	46.8916	330.96	0.38	0.59	1	13	2016	1117	N	VIIRS	l	1	301.24	3.27	D	0	Madagascar lowland forests	Jan	3	42.4536	9.56653
1841	1632	-24.9362	46.8984	346.52	0.39	0.59	1	13	2016	1117	N	VIIRS	n	1	301.7	5.14	D	0	Madagascar lowland forests	Jan	3	42.4536	9.56653
1842	1633	-24.9354	46.902	348.16	0.39	0.59	1	13	2016	1117	N	VIIRS	n	1	302.86	5.14	D	0	Madagascar lowland forests	Jan	3	42.4536	9.56653
1843	1637	-21.544	47.3767	336.31	0.49	0.65	1	13	2016	1118	N	VIIRS	n	1	290.3	4.34	D	0	Madagascar lowland forests	Jan	3	42.4536	9.56653
1844	1641	-21.9035	47.6737	336.08	0.5	0.66	1	13	2016	1118	N	VIIRS	n	1	288.2	3.37	D	0	Madagascar lowland forests	Jan	3	42.4536	9.56653
1845	1642	-25.0443	46.7622	343.67	0.39	0.44	1	14	2016	1058	N	VIIRS	n	1	303.39	6.33	D	0	Madagascar lowland forests	Jan	3	42.4536	9.56653
1846	1644	-23.7169	47.3215	341.9	0.45	0.47	1	14	2016	1058	N	VIIRS	n	1	297.58	7.17	D	0	Madagascar lowland forests	Jan	3	42.4536	9.56653
1847	1649	-24.9729	46.934	332.66	0.4	0.45	1	14	2016	1058	N	VIIRS	n	1	299.52	4.09	D	0	Madagascar lowland forests	Jan	3	42.4536	9.56653
1848	1651	-25.0402	46.9393	367	0.4	0.44	1	14	2016	1058	N	VIIRS	h	1	303.23	18.78	D	0	Madagascar lowland forests	Jan	3	42.4536	9.56653
1849	1653	-24.0889	47.4085	331.67	0.45	0.47	1	14	2016	1058	N	VIIRS	n	1	297.9	3.57	D	0	Madagascar lowland forests	Jan	3	42.4536	9.56653
1850	1654	-24.086	47.4074	338.92	0.45	0.47	1	14	2016	1058	N	VIIRS	n	1	299.22	4.03	D	0	Madagascar lowland forests	Jan	3	42.4536	9.56653
1851	1655	-22.6819	47.5332	333.06	0.48	0.48	1	14	2016	1059	N	VIIRS	n	1	289.41	2.56	D	0	Madagascar lowland forests	Jan	3	42.4536	9.56653
1852	1657	-23.1403	47.3946	335.54	0.46	0.47	1	14	2016	1059	N	VIIRS	n	1	294.2	3	D	0	Madagascar lowland forests	Jan	3	42.4536	9.56653
1853	1659	-20.8191	48.3134	351.4	0.58	0.52	1	14	2016	1059	N	VIIRS	n	1	294.18	11.96	D	0	Madagascar lowland forests	Jan	3	42.4536	9.56653
1854	1660	-20.804	48.3876	339.59	0.59	0.53	1	14	2016	1059	N	VIIRS	n	1	293.47	8.71	D	0	Madagascar lowland forests	Jan	3	42.4536	9.56653
1855	1661	-21.192	48.2033	340.3	0.56	0.52	1	14	2016	1059	N	VIIRS	n	1	292.43	6.85	D	0	Madagascar lowland forests	Jan	3	42.4536	9.56653
1856	1662	-20.5361	48.3866	331.55	0.6	0.53	1	14	2016	1059	N	VIIRS	n	1	291.29	2.89	D	0	Madagascar lowland forests	Jan	3	42.4536	9.56653
1857	1663	-20.8332	48.1699	330.34	0.57	0.52	1	14	2016	1059	N	VIIRS	n	1	292.52	6.9	D	0	Madagascar lowland forests	Jan	3	42.4536	9.56653
1858	1664	-20.8501	48.3463	341.04	0.58	0.52	1	14	2016	1059	N	VIIRS	n	1	294.78	7.83	D	0	Madagascar lowland forests	Jan	3	42.4536	9.56653
1859	1665	-20.8483	48.3439	340.62	0.58	0.52	1	14	2016	1059	N	VIIRS	n	1	293.92	6.41	D	0	Madagascar lowland forests	Jan	3	42.4536	9.56653
1860	1666	-21.6965	47.8519	339.74	0.53	0.5	1	14	2016	1059	N	VIIRS	n	1	289.54	5.17	D	0	Madagascar lowland forests	Jan	3	42.4536	9.56653
1861	1667	-21.301	47.8626	345.72	0.53	0.5	1	14	2016	1059	N	VIIRS	n	1	284.39	13.4	D	0	Madagascar lowland forests	Jan	3	42.4536	9.56653
1862	1668	-21.2285	47.7783	338.56	0.53	0.5	1	14	2016	1059	N	VIIRS	n	1	290.02	6.28	D	0	Madagascar lowland forests	Jan	3	42.4536	9.56653
1863	1669	-21.3652	47.8323	341.17	0.53	0.5	1	14	2016	1059	N	VIIRS	n	1	296.02	12.39	D	0	Madagascar lowland forests	Jan	3	42.4536	9.56653
1864	1672	-19.2811	48.6524	332.46	0.33	0.55	1	14	2016	1100	N	VIIRS	n	1	289.63	3.36	D	0	Madagascar lowland forests	Jan	3	42.4536	9.56653
1865	1673	-19.2798	48.6491	335.43	0.33	0.55	1	14	2016	1100	N	VIIRS	n	1	289.62	4.93	D	0	Madagascar lowland forests	Jan	3	42.4536	9.56653
1866	1677	-19.0351	48.9729	353.78	0.35	0.56	1	14	2016	1100	N	VIIRS	n	1	287.4	9.34	D	0	Madagascar lowland forests	Jan	3	42.4536	9.56653
1867	1678	-19.0344	48.9763	367	0.35	0.56	1	14	2016	1100	N	VIIRS	l	1	288.16	9.34	D	0	Madagascar lowland forests	Jan	3	42.4536	9.56653
1868	1687	-24.9126	47.0087	334.6	0.39	0.36	1	15	2016	1039	N	VIIRS	n	1	300.93	3.72	D	0	Madagascar lowland forests	Jan	3	42.4536	9.56653
1869	1688	-24.9568	47.0576	336.24	0.39	0.36	1	15	2016	1039	N	VIIRS	n	1	301.94	1.77	D	0	Madagascar lowland forests	Jan	3	42.4536	9.56653
1870	1689	-25.0384	46.9435	340.61	0.39	0.36	1	15	2016	1039	N	VIIRS	n	1	303.6	4.39	D	0	Madagascar lowland forests	Jan	3	42.4536	9.56653
1871	1690	-25.0295	46.9337	344.25	0.39	0.36	1	15	2016	1039	N	VIIRS	n	1	305.27	25.76	D	0	Madagascar lowland forests	Jan	3	42.4536	9.56653
1872	1691	-21.4439	47.7741	332.91	0.44	0.38	1	15	2016	1040	N	VIIRS	n	1	295.73	3.19	D	0	Madagascar lowland forests	Jan	3	42.4536	9.56653
1873	1692	-22.0383	47.5492	336.49	0.42	0.38	1	15	2016	1040	N	VIIRS	n	1	295.74	5.43	D	0	Madagascar lowland forests	Jan	3	42.4536	9.56653
1874	1693	-21.4381	47.8085	333.86	0.44	0.38	1	15	2016	1040	N	VIIRS	n	1	296.63	3.72	D	0	Madagascar lowland forests	Jan	3	42.4536	9.56653
1875	1694	-22.108	47.4317	335.97	0.42	0.38	1	15	2016	1040	N	VIIRS	n	1	297.97	8.74	D	0	Madagascar lowland forests	Jan	3	42.4536	9.56653
1876	1696	-21.3167	47.114	335.98	0.42	0.37	1	15	2016	1040	N	VIIRS	n	1	301.58	4.44	D	0	Madagascar lowland forests	Jan	3	42.4536	9.56653
1877	1697	-22.2723	47.3605	333.89	0.42	0.37	1	15	2016	1040	N	VIIRS	n	1	293.13	4	D	0	Madagascar lowland forests	Jan	3	42.4536	9.56653
1878	1698	-22.1448	47.3913	334.23	0.42	0.38	1	15	2016	1040	N	VIIRS	n	1	296.38	4.12	D	0	Madagascar lowland forests	Jan	3	42.4536	9.56653
1879	1699	-22.1274	47.3137	332.76	0.42	0.37	1	15	2016	1040	N	VIIRS	n	1	297.52	2.93	D	0	Madagascar lowland forests	Jan	3	42.4536	9.56653
1880	1700	-22.2954	47.4364	333.27	0.42	0.38	1	15	2016	1040	N	VIIRS	n	1	296.66	3.02	D	0	Madagascar lowland forests	Jan	3	42.4536	9.56653
1881	1701	-22.0348	47.5485	336.06	0.42	0.38	1	15	2016	1040	N	VIIRS	n	1	297.3	5.43	D	0	Madagascar lowland forests	Jan	3	42.4536	9.56653
1882	1703	-21.4388	47.8042	330.23	0.44	0.38	1	15	2016	1040	N	VIIRS	n	1	295.73	3.72	D	0	Madagascar lowland forests	Jan	3	42.4536	9.56653
1883	1704	-21.6195	47.7852	337.91	0.44	0.38	1	15	2016	1040	N	VIIRS	n	1	295.04	3.32	D	0	Madagascar lowland forests	Jan	3	42.4536	9.56653
1884	1705	-21.616	47.7845	341.04	0.44	0.38	1	15	2016	1040	N	VIIRS	n	1	297.17	14.24	D	0	Madagascar lowland forests	Jan	3	42.4536	9.56653
1885	1706	-21.4765	47.7107	335.83	0.44	0.38	1	15	2016	1040	N	VIIRS	n	1	298.26	8.37	D	0	Madagascar lowland forests	Jan	3	42.4536	9.56653
1886	1707	-20.8239	48.3108	333.13	0.47	0.4	1	15	2016	1040	N	VIIRS	n	1	294.57	5.29	D	0	Madagascar lowland forests	Jan	3	42.4536	9.56653
1887	1708	-20.7487	48.3815	332.44	0.47	0.4	1	15	2016	1040	N	VIIRS	n	1	291.56	3.61	D	0	Madagascar lowland forests	Jan	3	42.4536	9.56653
1888	1709	-20.951	48.2043	336.88	0.46	0.39	1	15	2016	1040	N	VIIRS	n	1	292.69	4	D	0	Madagascar lowland forests	Jan	3	42.4536	9.56653
1889	1710	-20.476	48.3543	338.17	0.48	0.4	1	15	2016	1040	N	VIIRS	n	1	295.31	5.97	D	0	Madagascar lowland forests	Jan	3	42.4536	9.56653
1890	1711	-20.4915	48.2439	332.4	0.47	0.4	1	15	2016	1040	N	VIIRS	n	1	294.44	5.12	D	0	Madagascar lowland forests	Jan	3	42.4536	9.56653
1891	1712	-20.5942	48.3622	336.78	0.47	0.4	1	15	2016	1040	N	VIIRS	n	1	296.23	13.52	D	0	Madagascar lowland forests	Jan	3	42.4536	9.56653
1892	1713	-20.5707	48.4097	333.59	0.48	0.4	1	15	2016	1040	N	VIIRS	n	1	294.38	3.59	D	0	Madagascar lowland forests	Jan	3	42.4536	9.56653
1893	1714	-20.5671	48.4519	335.83	0.48	0.4	1	15	2016	1040	N	VIIRS	n	1	295.47	4.74	D	0	Madagascar lowland forests	Jan	3	42.4536	9.56653
1894	1715	-21.3444	48.0228	336.71	0.45	0.39	1	15	2016	1040	N	VIIRS	n	1	296.36	2.6	D	0	Madagascar lowland forests	Jan	3	42.4536	9.56653
1895	1716	-20.5695	48.0094	331.08	0.46	0.39	1	15	2016	1040	N	VIIRS	n	1	296.93	3.22	D	0	Madagascar lowland forests	Jan	3	42.4536	9.56653
1896	1717	-20.413	48.353	344.22	0.48	0.4	1	15	2016	1040	N	VIIRS	n	1	294.16	9.45	D	0	Madagascar lowland forests	Jan	3	42.4536	9.56653
1897	1718	-20.3631	48.3343	331.47	0.48	0.4	1	15	2016	1040	N	VIIRS	n	1	295.78	3.23	D	0	Madagascar lowland forests	Jan	3	42.4536	9.56653
1898	1719	-20.2999	48.3374	337.32	0.48	0.4	1	15	2016	1040	N	VIIRS	n	1	292.73	6.36	D	0	Madagascar lowland forests	Jan	3	42.4536	9.56653
1899	1720	-20.2429	48.4025	335.47	0.48	0.4	1	15	2016	1040	N	VIIRS	n	1	294.22	4.49	D	0	Madagascar lowland forests	Jan	3	42.4536	9.56653
1900	1721	-20.3031	48.3191	336.06	0.48	0.4	1	15	2016	1040	N	VIIRS	n	1	292.73	2.8	D	0	Madagascar lowland forests	Jan	3	42.4536	9.56653
1901	1722	-20.4338	48.254	331.39	0.47	0.4	1	15	2016	1040	N	VIIRS	n	1	294.01	4.45	D	0	Madagascar lowland forests	Jan	3	42.4536	9.56653
1902	1723	-20.8658	48.2864	333.26	0.47	0.39	1	15	2016	1040	N	VIIRS	n	1	294.48	3.58	D	0	Madagascar lowland forests	Jan	3	42.4536	9.56653
1903	1724	-20.2129	48.5075	336.63	0.49	0.4	1	15	2016	1040	N	VIIRS	n	1	292.23	7.7	D	0	Madagascar lowland forests	Jan	3	42.4536	9.56653
1904	1725	-20.1854	48.5039	334.06	0.49	0.4	1	15	2016	1040	N	VIIRS	n	1	293.26	6.43	D	0	Madagascar lowland forests	Jan	3	42.4536	9.56653
1905	1726	-20.6802	48.1032	331.63	0.46	0.39	1	15	2016	1040	N	VIIRS	n	1	292.33	3.04	D	0	Madagascar lowland forests	Jan	3	42.4536	9.56653
1906	1727	-20.1884	48.5531	334.46	0.49	0.4	1	15	2016	1040	N	VIIRS	n	1	294.5	13.7	D	0	Madagascar lowland forests	Jan	3	42.4536	9.56653
1907	1728	-20.1823	48.5666	333.77	0.49	0.4	1	15	2016	1040	N	VIIRS	n	1	294.62	2	D	0	Madagascar lowland forests	Jan	3	42.4536	9.56653
1908	1729	-20.1896	48.5517	345.1	0.49	0.4	1	15	2016	1040	N	VIIRS	n	1	295.34	15.87	D	0	Madagascar lowland forests	Jan	3	42.4536	9.56653
1909	1730	-20.2629	48.0957	330.77	0.47	0.39	1	15	2016	1040	N	VIIRS	n	1	294.94	2.52	D	0	Madagascar lowland forests	Jan	3	42.4536	9.56653
1910	1731	-20.1878	48.4459	334.72	0.48	0.4	1	15	2016	1040	N	VIIRS	n	1	293.76	3.97	D	0	Madagascar lowland forests	Jan	3	42.4536	9.56653
1911	1732	-21.5185	47.7794	336.11	0.44	0.38	1	15	2016	1040	N	VIIRS	n	1	296.39	2.1	D	0	Madagascar lowland forests	Jan	3	42.4536	9.56653
1912	1733	-21.5194	47.7807	334.82	0.44	0.38	1	15	2016	1040	N	VIIRS	n	1	296.51	3.14	D	0	Madagascar lowland forests	Jan	3	42.4536	9.56653
1913	1734	-21.5131	47.7749	345.2	0.44	0.38	1	15	2016	1040	N	VIIRS	n	1	298	5.08	D	0	Madagascar lowland forests	Jan	3	42.4536	9.56653
1914	1735	-21.5032	47.8121	333.49	0.44	0.38	1	15	2016	1040	N	VIIRS	n	1	296.84	5.08	D	0	Madagascar lowland forests	Jan	3	42.4536	9.56653
1915	1736	-21.4982	47.7984	334.28	0.44	0.38	1	15	2016	1040	N	VIIRS	n	1	296.14	3.21	D	0	Madagascar lowland forests	Jan	3	42.4536	9.56653
1916	1737	-21.6252	47.7079	332.99	0.43	0.38	1	15	2016	1040	N	VIIRS	n	1	295.7	1.76	D	0	Madagascar lowland forests	Jan	3	42.4536	9.56653
1917	1738	-21.5476	47.7584	335.19	0.44	0.38	1	15	2016	1040	N	VIIRS	n	1	296.23	3.72	D	0	Madagascar lowland forests	Jan	3	42.4536	9.56653
1918	1749	-20.6308	48.3037	336.47	0.47	0.4	1	15	2016	1040	N	VIIRS	n	1	292.83	3.4	D	0	Madagascar lowland forests	Jan	3	42.4536	9.56653
1919	1750	-21.5096	47.4925	335.63	0.43	0.38	1	15	2016	1040	N	VIIRS	n	1	293.51	3.9	D	0	Madagascar lowland forests	Jan	3	42.4536	9.56653
1920	1751	-21.4858	47.5269	335.03	0.43	0.38	1	15	2016	1040	N	VIIRS	n	1	291.92	3.11	D	0	Madagascar lowland forests	Jan	3	42.4536	9.56653
1921	1752	-21.6222	47.531	333.99	0.43	0.38	1	15	2016	1040	N	VIIRS	n	1	291.3	1.47	D	0	Madagascar lowland forests	Jan	3	42.4536	9.56653
1922	1753	-21.7326	47.6503	337.06	0.43	0.38	1	15	2016	1040	N	VIIRS	n	1	299.98	30.44	D	0	Madagascar lowland forests	Jan	3	42.4536	9.56653
1923	1754	-21.7333	47.6459	330.87	0.43	0.38	1	15	2016	1040	N	VIIRS	n	1	292.96	10.24	D	0	Madagascar lowland forests	Jan	3	42.4536	9.56653
1924	1755	-21.2782	47.7086	334.02	0.44	0.38	1	15	2016	1040	N	VIIRS	n	1	298.53	2.53	D	0	Madagascar lowland forests	Jan	3	42.4536	9.56653
1925	1756	-21.7283	47.5892	338.93	0.43	0.38	1	15	2016	1040	N	VIIRS	n	1	293.07	4.67	D	0	Madagascar lowland forests	Jan	3	42.4536	9.56653
1926	1757	-21.2641	47.7277	333.65	0.44	0.38	1	15	2016	1040	N	VIIRS	n	1	294.84	2.26	D	0	Madagascar lowland forests	Jan	3	42.4536	9.56653
1927	1758	-20.9153	48.0836	335.13	0.46	0.39	1	15	2016	1040	N	VIIRS	n	1	291.61	5	D	0	Madagascar lowland forests	Jan	3	42.4536	9.56653
1928	1759	-21.3411	47.8254	333.47	0.44	0.38	1	15	2016	1040	N	VIIRS	n	1	292.07	1.22	D	0	Madagascar lowland forests	Jan	3	42.4536	9.56653
1929	1760	-21.0877	47.7042	331.19	0.44	0.38	1	15	2016	1040	N	VIIRS	n	1	296.87	2.65	D	0	Madagascar lowland forests	Jan	3	42.4536	9.56653
1930	1761	-21.0244	48.3188	335.46	0.47	0.39	1	15	2016	1040	N	VIIRS	n	1	295.08	8.9	D	0	Madagascar lowland forests	Jan	3	42.4536	9.56653
1931	1762	-21.7017	47.6185	330.39	0.43	0.38	1	15	2016	1040	N	VIIRS	n	1	296.8	2.06	D	0	Madagascar lowland forests	Jan	3	42.4536	9.56653
1932	1763	-21.8431	47.8271	331.58	0.44	0.38	1	15	2016	1040	N	VIIRS	n	1	292.32	1.69	D	0	Madagascar lowland forests	Jan	3	42.4536	9.56653
1933	1764	-22.1424	47.6195	330.93	0.43	0.38	1	15	2016	1040	N	VIIRS	n	1	296.94	2.32	D	0	Madagascar lowland forests	Jan	3	42.4536	9.56653
1934	1765	-22.0132	47.5275	337.46	0.42	0.38	1	15	2016	1040	N	VIIRS	n	1	296.18	6.92	D	0	Madagascar lowland forests	Jan	3	42.4536	9.56653
1935	1766	-19.86	48.4837	335.23	0.49	0.4	1	15	2016	1041	N	VIIRS	n	1	293.63	5.85	D	0	Madagascar lowland forests	Jan	3	42.4536	9.56653
1936	1767	-18.7158	49.0099	330.59	0.54	0.42	1	15	2016	1041	N	VIIRS	n	1	293.23	4.31	D	0	Madagascar lowland forests	Jan	3	42.4536	9.56653
1937	1768	-19.9993	48.4878	334.82	0.49	0.4	1	15	2016	1041	N	VIIRS	n	1	295.86	4.39	D	0	Madagascar lowland forests	Jan	3	42.4536	9.56653
1938	1769	-18.7122	49.0113	336.3	0.54	0.42	1	15	2016	1041	N	VIIRS	n	1	293.13	5.35	D	0	Madagascar lowland forests	Jan	3	42.4536	9.56653
1939	1770	-18.6881	49.0334	330.2	0.55	0.42	1	15	2016	1041	N	VIIRS	n	1	292.82	3.65	D	0	Madagascar lowland forests	Jan	3	42.4536	9.56653
1940	1771	-19.9533	48.6806	343.94	0.5	0.41	1	15	2016	1041	N	VIIRS	n	1	294.66	8.23	D	0	Madagascar lowland forests	Jan	3	42.4536	9.56653
1941	1772	-19.9495	48.6799	344.51	0.5	0.41	1	15	2016	1041	N	VIIRS	n	1	293.72	8.23	D	0	Madagascar lowland forests	Jan	3	42.4536	9.56653
1942	1773	-19.9538	48.6784	335.28	0.5	0.41	1	15	2016	1041	N	VIIRS	n	1	294.93	8.03	D	0	Madagascar lowland forests	Jan	3	42.4536	9.56653
1943	1774	-19.95	48.6777	337.08	0.5	0.41	1	15	2016	1041	N	VIIRS	n	1	294.32	8.03	D	0	Madagascar lowland forests	Jan	3	42.4536	9.56653
1944	1775	-18.5217	48.3422	337.79	0.5	0.41	1	15	2016	1041	N	VIIRS	n	1	298.46	13.43	D	0	Madagascar lowland forests	Jan	3	42.4536	9.56653
1945	1776	-19.8324	48.7698	331.18	0.51	0.41	1	15	2016	1041	N	VIIRS	n	1	294.31	3.71	D	0	Madagascar lowland forests	Jan	3	42.4536	9.56653
1946	1777	-19.8343	48.7667	338.87	0.51	0.41	1	15	2016	1041	N	VIIRS	n	1	291.61	5.29	D	0	Madagascar lowland forests	Jan	3	42.4536	9.56653
1947	1778	-17.5935	49.2587	330.41	0.39	0.44	1	15	2016	1041	N	VIIRS	n	1	292.42	1.54	D	0	Madagascar lowland forests	Jan	3	42.4536	9.56653
1948	1779	-17.2799	49.1271	334.48	0.39	0.44	1	15	2016	1041	N	VIIRS	n	1	289.76	1.8	D	0	Madagascar lowland forests	Jan	3	42.4536	9.56653
1949	1780	-15.4427	49.6583	331.28	0.44	0.46	1	15	2016	1042	N	VIIRS	n	1	290.79	2.87	D	0	Madagascar lowland forests	Jan	3	42.4536	9.56653
1950	1783	-21.2919	47.8449	333.87	0.41	0.37	1	16	2016	1021	N	VIIRS	n	1	297.36	4.99	D	0	Madagascar lowland forests	Jan	3	42.4536	9.56653
1951	1784	-22.0884	47.4562	337.03	0.42	0.38	1	16	2016	1021	N	VIIRS	n	1	294.43	5.26	D	0	Madagascar lowland forests	Jan	3	42.4536	9.56653
1952	1785	-24.0088	47.3574	331.22	0.44	0.39	1	16	2016	1021	N	VIIRS	n	1	295.57	3.55	D	0	Madagascar lowland forests	Jan	3	42.4536	9.56653
1953	1786	-21.5856	48.0552	336.6	0.4	0.37	1	16	2016	1021	N	VIIRS	l	1	301.85	4.35	D	0	Madagascar lowland forests	Jan	3	42.4536	9.56653
1954	1787	-20.9377	48.2843	332.76	0.4	0.37	1	16	2016	1021	N	VIIRS	l	1	295.61	1.93	D	0	Madagascar lowland forests	Jan	3	42.4536	9.56653
1955	1788	-20.8346	48.2011	332.16	0.4	0.37	1	16	2016	1021	N	VIIRS	n	1	297.02	1.79	D	0	Madagascar lowland forests	Jan	3	42.4536	9.56653
1956	1789	-21.4029	47.9227	333.94	0.41	0.37	1	16	2016	1021	N	VIIRS	n	1	294.95	4.63	D	0	Madagascar lowland forests	Jan	3	42.4536	9.56653
1957	1790	-21.5571	47.7889	333.74	0.41	0.37	1	16	2016	1021	N	VIIRS	n	1	290.66	4.24	D	0	Madagascar lowland forests	Jan	3	42.4536	9.56653
1958	1791	-21.457	48.0788	338.04	0.4	0.37	1	16	2016	1021	N	VIIRS	l	1	300.59	4.26	D	0	Madagascar lowland forests	Jan	3	42.4536	9.56653
1959	1792	-20.5543	48.2377	330.47	0.39	0.37	1	16	2016	1022	N	VIIRS	l	1	291.32	2.67	D	0	Madagascar lowland forests	Jan	3	42.4536	9.56653
1960	1793	-20.6723	48.3887	347.09	0.39	0.36	1	16	2016	1022	N	VIIRS	n	1	297.47	12.25	D	0	Madagascar lowland forests	Jan	3	42.4536	9.56653
1961	1794	-20.3429	48.4512	332.58	0.39	0.36	1	16	2016	1022	N	VIIRS	l	1	294.73	4.05	D	0	Madagascar lowland forests	Jan	3	42.4536	9.56653
1962	1795	-20.3669	48.4513	347.7	0.39	0.36	1	16	2016	1022	N	VIIRS	l	1	299.42	36.94	D	0	Madagascar lowland forests	Jan	3	42.4536	9.56653
1963	1796	-20.2406	48.6027	346.99	0.39	0.36	1	16	2016	1022	N	VIIRS	n	1	294.79	9.2	D	0	Madagascar lowland forests	Jan	3	42.4536	9.56653
1964	1797	-19.8539	48.6228	335.32	0.39	0.36	1	16	2016	1022	N	VIIRS	n	1	290.59	6.47	D	0	Madagascar lowland forests	Jan	3	42.4536	9.56653
1965	1798	-20.5714	48.4109	331.68	0.39	0.36	1	16	2016	1022	N	VIIRS	l	1	296.16	2.37	D	0	Madagascar lowland forests	Jan	3	42.4536	9.56653
1966	1799	-20.4595	48.2727	335.34	0.39	0.36	1	16	2016	1022	N	VIIRS	n	1	293.59	5.48	D	0	Madagascar lowland forests	Jan	3	42.4536	9.56653
1967	1800	-19.3146	48.9074	347.59	0.38	0.36	1	16	2016	1022	N	VIIRS	n	1	298.27	5.97	D	0	Madagascar lowland forests	Jan	3	42.4536	9.56653
1968	1801	-19.7833	48.6834	331.8	0.39	0.36	1	16	2016	1022	N	VIIRS	n	1	297.48	7.01	D	0	Madagascar lowland forests	Jan	3	42.4536	9.56653
1969	1802	-20.2201	48.4845	334.17	0.39	0.36	1	16	2016	1022	N	VIIRS	l	1	295.6	42.02	D	0	Madagascar lowland forests	Jan	3	42.4536	9.56653
1970	1803	-19.6406	48.7316	337.05	0.39	0.36	1	16	2016	1022	N	VIIRS	n	1	296.49	3.62	D	0	Madagascar lowland forests	Jan	3	42.4536	9.56653
1971	1804	-19.4869	48.8189	333.18	0.39	0.36	1	16	2016	1022	N	VIIRS	n	1	295.01	2.32	D	0	Madagascar lowland forests	Jan	3	42.4536	9.56653
1972	1805	-17.1545	49.4666	332.18	0.39	0.36	1	16	2016	1022	N	VIIRS	n	1	294.9	2.7	D	0	Madagascar lowland forests	Jan	3	42.4536	9.56653
1973	1806	-20.2321	48.402	330.46	0.39	0.36	1	16	2016	1022	N	VIIRS	l	1	292.82	4.89	D	0	Madagascar lowland forests	Jan	3	42.4536	9.56653
1974	1807	-20.2349	48.4064	332.19	0.39	0.36	1	16	2016	1022	N	VIIRS	l	1	294.31	3.56	D	0	Madagascar lowland forests	Jan	3	42.4536	9.56653
1975	1808	-19.7873	48.7485	336.79	0.39	0.36	1	16	2016	1022	N	VIIRS	n	1	296.66	4.26	D	0	Madagascar lowland forests	Jan	3	42.4536	9.56653
1976	1809	-17.5692	49.394	333.83	0.39	0.36	1	16	2016	1022	N	VIIRS	n	1	294.57	2.59	D	0	Madagascar lowland forests	Jan	3	42.4536	9.56653
1977	1810	-18.5799	49.1693	331.22	0.38	0.36	1	16	2016	1022	N	VIIRS	n	1	296.03	2.13	D	0	Madagascar lowland forests	Jan	3	42.4536	9.56653
1978	1811	-17.3193	49.2135	334.16	0.39	0.36	1	16	2016	1022	N	VIIRS	n	1	295.25	2.77	D	0	Madagascar lowland forests	Jan	3	42.4536	9.56653
1979	1812	-17.2698	49.2535	341.12	0.39	0.36	1	16	2016	1022	N	VIIRS	n	1	295.74	11.54	D	0	Madagascar lowland forests	Jan	3	42.4536	9.56653
1980	1814	-17.55	49.2745	334.66	0.39	0.36	1	16	2016	1022	N	VIIRS	n	1	294.66	2.49	D	0	Madagascar lowland forests	Jan	3	42.4536	9.56653
1981	1815	-19.4686	48.8499	340.57	0.38	0.36	1	16	2016	1022	N	VIIRS	n	1	297.74	22.79	D	0	Madagascar lowland forests	Jan	3	42.4536	9.56653
1982	1817	-17.056	49.4721	330.75	0.39	0.36	1	16	2016	1022	N	VIIRS	n	1	294.64	2.34	D	0	Madagascar lowland forests	Jan	3	42.4536	9.56653
1983	1818	-13.795	50.1049	330.33	0.42	0.38	1	16	2016	1023	N	VIIRS	l	1	301.44	3.52	D	0	Madagascar lowland forests	Jan	3	42.4536	9.56653
1984	1819	-16.4868	49.8258	336.25	0.4	0.37	1	16	2016	1023	N	VIIRS	n	1	294.47	3.27	D	0	Madagascar lowland forests	Jan	3	42.4536	9.56653
1985	1820	-15.3922	50.4245	343.01	0.42	0.38	1	16	2016	1023	N	VIIRS	n	1	294.53	8.21	D	0	Madagascar lowland forests	Jan	3	42.4536	9.56653
1986	1821	-15.364	50.4125	336.22	0.42	0.38	1	16	2016	1023	N	VIIRS	n	1	295.41	7.82	D	0	Madagascar lowland forests	Jan	3	42.4536	9.56653
1987	1822	-14.4786	50.1587	333.98	0.42	0.37	1	16	2016	1023	N	VIIRS	n	1	294.41	2.18	D	0	Madagascar lowland forests	Jan	3	42.4536	9.56653
1988	1823	-20.6925	48.2868	327.16	0.43	0.46	1	17	2016	1003	N	VIIRS	n	1	287.67	1.98	D	0	Madagascar lowland forests	Jan	3	42.4536	9.56653
1989	1824	-20.5367	48.4525	331.68	0.41	0.45	1	17	2016	1003	N	VIIRS	n	1	289.92	2.51	D	0	Madagascar lowland forests	Jan	3	42.4536	9.56653
1990	1825	-15.0994	49.2433	336.23	0.49	0.4	1	17	2016	1004	N	VIIRS	n	1	289.65	7.48	D	0	Madagascar lowland forests	Jan	3	42.4536	9.56653
1991	1837	-24.4321	47.2876	339.54	0.54	0.5	1	19	2016	1104	N	VIIRS	n	1	298.77	6.16	D	0	Madagascar lowland forests	Jan	3	42.4536	9.56653
1992	1843	-21.6888	47.9323	297.41	0.51	0.41	1	19	2016	2217	N	VIIRS	n	1	273.67	0.48	N	0	Madagascar lowland forests	Jan	3	42.4536	9.56653
1993	1847	-22.7759	47.7591	340.36	0.39	0.36	1	21	2016	1027	N	VIIRS	n	1	302.54	4.42	D	0	Madagascar lowland forests	Jan	3	42.4536	9.56653
1994	1850	-22.7764	47.7553	338.98	0.39	0.36	1	21	2016	1027	N	VIIRS	n	1	303	4.42	D	0	Madagascar lowland forests	Jan	3	42.4536	9.56653
1995	1856	-23.8176	47.5107	333.76	0.39	0.36	1	21	2016	1027	N	VIIRS	n	1	301.67	2.23	D	0	Madagascar lowland forests	Jan	3	42.4536	9.56653
1996	1857	-24.1034	47.362	341.1	0.4	0.37	1	21	2016	1027	N	VIIRS	n	1	303.08	3.55	D	0	Madagascar lowland forests	Jan	3	42.4536	9.56653
1997	1858	-24.3325	47.2911	347.43	0.4	0.37	1	21	2016	1027	N	VIIRS	l	1	305.26	7.35	D	0	Madagascar lowland forests	Jan	3	42.4536	9.56653
1998	1861	-24.3257	47.29	339.16	0.4	0.37	1	21	2016	1027	N	VIIRS	l	1	304.71	5.08	D	0	Madagascar lowland forests	Jan	3	42.4536	9.56653
[truncated: 416,655+ more rows]
